# Supplementary material for: High-confidence structural annotation of metabolites absent from spectral libraries
Source: Nat Biotechnol. 2021 Oct 14;40(3):411–21. doi: 10.1038/s41587-021-01045-9 (PMC8926923; doi:10.1038/s41587-021-01045-9)
Supplement: Supplementary file 3 — 626 unique structure annotations for bile acid conjugates [file 41587_2021_1045_MOESM3_ESM.xlsx]

## Sheet: legend
Supplementary table 2
Sheet	Description
STab2_BAREDUCED	626 unique structure annotations for bile acid conjugates
Supplementary Table 2: The 626 unique structure annotations for bile acid conjugates after merging entries with identical annotated structure. Here, “rank ID” refers to the highest-scoring entry in the uncontracted list (Supplementary Material 3), and “COSMIC score” is the score of this entry; “occurrences” is the number of occurrences of this structure in the uncontracted list. The “PubChem CID”…

## Sheet: STab2_BAREDUCED
rank ID	COSMIC score	occurences	PubChem CID	molecular formula	adducts	InChI key	SMILES	PS ID	Feature_ID/SCAN	Feature_ID/SCAN	TOPBAC number	Compound Name	Abbreviation	MSI annotation Level	Library entry	Metabolomics USI	GNPS_Link	GNPS_SpectralMatch	GNPS_univariate_stat	MASST job
1	0.9091	31	5247	C26H45NO7S	['[M - H2O + H]+', '[M - H4O2 + H]+', '[M + H]+', '[M + Na]+', '[M + H3N + H]+']	WBWWGRHZICKQGZ	CC(CCC(=O)NCCS(=O)(=O)O)C1CCC2C1(C(CC3C2C(CC4C3(CCC(C4)O)C)O)O)C	9544_A_4814	9544	4814
3	0.9062	15	10591	C26H45NO6S	['[M - H4O2 + H]+', '[M + H]+', '[M + Na]+', '[M + H3N + H]+']	BHTRKEVKTKCXOH	CC(CCC(=O)NCCS(=O)(=O)O)C1CCC2C1(CCC3C2C(CC4C3(CCC(C4)O)C)O)C	5894_A_6098	5894	6098
28	0.8738	3	10595	C26H45NO5S	['[M + H]+', '[M - H2O + H]+', '[M + H3N + H]+']	QBYUNVOYXHFVKC	CC(CCC(=O)NCCS(=O)(=O)O)C1CCC2C1(CCC3C2CCC4C3(CCC(C4)O)C)C	3213_A_6678	3213	6678
30	0.8652	4	70697262	C25H43NO7S	['[M - H4O2 + H]+', '[M + H]+', '[M - H2O + H]+', '[M + H3N + H]+']	FLCYLDUFOVBENV	CC(CC(=O)NCCS(=O)(=O)O)C1CCC2C1(C(CC3C2C(CC4C3(CCC(C4)O)C)O)O)C	9479_A_3529	9479	3529
35	0.8422	1		C29H48N2O7	['[M + H]+']	CNGHUSPOYWEVTQ	CC(CCC(=O)NC(CCC(=O)N)C(=O)O)C1CCC2C1(C(CC3C2C(CC4C3(CCC(C4)O)C)O)O)C	3013_A_4495	3013	4495	1	Glutamicholic acid	Glu-CA	2	CCMSLIB00005467949	https://metabolomics-usi.ucsd.edu/spectrum/?usi=mzspec:GNPS:TASK-e78a8c8f429a46fcb24f3b34d69aff25-spectra/specs_ms.mgf:scan:4495&width=10.0&height=6.0&mz_min=&mz_max=&max_intensity=125.0&grid=true&annotate_peaks=[[84.045,101.0714,130.0504,147.0768,148.0042,180.102,319.2419,337.2525,355.2634,483.3214,501.3324,519.3427]]&annotate_precision=4&annotation_rotation=90.0&cosine=standard&fragment_mz_tole…	https://gnps.ucsd.edu/ProteoSAFe/result.jsp?task=e78a8c8f429a46fcb24f3b34d69aff25&view=view_all_clusters_withID#%7B%22main.cluster%20index_lowerinput%22%3A%224495%22%2C%22main.cluster%20index_upperinput%22%3A%224495%22%7D	https://gnps.ucsd.edu/ProteoSAFe/result.jsp?task=e78a8c8f429a46fcb24f3b34d69aff25&view=view_all_annotations_DB#%7B%22main.%23Scan%23_lowerinput%22%3A%224495%22%2C%22main.%23Scan%23_upperinput%22%3A%224495%22%7D	http://dorresteintesthub.ucsd.edu:6549/?task=e78a8c8f429a46fcb24f3b34d69aff25&feature=4495&metadata=ATTRIBUTE_Diet&groups=Regular+chow%3BHFD&plot_type=box&color=ATTRIBUTE_Diet&points_toggle=True&theme=ggplot2&animation_column=None	https://gnps.ucsd.edu/ProteoSAFe/status.jsp?task=b99aacd1a507493289b90295ea170967
37	0.8390	2		C28H46N2O7	['[M + H]+']	HKYRAGBVPCSLII	CC(CCC(=O)NC(CC(=O)N)C(=O)O)C1CCC2C1(C(CC3C2C(CC4C3(CCC(C4)O)C)O)O)C	2504_A_4426	2504	4426	2	Asparagocholic acid	Asp-CA	2	CCMSLIB00005787996	https://metabolomics-usi.ucsd.edu/spectrum/?usi=mzspec:GNPS:GNPS-LIBRARY:accession:CCMSLIB00005463456&width=10.0&height=6.0&mz_min=&mz_max=600.0&max_intensity=125.0&grid=true&annotate_peaks=[[74.0236,81.0699,87.0552,95.0856,105.07,133.0607,159.1163,319.2421,337.2524,355.2644,452.28,469.3055,470.2895,487.3171,505.3268,523.3408]]&annotate_precision=4&annotation_rotation=90.0&cosine=standard&fragmen…	https://gnps.ucsd.edu/ProteoSAFe/result.jsp?task=e78a8c8f429a46fcb24f3b34d69aff25&view=view_all_clusters_withID#%7B%22main.cluster%20index_lowerinput%22%3A%224426%22%2C%22main.cluster%20index_upperinput%22%3A%224426%22%7D	https://gnps.ucsd.edu/ProteoSAFe/result.jsp?task=e78a8c8f429a46fcb24f3b34d69aff25&view=view_all_annotations_DB#%7B%22main.%23Scan%23_lowerinput%22%3A%224426%22%2C%22main.%23Scan%23_upperinput%22%3A%224426%22%7D	http://dorresteintesthub.ucsd.edu:6549/?task=e78a8c8f429a46fcb24f3b34d69aff25&feature=4426&metadata=ATTRIBUTE_Diet&groups=Regular+chow%3BHFD&plot_type=box&color=ATTRIBUTE_Diet&points_toggle=True&theme=ggplot2&animation_column=None	https://gnps.ucsd.edu/ProteoSAFe/status.jsp?task=f0505cc20cfd4eaca544bf7a3faf8462
40	0.8192	6	102366	C25H42O4	['[M - H2O + H]+', '[M - H4O2 + H]+', '[M + H]+']	GRQROVWZGGDYSW	CC(CCC(=O)OC)C1CCC2C1(CCC3C2C(CC4C3(CCC(C4)O)C)O)C	10134_A_8684	10134	8684
41	0.8163	1	755	C26H43NO6	['[M - H2O + H]+']	RFDAIACWWDREDC	CC(CCC(=O)NCC(=O)O)C1CCC2C1(C(CC3C2C(CC4C3(CCC(C4)O)C)O)O)C	9336_A_4722	9336	4722
44	0.8066	1	27929	C26H43NO5	['[M + H]+']	GHCZAUBVMUEKKP	CC(CCC(=O)NCC(=O)O)C1CCC2C1(CCC3C2C(CC4C3(CCC(C4)O)C)O)C	7706_A_6572	7706	6572
45	0.8038	2	9903	C24H40O3	['[M - H2O + H]+']	SMEROWZSTRWXGI	CC(CCC(=O)O)C1CCC2C1(CCC3C2CCC4C3(CCC(C4)O)C)C	10757_A_8116	10757	8116
46	0.8035	1		C29H48N2O6	['[M + H]+']	WKNSSWRPDRZCAQ	CC(CCC(=O)NC(CCC(=O)N)C(=O)O)C1CCC2C1(CCC3C2C(CC4C3(CCC(C4)O)C)O)C	4274_A_6114	4274	6114	3	Glutamine conj chenodeoxycholic acid	Glu-CDCA	2	CCMSLIB00005788119	https://metabolomics-usi.ucsd.edu/spectrum/?usi=mzspec:GNPS:TASK-e78a8c8f429a46fcb24f3b34d69aff25-spectra/specs_ms.mgf:scan:6114&width=10.0&height=6.0&mz_min=&mz_max=&max_intensity=125.0&grid=true&annotate_peaks=[[84.045,130.0501,147.0765,321.2577,339.2684,485.3373,503.3496]]&annotate_precision=4&annotation_rotation=90&cosine=standard&fragment_mz_tolerance=0.02	https://gnps.ucsd.edu/ProteoSAFe/result.jsp?task=e78a8c8f429a46fcb24f3b34d69aff25&view=view_all_clusters_withID#%7B%22main.cluster%20index_lowerinput%22%3A%226114%22%2C%22main.cluster%20index_upperinput%22%3A%226114%22%7D	https://gnps.ucsd.edu/ProteoSAFe/result.jsp?task=e78a8c8f429a46fcb24f3b34d69aff25&view=view_all_annotations_DB#%7B%22main.%23Scan%23_lowerinput%22%3A%226114%22%2C%22main.%23Scan%23_upperinput%22%3A%226114%22%7D	http://dorresteintesthub.ucsd.edu:6549/?task=e78a8c8f429a46fcb24f3b34d69aff25&feature=6114&metadata=ATTRIBUTE_Diet&groups=Regular+chow%3BHFD&plot_type=box&color=ATTRIBUTE_Diet&points_toggle=True&theme=ggplot2&animation_column=None	https://gnps.ucsd.edu/ProteoSAFe/status.jsp?task=b99a28921e214de8b17726813102d24c
47	0.8030	10	14298701	C26H45NO8S	['[M - H4O2 + H]+', '[M + H]+', '[M + H3N + H]+']	KSDTTXKVZVVZHA	CC(CCC(=O)NCCS(=O)(=O)O)C1CCC2C1(C(CC3C2C(C(C4C3(CCC(C4)O)C)O)O)O)C	4549_A_4407	4549	4407
49	0.8023	1	101584918	C33H49NO7	['[M + H]+']	UTTBUMIEHWNKLK	CC(CCC(=O)NC(CC1=CC=C(C=C1)O)C(=O)O)C2CCC3C2(C(CC4C3C(CC5C4(CCC(C5)O)C)O)O)C	2431_A_5544	2431	5544
50	0.7990	14	31401	C24H40O4	['[M - H2O + H]+', '[M - H4O2 + H]+', '[M + H3N + H]+', '[M + Na]+']	RUDATBOHQWOJDD	CC(CCC(=O)O)C1CCC2C1(CCC3C2C(CC4C3(CCC(C4)O)C)O)C	8171_A_7370	8171	7370
52	0.7969	2	487462	C33H49NO6	['[M + H]+']	IQKZHEVJCMKOED	CC(CCC(=O)NC(CC1=CC=CC=C1)C(=O)O)C2CCC3C2(C(CC4C3C(CC5C4(CCC(C5)O)C)O)O)C	7208_A_6402	7208	6402
62	0.7898	25	303	C24H40O5	['[M + H3N + H]+', '[M - H4O2 + H]+', '[M + H]+', '[M - H2O + H]+', '[M + Na]+']	BHQCQFFYRZLCQQ	CC(CCC(=O)O)C1CCC2C1(C(CC3C2C(CC4C3(CCC(C4)O)C)O)O)C	5465_A_6275	5465	6275
83	0.7423	2	9936606	C28H45NO8	['[M - H4O2 + H]+', '[M + H]+']	VMFFESMCXOCOIZ	CC(CCC(=O)NC(CC(=O)O)C(=O)O)C1CCC2C1(C(CC3C2C(CC4C3(CCC(C4)O)C)O)O)C	2946_A_4808	2946	4808
89	0.7260	2		C29H49NO6S	['[M + H]+']	VNBNDOGLQFEJKP	CC(CCC(=O)NC(CCSC)C(=O)O)C1CCC2C1(C(CC3C2C(CC4C3(CCC(C4)O)C)O)O)C	2752_A_5904	2752	5904	4	Methiocholic acid	Meth-CA	2	CCMSLIB00005716809	https://metabolomics-usi.ucsd.edu/spectrum/?usi=mzspec:GNPS:TASK-e78a8c8f429a46fcb24f3b34d69aff25-spectra/specs_ms.mgf:scan:5904&width=10.0&height=6.0&mz_min=&mz_max=&max_intensity=125.0&grid=true&annotate_peaks=[[56.0499,104.0532,133.0323,135.1173,150.0588,319.2417,337.2521,355.2639,486.3054,504.3131]]&annotate_precision=4&annotation_rotation=90&cosine=standard&fragment_mz_tolerance=0.02	https://gnps.ucsd.edu/ProteoSAFe/result.jsp?task=e78a8c8f429a46fcb24f3b34d69aff25&view=view_all_clusters_withID#%7B%22main.cluster%20index_lowerinput%22%3A%225904%22%2C%22main.cluster%20index_upperinput%22%3A%225904%22%7D	https://gnps.ucsd.edu/ProteoSAFe/result.jsp?task=e78a8c8f429a46fcb24f3b34d69aff25&view=view_all_annotations_DB#%7B%22main.%23Scan%23_lowerinput%22%3A%225904%22%2C%22main.%23Scan%23_upperinput%22%3A%225904%22%7D	http://dorresteintesthub.ucsd.edu:6549/?task=e78a8c8f429a46fcb24f3b34d69aff25&feature=5904&metadata=ATTRIBUTE_Diet&groups=Regular+chow%3BHFD&plot_type=box&color=ATTRIBUTE_Diet&points_toggle=True&theme=ggplot2&animation_column=None	https://gnps.ucsd.edu/ProteoSAFe/status.jsp?task=ace9eb0397ab49ecb0f41bb21bc8e348
90	0.7212	1		C27H47NO6	['[M - H2O + H]+']	XPIYZOSPZVPTOC	CC(CCC(=O)NC(CO)CO)C1CCC2C1(C(CC3C2C(CC4C3(CCC(C4)O)C)O)O)C	8954_A_6866	8954	6866	5	Alanine conj deoxycholic acid	Ala-CDCA	incorrect	CCMSLIB00005788120	https://metabolomics-usi.ucsd.edu/mirror?usi1=mzspec:GNPS:TASK-e78a8c8f429a46fcb24f3b34d69aff25-spectra/specs_ms.mgf:scan:6866&usi2=mzspec:GNPS:GNPS:GNPS-LIBRARY:accession:CCMSLIB00005465992&width=10.0&height=6.0&mz_min=70&mz_max=500&max_intensity=150.0&grid=true&annotate_peaks=[[428.3151,90.0551,339.2694,126.0225,184.0744,321.2575,215.1791,161.1325,464.2833],[90.0553,201.165,321.2584,339.2697,42…	https://gnps.ucsd.edu/ProteoSAFe/result.jsp?task=e78a8c8f429a46fcb24f3b34d69aff25&view=view_all_clusters_withID#%7B%22main.cluster%20index_lowerinput%22%3A%226866%22%2C%22main.cluster%20index_upperinput%22%3A%226866%22%7D	https://gnps.ucsd.edu/ProteoSAFe/result.jsp?task=e78a8c8f429a46fcb24f3b34d69aff25&view=view_all_annotations_DB#%7B%22main.%23Scan%23_lowerinput%22%3A%226866%22%2C%22main.%23Scan%23_upperinput%22%3A%226866%22%7D	http://dorresteintesthub.ucsd.edu:6549/?task=e78a8c8f429a46fcb24f3b34d69aff25&feature=6866&metadata=ATTRIBUTE_Diet&groups=Regular+chow%3BHFD&plot_type=box&color=ATTRIBUTE_Diet&points_toggle=True&theme=ggplot2&animation_column=None	https://gnps.ucsd.edu/ProteoSAFe/status.jsp?task=9ca6143a18934d89b728a0dc6ca0bb8a
91	0.7168	3		C26H41NO6S	['[M + H]+', '[M - H4O2 + H]+', '[M - H2O + H]+']	CPTGMLIRCHKJMU	CC(CCC(=O)NCCS(=O)(=O)O)C1CCC2C1(C(CC3C2C=CC4C3(CCC(=O)C4)C)O)C	10386_A_4096	10386	4096	6	Oxo taurocholenic acid or isomer	na	2	CCMSLIB00005788121	https://metabolomics-usi.ucsd.edu/spectrum/?usi=mzspec:GNPS:TASK-e78a8c8f429a46fcb24f3b34d69aff25-spectra/specs_ms.mgf:scan:4096&width=10.0&height=6.0&mz_min=&mz_max=&max_intensity=125.0&grid=true&annotate_peaks=[[126.0224,208.0643,229.1587,243.1741,317.2264,335.237,353.2481,460.2517,478.2638]]&annotate_precision=4&annotation_rotation=90&cosine=standard&fragment_mz_tolerance=0.02	https://gnps.ucsd.edu/ProteoSAFe/result.jsp?task=e78a8c8f429a46fcb24f3b34d69aff25&view=view_all_clusters_withID#%7B%22main.cluster%20index_lowerinput%22%3A%224096%22%2C%22main.cluster%20index_upperinput%22%3A%224096%22%7D	https://gnps.ucsd.edu/ProteoSAFe/result.jsp?task=e78a8c8f429a46fcb24f3b34d69aff25&view=view_all_annotations_DB#%7B%22main.%23Scan%23_lowerinput%22%3A%224096%22%2C%22main.%23Scan%23_upperinput%22%3A%224096%22%7D	http://dorresteintesthub.ucsd.edu:6549/?task=e78a8c8f429a46fcb24f3b34d69aff25&feature=4096&metadata=ATTRIBUTE_Diet&groups=Regular+chow%3BHFD&plot_type=box&color=ATTRIBUTE_Diet&points_toggle=True&theme=ggplot2&animation_column=None	https://gnps.ucsd.edu/ProteoSAFe/status.jsp?task=43edb3fdc6bf4f8a840d269557de7699
92	0.7166	4	99470	C27H46O2	['[M - H4O2 + H]+', '[M - H2O + H]+', '[M + Na]+']	FYHRJWMENCALJY	CC(CCCC(C)C1CCC2C1(CCC3C2CC=C4C3(CCC(C4)O)C)C)CO	1279_A_9815	1279	9815
93	0.7133	3	118712732	C25H43NO6S	['[M + H3N + H]+']	UTTMPNQHQIRCGZ	CC(CC(=O)NCCS(=O)(=O)O)C1CCC2C1(CCC3C2C(CC4C3(CCC(C4)O)C)O)C	1681_A_4178	1681	4178
98	0.7060	3	19032058	C30H52N2O6	['[M + H]+']	FTOTVNJFGHCOCZ	CC(CCC(=O)NC(CCCCN)C(=O)O)C1CCC2C1(C(CC3C2C(CC4C3(CCC(C4)O)C)O)O)C	4573_A_4078	4573	4078
104	0.7007	10	121245686	C26H43NO6S	['[M - H4O2 + H]+', '[M + H3N + H]+', '[M + Na]+']	WVETXGXKZHRROU	CC(CCC(=O)NCCS(=O)(=O)O)C1CCC2C1(CCC3C2C(CC4C3(CCC(=O)C4)C)O)C	7420_A_7539	7420	7539
105	0.6998	2	14559780	C30H52N2O5	['[M + H]+']	LJAIXMQYBNEUSB	CC(CCC(=O)NC(CCCCN)C(=O)O)C1CCC2C1(CCC3C2C(CC4C3(CCC(C4)O)C)O)C	4779_A_5698	4779	5698
106	0.6920	11	5283961	C24H36O5	['[M + H]+', '[M + H3N + H]+', '[M - H2O + H]+', '[M - H4O2 + H]+']	NCQLOJDAPOEYJA	CC(CCC(=O)O)C1CCC2C1(C(CC3C2C(=O)CC4C3(CCC(=O)C4)C)O)C	10749_A_5034	10749	5034
109	0.6856	1	10483371	C29H47NO8	['[M + H]+']	CBUKBSJQVLLDJT	CC(CCC(=O)NC(CCC(=O)O)C(=O)O)C1CCC2C1(C(CC3C2C(CC4C3(CCC(C4)O)C)O)O)C	1674_A_4906	1674	4906
110	0.6855	3	94203	C25H42O5	['[M - H4O2 + H]+', '[M + H3N + H]+', '[M + Na]+']	DLYVTEULDNMQAR	CC(CCC(=O)OC)C1CCC2C1(C(CC3C2C(CC4C3(CCC(C4)O)C)O)O)C	669_A_6736	669	6736
111	0.6822	25	5283932	C24H38O4	['[M + H3N + H]+', '[M - H4O2 + H]+', '[M + H]+', '[M + Na]+']	KNVADAPHVNKTEP	CC(CCC(=O)O)C1CCC2C1(CCC3C2C(CC4C3(CCC(=O)C4)C)O)C	6938_A_5862	6938	5862
116	0.6772	3	440985	C27H46O3	['[M - H2O + H]+', '[M + Na]+']	RXMHNAKZMGJANZ	CC(CCCC(C)C1CCC2C1(CCC3C2C(C=C4C3(CCC(C4)O)C)O)C)CO	4065_A_8761	4065	8761
117	0.6718	10	194157	C24H40O6	['[M + H3N + H]+', '[M + H]+', '[M - H4O2 + H]+', '[M + Na]+']	COCMFMBNEAMQMA	CC(CCC(=O)O)C1CCC2C1(C(CC3C2C(C(C4C3(CCC(C4)O)C)O)O)O)C	2202_A_5993	2202	5993
120	0.6642	2		C33H49NO5	['[M + H]+', '[M - H4O2 + H]+']	CEMZGPKUKMFNNF	CC(CCC(=O)NC(CC1=CC=CC=C1)C(=O)O)C2CCC3C2(CCC4C3C(CC5C4(CCC(C5)O)C)O)C	7384_A_7624	7384	7624	7	Phenylalanine conj chenodeoxycholic acid	Phe-CDCA	1	CCMSLIB00005716807	https://metabolomics-usi.ucsd.edu/spectrum/?usi=mzspec:GNPS:TASK-e78a8c8f429a46fcb24f3b34d69aff25-spectra/specs_ms.mgf:scan:7624&width=10.0&height=6.0&mz_min=50&mz_max=550&max_intensity=125.0&grid=true&annotate_peaks=[[166.0864,120.0812,504.3478,104.1072,339.2684,321.2574,182.0813,483.2486]]&annotate_precision=4&annotation_rotation=90&cosine=standard&fragment_mz_tolerance=0.02	https://gnps.ucsd.edu/ProteoSAFe/result.jsp?task=e78a8c8f429a46fcb24f3b34d69aff25&view=view_all_clusters_withID#%7B%22main.cluster%20index_lowerinput%22%3A%227624%22%2C%22main.cluster%20index_upperinput%22%3A%227624%22%7D	https://gnps.ucsd.edu/ProteoSAFe/result.jsp?task=e78a8c8f429a46fcb24f3b34d69aff25&view=view_all_annotations_DB#%7B%22main.%23Scan%23_lowerinput%22%3A%227624%22%2C%22main.%23Scan%23_upperinput%22%3A%227624%22%7D	http://dorresteintesthub.ucsd.edu:6549/?task=e78a8c8f429a46fcb24f3b34d69aff25&feature=7624&metadata=ATTRIBUTE_Diet&groups=Regular+chow%3BHFD&plot_type=box&color=ATTRIBUTE_Diet&points_toggle=True&theme=ggplot2&animation_column=None	https://gnps.ucsd.edu/ProteoSAFe/status.jsp?task=717f2e5890ea4c91a5e1fd1a74ad5583
121	0.6641	2	158738	C23H38O5	['[M - H4O2 + H]+', '[M + H3N + H]+']	SHUYNJFEXPRUGR	CC(CC(=O)O)C1CCC2C1(C(CC3C2C(CC4C3(CCC(C4)O)C)O)O)C	9744_A_5709	9744	5709
127	0.6498	6		C26H43NO5S	['[M + Na]+', '[M + H]+']	ZSDNZCZWBNLQOW	CC(CCC(=O)NCCS(=O)(=O)O)C1CCC2C1(C(CC3C2CCC4C3(CCC=C4)C)O)C	4577_A_6444	4577	6444	8	Deoxycholenic acid	na	2	CCMSLIB00005788122	https://metabolomics-usi.ucsd.edu/spectrum/?usi=mzspec:GNPS:TASK-e78a8c8f429a46fcb24f3b34d69aff25-spectra/specs_ms.mgf:scan:6444&width=10.0&height=6.0&mz_min=&mz_max=&max_intensity=125.0&grid=true&annotate_peaks=[[107.0858,144.0809,148.0044,325.156,486.265]]&annotate_precision=4&annotation_rotation=90&cosine=standard&fragment_mz_tolerance=0.02	https://gnps.ucsd.edu/ProteoSAFe/result.jsp?task=e78a8c8f429a46fcb24f3b34d69aff25&view=view_all_clusters_withID#%7B%22main.cluster%20index_lowerinput%22%3A%226444%22%2C%22main.cluster%20index_upperinput%22%3A%226444%22%7D	https://gnps.ucsd.edu/ProteoSAFe/result.jsp?task=e78a8c8f429a46fcb24f3b34d69aff25&view=view_all_annotations_DB#%7B%22main.%23Scan%23_lowerinput%22%3A%226444%22%2C%22main.%23Scan%23_upperinput%22%3A%226444%22%7D	http://dorresteintesthub.ucsd.edu:6549/?task=e78a8c8f429a46fcb24f3b34d69aff25&feature=6444&metadata=ATTRIBUTE_Diet&groups=Regular+chow%3BHFD&plot_type=box&color=ATTRIBUTE_Diet&points_toggle=True&theme=ggplot2&animation_column=None	https://gnps.ucsd.edu/ProteoSAFe/status.jsp?task=c4553cf4c9334c2296bacac3e3f33202
129	0.6484	24	94235	C24H38O5	['[M - H4O2 + H]+', '[M - H2O + H]+', '[M + H]+', '[M + H3N + H]+']	MIHNUBCEFJLAGN	CC(CCC(=O)O)C1CCC2C1(C(=O)CC3C2C(CC4C3(CCC(C4)O)C)O)C	6555_A_7101	6555	7101
130	0.6461	1		C28H47NO9	['[M - H2O + H]+']	TWMOOIMHAQAGDL	CC(CCC(=O)N(C(C(C)O)C(=O)O)O)C1CCC2C1(C(CC3C2C(C(C4C3(CCC(C4)O)C)O)O)O)C	1709_A_4628	1709	4628	9	N-OH-threonine hydroxycholic acid	N-OH threonine HCA	2	CCMSLIB00005788123	https://metabolomics-usi.ucsd.edu/spectrum/?usi=mzspec:GNPS:TASK-e78a8c8f429a46fcb24f3b34d69aff25-spectra/specs_ms.mgf:scan:4628&width=10.0&height=6.0&mz_min=&mz_max=&max_intensity=125.0&grid=true&annotate_peaks=[[88.0395,116.0346,134.0455,161.1326,319.2426,337.2522,355.2646,470.2901,488.2998]]&annotate_precision=4&annotation_rotation=90&cosine=standard&fragment_mz_tolerance=0.02	https://gnps.ucsd.edu/ProteoSAFe/result.jsp?task=e78a8c8f429a46fcb24f3b34d69aff25&view=view_all_clusters_withID#%7B%22main.cluster%20index_lowerinput%22%3A%224628%22%2C%22main.cluster%20index_upperinput%22%3A%224628%22%7D	https://gnps.ucsd.edu/ProteoSAFe/result.jsp?task=e78a8c8f429a46fcb24f3b34d69aff25&view=view_all_annotations_DB#%7B%22main.%23Scan%23_lowerinput%22%3A%224628%22%2C%22main.%23Scan%23_upperinput%22%3A%224628%22%7D	http://dorresteintesthub.ucsd.edu:6549/?task=e78a8c8f429a46fcb24f3b34d69aff25&feature=4628&metadata=ATTRIBUTE_Diet&groups=Regular+chow%3BHFD&plot_type=box&color=ATTRIBUTE_Diet&points_toggle=True&theme=ggplot2&animation_column=None	https://gnps.ucsd.edu/ProteoSAFe/status.jsp?task=36efa7187569471b9b50237e59639f75
136	0.6368	4		C26H43NO8S	['[M - H2O + H]+', '[M + H3N + H]+']	ICQHPGGINLTYDG	CC(CCC(=O)NCCS(=O)(=O)O)C1CCC2C1(C(CC3C2C(C(C4C3(CCC(=O)C4)C)O)O)O)C	1066_A_4532	1066	4532	10	Oxohydroxytaurocholic acid	na	2	CCMSLIB00005788124	https://metabolomics-usi.ucsd.edu/spectrum/?usi=mzspec:GNPS:TASK-e78a8c8f429a46fcb24f3b34d69aff25-spectra/specs_ms.mgf:scan:4532&width=10.0&height=6.0&mz_min=&mz_max=&max_intensity=125.0&grid=true&annotate_peaks=[[512.2677,494.2567,478.2644,476.2452,458.2335,448.2517,387.2525,351.2318,333.2212,315.2109,208.0639,126.0223,95.086]]&annotate_precision=4&annotation_rotation=90&cosine=standard&fragment…	https://gnps.ucsd.edu/ProteoSAFe/result.jsp?task=e78a8c8f429a46fcb24f3b34d69aff25&view=view_all_clusters_withID#%7B%22main.cluster%20index_lowerinput%22%3A%224532%22%2C%22main.cluster%20index_upperinput%22%3A%224532%22%7D	https://gnps.ucsd.edu/ProteoSAFe/result.jsp?task=e78a8c8f429a46fcb24f3b34d69aff25&view=view_all_annotations_DB#%7B%22main.%23Scan%23_lowerinput%22%3A%224532%22%2C%22main.%23Scan%23_upperinput%22%3A%224532%22%7D	http://dorresteintesthub.ucsd.edu:6549/?task=e78a8c8f429a46fcb24f3b34d69aff25&feature=4532&metadata=ATTRIBUTE_Diet&groups=Regular+chow%3BHFD&plot_type=box&color=ATTRIBUTE_Diet&points_toggle=True&theme=ggplot2&animation_column=None	https://gnps.ucsd.edu/ProteoSAFe/status.jsp?task=0a24b53763974106992ca6efd4d326b7
138	0.6317	8		C26H43NO6S	['[M + Na]+']	HZVWNPNAIHDPFA	CC(CCC(=O)NCCS(=O)(=O)O)C1CCC2C1(C=CC3C2C(CC4C3(CCC(C4)O)C)O)C	1757_A_4447	1757	4447	11	Taurocholenic acid	na	2	CCMSLIB00005788125	https://metabolomics-usi.ucsd.edu/spectrum/?usi=mzspec:GNPS:TASK-e78a8c8f429a46fcb24f3b34d69aff25-spectra/specs_ms.mgf:scan:4447&width=10.0&height=6.0&mz_min=&mz_max=&max_intensity=125.0&grid=true&annotate_peaks=[[81.07,148.0046,395.2586,484.2473,502.2627]]&annotate_precision=4&annotation_rotation=90&cosine=standard&fragment_mz_tolerance=0.02	https://gnps.ucsd.edu/ProteoSAFe/result.jsp?task=e78a8c8f429a46fcb24f3b34d69aff25&view=view_all_clusters_withID#%7B%22main.cluster%20index_lowerinput%22%3A%224447%22%2C%22main.cluster%20index_upperinput%22%3A%224447%22%7D	https://gnps.ucsd.edu/ProteoSAFe/result.jsp?task=e78a8c8f429a46fcb24f3b34d69aff25&view=view_all_annotations_DB#%7B%22main.%23Scan%23_lowerinput%22%3A%224447%22%2C%22main.%23Scan%23_upperinput%22%3A%224447%22%7D	http://dorresteintesthub.ucsd.edu:6549/?task=e78a8c8f429a46fcb24f3b34d69aff25&feature=4447&metadata=ATTRIBUTE_Diet&groups=Regular+chow%3BHFD&plot_type=box&color=ATTRIBUTE_Diet&points_toggle=True&theme=ggplot2&animation_column=None	https://gnps.ucsd.edu/ProteoSAFe/status.jsp?task=cefc7617a0bd48bb84f8d9db6aea9097
141	0.6264	1		C35H50N2O5	['[M + H]+']	CYHFCBVFHBCQHF	CC(CCC(=O)NC(CC1=CNC2=CC=CC=C21)C(=O)O)C3CCC4C3(CCC5C4C(CC6C5(CCC(C6)O)C)O)C	957_A_7512	957	7512	12	Tryptophane conj chenodeoxycholic acid	Trp-CDCA	1	CCMSLIB00005716808	https://metabolomics-usi.ucsd.edu/spectrum/?usi=mzspec:GNPS:TASK-e78a8c8f429a46fcb24f3b34d69aff25-spectra/specs_ms.mgf:scan:7512&width=10.0&height=6.0&mz_min=&mz_max=&max_intensity=125.0&grid=true&annotate_peaks=[[188.0708,205.0973,339.2684,543.3586,159.0918,321.2578]]&annotate_precision=4&annotation_rotation=90&cosine=standard&fragment_mz_tolerance=0.02	https://gnps.ucsd.edu/ProteoSAFe/result.jsp?task=e78a8c8f429a46fcb24f3b34d69aff25&view=view_all_clusters_withID#%7B%22main.cluster%20index_lowerinput%22%3A%227512%22%2C%22main.cluster%20index_upperinput%22%3A%227512%22%7D	https://gnps.ucsd.edu/ProteoSAFe/result.jsp?task=e78a8c8f429a46fcb24f3b34d69aff25&view=view_all_annotations_DB#%7B%22main.%23Scan%23_lowerinput%22%3A%227512%22%2C%22main.%23Scan%23_upperinput%22%3A%227512%22%7D	http://dorresteintesthub.ucsd.edu:6549/?task=e78a8c8f429a46fcb24f3b34d69aff25&feature=7512&metadata=ATTRIBUTE_Diet&groups=Regular+chow%3BHFD&plot_type=box&color=ATTRIBUTE_Diet&points_toggle=True&theme=ggplot2&animation_column=None	https://gnps.ucsd.edu/ProteoSAFe/status.jsp?task=8ac58975322e43c5b0f76f5caebcbb38
143	0.6245	14		C24H36O3	['[M + H]+', '[M - H4O2 + H]+']	UGOMTIBMXXAAHQ	CC(CCC(=O)O)C1CCC2C1(C=CC3C2C=CC4C3(CCC(C4)O)C)C	7620_A_5632	7620	5632	13	choldienic acid	na	2	CCMSLIB00005788126	https://metabolomics-usi.ucsd.edu/spectrum/?usi=mzspec:GNPS:TASK-e78a8c8f429a46fcb24f3b34d69aff25-spectra/specs_ms.mgf:scan:5632&width=10.0&height=6.0&mz_min=&mz_max=&max_intensity=125.0&grid=true&annotate_peaks=[[81.0695,107.0859,159.117,213.164,355.2637,373.2728]]&annotate_precision=4&annotation_rotation=90&cosine=standard&fragment_mz_tolerance=0.02	https://gnps.ucsd.edu/ProteoSAFe/result.jsp?task=e78a8c8f429a46fcb24f3b34d69aff25&view=view_all_clusters_withID#%7B%22main.cluster%20index_lowerinput%22%3A%225632%22%2C%22main.cluster%20index_upperinput%22%3A%225632%22%7D	https://gnps.ucsd.edu/ProteoSAFe/result.jsp?task=e78a8c8f429a46fcb24f3b34d69aff25&view=view_all_annotations_DB#%7B%22main.%23Scan%23_lowerinput%22%3A%225632%22%2C%22main.%23Scan%23_upperinput%22%3A%225632%22%7D	http://dorresteintesthub.ucsd.edu:6549/?task=e78a8c8f429a46fcb24f3b34d69aff25&feature=5632&metadata=ATTRIBUTE_Diet&groups=Regular+chow%3BHFD&plot_type=box&color=ATTRIBUTE_Diet&points_toggle=True&theme=ggplot2&animation_column=None	https://gnps.ucsd.edu/ProteoSAFe/status.jsp?task=879db95abbb04600950ce8bfdb71f929
145	0.6233	1	623141	C25H40O4	['[M + H]+']	XHRLTYUHWGHDCJ	CC(CCC(=O)OC)C1CCC2C1(CCC3C2C(CC4C3(CCC(=O)C4)C)O)C	10521_A_7850	10521	7850
146	0.6222	2		C30H51NO5	['[M - H2O + H]+', '[M + H]+']	BAOWHAJSJGJSBV	CC(C)CC(C(=O)O)NC(=O)CCC(C)C1CCC2C1(CCC3C2C(CC4C3(CCC(C4)O)C)O)C	8554_A_7570	8554	7570	14	Leucine conj chenodeoxycholic acid	Leu-CDCA	2	CCMSLIB00005467950	https://metabolomics-usi.ucsd.edu/spectrum/?usi=mzspec:GNPS:TASK-e78a8c8f429a46fcb24f3b34d69aff25-spectra/specs_ms.mgf:scan:7570&width=10.0&height=6.0&mz_min=50&mz_max=550&max_intensity=125.0&grid=true&annotate_peaks=[[107.086,265.2722,215.1797,321.2579,488.2991,339.2684,86.0971,470.3633,132.1021]]&annotate_precision=4&annotation_rotation=90&cosine=standard&fragment_mz_tolerance=0.02	https://gnps.ucsd.edu/ProteoSAFe/result.jsp?task=e78a8c8f429a46fcb24f3b34d69aff25&view=view_all_clusters_withID#%7B%22main.cluster%20index_lowerinput%22%3A%227570%22%2C%22main.cluster%20index_upperinput%22%3A%227570%22%7D	https://gnps.ucsd.edu/ProteoSAFe/result.jsp?task=e78a8c8f429a46fcb24f3b34d69aff25&view=view_all_annotations_DB#%7B%22main.%23Scan%23_lowerinput%22%3A%227570%22%2C%22main.%23Scan%23_upperinput%22%3A%227570%22%7D	http://dorresteintesthub.ucsd.edu:6549/?task=e78a8c8f429a46fcb24f3b34d69aff25&feature=7570&metadata=ATTRIBUTE_Diet&groups=Regular+chow%3BHFD&plot_type=box&color=ATTRIBUTE_Diet&points_toggle=True&theme=ggplot2&animation_column=None	https://gnps.ucsd.edu/ProteoSAFe/status.jsp?task=d9b5887f1aac45ecb82e91c6071d8a3c
147	0.6199	6	159623	C24H38O3	['[M - H4O2 + H]+', '[M + H3N + H]+']	KIQFUORWRVZTHT	CC(CCC(=O)O)C1CCC2C1(CCC3C2CCC4C3(CCC(=O)C4)C)C	582_A_7083	582	7083
148	0.6171	1		C27H45NO5	['[M - H4O2 + H]+']	HHGKPVQSNIVPPF	CC(CCC(=O)NC(C)C(=O)O)C1CCC2C1(CCC3C2C(CC4C3(CCC(C4)O)C)O)C	1371_A_6887	1371	6887	15	Alanine conj chenodeoxycholic acid	Ala-CDCA	2	CCMSLIB00005788128	https://metabolomics-usi.ucsd.edu/spectrum/?usi=mzspec:GNPS:TASK-e78a8c8f429a46fcb24f3b34d69aff25-spectra/specs_ms.mgf:scan:6887&width=10.0&height=6.0&mz_min=&mz_max=&max_intensity=125.0&grid=true&annotate_peaks=[[90.0555,121.1014,149.0962,172.0969,215.1796,321.2579,339.2685,428.3162]]&annotate_precision=4&annotation_rotation=90&cosine=standard&fragment_mz_tolerance=0.02	https://gnps.ucsd.edu/ProteoSAFe/result.jsp?task=e78a8c8f429a46fcb24f3b34d69aff25&view=view_all_clusters_withID#%7B%22main.cluster%20index_lowerinput%22%3A%226887%22%2C%22main.cluster%20index_upperinput%22%3A%226887%22%7D	https://gnps.ucsd.edu/ProteoSAFe/result.jsp?task=e78a8c8f429a46fcb24f3b34d69aff25&view=view_all_annotations_DB#%7B%22main.%23Scan%23_lowerinput%22%3A%226887%22%2C%22main.%23Scan%23_upperinput%22%3A%226887%22%7D	http://dorresteintesthub.ucsd.edu:6549/?task=e78a8c8f429a46fcb24f3b34d69aff25&feature=6887&metadata=ATTRIBUTE_Diet&groups=Regular+chow%3BHFD&plot_type=box&color=ATTRIBUTE_Diet&points_toggle=True&theme=ggplot2&animation_column=None	https://gnps.ucsd.edu/ProteoSAFe/status.jsp?task=def515bce9494ed4b46a15d768cd30d4
155	0.6118	10	101042107	C26H43NO7S	['[M + H]+', '[M + H3N + H]+', '[M - H4O2 + H]+', '[M + Na]+']	VOUKAYFXXSUOGA	CC(CCC(=O)NCCS(=O)(=O)O)C1CCC2C1(C(CC3C2C(CC4C3(CCC(=O)C4)C)O)O)C	7195_A_4322	7195	4322
157	0.6110	2		C29H49NO5S	['[M + H]+', '[M - H4O2 + H]+']	CDNGTOVFEUSMMG	CC(CCC(=O)NC(CCSC)C(=O)O)C1CCC2C1(CCC3C2C(CC4C3(CCC(C4)O)C)O)C	3151_A_7275	3151	7275
159	0.6102	5	273688	C27H42O	['[M + H]+']	XIWMRKFKSRYSIJ	CC(C)CCCC(C)C1CCC2C1(CCC3C2C=CC4=CC(=O)CCC34C)C	10264_A_9081	10264	9081
171	0.5986	11	6602195	C26H45NO9S2	['[M + H3N + H]+', '[M + Na]+']	WTKQKSAFONWCMW	CC(CCC(=O)NCCS(=O)(=O)O)C1CCC2C1(CCC3C2C(CC4C3(CCC(C4)O)C)OS(=O)(=O)O)C	1751_A_6141	1751	6141
174	0.5971	3		C29H51NO8S	['[M - H2O + H]+', '[M + H]+']	UGJWXMMURVIDGR	CC(CCCC(CO)C(=O)NCCS(=O)(=O)O)C1CCC2C1(C(CC3C2C(CC4C3(CCC(C4)O)C)O)O)C	143_A_5801	143	5801
178	0.5911	19	122312	C27H46O5	['[M - H4O2 + H]+', '[M + H3N + H]+', '[M - H2O + H]+']	CNWPIIOQKZNXBB	CC(CCCC(C)C(=O)O)C1CCC2C1(C(CC3C2C(CC4C3(CCC(C4)O)C)O)O)C	5444_A_6548	5444	6548
184	0.5828	20		C24H36O4	['[M + H]+', '[M - H4O2 + H]+', '[M + H3N + H]+']	NHHAGYPJEJSEPZ	CC(CCC(=O)O)C1CCC2C1(C(CC3C2C=CC4C3(CCC(=O)C4)C)O)C	1136_A_3983	1136	3983
186	0.5816	5	14648178	C26H43NO5S	['[M + H3N + H]+', '[M + Na]+']	SSNSOUYAFHIRME	CC(CCC(=O)NCCS(=O)(=O)O)C1CCC2C1(CCC3C2CCC4C3(CCC(=O)C4)C)C	10109_A_6530	10109	6530
187	0.5795	3	22853490	C27H47NO6S	['[M + H]+', '[M - H4O2 + H]+']	CJLZGUJUXDRHJQ	CC(CCC(=O)N(C)CCS(=O)(=O)O)C1CCC2C1(CCC3C2C(CC4C3(CCC(C4)O)C)O)C	6318_A_5183	6318	5183
189	0.5786	4		C30H51NO6	['[M + H]+']	LZFOJLAZIRIBIG	CC(C)CC(C(=O)O)NC(=O)CCC(C)C1CCC2C1(C(CC3C2C(CC4C3(CCC(C4)O)C)O)O)C	2875_A_6518	2875	6518
195	0.5726	1		C29H49NO8S	['[M + H]+']	PMCQOTPCSFQPCQ	CC1C2CC(CCC2(C3CC(C4(C(C3C1OC(=O)C)CCC4C(C)CCC(=O)NCCS(=O)(=O)O)C)O)C)O	4117_A_4799	4117	4799
214	0.5580	2		C30H47N3O6	['[M + H]+']	GOBIDZCUVCOUAI	CC(CCC(=O)NC(CC1=CN=CN1)C(=O)O)C2CCC3C2(C(CC4C3C(CC5C4(CCC(C5)O)C)O)O)C	2151_A_4008	2151	4008
219	0.5549	1		C29H48O9	['[M + H3N + H]+']	LBEYICRWKRTYAU	CC(CCO)C1CCC2C1(CCC3C2C(CC4C3(CCC(C4)O[C@H]5[C@@H]([C@H]([C@@H]([C@H](O5)C(=O)O)O)O)O)C)O)C	8283_A_5216	8283	5216
220	0.5541	2	101584919	C29H49NO6	['[M + H]+']	WVFDPCYTNIXGHI	CC(C)C(C(=O)O)NC(=O)CCC(C)C1CCC2C1(C(CC3C2C(CC4C3(CCC(C4)O)C)O)O)C	9675_A_5758	9675	5758
222	0.5535	2		C27H41NO9	['[M - H4O2 + H]+', '[M + H3N + H]+']	JNWIVVOYWVQZGG	CC(CCC(=O)N(C(CO)C(=O)O)O)C1CCC2C1(C(CC3C2C(=O)C(C4C3(CCC(=O)C4)C)O)O)C	6126_A_6205	6126	6205
227	0.5500	7	140	C27H48O4	['[M + H3N + H]+', '[M + Na]+', '[M - H4O2 + H]+']	XJZGNVBLVFOSKJ	CC(CCCC(C)C1CCC2C1(C(CC3C2C(CC4C3(CCC(C4)O)C)O)O)C)CO	6088_A_7594	6088	7594
229	0.5467	1		C24H40O4	['[M + Na]+']	IYDNPHAKGKIJQY	CC(=O)OC1CCC2(C3CCC4(C(CCC4C3C(CC2C1)O)CCCO)C)C	10455_A_7380	10455	7380
240	0.5384	1	10324424	C29H47NO7	['[M + H]+']	MHOZNCAVRHAOKT	CC(CCC(=O)NC(CCC(=O)O)C(=O)O)C1CCC2C1(CCC3C2C(CC4C3(CCC(C4)O)C)O)C	400_A_6410	400	6410
245	0.5333	7		C27H44O3	['[M + H3N + H]+', '[M + Na]+', '[M + H]+', '[M - H4O2 + H]+']	GTWMZBBFQGDBGF	CCCOC(=O)CCC(C)C1CCC2C1(CCC3C2CCC4C3(CCC(=O)C4)C)C	4780_A_7447	4780	7447
246	0.5315	7	160665	C27H48O5	['[M - H4O2 + H]+', '[M + H3N + H]+', '[M + Na]+', '[M - H2O + H]+']	JNMALBXXJSWZQY	CC(CCCC(CO)CO)C1CCC2C1(C(CC3C2C(CC4C3(CCC(C4)O)C)O)O)C	91_A_6415	91	6415
249	0.5273	2		C33H47NO4	['[M - H2O + H]+', '[M + H]+']	LETFLYHCMFHXFD	CC(CCC(=O)NC(CC1=CC=CC=C1)C(=O)O)C2CCC3C2(C(CC4C3CCC5C4(CCC=C5)C)O)C	3374_A_7826	3374	7826
250	0.5264	16		C24H38O6	['[M + H3N + H]+', '[M + H]+', '[M + Na]+']	WIPOOJXTQFJEIP	CC(CCC(=O)O)C1CCC2C1(C(CC3C2C(C(C4C3(CCC(=O)C4)C)O)O)O)C	5383_A_5230	5383	5230
254	0.5218	3		C27H44O4	['[M + H3N + H]+', '[M - H4O2 + H]+']	MZWGQIBVGSRNPN	CC(CCCC1=COC1)C2CCC3C2(C(CC4C3C(CC5C4(CCC(C5)O)C)O)O)C	2416_A_6513	2416	6513
255	0.5202	3		C25H40O4	['[M + H3N + H]+', '[M + H]+']	VXOSLFSQTRCTHE	CC(CCC(=O)OC)C1CCC2C1(C=CC3C2C(CC4C3(CCC(C4)O)C)O)C	8969_A_7873	8969	7873
260	0.5186	4	94192	C24H36O4	['[M + H]+']	IOOKJGQHLHXYEF	CC(CCC(=O)O)C1CCC2C1(CCC3C2C(=O)CC4C3(CCC(=O)C4)C)C	7644_A_6195	7644	6195
261	0.5168	5		C30H50O10	['[M + H3N + H]+', '[M + Na]+']	LOIZLEURKQLUAP	CC(CCCO)C1CCC2C1(C(CC3C2C(CC4C3(CCC(C4)O[C@H]5[C@@H]([C@H]([C@@H]([C@H](O5)C(=O)O)O)O)O)C)O)O)C	3710_A_4779	3710	4779
266	0.5149	17		C30H44O13	['[M + H]+', '[M + H3N + H]+']	HSEJCAPTXNZIOD	CC(CCC(=O)OO)C1CCC2C1(C(CC3C2C(=O)C(C4C3(CCC(=O)C4)C)OC5C(C(C(C(O5)C(=O)O)O)O)O)O)C	9466_A_6158	9466	6158
267	0.5135	1	101953433	C29H51NO7S	['[M - H4O2 + H]+']	AZFBWWDMUWNIQZ	CC(CCC(C(C)C(=O)NCCS(=O)(=O)O)O)C1CCC2C1(CCC3C2C(CC4C3(CCC(C4)O)C)O)C	4484_A_6698	4484	6698
270	0.5123	6		C27H42O4	['[M - H2O + H]+', '[M + H3N + H]+', '[M - H4O2 + H]+']	KQYSZQAFYAYSTB	CCCOC(=O)CCC(C)C1CCC2C1(C(CC3C2C=CC4C3(CCC(=O)C4)C)O)C	9843_A_6344	9843	6344
282	0.4985	1		C26H41NO5S	['[M + Na]+']	SXYYWXKXJUUOGJ	CC(CCC(=O)NCCS(=O)(=O)O)C1CCC2C1(C=CC3C2C=CC4C3(CCC(C4)O)C)C	2040_A_4283	2040	4283
284	0.4972	3	165531	C27H48O6	['[M + K]+', '[M - H4O2 + H]+']	DIPHJTHZUWDJIK	CC(CCC(C(CO)CO)O)C1CCC2C1(C(CC3C2C(CC4C3(CCC(C4)O)C)O)O)C	6830_A_6420	6830	6420
288	0.4953	1	5321367	C29H51NO7S	['[M - H4O2 + H]+']	LUBLVJXOGCYWKT	CC(CCCC(C)C(=O)NCCS(=O)(=O)O)C1CCC2C1(C(CC3C2C(CC4C3(CCC(C4)O)C)O)O)C	3204_A_5437	3204	5437
292	0.4922	3		C26H44O6	['[M + H3N + H]+', '[M + Na]+']	JBHNDZWMHMWTLT	CCOC(=O)CCC(C)C1CCC2C1(C(CC3C2C(C(C4C3(CCC(C4)O)C)O)O)O)C	2990_A_5731	2990	5731
294	0.4905	1		C30H53NO6S	['[M + H]+']	XKBPNNHGVRBSEN	CC(CCCC(C)C(=O)N(C)CCS(=O)(=O)O)C1CCC2C1(C(CC3C2CCC4C3(CCC(C4)O)C)O)C	8262_A_6523	8262	6523
295	0.4891	1	10047894	C25H42O5	['[M - H4O2 + H]+']	BHHUWPSLCSJSDB	CC1C2CC(CCC2(C3CC(C4(C(C3C1O)CCC4C(C)CCC(=O)O)C)O)C)O	5019_A_6747	5019	6747
296	0.4887	1	370496	C25H40O3	['[M + H3N + H]+']	SRLWMUQGWKOYLX	CC(CCC(=O)OC)C1CCC2C1(CCC3C2CCC4C3(CCC(=O)C4)C)C	10318_A_6899	10318	6899
297	0.4851	1		C25H38O4	['[M + H3N + H]+']	CUKMVGAZTHTIKY	CC(CCC(=O)OC)C1CCC2C1(C(CC3C2C=CC4C3(CCC(=O)C4)C)O)C	2371_A_7957	2371	7957
299	0.4817	5		C27H47NO5	['[M + K]+', '[M + H]+', '[M - H2O + H]+']	BMRACMGUJHKTNL	CC(CCC(=O)NC(CO)CO)C1CCC2C1(CCC3C2C(CC4C3(CCC(C4)O)C)O)C	5241_A_6013	5241	6013
302	0.4802	8	3497813	C24H34O3	['[M + H]+', '[M - H4O2 + H]+']	CREVIXFSUWYGRJ	CC(CCC(=O)O)C1CCC2C1(CCC3C2C=CC4=CC(=O)CCC34C)C	5512_A_4092	5512	4092
303	0.4802	16		C26H45NO10S2	['[M + Na]+', '[M + H]+', '[M + H3N + H]+']	UFNAFAYTUSPZIR	CC(CCC(=O)NCCS(=O)(=O)O)C1CCC2C1(C(CC3C2C(CC4C3(CCC(C4)O)C)OS(=O)(=O)O)O)C	1341_A_5318	1341	5318
308	0.4747	1		C25H43NO5S	['[M - H2O + H]+']	NCZMJTQXLHIWKD	CC(CC(=O)NCCS(=O)(=O)O)C1CCC2C1(CCC3C2CCC4C3(CCC(C4)O)C)C	10594_A_8005	10594	8005
315	0.4685	2		C27H46O4	['[M + H3N + H]+', '[M - H4O2 + H]+']	QLQOPJMIBYSBMQ	CC(CC=CC(C)CO)C1CCC2C1(C(CC3C2C(CC4C3(CCC(C4)O)C)O)O)C	10330_A_7168	10330	7168
316	0.4659	1	128409	C33H49NO6	['[M + H]+']	GADRVMPNTDRMDU	CC(CCC(=O)NC(CC1=CC=C(C=C1)O)C(=O)O)C2CCC3C2(CCC4C3C(CC5C4(CCC(C5)O)C)O)C	4254_A_6868	4254	6868
317	0.4650	10	159655	C24H38O5	['[M + H3N + H]+', '[M - H4O2 + H]+', '[M - H2O + H]+']	OEKUSRBIIZNLHZ	CC(CCC(=O)O)C1CCC2C1(C(CC3C2C(CC4C3(CCC(=O)C4)C)O)O)C	2514_A_5221	2514	5221
320	0.4644	6		C27H44O4	['[M - H4O2 + H]+', '[M + Na]+', '[M - H2O + H]+', '[M + H3N + H]+']	IQNORVHGQNAOTI	CCCOC(=O)CCC(C)C1CCC2C1(CCC3C2C(CC4C3(CCC(=O)C4)C)O)C	9753_A_7113	9753	7113
323	0.4638	2	46233940	C27H47NO5S	['[M - H2O + H]+']	MFDHSRQWKNAICJ	CC(CCC(=O)N(C)CCS(=O)(=O)O)C1CCC2C1(CCC3C2CCC4C3(CCC(C4)O)C)C	789_A_5395	789	5395
325	0.4619	1		C33H47NO5	['[M + H]+']	WIFWTUYKDBOICS	CC(CCC(=O)NC(CC1=CC=CC=C1)C(=O)O)C2CCC3C2(C=CC4C3C(CC5C4(CCC(C5)O)C)O)C	10516_A_7305	10516	7305
328	0.4573	1		C28H47NO7	['[M + H]+']	WRLSMXLTDIMCNI	CC(CCC(=O)NC(C(C)O)C(=O)O)C1CCC2C1(C(CC3C2C(CC4C3(CCC(C4)O)C)O)O)C	2989_A_4894	2989	4894
330	0.4566	1		C36H58O9	['[M + H3N + H]+']	KMAQYVUZXZREAU	CCCCCCOC(=O)CCC(C)C1CCC2C1(C(CC3C2CCC4C3(CCC=C4)C)OC5C(C(C(C(O5)C(=O)O)O)O)O)C	2936_A_6982	2936	6982
331	0.4563	3	5284228	C27H46O4	['[M + H]+', '[M + H3N + H]+']	VSWJQUMFNWOZBT	CC(CCCC(C)C(=O)O)C1CCC2C1(C(CC3C2CCC4C3(CCC(C4)O)C)O)C	8373_A_5249	8373	5249
336	0.4532	6		C27H42O3	['[M + Na]+', '[M + H]+', '[M - H2O + H]+']	DPTKUTKSLYEFQE	CCCOC(=O)CCC(C)C1CCC2C1(CCC3C2C=CC4C3(CCC(=O)C4)C)C	9368_A_7651	9368	7651
338	0.4524	1	13955643	C26H41NO6S	['[M + Na]+']	UWEWBAMWDPAKIH	CC(CCC(=O)NCCS(=O)(=O)O)C1CCC2C1(CCC3C2C(=O)CC4C3(CCC(=O)C4)C)C	4645_A_3936	4645	3936
339	0.4516	1		C33H47NO5	['[M + H]+']	SBBJICUPRHNOJN	CC(CCC(=O)NC(CC1=CC=C(C=C1)O)C(=O)O)C2CCC3C2(C(CC4C3CCC5C4(CCC=C5)C)O)C	1834_A_7035	1834	7035
341	0.4495	10		C27H44O5	['[M - H4O2 + H]+', '[M + H]+', '[M + H3N + H]+', '[M + Na]+']	CJIMETNLCYMIMT	CCCOC(=O)CCC(C)C1CCC2C1(C(=O)CC3C2C(CC4C3(CCC(C4)O)C)O)C	9643_A_5873	9643	5873
342	0.4491	10		C27H47NO4S	['[M + Na]+', '[M + H]+']	NTCFUZFQOLXJIT	CC(CCC(=O)N(C)CCS(=O)(=O)O)C1CCC2C1(CCC3C2CCC4C3(CCCC4)C)C	8728_A_6394	8728	6394
346	0.4481	2		C24H40O4	['[M - H2O + H]+', '[M + Na]+']	LUZKMPIOMNWTGE	CC(CCC(=O)OO)C1CCC2C1(CCC3C2CCC4C3(CCC(C4)O)C)C	416_A_7478	416	7478
348	0.4477	5		C24H40O7	['[M + K]+', '[M + Na]+', '[M - H4O2 + H]+', '[M + H3N + H]+', '[M + H]+']	ROVQWJZFYOENOY	CC(CCC(=O)OO)C1CCC2C1(C(CC3C2C(C(C4C3(CCC(C4)O)C)O)O)O)C	10515_A_5556	10515	5556
349	0.4438	10	3080613	C27H44O5	['[M + H3N + H]+', '[M + H]+', '[M - H4O2 + H]+', '[M - H2O + H]+']	VXQOOUCCLSSSSV	CC(CCC=C(C)C(=O)O)C1CCC2C1(C(CC3C2C(CC4C3(CCC(C4)O)C)O)O)C	10763_A_6504	10763	6504
354	0.4399	3	459070	C24H40O8S	['[M + H3N + H]+']	RRVLNNMINXAIKC	CC(CCC(=O)O)C1CCC2C1(C(CC3C2C(CC4C3(CCC(C4)O)C)OS(=O)(=O)O)O)C	6077_A_5429	6077	5429
358	0.4371	5	52931525	C27H46O6	['[M + H3N + H]+', '[M - H4O2 + H]+']	WJAIFDIPOPXOPB	CC(CCCC(CO)C(=O)O)C1CCC2C1(C(CC3C2C(CC4C3(CCC(C4)O)C)O)O)C	10497_A_5703	10497	5703
363	0.4307	4		C24H38O7	['[M - H2O + H]+', '[M + H]+']	BEJPFHLEZNFDLH	CC(CCC(=O)OO)C1CCC2C1(C(CC3C2C(C(C4C3(CCC(=O)C4)C)O)O)O)C	9771_A_5928	9771	5928
370	0.4280	2	5284037	C24H38O4	['[M + H]+', '[M + Na]+']	KHMDWPNMFSMERZ	CC(CCC(=O)O)C1CCC2C1(C=CC3C2C(CC4C3(CCC(C4)O)C)O)C	5388_A_5712	5388	5712
371	0.4274	1		C27H42O5	['[M - H2O + H]+']	GEURUDQWVCYJER	CC(CCCC(C)C(=O)O)C1C(=O)CC2C1(CCC3C2C(=O)CC4C3(CCC(C4)O)C)C	1053_A_5272	1053	5272
375	0.4243	1	634497	C26H42O4	['[M + H]+']	WOWFAJJDUNWMSX	CCOC(=O)CCC(C)C1CCC2C1(CCC3C2C(CC4C3(CCC(=O)C4)C)O)C	7869_A_8365	7869	8365
377	0.4228	5		C27H42O4	['[M + H3N + H]+', '[M + H]+']	RSOBOLJUXJNYPZ	CCCOC(=O)CCC(C)C1CCC2C1(CCC3C2C(=O)CC4C3(CCC(=O)C4)C)C	6992_A_6206	6992	6206
380	0.4218	1		C27H45NO4S	['[M + H]+']	XCXAYAIGLZAUFR	CC(CCC(=O)NC(CS)C(=O)O)C1CCC2C1(CCC3C2CCC4C3(CCC(C4)O)C)C	3388_A_6095	3388	6095
385	0.4159	3		C26H45NO5	['[M + H]+']	UFQJAETTXUETFP	CC(CC(=O)NC(CO)CO)C1CCC2C1(CCC3C2C(CC4C3(CCC(C4)O)C)O)C	10378_A_5047	10378	5047
386	0.4159	11		C30H48O3	['[M + H]+', '[M - H4O2 + H]+', '[M - H2O + H]+']	LORCNTSQROFPGF	CCCCCCOC(=O)CCC(C)C1CCC2C1(CCC3C2C=CC4C3(CCC(=O)C4)C)C	9917_A_6527	9917	6527
392	0.4133	2		C27H44O6	['[M + H3N + H]+']	ICQDSQARMJAACN	CC(CCC=C(C)C(=O)OO)C1CCC2C1(C(CC3C2C(CC4C3(CCC(C4)O)C)O)O)C	9377_A_6755	9377	6755
393	0.4128	1	85768	C25H40O5	['[M + H3N + H]+']	CIZOGAIBGCZRCL	CC(CCC(=O)OC)C1CCC2C1(C(CC3C2C(CC4C3(CCC(=O)C4)C)O)O)C	5648_A_6353	5648	6353
394	0.4125	3		C26H45NO4	['[M + H]+']	LOQWCWALQZYKEA	CC(CC(=O)NC(CO)CO)C1CCC2C1(CCC3C2CCC4C3(CCC(C4)O)C)C	1526_A_6960	1526	6960
395	0.4125	2	4061359	C27H44O5	['[M - H4O2 + H]+']	PMJBQFRZSVOFFB	CC(CCC(=O)OC)C1CCC2C1(CCC3C2C(CC4C3(CCC(C4)O)C)OC(=O)C)C	1824_A_5696	1824	5696
399	0.4105	5	405	C27H46O2	['[M - H2O + H]+', '[M + Na]+']	OYXZMSRRJOYLLO	CC(C)CCCC(C)C1CCC2C1(CCC3C2C(C=C4C3(CCC(C4)O)C)O)C	6289_A_9598	6289	9598
405	0.4070	4		C30H48O13	['[M + Na]+']	UABPZJZGFCSWKB	CC(CCC(=O)OO)C1CCC2C1(C(CC3C2C(C(C4C3(CCC(C4)OC5C(C(C(C(O5)C(=O)O)O)O)O)C)O)O)O)C	2310_A_5069	2310	5069
409	0.4032	1		C27H44O4	['[M + H3N + H]+']	VJHHQXCYCBNTIC	CCCOC(=O)CCC(C)C1CCC2C1(C=CC3C2C(CC4C3(CCC(C4)O)C)O)C	3753_A_6502	3753	6502
415	0.3990	7	59765781	C25H40O4	['[M + Na]+', '[M + H3N + H]+']	ZBPOVGXGDMDIKE	CC(CC(=O)O)C1CCC2C1(CCC3C2CCC4C3(CCC(C4)OC(=O)C)C)C	8041_A_7843	8041	7843
428	0.3865	3		C25H38O5	['[M + H]+', '[M + H3N + H]+', '[M + Na]+']	LBOIVSUWWXYCPA	CC(CCC(=O)OC)C1CCC2C1(C=CC3C2C(C(C4C3(CCC(=O)C4)C)O)O)C	7838_A_8166	7838	8166
436	0.3780	2		C33H50O12	['[M + H]+']	JDNOXHJXZNNXCQ	CC(CCCC(C)C(=O)OO)C1C(=O)CC2C1(CCC3C2C(=O)CC4C3(CCC(C4)OC5C(C(C(C(O5)C(=O)O)O)O)O)C)C	8734_A_7197	8734	7197
437	0.3774	8	313072	C27H44O4	['[M - H4O2 + H]+', '[M + Na]+', '[M + H3N + H]+', '[M - H2O + H]+']	DVIUCIPCTDVQAP	CC(CCC(=O)OC)C1CCC2C1(CCC3C2CCC4C3(CCC(C4)OC(=O)C)C)C	10331_A_6719	10331	6719
452	0.3711	2		C32H48O12	['[M + H]+']	WAPWNXFKTYNMHZ	CCOC(=O)CCC(C)C1CCC2C1(C(CC3C2C(=O)C(C4C3(CCC(=O)C4)C)OC5C(C(C(C(O5)C(=O)O)O)O)O)O)C	3092_A_6056	3092	6056
462	0.3655	1		C31H46O8	['[M + H3N + H]+']	LLALOCGUKLFMIE	CC(C=CC(=O)OC)C1CCC2C1(C(CC3C2C(CC4C3(CCC(C4)OC(=O)C)C)OC(=O)C)OC(=O)C)C	260_A_6342	260	6342
464	0.3651	1		C27H44O3	['[M + Na]+']	DCONLQRMEPCREG	CCCOC(=O)CCC(C)C1CCC2C1(C(CC3C2CCC4C3(CCC=C4)C)O)C	5522_A_6426	5522	6426
476	0.3605	3	5284123	C24H36O3	['[M + H]+']	OWRNRZOHODMKOY	CC(CCC(=O)O)C1CCC2C1(CCC3C2C=CC4C3(CCC(=O)C4)C)C	2732_A_6183	2732	6183
488	0.3530	1		C32H48N2O7	['[M + H]+']	OROISFONEUHCNB	CC(CCC(=O)N(C)C(CCC(=O)N)C(=O)O)C1CCC2C1(C(CC3C2C=CC4C3(CCC(=O)C4)C)OC(=O)C)C	9717_A_6047	9717	6047
490	0.3526	1		C30H49NO4	['[M - H2O + H]+']	UKGKTQQRLDSKIE	CC(C)CC(C(=O)O)NC(=O)CCC(C)C1CCC2C1(CCC3C2CCC4C3(CCC(=O)C4)C)C	10242_A_7488	10242	7488
497	0.3480	1		C29H49NO6S	['[M + H3N + H]+']	FOHYEPRNSVWSFI	CC(CCC(=O)N(C)CCS(=O)(=O)O)C1CCC2C1(CCC3C2CCC4C3(CCC(C4)OC(=O)C)C)C	10599_A_6690	10599	6690
499	0.3472	1		C29H46N2O7	['[M - H2O + H]+']	XHMCJLJFXNORJD	CC(CC(=O)NC(CC(=O)N)C(=O)O)C1CCC2C1(CCC3C2C(CC4C3(CCC(C4)O)C)OC(=O)C)C	6185_A_6352	6185	6352
501	0.3470	1	132917037	C29H51NO8S	['[M - H4O2 + H]+']	NEYHQINJZPTARG	CC(CCCC(C)C(=O)NCCS(=O)(=O)O)C1CCC2C1(C(CC3C2C(CC4C3(CC(C(C4)O)O)C)O)O)C	8696_A_6001	8696	6001
502	0.3467	9		C29H44O5	['[M - H2O + H]+', '[M + H3N + H]+', '[M + Na]+', '[M - H4O2 + H]+']	NWXSADCCKHTRPK	CCCOC(=O)CCC(C)C1CCC2C1(C(CC3C2C=CC4C3(CCC(=O)C4)C)OC(=O)C)C	1260_A_6914	1260	6914
504	0.3465	3		C30H52O4	['[M - H4O2 + H]+', '[M - H2O + H]+']	YPCMGMUXQMMKBZ	CCCCOC(=O)C(C)(C)CC(C)C1CCC2C1(CCC3C2C(CC4C3(CCC(C4)O)C)O)C	7061_A_8561	7061	8561
507	0.3444	1		C35H56O6	['[M + Na]+']	RVNMFJOQJKFJMK	CCCCCCCOC(=O)CCC(C)C1CCC2C1(C=CC3C2C(CC4C3(CCC(C4)OC(=O)C)C)OC(=O)C)C	8664_A_8455	8664	8455
508	0.3433	4	5284216	C27H46O6	['[M - H4O2 + H]+', '[M + H3N + H]+', '[M - H2O + H]+']	CGPYXOCZBMZIIR	CC(CCCC(C)C(=O)O)C1CCC2C1(C(CC3C2C(CC4C3(CC(C(C4)O)O)C)O)O)C	7563_A_4743	7563	4743
511	0.3415	2	102239	C29H44O6	['[M + H3N + H]+']	CZAQECWMDFKTQA	CC(CCC(=O)OC)C1CCC2C1(C=CC3C2C(CC4C3(CCC(C4)OC(=O)C)C)OC(=O)C)C	6828_A_5480	6828	5480
513	0.3409	1		C26H43NO8S	['[M + H3N + H]+']	XTZPIGCYRXOAGK	CC(CC(=O)NC(CS(=O)(=O)O)C(=O)O)C1CCC2C1(CCC3C2C(CC4C3(CCC(C4)O)C)O)C	5385_A_4416	5385	4416
514	0.3403	2		C26H42O4	['[M + Na]+']	TYYXWGCQFUQQNQ	CC(CC(=O)OC)C1CCC2C1(CCC3C2CCC4C3(CCC(C4)OC(=O)C)C)C	5348_A_8356	5348	8356
515	0.3403	5		C29H44O6	['[M + H3N + H]+', '[M + H]+', '[M - H2O + H]+']	NEHBMQZVHOSJMR	CC(CCCC(C)C(=O)O)C1C(=O)CC2C1(CCC3C2C(=O)CC4C3(CCC(C4)OC(=O)C)C)C	284_A_5901	284	5901
516	0.3402	1		C30H48N2O6	['[M + H3N + H]+']	IBRBLGWATDXQGX	CC(CC(=O)NC(CCC(=O)N)C(=O)O)C1CCC2C1(CCC3C2CCC4C3(CCC(C4)OC(=O)C)C)C	1188_A_6092	1188	6092
518	0.3393	1	23259492	C24H38O8S	['[M + H3N + H]+']	QJMFOZBTYNQVBU	CC(CCC(=O)O)C1CCC2C1(C(CC3C2C(CC4C3(CCC(=O)C4)C)OS(=O)(=O)O)O)C	10177_A_5145	10177	5145
522	0.3337	1		C30H52O7	['[M + K]+']	GNASSSOHVBLIMN	CCCOC(=O)C(CO)C(CCC(C)C1CCC2C1(C(CC3C2C(CC4C3(CCC(C4)O)C)O)O)C)O	2343_A_5790	2343	5790
524	0.3328	1	11204859	C29H49NO5	['[M + H]+']	DWKUILAFNXKAFN	CC(C)C(C(=O)O)NC(=O)CCC(C)C1CCC2C1(CCC3C2C(CC4C3(CCC(C4)O)C)O)C	10298_A_6814	10298	6814
526	0.3317	4		C29H48N2O4	['[M + H]+', '[M + Na]+']	KNSUZLYTIWZXGI	CC(CCC(=O)NC(CCC(=O)N)C(=O)O)C1CCC2C1(CCC3C2CCC4C3(CCCC4)C)C	1189_A_1226	1189	1226
531	0.3301	1		C31H50O10	['[M + K]+']	IFSWVCYMNCADLO	CC(CCC(=O)OC)C1CCC2C1(CCC3C2C(CC4C3(CCC(C4)OC5C(C(C(C(O5)C(=O)O)O)O)O)C)O)C	5104_A_4838	5104	4838
532	0.3294	4		C24H38O6	['[M + H]+', '[M + Na]+']	PKQKKSUPJSRAFL	CC(C=CC(=O)OO)C1CCC2C1(C(CC3C2C(CC4C3(CCC(C4)O)C)O)O)C	8266_A_4135	8266	4135
533	0.3289	4		C32H48O10	['[M + Na]+', '[M + K]+']	CCBIVLZCIGUHJK	CCOC(=O)CCC(C)C1CCC2C1(C(CC3C2C=CC4C3(CCC(=O)C4)C)OC5C(C(C(C(O5)C(=O)O)O)O)O)C	6527_A_4437	6527	4437
540	0.3249	1		C27H46O6	['[M + Na]+']	HPFMMHJJRAGJPP	CCCOC(=O)CCC(C)C1CCC2C1(C(CC3C2C(C(C4C3(CCC(C4)O)C)O)O)O)C	3650_A_5763	3650	5763
541	0.3247	2		C29H44N2O7	['[M + H]+']	AWIJZCLSWUOZLJ	CC(CCC(=O)NC(CCC(=O)N)C(=O)O)C1CCC2C1(C(CC3C2C(=O)CC4C3(CCC(=O)C4)C)O)C	4834_A_4887	4834	4887
542	0.3241	3		C31H47NO5	['[M + K]+', '[M - H4O2 + H]+', '[M - H2O + H]+']	GTEVHNIEPFKJEG	CC(C)C(C(=O)O)NC(=O)CCC(C)C1CCC2C1(C=CC3C2C=CC4C3(CCC(C4)OC(=O)C)C)C	5149_A_9617	5149	9617
553	0.3190	5		C29H50O4	['[M - H4O2 + H]+', '[M + H]+']	KITPXPZWJSKKKN	CCCOC(=O)C(C)(C)CC(C)C1CCC2C1(CCC3C2C(CC4C3(CCC(C4)O)C)O)C	8416_A_8244	8416	8244
556	0.3175	2		C28H48O3	['[M + Na]+']	JJPFWJRVRKJCSK	CCCCCOC(=O)CC(C)C1CCC2C1(CCC3C2CCC4C3(CCC(C4)O)C)C	8594_A_8488	8594	8488
558	0.3168	2		C27H44O5	['[M + H]+', '[M + Na]+']	LKPNTBCAWUOMMU	CCOC(=O)CC(C)C1CCC2C1(CCC3C2C(CC4C3(CCC(C4)O)C)OC(=O)C)C	4996_A_5473	4996	5473
560	0.3145	1		C31H49NO12	['[M + Na]+']	QZBPBYWVUOHRLQ	CC(CC(=O)N(CC(=O)O)O)C1CCC2C1(CCC3C2C(CC4C3(CCC(C4)OC5C(C(C(C(O5)C(=O)O)O)O)O)C)O)C	2588_A_1946	2588	1946
563	0.3134	1	14454428	C26H45NO10S2	['[M + H3N + H]+']	LKTXOQJJFLAZRW	CC(CCC(=O)NCCS(=O)(=O)O)C1CCC2C1(C(CC3C2C(CC4C3(CCC(C4)OS(=O)(=O)O)C)O)O)C	6963_A_6927	6963	6927
564	0.3132	6		C29H44O3	['[M + H]+']	OJEOCDZPHMMPEW	CCCCCOC(=O)CCC(C)C1CCC2C1(CCC3C2C=CC4=CC(=O)CCC34C)C	5812_A_8237	5812	8237
566	0.3117	2		C24H34O4	['[M + H]+']	YPCLONIRUDYADJ	CC(CCC(=O)OO)C1CCC2C1(CCC3C2C=CC4=CC(=O)CCC34C)C	7753_A_4989	7753	4989
568	0.3094	1		C27H44O5	['[M - H4O2 + H]+']	QWWYJUYREMIIPY	CCCOC(=O)CCC(C)C1CCC2C1(C(CC3C2C(CC4C3(CCC(=O)C4)C)O)O)C	3304_A_6268	3304	6268
569	0.3091	1		C30H48O4	['[M - H4O2 + H]+']	JFOVFOOLEMBPQD	CCCCCCOC(=O)CCC(C)C1CCC2C1(C(CC3C2C=CC4C3(CCC(=O)C4)C)O)C	1428_A_7598	1428	7598
571	0.3087	1	633043	C25H42O2	['[M + Na]+']	YHTRVWPOAJKWBV	CC(CCC(=O)OC)C1CCC2C1(CCC3C2CCC4C3(CCCC4)C)C	8022_A_7143	8022	7143
579	0.3034	1		C28H42O5	['[M - H2O + H]+']	HRALNACPBXHLLE	CCOC(=O)CCC(C)C1CCC2C1(C(CC3C2C=CC4C3(CCC(=O)C4)C)OC(=O)C)C	10559_A_7994	10559	7994
580	0.3026	1	9931940	C26H44O4	['[M + H3N + H]+']	PVTAJGPUZOLNFL	CCOC(=O)CCC(C)C1CCC2C1(CCC3C2C(CC4C3(CCC(C4)O)C)O)C	7101_A_8564	7101	8564
581	0.3025	1		C27H47NO4	['[M + H]+']	GCSMSSSZLFVHEH	CC(CCC(=O)NC(CO)CO)C1CCC2C1(CCC3C2CCC4C3(CCC(C4)O)C)C	7255_A_7967	7255	7967
582	0.3024	1		C26H44O5	['[M + Na]+']	UTAQWKJJNAJZOI	CC(CC(C)(C)C(=O)OO)C1CCC2C1(CCC3C2C(CC4C3(CCC(C4)O)C)O)C	2945_A_7714	2945	7714
585	0.3017	1		C30H46O3	['[M + H]+']	GTMPLCHTWAOEQL	CCCCCCOC(=O)CCC(C)C1CCC2C1(CCC3C2C=CC4=CC(=O)CCC34C)C	6359_A_7692	6359	7692
586	0.3015	2		C27H46O8S	['[M + H3N + H]+']	LJKUFLLSIJGLPN	CC(CCCC(C)C(=O)O)C1CCC2C1(C(CC3C2C(CC4C3(CCC(C4)O)C)OS(=O)(=O)O)O)C	7003_A_5255	7003	5255
589	0.2984	3		C30H50O3	['[M - H2O + H]+', '[M - H4O2 + H]+']	SOYGKZIPMYZAGJ	CCCCCCOC(=O)CCC(C)C1CCC2C1(C(CC3C2CCC4C3(CCC=C4)C)O)C	136_A_6437	136	6437
590	0.2974	5		C27H46O6	['[M + Na]+']	VJYCRSUUWMNAEV	CC(CCC(C(C)C(=O)OO)O)C1CCC2C1(CCC3C2C(CC4C3(CCC(C4)O)C)O)C	6010_A_5100	6010	5100
594	0.2960	1		C32H52O12	['[M - H4O2 + H]+']	KBLKYGUUQKDRDY	CCOC(=O)CCC(C)C1CCC2C1(C(CC3C2C(C(C4C3(CCC(C4)OC5C(C(C(C(O5)C(=O)O)O)O)O)C)O)O)O)C	3529_A_5248	3529	5248
597	0.2895	4		C27H46O4	['[M + Na]+']	HTJMAMXFUKAUAY	CC(CC(C)(C)C(=O)OC)C1CCC2C1(CCC3C2C(CC4C3(CCC(C4)O)C)O)C	1899_A_6466	1899	6466
599	0.2891	2		C26H42O5	['[M + H]+']	FVXGTDJATVQARX	CC(CCC(=O)OO)C1CCC2C1(CCC3C2CCC4C3(CCC(C4)OC(=O)C)C)C	4230_A_7392	4230	7392
602	0.2868	3		C27H44O5	['[M + Na]+', '[M + H]+']	RFISEIYTONKCNI	CCCOC(=O)CCC(C)C1CCC2C1(C(CC3C2C(CC4=CC(CCC34C)O)O)O)C	10616_A_5902	10616	5902
606	0.2849	1	3444423	C24H40O5	['[M + Na]+']	KLXPQIAGNBJJFR	CC(CC(=O)OC)C1CCC2C1(C(CC3C2C(CC4C3(CCC(C4)O)C)O)O)C	6825_A_5962	6825	5962
608	0.2847	1		C27H45NO6	['[M + H3N + H]+']	JRRULJLBLOFLFD	CC1C2CC(CCC2(C3CC(C4(C(C3C1O)CCC4C(C)CCC(=O)NCC(=O)O)C)O)C)O	9088_A_5298	9088	5298
609	0.2844	6		C29H44O4	['[M + Na]+', '[M - H2O + H]+', '[M + H]+', '[M - H4O2 + H]+', '[M + H3N + H]+']	RKBURFTZPNNBNN	CCCOC(=O)CCC(C)C1CCC2C1(C=CC3C2C=CC4C3(CCC(C4)OC(=O)C)C)C	9751_A_8413	9751	8413
610	0.2840	7		C30H52O5	['[M - H4O2 + H]+']	ZJDVTWHRHGCFKD	CCCOC(=O)C(C)CCCC(C)C1CCC2C1(C(CC3C2C(CC4C3(CCC(C4)O)C)O)O)C	9988_A_7269	9988	7269
613	0.2821	8		C30H50O4	['[M - H2O + H]+', '[M - H4O2 + H]+']	KWGMCAQFAFXGKR	CCCCCCOC(=O)CCC(C)C1CCC2C1(C=CC3C2C(CC4C3(CCC(C4)O)C)O)C	10262_A_6817	10262	6817
614	0.2821	1		C30H46O7	['[M + H3N + H]+']	IZTXNXRRBOPSLD	CCOC(=O)CCC(C)C1CCC2C1(C(=O)CC3C2C(CC4C3(CCC(C4)OC(=O)C)C)OC(=O)C)C	6235_A_6796	6235	6796
615	0.2817	4	53656614	C24H40O6	['[M + Na]+']	AQINRHXNZPZWDY	CC(CCC(=O)OO)C1CCC2C1(C(CC3C2C(CC4C3(CCC(C4)O)C)O)O)C	4456_A_5199	4456	5199
616	0.2814	1		C27H47NO3	['[M + H]+']	KDQBWYMTGJEOFY	CC(CCC(=O)NC(CO)CO)C1CCC2C1(CCC3C2CCC4C3(CCCC4)C)C	2863_A_7326	2863	7326
618	0.2803	3		C24H38O5	['[M + Na]+']	HKGZQABASSNYQX	CC(CCC(=O)O)C1CCC2C1(C(CC3C2C(CC4=CC(CCC34C)O)O)O)C	10088_A_6263	10088	6263
619	0.2799	1		C29H49NO6	['[M + H]+']	UKAZHYODIXBQGJ	CC(CCCC(C)C(=O)NCC(=O)O)C1CCC2C1(C(CC3C2C(CC4C3(CCC(C4)O)C)O)O)C	9459_A_5285	9459	5285
621	0.2799	1		C33H58N2O5	['[M + K]+']	RZMRRKJBRAVOII	CC(CCCC(C)C(=O)NC(CCCCN)C(=O)O)C1CCC2C1(C(CC3C2CCC4C3(CCC(C4)O)C)O)C	7654_A_2370	7654	2370
626	0.2769	2		C27H39NO8	['[M + H]+']	GOIFIWCGUGLKLP	CC(CCC(=O)N(C(CO)C(=O)O)O)C1CCC2C1(C(=O)CC3C2C(=O)CC4C3(CCC(=O)C4)C)C	5941_A_6076	5941	6076
627	0.2751	1		C24H36O5	['[M - H2O + H]+']	JMROPTMGQKAQNQ	CC(CCC(=O)OO)C1CCC2C1(C(CC3C2C=CC4C3(CCC(=O)C4)C)O)C	7104_A_3622	7104	3622
631	0.2727	1		C30H48O6	['[M - H2O + H]+']	JUAPHWWCJBTGEA	CC(CC(C)(C)C(=O)O)C1CCC2C1(CCC3C2C(CC4C3(CCC(C4)OC(=O)C)C)OC(=O)C)C	4257_A_6862	4257	6862
633	0.2720	2		C27H46O7	['[M - H4O2 + H]+', '[M + Na]+']	PTWICPWLZBKDMI	CC(CCC(C(CO)C(=O)O)O)C1CCC2C1(C(CC3C2C(CC4C3(CCC(C4)O)C)O)O)C	8874_A_4161	8874	4161
636	0.2707	3	56671939	C29H48O3	['[M + Na]+', '[M + H]+']	MMIBWYWPPODERI	CC(C)CCCC(C)C1CCC2C1(CCC3C2C(C=C4C3(CCC(C4)O)C)OC(=O)C)C	5940_A_5629	5940	5629
643	0.2668	1		C32H56O6	['[M + K]+']	ZYCTWOGXDGOCFA	CCCCCOC(=O)C(CCCC(C)C1CCC2C1(C(CC3C2C(CC4C3(CCC(C4)O)C)O)O)C)CO	2611_A_5826	2611	5826
646	0.2646	3		C32H48O11	['[M + Na]+']	HLQZHGIDSWEPAP	CCOC(=O)CCC(C)C1CCC2C1(C=CC3C2C(C(C4C3(CCC(=O)C4)C)O)OC5C(C(C(C(O5)C(=O)O)O)O)O)C	5107_A_4992	5107	4992
648	0.2634	1		C29H48O8	['[M + Na]+']	JLZHVCVWTITUEA	CC(CCC(C(CO)C(=O)O)O)C1CCC2C1(C(CC3C2C(CC4C3(CCC(C4)O)C)OC(=O)C)O)C	6686_A_5279	6686	5279
649	0.2633	1		C29H46O10	['[M + H]+']	SUURIJQKBCDQEB	CC(CC(=O)O)C1CCC2C1(CCC3C2C(CC4C3(CCC(C4)OC5C(C(C(C(O5)C(=O)O)O)O)O)C)O)C	10454_A_6403	10454	6403
653	0.2615	19	71604876	C33H49NO4	['[M + H]+', '[M + Na]+', '[M + K]+']	GGPBIPRBYWGMTR	CC(CCC(=O)NC(CC1=CC=CC=C1)C(=O)O)C2CCC3C2(CCC4C3CCC5C4(CCC(C5)O)C)C	253_A_7507	253	7507
654	0.2604	10		C24H38O4	['[M + Na]+', '[M + K]+']	GSXZUFFZPPRGIX	CC(CCC(=O)OO)C1CCC2C1(CCC3C2CCC4C3(CCC(=O)C4)C)C	2045_A_6614	2045	6614
655	0.2602	1		C30H53NO3	['[M + H]+']	ITFGYWGLUWMVSF	CC(CCCC(C)C(=O)NC(CO)CO)C1CCC2C1(CCC3C2CCC4C3(CCCC4)C)C	2921_A_8633	2921	8633
656	0.2601	2		C27H46O4	['[M + Na]+']	OVVMDFOUNLRYNX	CCCCOC(=O)CC(C)C1CCC2C1(CCC3C2C(CC4C3(CCC(C4)O)C)O)C	3745_A_6362	3745	6362
659	0.2594	1		C28H48O5	['[M + H3N + H]+']	AXROYGLBRYFDHI	CCC(CCC(C)C1CCC2C1(C(CC3C2C(CC4C3(CCC(C4)O)C)O)O)C)OC(=O)C	9049_A_7096	9049	7096
665	0.2571	1		C28H42O4	['[M - H2O + H]+']	VAQAPZXOHNSTIW	CCOC(=O)CCC(C)C1CCC2C1(C=CC3C2C=CC4C3(CCC(C4)OC(=O)C)C)C	7937_A_8838	7937	8838
666	0.2570	1		C32H50O10	['[M + H]+']	LFDWHJCZUQKZFD	CCOC(=O)CCC(C)C1CCC2C1(CCC3C2C(CC4C3(CCC(=O)C4)C)OC5C(C(C(C(O5)C(=O)O)O)O)O)C	6360_A_4643	6360	4643
668	0.2566	6	5284235	C27H46O5	['[M + H]+', '[M + Na]+', '[M - H2O + H]+']	MCVJTZAENNGXTM	CC(CCC(C(C)C(=O)O)O)C1CCC2C1(CCC3C2C(CC4C3(CCC(C4)O)C)O)C	4512_A_4104	4512	4104
675	0.2519	2	537109	C26H42O4	['[M + H3N + H]+']	FCQRLHQHKFKTQE	CC(CCC(=O)O)C1CCC2C1(CCC3C2CCC4C3(CCC(C4)OC(=O)C)C)C	4899_A_8353	4899	8353
678	0.2488	1		C27H41NO6	['[M + H]+']	LFDNPYMUFNGUIX	CC(CCC(=O)NC(CO)C(=O)O)C1CCC2C1(C(CC3C2C=CC4C3(CCC(=O)C4)C)O)C	3941_A_8532	3941	8532
679	0.2478	2		C29H50O5	['[M - H2O + H]+', '[M - H4O2 + H]+']	DNZFIUHIFXCWID	CCOC(=O)C(C)CCCC(C)C1CCC2C1(C(CC3C2C(CC4C3(CCC(C4)O)C)O)O)C	4042_A_7848	4042	7848
682	0.2467	1		C37H60O10	['[M + H3N + H]+']	HFMYFSCTKDFNAA	CCCCCCCOC(=O)CCC(C)C1CCC2C1(C=CC3C2C(CC4C3(CCC(C4)OC5C(C(C(C(O5)C(=O)O)O)O)O)C)O)C	1728_A_8505	1728	8505
684	0.2464	2	313073	C29H46O6	['[M + H3N + H]+']	ZKHVKSAMEUAGEN	CC(CCC(=O)OC)C1CCC2C1(CCC3C2C(CC4C3(CCC(C4)OC(=O)C)C)OC(=O)C)C	10203_A_5256	10203	5256
685	0.2454	1		C29H46O6	['[M + H3N + H]+']	SYHGBBDXFGMOTA	CC(CCC=C(C)C(=O)O)C1CCC2C1(C(CC3C2C(CC4C3(CCC(C4)O)C)OC(=O)C)O)C	6826_A_5185	6826	5185
686	0.2453	8		C29H50O3	['[M + Na]+', '[M - H2O + H]+', '[M - H4O2 + H]+', '[M + H]+']	PQQPJDBWHFLVDO	CCCCCCOC(=O)CC(C)C1CCC2C1(CCC3C2CCC4C3(CCC(C4)O)C)C	6232_A_8779	6232	8779
687	0.2452	1		C30H52O6	['[M - H4O2 + H]+']	WCPLTQKLKUGMOS	CCCCCCOC(=O)CCC(C)C1CCC2C1(C(CC3C2C(C(C4C3(CCC(C4)O)C)O)O)O)C	3628_A_6430	3628	6430
690	0.2437	2		C30H52O4	['[M - H2O + H]+', '[M + H]+']	OSDYKLHBTXKTNZ	CCCOC(=O)C(C)CCCC(C)C1CCC2C1(C(CC3C2CCC4C3(CCC(C4)O)C)O)C	9926_A_8416	9926	8416
691	0.2416	2		C30H50O4	['[M - H4O2 + H]+']	RBGARGWSMRQJMG	CCCCCCOC(=O)CCC(C)C1CCC2C1(CCC3C2C(CC4C3(CCC(=O)C4)C)O)C	5307_A_8470	5307	8470
692	0.2411	1		C28H46O5	['[M + H3N + H]+']	FPCIXFOKUTXACA	CC(CC(C)(C)C(=O)O)C1CCC2C1(CCC3C2C(CC4C3(CCC(C4)OC(=O)C)C)O)C	7936_A_7466	7936	7466
693	0.2408	1		C37H62O11	['[M - H2O + H]+']	HLWOLBFLAKHUNE	CCCCOC(=O)C(C)C(CCC(C)C1CCC2C1(CCC3C2C(CC4C3(CCC(C4)OC5C(C(C(C(O5)C(=O)O)O)O)O)C)O)C)O	10123_A_8492	10123	8492
694	0.2405	1		C30H53NO4S	['[M + H]+']	JLQOGRNPHMUUHF	CC(CCCC(C)C(=O)N(C)CCS(=O)(=O)O)C1CCC2C1(CCC3C2CCC4C3(CCCC4)C)C	689_A_6942	689	6942
695	0.2397	1		C28H44O4	['[M + Na]+']	GEGXOJKYYFWXAX	CCCCOC(=O)CCC(C)C1CCC2C1(CCC3C2C(=O)CC4C3(CCC(=O)C4)C)C	6148_A_8158	6148	8158
696	0.2392	1		C32H52O10	['[M + Na]+']	BSBRYVWJQNOGDC	CC(CC(C)(C)C(=O)O)C1CCC2C1(CCC3C2C(CC4C3(CCC(C4)OC5C(C(C(C(O5)C(=O)O)O)O)O)C)O)C	7699_A_6611	7699	6611
697	0.2381	2		C29H50O7	['[M + Na]+', '[M + H]+']	PGTZMRPWVJJPJQ	CC(CCC(C(CO)CO)O)C1CCC2C1(C(CC3C2C(CC4C3(CCC(C4)O)C)OC(=O)C)O)C	4662_A_6427	4662	6427
698	0.2381	1		C29H46O4	['[M - H4O2 + H]+']	DLSRSWNXEBQNJN	CCCCCOC(=O)CCC(C)C1CCC2C1(C(CC3C2C=CC4C3(CCC(=O)C4)C)O)C	3596_A_7626	3596	7626
699	0.2380	1	92880	C25H42O3	['[M - H2O + H]+']	YXZVCZUDUJEPPK	CC(CCC(=O)OC)C1CCC2C1(CCC3C2CCC4C3(CCC(C4)O)C)C	1629_A_8173	1629	8173
701	0.2368	1		C26H42O6	['[M + H3N + H]+']	LSCUKMMJXKSMBL	CC(CCC(=O)O)C1CCC2C1(C(CC3C2C(CC4C3(CCC(C4)O)C)O)OC(=O)C)C	8531_A_6123	8531	6123
702	0.2367	1		C28H48O4	['[M + Na]+']	RJNLKXGNUASRSD	CCOC(=O)C(C)(C)CC(C)C1CCC2C1(CCC3C2C(CC4C3(CCC(C4)O)C)O)C	3815_A_7003	3815	7003
704	0.2360	1		C26H44O4	['[M + Na]+']	MOCCBFGDKIBRQF	CC(CCCO)C1CCC2C1(CCC3C2CC(C4C3(CCC(C4)OC(=O)C)C)O)C	1692_A_8553	1692	8553
705	0.2359	1		C31H50O6S	['[M + H3N + H]+']	QZOFQEXJUZQRLI	CCCCCCCOC(=O)CCC(C)C1CCC2C1(C=CC3C2C=CC4C3(CCC(C4)OS(=O)(=O)O)C)C	1273_A_8231	1273	8231
708	0.2342	2		C33H45NO4	['[M + Na]+']	UMIHXEMXYOGFEU	CC(CCC(=O)NC(CC1=CC=CC=C1)C(=O)O)C2CCC3C2(CCC4C3C=CC5C4(CCC(=O)C5)C)C	7894_A_2576	7894	2576
712	0.2320	1		C28H40O7	['[M - H2O + H]+']	YEHHWGNYDKJKRD	CC(CCC(=O)O)C1CCC2C1(C=CC3C2C(C(C4C3(CCC(=O)C4)C)OC(=O)C)OC(=O)C)C	4066_A_7535	4066	7535
713	0.2300	1	15056430	C28H48O3	['[M + Na]+']	DVARNCCRARJWLO	CCCCOC(=O)CCC(C)C1CCC2C1(CCC3C2CCC4C3(CCC(C4)O)C)C	3707_A_8206	3707	8206
715	0.2296	4		C24H40O5	['[M + Na]+']	JXXZJCVTVFVTCH	CC(CCC(=O)OO)C1CCC2C1(CCC3C2C(CC4C3(CCC(C4)O)C)O)C	7641_A_6606	7641	6606
717	0.2292	1		C26H41NO7S	['[M + H3N + H]+']	NELLHKAVBORPAB	CC(CCC(=O)N(CCS(=O)(=O)O)O)C1CCC2C1(C(CC3C2C=CC4C3(CCC(=O)C4)C)O)C	9057_A_4507	9057	4507
722	0.2276	1		C27H46O9S	['[M + H3N + H]+']	SCAMAENOPMAKLI	CC(CCC(C(C)C(=O)OO)OS(=O)(=O)O)C1CCC2C1(CCC3C2C(CC4C3(CCC(C4)O)C)O)C	6492_A_5533	6492	5533
724	0.2272	2		C24H38O6	['[M + H]+']	QRDAINWNNCOOOT	CC(CCC(=O)OO)C1CCC2C1(C(=O)CC3C2C(CC4C3(CCC(C4)O)C)O)C	997_A_6441	997	6441
725	0.2272	2		C29H49NO4	['[M - H2O + H]+']	TUIWKUMJQUIEEP	CC(C)CC(C(=O)O)NC(=O)CC(C)C1CCC2C1(CCC3C2CCC4C3(CCC(C4)O)C)C	7480_A_10020	7480	10020
726	0.2265	1		C33H50O12	['[M + H]+']	SYTSMOKWIKVJGE	CCCOC(=O)CCC(C)C1CCC2C1(C(CC3C2C(=O)C(C4C3(CCC(=O)C4)C)OC5C(C(C(C(O5)C(=O)O)O)O)O)O)C	10102_A_7119	10102	7119
727	0.2265	8		C29H50O5	['[M - H2O + H]+', '[M - H4O2 + H]+', '[M + H]+']	UUMHYACZCHWWKT	CC(CCCC(C)C1CCC2C1(C(CC3C2C(CC4C3(CCC(C4)O)C)O)O)C)COC(=O)C	5377_A_8341	5377	8341
729	0.2252	10		C29H50O5	['[M + Na]+', '[M + K]+', '[M - H4O2 + H]+', '[M - H2O + H]+']	TVFIVFNLHCYDTH	CCOC(=O)C(C)C(CCC(C)C1CCC2C1(CCC3C2C(CC4C3(CCC(C4)O)C)O)C)O	4508_A_8291	4508	8291
731	0.2248	2	22239623	C27H46O5	['[M + Na]+']	TXFGGFGSKGKSMU	CCCOC(=O)CCC(C)C1CCC2C1(C(CC3C2C(CC4C3(CCC(C4)O)C)O)O)C	4091_A_6228	4091	6228
733	0.2241	4		C29H48O4	['[M - H4O2 + H]+']	UMNBSJCFFNTIIP	CC(CCCC(C)C1CCC2C1(CCC3C2C(C=C4C3(CCC(C4)O)C)O)C)COC(=O)C	9665_A_7687	9665	7687
734	0.2234	1		C28H48O5	['[M + H3N + H]+']	UCPWZPDWTCJEDU	CCCOC(=O)CCC(C)C1CCC2C1(C(CC3C2C(C(C4C3(CCC(C4)O)C)C)O)O)C	691_A_7461	691	7461
735	0.2231	2		C26H45NO5	['[M + H]+']	URHJIWNSAXAOIW	CC(CC(=O)N(C(CO)CO)O)C1CCC2C1(CCC3C2CCC4C3(CCC(C4)O)C)C	2849_A_5016	2849	5016
737	0.2227	4		C30H50O3	['[M + H3N + H]+', '[M + Na]+', '[M - H4O2 + H]+']	NXIQGSPNMUWCPD	CCCCCCOC(=O)CCC(C)C1CCC2C1(CCC3C2CCC4C3(CCC(=O)C4)C)C	8110_A_8706	8110	8706
739	0.2215	1		C30H44O12	['[M + H]+']	FSZOCJSBWWQRLV	CC(CCC(=O)OO)C1CCC2C1(C(CC3C2C(=O)CC4C3(CCC(=O)C4)C)OC5C(C(C(C(O5)C(=O)O)O)O)O)C	4941_A_7199	4941	7199
743	0.2203	1		C24H38O5	['[M + Na]+']	VKKSQKTYBWBPCK	CC(CCC(=O)OO)C1CCC2C1(CCC3C2C(CC4C3(CCC(=O)C4)C)O)C	2529_A_6022	2529	6022
744	0.2187	1		C32H47NO7	['[M + H3N + H]+']	ZJUWDYFRTWZYSP	CC(CC(=O)N(C(CC1=CC=CC=C1)C(=O)O)O)C2CCC3C2(C(CC4C3C(CC5C4(CCC(C5)O)C)O)O)C	7270_A_6028	7270	6028
746	0.2183	1		C24H38O8S	['[M + Na]+']	NCLXEIZRTJAZMH	CC(CCC(=O)OO)C1CCC2C1(CCC3C2C(CC4C3(CCC(=O)C4)C)OS(=O)(=O)O)C	6091_A_5134	6091	5134
747	0.2180	2	5284304	C23H40O3	['[M + H3N + H]+', '[M + Na]+']	AQLBTYPFUGRFQI	CC(CCO)C1CCC2C1(CCC3C2C(CC4C3(CCC(C4)O)C)O)C	6057_A_8710	6057	8710
748	0.2172	2		C28H44O3	['[M + H]+']	WCRPQBMMEAHIGN	CCCCOC(=O)CCC(C)C1CCC2C1(CCC3C2C=CC4C3(CCC(=O)C4)C)C	5132_A_8803	5132	8803
751	0.2170	8	70475694	C29H48O3	['[M - H4O2 + H]+', '[M + H]+', '[M - H2O + H]+']	LJCYYMJXNRXVKP	CC(CCCC(C)C1CCC2C1(CCC3C2CC=C4C3(CCC(C4)O)C)C)COC(=O)C	1156_A_7882	1156	7882
754	0.2165	1		C24H40O8S	['[M + Na]+']	TUFPUYAVOQMGPR	CC(CCC(=O)OO)C1CCC2C1(CCC3C2C(CC4C3(CCC(C4)O)C)OS(=O)(=O)O)C	616_A_5323	616	5323
760	0.2143	1		C30H52N2O8	['[M + H]+']	PPEWZSTXLDFCDH	CC(CCC(=O)N(C(CCCCN)C(=O)O)O)C1CCC2C1(C(CC3C2C(C(C4C3(CCC(C4)O)C)O)O)O)C	6337_A_8386	6337	8386
761	0.2142	1	536919	C26H44O5	['[M + H]+']	FPDXMWHJGOCDQJ	CCOC(=O)CCC(C)C1CCC2C1(C(CC3C2C(CC4C3(CCC(C4)O)C)O)O)C	8755_A_7596	8755	7596
762	0.2139	2		C32H50N2O7	['[M + H]+', '[M + K]+']	QXKIKCPVJLGTNQ	CC(CCC(=O)N(C)C(CCC(=O)N)C(=O)O)C1CCC2C1(CCC3C2C(CC4C3(CCC(=O)C4)C)OC(=O)C)C	3587_A_5150	3587	5150
764	0.2124	2	9894234	C30H48O10	['[M + Na]+']	GDNGOAUIUTXUES	CC(CCC(=O)O)C1CCC2C1(CCC3C2C(CC4C3(CCC(C4)OC5C(C(C(C(O5)C(=O)O)O)O)O)C)O)C	3172_A_5570	3172	5570
766	0.2124	1		C28H40O5	['[M + H]+']	ACPVZUOLJJOXRH	CC(CCCOC(=O)C)C1CCC2C1(CCC3C2C(CC4=CC(=O)C=CC34C)OC(=O)C)C	10492_A_7684	10492	7684
767	0.2123	1		C30H52N4O5	['[M + H]+']	JIXTZGRIEXTTMM	CC(CCC(=O)N(C(CCCN=C(N)N)C(=O)O)O)C1CCC2C1(CCC3C2CCC4C3(CCC(C4)O)C)C	7306_A_5699	7306	5699
769	0.2097	1		C28H48O6S	['[M + H]+']	MCXFGORJUJPDCT	CCCCOC(=O)CCC(C)C1CCC2C1(CCC3C2CCC4C3(CCC(C4)OS(=O)(=O)O)C)C	2185_A_8626	2185	8626
771	0.2094	1		C27H44O9S	['[M + H3N + H]+']	FGXIKPBMQWAOMQ	CC(CCC=C(C)C(=O)OO)C1CCC2C1(C(CC3C2C(CC4C3(CCC(C4)OS(=O)(=O)O)C)O)O)C	3016_A_5260	3016	5260
772	0.2093	3		C29H45N3O6	['[M + H]+']	DBBZVKVCIWKKSV	CC(CC(=O)NC(CC1=CN=CN1)C(=O)O)C2CCC3C2(C(CC4C3C(CC5C4(CCC(C5)O)C)O)O)C	6599_A_6470	6599	6470
774	0.2083	1		C26H43NO5	['[M + Na]+']	CIDXSYMBZBRGCH	CC(CC(=O)N(C)CC(=O)O)C1CCC2C1(CCC3C2C(CC4C3(CCC(C4)O)C)O)C	7012_A_5976	7012	5976
776	0.2080	2		C30H52O4	['[M - H4O2 + H]+']	NWCCKJQGHSCRSF	CCCCCCOC(=O)CCC(C)C1CCC2C1(CCC3C2C(CC4C3(CCC(C4)O)C)O)C	9252_A_8554	9252	8554
777	0.2076	1		C30H52O4	['[M - H4O2 + H]+']	PKVMOHWAJSLGOM	CCCCCCCOC(=O)CC(C)C1CCC2C1(CCC3C2C(CC4C3(CCC(C4)O)C)O)C	331_A_7933	331	7933
782	0.2065	1		C32H50O10	['[M + Na]+']	LARJMLXRGOHOMU	CCOC(=O)CCC(C)C1CCC2C1(C=CC3C2C(CC4C3(CCC(C4)OC5C(C(C(C(O5)C(=O)O)O)O)O)C)O)C	7992_A_6652	7992	6652
783	0.2064	3	102086008	C30H52O3	['[M + H3N + H]+', '[M + Na]+', '[M - H4O2 + H]+']	BBUPGWUYZKAADP	CCCCCCOC(=O)CCC(C)C1CCC2C1(CCC3C2CCC4C3(CCC(C4)O)C)C	8222_A_8677	8222	8677
786	0.2061	7	13873484	C29H48O3	['[M - H4O2 + H]+', '[M + H]+', '[M - H2O + H]+']	JDAZPBATUQHQGW	CC(CCCC(C)C1CCC2C1(CCC3C2CC=C4C3(CCC(C4)OC(=O)C)C)C)CO	9116_A_8332	9116	8332
788	0.2055	2	11059361	C27H42O5	['[M + H3N + H]+', '[M + Na]+']	UPOYUESDHPCGRO	CC(CCC(=O)OC)C1CCC2C1(CCC3C2C(CC4C3(CCC(=O)C4)C)OC(=O)C)C	2957_A_6993	2957	6993
789	0.2052	1		C30H46O5	['[M + H3N + H]+']	FUEBNHYZVLSSQQ	CCCCCCOC(=O)CCC(C)C1CCC2C1(C(=O)CC3C2C(=O)CC4C3(CCC(=O)C4)C)C	5490_A_7067	5490	7067
790	0.2044	1		C29H46O5	['[M + H]+']	GXGYJRKQFBSNDC	CCCCCOC(=O)CCC(C)C1CCC2C1(C=CC3C2C(C(C4C3(CCC(=O)C4)C)O)O)C	9342_A_6061	9342	6061
791	0.2035	1		C27H48O8S	['[M + H3N + H]+']	IJOZVRVIVZYYMH	CC(CCCC(CO)CO)C1CCC2C1(C(CC3C2C(CC4C3(CCC(C4)O)C)O)OS(=O)(=O)O)C	6395_A_5508	6395	5508
792	0.2033	1		C27H48O6S	['[M + H]+']	JHKNSMNSXVFZLZ	CC(CCCC(C)C1CCC2C1(CCC3C2C(CC4C3(CCC(C4)OS(=O)(=O)O)C)O)C)CO	3621_A_6917	3621	6917
793	0.2025	1		C27H42O5	['[M + Na]+']	FAIBDWHVPMPCMI	CCCOC(=O)CCC(C)C1CCC2C1(C=CC3C2C(C(C4C3(CCC(=O)C4)C)O)O)C	7162_A_8030	7162	8030
794	0.2014	1		C31H52O3	['[M + Na]+']	SUXGJSQMFOQCDB	CCCCCCCOC(=O)CCC(C)C1CCC2C1(C(CC3C2CCC4C3(CCC=C4)C)O)C	2261_A_6560	2261	6560
796	0.2009	3		C29H41NO4	['[M + Na]+']	AOOBYOSRFAOQDB	CC(CCC(=O)N1CCCC1C(=O)O)C2CCC3C2(CCC4C3C=CC5=CC(=O)CCC45C)C	2356_A_6808	2356	6808
797	0.2008	5		C29H50O6	['[M + Na]+', '[M - H4O2 + H]+', '[M + H]+']	MDWLPBDPRHBZKO	CCCCCOC(=O)CCC(C)C1CCC2C1(C(CC3C2C(C(C4C3(CCC(C4)O)C)O)O)O)C	2206_A_7177	2206	7177
803	0.1999	2		C30H50O5	['[M + H]+', '[M - H4O2 + H]+']	CVXUFDVHPAXNNS	CCOC(=O)C(C)(C)CC(C)C1CCC2C1(CCC3C2C(CC4C3(CCC(C4)O)C)OC(=O)C)C	1158_A_6491	1158	6491
805	0.1993	1		C35H54N2O8	['[M + Na]+']	MDJAFBYDMXCOPA	CC(CCCC(C)C(=O)N(C)C(CCC(=O)N)C(=O)O)C1C(=O)CC2C1(CCC3C2C(=O)CC4C3(CCC(C4)OC(=O)C)C)C	2827_A_3139	2827	3139
812	0.1953	4	5283989	C24H38O5	['[M + Na]+']	HPSPHNNWIOQCEQ	CC(C=CC(=O)O)C1CCC2C1(C(CC3C2C(CC4C3(CCC(C4)O)C)O)O)C	3114_A_5910	3114	5910
814	0.1953	1		C27H45NO3S	['[M + H]+']	RPPRNCBUVJJMJW	CC(CCC(=O)NC(CS)C(=O)O)C1CCC2C1(CCC3C2CCC4C3(CCCC4)C)C	7881_A_7890	7881	7890
815	0.1949	1		C35H54N2O11	['[M + H]+']	WWSLIVUKVPOFCR	CC(CCC(=O)NC(CCC(=O)N)C(=O)O)C1CCC2C1(C(CC3C2CCC4C3(CCC=C4)C)OC5C(C(C(C(O5)C(=O)O)O)O)O)C	7618_A_5015	7618	5015
822	0.1925	1		C25H42O5	['[M + Na]+']	YEZFKLXTOVKIJU	CCOC(=O)CC(C)C1CCC2C1(C(CC3C2C(CC4C3(CCC(C4)O)C)O)O)C	3771_A_6992	3771	6992
823	0.1917	1		C30H47NO9	['[M + H]+']	NYHUOQASMVCIMO	CC(CCC(=O)NCC(=O)O)C1CCC2C1(C(CC3C2C(C(C4C3(CCC(C4)OC(=O)C)C)O)O)OC(=O)C)C	699_A_4854	699	4854
824	0.1916	2		C37H57N3O8	['[M + Na]+', '[M + H]+']	BXTUJYZQCNWJTQ	CC1CC=NC1C(=O)NCCCCC(C(=O)O)N(C)C(=O)CCC(C)C2CCC3C2(C(CC4C3C(=O)C(C5C4(CCC(=O)C5)C)O)O)C	4197_A_5499	4197	5499
825	0.1910	3		C29H50O5	['[M + K]+', '[M + H]+']	JEZSJOXKNNFGKK	CCCCCOC(=O)CCC(C)C1CCC2C1(C(CC3C2C(CC4C3(CCC(C4)O)C)O)O)C	2533_A_5870	2533	5870
827	0.1900	5		C29H50O5	['[M - H4O2 + H]+', '[M - H2O + H]+']	YBGICIVARDVMFU	CCCCCCOC(=O)CC(C)C1CCC2C1(C(CC3C2C(CC4C3(CCC(C4)O)C)O)O)C	3487_A_8117	3487	8117
829	0.1894	1		C30H46O6	['[M + H3N + H]+']	GUJDSBBRCVRZKX	CC(CCCC(C)C(=O)OC)C1C(=O)CC2C1(CCC3C2C(=O)CC4C3(CCC(C4)OC(=O)C)C)C	10556_A_5961	10556	5961
830	0.1892	1		C30H48O11	['[M + Na]+']	YDQNUDAMTQFQDQ	CC(CCC(=O)OO)C1CCC2C1(CCC3C2C(CC4C3(CCC(C4)OC5C(C(C(C(O5)C(=O)O)O)O)O)C)O)C	1039_A_4053	1039	4053
832	0.1885	1		C37H60O10	['[M - H2O + H]+']	VBHZSMZERFSZSV	CCCCCCCOC(=O)CCC(C)C1CCC2C1(CCC3C2C(CC4C3(CCC(=O)C4)C)OC5C(C(C(C(O5)C(=O)O)O)O)O)C	132_A_8503	132	8503
837	0.1872	1		C26H42O6	['[M + H3N + H]+']	SHJYQSQVKHYVII	CC(CCC(=O)O)C1CCC2C1(C(CC3C2C(CC4C3(CCC(C4)O)C)OC(=O)C)O)C	6693_A_6181	6693	6181
838	0.1860	2		C27H44O4	['[M + Na]+', '[M + H]+']	SDNQLLFJAMAJMY	CCOC(=O)CC(C)C1CCC2C1(CCC3C2CCC4C3(CCC(C4)OC(=O)C)C)C	4831_A_6496	4831	6496
841	0.1856	1		C29H44O5	['[M + H3N + H]+']	OIQTZUJSMTZXEC	CCCCCOC(=O)CCC(C)C1CCC2C1(C(=O)CC3C2C(=O)CC4C3(CCC(=O)C4)C)C	7853_A_6833	7853	6833
844	0.1838	1		C27H44O8S	['[M + Na]+']	DZXLAJHEGQSIIP	CCCOC(=O)CCC(C)C1CCC2C1(C(CC3C2C(CC4C3(CCC(=O)C4)C)O)OS(=O)(=O)O)C	9743_A_6380	9743	6380
846	0.1832	1	10863464	C29H46O4	['[M + H]+']	QXCZGJNBUGCZBF	CC(CCCC(C)C1CCC2C1(CCC3C2C(CC4=CC(=O)CCC34C)O)C)COC(=O)C	9879_A_8642	9879	8642
847	0.1830	2		C29H41NO7	['[M - H4O2 + H]+', '[M - H2O + H]+']	LMJBVAQRQXFOHH	CC(CCC(=O)N(C(CCC(=O)O)C(=O)O)O)C1CCC2C1(CCC3C2C=CC4=CC(=O)CCC34C)C	2025_A_10636	2025	10636
849	0.1816	1		C30H47N3O3	['[M + K]+']	VEUSIYRORDRFJX	CC(CCC(=O)NC(CC1=CN=CN1)C(=O)O)C2CCC3C2(CCC4C3CCC5C4(CCCC5)C)C	4890_A_5571	4890	5571
852	0.1813	2		C29H47NO5	['[M + Na]+', '[M - H4O2 + H]+']	ASTDFGQWPKUUPY	CC(CCC(=O)NC(CO)CO)C1CCC2C1(C(CC3C2CCC4C3(CCC=C4)C)OC(=O)C)C	2599_A_6389	2599	6389
854	0.1812	1		C26H39NO6	['[M - H4O2 + H]+']	NNOVCUKVAYECME	CC(CCC(=O)NCC(=O)O)C1CCC2C1(C=CC3C2C(C(C4C3(CCC(=O)C4)C)O)O)C	5020_A_7124	5020	7124
856	0.1804	1		C30H52N4O6	['[M + H]+']	VFJSXFXCQQBGTM	CC(CCC(=O)NC(CCCN=C(N)N)C(=O)O)C1CCC2C1(C(CC3C2C(CC4C3(CCC(C4)O)C)O)O)C	9158_A_4219	9158	4219
858	0.1790	2		C26H43NO5	['[M + Na]+']	UOKWKQWKGXLAOC	CC(CCC(=O)N(CC(=O)O)O)C1CCC2C1(CCC3C2CCC4C3(CCC(C4)O)C)C	113_A_5672	113	5672
863	0.1773	2		C30H45N3O4	['[M + Na]+', '[M + H]+']	PXBQHIQBIBUWNS	CC(CCC(=O)NC(CC1=CN=CN1)C(=O)O)C2CCC3C2(CCC4C3CCC5C4(CCC(=O)C5)C)C	7334_A_3367	7334	3367
864	0.1772	1	3459651	C29H48O3	['[M + H]+']	QRSNTERZEKNKIZ	CC(C)CCCC(C)C1CCC2C1(CCC3C2C(C=C4C3(CCC(C4)OC(=O)C)C)O)C	1361_A_8975	1361	8975
867	0.1770	1		C29H50O5	['[M + K]+']	JHFMMHHKNWPBNS	CC(CCCC(C)C1CCC2C1(C(CC3C2C(CC4C3(CCC(C4)O)C)O)OC(=O)C)C)CO	8494_A_6671	8494	6671
868	0.1769	1		C31H49NO7	['[M - H2O + H]+']	AAQOSOQDSLGZFP	CC(CCC(=O)NC(CO)CO)C1CCC2C1(C=CC3C2C(CC4C3(CCC(C4)OC(=O)C)C)OC(=O)C)C	6049_A_6952	6049	6952
869	0.1765	4		C30H48O7	['[M - H2O + H]+', '[M - H4O2 + H]+', '[M + Na]+']	AKSBSSCDLWOFJS	CC(CC(C)(C)C(=O)OO)C1CCC2C1(CCC3C2C(CC4C3(CCC(C4)OC(=O)C)C)OC(=O)C)C	5478_A_5907	5478	5907
878	0.1730	4		C31H50O11	['[M + Na]+']	RSOGSWQTUMJEHD	CC(CCC(=O)OC)C1CCC2C1(C(CC3C2C(CC4C3(CCC(C4)OC5C(C(C(C(O5)C(=O)O)O)O)O)C)O)O)C	8147_A_4630	8147	4630
882	0.1705	3		C30H48O5	['[M - H2O + H]+', '[M - H4O2 + H]+']	WQZHVSJBGXGENY	CCCCCCOC(=O)CCC(C)C1CCC2C1(C=CC3C2C(C(C4C3(CCC(=O)C4)C)O)O)C	2352_A_6738	2352	6738
883	0.1694	4		C30H52O3	['[M - H2O + H]+', '[M - H4O2 + H]+']	ZOJXGUXNXAGUGK	CCCCCCCOC(=O)CC(C)C1CCC2C1(CCC3C2CCC4C3(CCC(C4)O)C)C	1145_A_8674	1145	8674
887	0.1673	1		C31H49NO8	['[M + H]+']	NDVFJASERNNSPG	CC1C2CC(CCC2(C3CC(C4(C(C3C1O)CCC4C(C)CCC(=O)NCC(=O)O)C)OC(=O)C)C)OC(=O)C	8148_A_6478	8148	6478
889	0.1671	3		C29H48O4	['[M + Na]+', '[M - H2O + H]+']	QJZAGSZNGNZRKC	CCCOC(=O)CCC(C)C1CCC2C1(CCC3C2CCC4C3(CCC(C4)OC(=O)C)C)C	7678_A_7720	7678	7720
891	0.1667	1		C26H41NO5	['[M + Na]+']	VMHYJLOCCWKDJX	CC(CCC(=O)N(CC(=O)O)O)C1CCC2C1(C(CC3C2CCC4C3(CCC=C4)C)O)C	15_A_6091	15	6091
894	0.1654	1		C31H49N3O3	['[M + K]+']	WAHJNQBXKWUQNY	CC(CCC(=O)N(C)C(CC1=CN=CN1)C(=O)O)C2CCC3C2(CCC4C3CCC5C4(CCCC5)C)C	10784_A_5608	10784	5608
900	0.1617	1		C25H40O5	['[M + H3N + H]+']	RGQNZJAVZBXMCI	CC(CCC(=O)OC)C1CCC2C1(C(CC3C2C(CC4=CC(CCC34C)O)O)O)C	687_A_6021	687	6021
901	0.1616	1	101609999	C28H48O5	['[M + H3N + H]+']	WZTOBYJISWJJTE	CC(CCCC(C)C(=O)OC)C1CCC2C1(C(CC3C2C(CC4C3(CCC(C4)O)C)O)O)C	6758_A_7668	6758	7668
902	0.1612	1		C35H58O9	['[M + H3N + H]+']	JQWUUMYMSOTDEP	CCCCCCOC(=O)CC(C)C1CCC2C1(CCC3C2CCC4C3(CCC(C4)OC5C(C(C(C(O5)C(=O)O)O)O)O)C)C	8375_A_8293	8375	8293
903	0.1609	1		C27H47NO8S	['[M + K]+']	MDWZDOUKLFSPDO	CC1C2CC(CCC2(C3CC(C4(C(C3C1O)CCC4C(C)CCC(=O)N(CCS(=O)(=O)O)O)C)O)C)O	939_A_8873	939	8873
908	0.1585	1		C32H47NO6	['[M + H3N + H]+']	FCBPAVVYTRUEOQ	CC(CC(=O)N(C(CC1=CC=CC=C1)C(=O)O)O)C2CCC3C2(CCC4C3C(CC5C4(CCC(C5)O)C)O)C	5108_A_6741	5108	6741
910	0.1564	1		C29H46O6	['[M + Na]+']	QRCIOKUSDPTNDW	CCCOC(=O)CCC(C)C1CCC2C1(C(CC3C2C(CC4=CC(CCC34C)OC(=O)C)O)O)C	9809_A_7691	9809	7691
914	0.1558	1		C29H46O3	['[M - H2O + H]+']	ZAVVMEWPFGGAPH	CCCCCOC(=O)CCC(C)C1CCC2C1(CCC3C2C=CC4C3(CCC(=O)C4)C)C	10227_A_7932	10227	7932
916	0.1555	6		C31H52O3	['[M + Na]+', '[M + H3N + H]+', '[M + H]+']	KLZNUEBDISBGQQ	CCCCCCCOC(=O)CCC(C)C1CCC2C1(CCC3C2CCC4C3(CCC(=O)C4)C)C	2415_A_6443	2415	6443
917	0.1548	2		C26H39NO4	['[M + K]+']	DYNIHGVVGRBYQM	CC(CCC(=O)NCC(=O)O)C1CCC2C1(C=CC3C2C=CC4C3(CCC(C4)O)C)C	3958_A_4284	3958	4284
919	0.1545	2		C29H50O4	['[M + H]+', '[M + H3N + H]+']	PORNQFIMTVAZAA	CCCCCOC(=O)CCC(C)C1CCC2C1(CCC3C2C(CC4C3(CCC(C4)O)C)O)C	705_A_7108	705	7108
922	0.1537	2		C30H47NO8	['[M + H]+', '[M + K]+']	PLFDYMJYQXYYMG	CC(CCC(=O)N(CC(=O)O)O)C1CCC2C1(CCC3C2C(CC4C3(CCC(C4)OC(=O)C)C)OC(=O)C)C	6225_A_5730	6225	5730
925	0.1529	1		C27H46O7	['[M + H3N + H]+']	JFFWHOYPZVQPED	CC(CCCC(C)C(=O)OO)C1CCC2C1(C(CC3C2C(CC4C3(CC(C(C4)O)O)C)O)O)C	538_A_5568	538	5568
929	0.1510	1		C29H41NO8	['[M + Na]+']	YJGUQSYAEREXLJ	CC(CCC(=O)NC(CCC(=O)O)C(=O)O)C1CCC2C1(C(=O)CC3C2C(=O)CC4C3(CCC(=O)C4)C)C	2075_A_3764	2075	3764
931	0.1507	2		C34H47NO8	['[M + H3N + H]+', '[M + H]+']	GCQFTVJASPBVRJ	CC(CCC(=O)N(C)C(CC1=CC=C(C=C1)O)C(=O)O)C2CCC3C2(C(CC4C3C(=O)C(C5C4(CCC(=O)C5)C)O)O)C	9322_A_7191	9322	7191
933	0.1502	2		C29H48O6	['[M - H4O2 + H]+', '[M - H2O + H]+']	BUVWWJAFCHAKEO	CC(CCC(C(C)C(=O)O)OC(=O)C)C1CCC2C1(CCC3C2C(CC4C3(CCC(C4)O)C)O)C	706_A_7881	706	7881
935	0.1497	1		C28H42N2O5	['[M + H]+']	LXWKNHMLJIBFJQ	CC(CCC(=O)NC(CC(=O)N)C(=O)O)C1CCC2C1(CCC3C2C=CC4C3(CCC(=O)C4)C)C	6790_A_3370	6790	3370
938	0.1496	1		C32H48O11	['[M + H]+']	JMGHORCPVPMUGI	CCOC(=O)CCC(C)C1CCC2C1(C(CC3C2C(=O)CC4C3(CCC(=O)C4)C)OC5C(C(C(C(O5)C(=O)O)O)O)O)C	2369_A_4005	2369	4005
939	0.1495	2		C28H49NO5	['[M - H2O + H]+', '[M + K]+']	NATKSOTVHOHTKU	CC(CCC(=O)N(C)C(CO)CO)C1CCC2C1(CCC3C2C(CC4C3(CCC(C4)O)C)O)C	4136_A_8235	4136	8235
942	0.1477	1		C29H43NO5	['[M - H2O + H]+']	PGRYWHDYNQAMQR	CC(CCC(=O)N(C)CC(=O)O)C1CCC2C1(C=CC3C2C=CC4C3(CCC(C4)OC(=O)C)C)C	9919_A_7827	9919	7827
944	0.1474	1		C27H39NO7	['[M + H]+']	AXURINRJOAXVIB	CC(CCC(=O)N(C(C)C(=O)O)O)C1CCC2C1(C(=O)CC3C2C(=O)CC4C3(CCC(=O)C4)C)C	148_A_6464	148	6464
945	0.1474	2		C26H39NO5	['[M + K]+']	YOKCDQRAQPSVEA	CC(CCC(=O)NCC(=O)O)C1CCC2C1(C(CC3C2C=CC4C3(CCC(=O)C4)C)O)C	4393_A_4274	4393	4274
946	0.1473	2		C30H50O4	['[M - H2O + H]+', '[M + H]+']	BXQDYRIKHLLLMH	CCCCOC(=O)CCC(C)C1CCC2C1(CCC3C2CCC4C3(CCC(C4)OC(=O)C)C)C	2490_A_6609	2490	6609
947	0.1468	2	535378	C25H38O4	['[M + Na]+']	UZRRNRRCPZZPNY	CC(CCC(=O)OC)C1CCC2C1(CCC3C2C(=O)CC4C3(CCC(=O)C4)C)C	3918_A_8278	3918	8278
950	0.1459	1		C30H46O10	['[M + Na]+']	OUGTYKKFWINUDV	CC(CCC(=O)O)C1CCC2C1(C=CC3C2C(CC4C3(CCC(C4)OC5C(C(C(C(O5)C(=O)O)O)O)O)C)O)C	7219_A_8929	7219	8929
952	0.1454	1		C30H50N2O8	['[M + H]+']	GDODKXCXEIFIMQ	CC(CCC(=O)N(C(CCCCN)C(=O)O)O)C1CCC2C1(C(CC3C2C(C(C4C3(CCC(=O)C4)C)O)O)O)C	8023_A_8515	8023	8515
953	0.1448	2		C24H36O5	['[M + Na]+', '[M - H2O + H]+']	GKMOYTPLBARMRL	CC(CCC(=O)O)C1CCC2C1(C=CC3C2C(C(C4C3(CCC(=O)C4)C)O)O)C	4221_A_5577	4221	5577
955	0.1442	3		C30H48N4O8S	['[M - H2O + H]+', '[M + H]+']	FTQFSSNYGZWQMV	CC(CCC(=O)NC(CCCN=C(N)N)C(=O)O)C1CCC2C1(C(CC3C2C=CC4C3(CCC(=O)C4)C)OS(=O)(=O)O)C	3294_A_4662	3294	4662
956	0.1440	1		C26H42O5	['[M + Na]+']	JJPINPQWOOKPBL	CCOC(=O)CCC(C)C1CCC2C1(C(CC3C2C(CC4=CC(CCC34C)O)O)O)C	6081_A_7388	6081	7388
960	0.1429	2		C29H50O7	['[M + H]+', '[M + Na]+']	VMDMIMSJUSWGGJ	CC(CCC(C(CO)CO)O)C1CCC2C1(C(CC3C2C(CC4C3(CCC(C4)OC(=O)C)C)O)O)C	2249_A_6265	2249	6265
962	0.1425	2		C37H48N2O7	['[M + H]+']	HPHQXOMVAIKFNP	CC(CCC(=O)NC(CC1=CNC2=CC=CC=C21)C(=O)O)C3CCC4C3(C=CC5C4C(C(C6C5(CCC(=O)C6)C)O)OC(=O)C)C	9474_A_7273	9474	7273
963	0.1419	1		C28H48O7	['[M + K]+']	QVPKMLAVHAMWSJ	CC(CCC(C(CO)C(=O)OC)O)C1CCC2C1(C(CC3C2C(CC4C3(CCC(C4)O)C)O)O)C	4385_A_4985	4385	4985
967	0.1400	7		C29H48O5	['[M + H]+', '[M - H2O + H]+', '[M - H4O2 + H]+']	DGFTWAIPZZBUEV	CC(CCCC(C)C(=O)O)C1CCC2C1(C(CC3C2CCC4C3(CCC(C4)OC(=O)C)C)O)C	6747_A_8430	6747	8430
970	0.1385	1		C28H42O8	['[M + Na]+']	JRVSPDWEHDIVDV	CC(CCC(=O)OO)C1CCC2C1(C(CC3C2C(CC4=CC(CCC34C)OC(=O)C)OC(=O)C)O)C	8872_A_7442	8872	7442
972	0.1382	1		C27H44O4	['[M + H3N + H]+']	APLGKRTWHUJEDU	CC(CCCC(C(=O)O)C(=O)O)C1CCC2C1(CCC3C2CCC4C3(CCCC4)C)C	8055_A_7941	8055	7941
979	0.1370	1		C28H46O5	['[M + Na]+']	JULVXMSRTBXUNN	CC(CC(C)(C)C(=O)O)C1CCC2C1(CCC3C2C(CC4C3(CCC(C4)O)C)OC(=O)C)C	1233_A_6509	1233	6509
986	0.1355	1		C35H58O6	['[M + Na]+']	ZFQYMTLJPYXFEI	CCCCCCCOC(=O)CCC(C)C1CCC2C1(CCC3C2C(CC4C3(CCC(C4)OC(=O)C)C)OC(=O)C)C	441_A_8447	441	8447
987	0.1353	1		C25H41NO4	['[M + Na]+']	WEUBYFHMWHDYDE	CC(CC(=O)NCC(=O)O)C1CCC2C1(CCC3C2CCC4C3(CCC(C4)O)C)C	1469_A_4950	1469	4950
988	0.1350	1		C29H47NO5	['[M + H]+']	RSAOXQPTQCXPEC	CC(C)C(C(=O)O)N(C(=O)CCC(C)C1CCC2C1(C(CC3C2CCC4C3(CCC=C4)C)O)C)O	2508_A_6330	2508	6330
989	0.1347	3		C32H47NO4	['[M + Na]+', '[M + H]+']	QGJJHJBMVQAXPY	CC(CC(=O)NC(CC1=CC=CC=C1)C(=O)O)C2CCC3C2(CCC4C3CCC5C4(CCC(C5)O)C)C	6371_A_7867	6371	7867
991	0.1342	1		C30H48O5	['[M - H2O + H]+']	UFLDBDWNYKRZCT	CCCCOC(=O)CCC(C)C1CCC2C1(CCC3C2C(CC4C3(CCC(=O)C4)C)OC(=O)C)C	10035_A_4941	10035	4941
996	0.1327	1	4147758	C24H42O4	['[M + H3N + H]+']	BMSROUVLRAQRBY	CC(CCCO)C1CCC2C1(C(CC3C2C(CC4C3(CCC(C4)O)C)O)O)C	6682_A_8186	6682	8186
997	0.1323	1		C33H53NO10	['[M + H]+']	LRYAFAQWYBTOOA	CC(CCC(=O)NC(C)C(=O)O)C1CCC2C1(CCC3C2CCC4C3(CCC(C4)OC5C(C(C(C(O5)C(=O)O)O)O)O)C)C	4180_A_2759	4180	2759
998	0.1321	1		C33H47NO7	['[M + H3N + H]+']	BPARUBGUOSYEBH	CC(C=CC(=O)N(C(CC1=CC=CC=C1)C(=O)O)O)C2CCC3C2(C(CC4C3C(CC5C4(CCC(C5)O)C)O)O)C	7695_A_6151	7695	6151
999	0.1318	1		C28H41NO5	['[M - H2O + H]+']	BRTSXHHOSRCUAT	CC(CCC(=O)NCC(=O)O)C1CCC2C1(C=CC3C2C=CC4C3(CCC(C4)OC(=O)C)C)C	38_A_7682	38	7682
1000	0.1311	1		C38H62O9	['[M + H3N + H]+']	ZJRNHYDGFYKGGA	CCCCCOC(=O)C(CCCC(C)C1CCC2C1(C(CC3C2C(CC4C3(CCC(C4)OC(=O)C)C)OC(=O)C)OC(=O)C)C)CO	9325_A_8707	9325	8707
1001	0.1306	1		C26H42O6	['[M + Na]+']	AOMQHZJJLYFODQ	CC(CCC(=O)OO)C1CCC2C1(CCC3C2C(CC4C3(CCC(C4)O)C)OC(=O)C)C	961_A_6638	961	6638
1002	0.1306	1		C27H43NO5	['[M + Na]+']	XCYIDNYCZBWOFT	CC(CCC(=O)NC(CO)C(=O)O)C1CCC2C1(C(CC3C2CCC4C3(CCC=C4)C)O)C	2904_A_3916	2904	3916
1003	0.1304	1	115245	C26H43NO4	['[M + Na]+']	XBSQTYHEGZTYJE	CC(CCC(=O)NCC(=O)O)C1CCC2C1(CCC3C2CCC4C3(CCC(C4)O)C)C	10336_A_7374	10336	7374
1004	0.1299	1		C24H38O5	['[M + Na]+']	DWDQDZFDLGYAFI	CC(CCC(=O)OO)C1CCC2C1(C=CC3C2C(CC4C3(CCC(C4)O)C)O)C	10731_A_5050	10731	5050
1005	0.1296	1		C31H45N3O4	['[M + H]+']	APZMGRJBNCZNSX	CC(CCC(=O)N(C)C(CC1=CN=CN1)C(=O)O)C2CCC3C2(CCC4C3C=CC5C4(CCC(=O)C5)C)C	10648_A_2892	10648	2892
1006	0.1296	3	3082085	C23H38O3	['[M + H]+']	BIGINLZPDKMEPQ	CC(CC(=O)O)C1CCC2C1(CCC3C2CCC4C3(CCC(C4)O)C)C	10313_A_8841	10313	8841
1007	0.1296	1		C32H55NO4	['[M - H2O + H]+']	DZUVSEXZXGFZNJ	CC(CCCC(C)C(=O)N(C)C(C(C)O)C(=O)O)C1CCC2C1(CCC3C2CCC4C3(CCCC4)C)C	10573_A_8384	10573	8384
1009	0.1290	1		C27H43NO4	['[M + Na]+']	AENNFIDTOBBUNK	CC(CCC(=O)NC(CO)CO)C1CCC2C1(C=CC3C2C=CC4C3(CCC(C4)O)C)C	5163_A_7349	5163	7349
1013	0.1265	2		C28H44O5	['[M + Na]+']	WMHVJNFJIUYGNG	CCOC(=O)CCC(C)C1CCC2C1(C=CC3C2C(CC4C3(CCC(C4)OC(=O)C)C)O)C	9517_A_7719	9517	7719
1015	0.1262	1	10027979	C29H48O5	['[M - H2O + H]+']	RWMGPYRVBGIPEW	CCOC(=O)C(=CCCC(C)C1CCC2C1(C(CC3C2C(CC4C3(CCC(C4)O)C)O)O)C)C	2403_A_6962	2403	6962
1024	0.1238	2		C29H50O6	['[M - H4O2 + H]+', '[M + H]+']	HRSRHCGAQRMTDU	CCOC(=O)C(C)CCCC(C)C1CCC2C1(C(CC3C2C(CC4C3(CC(C(C4)O)O)C)O)O)C	9108_A_7198	9108	7198
1026	0.1234	1		C28H41NO4	['[M + Na]+']	LAWSASMPKQXAMS	CC(CCC(=O)N(C)C(C)C(=O)O)C1CCC2C1(CCC3C2C=CC4=CC(=O)CCC34C)C	10510_A_7530	10510	7530
1028	0.1234	2		C30H45NO5	['[M - H2O + H]+', '[M - H4O2 + H]+']	BSVFFZBNQUJJKK	CC(CCC(=O)N(C)C(C)C(=O)O)C1CCC2C1(C=CC3C2C=CC4C3(CCC(C4)OC(=O)C)C)C	3803_A_7503	3803	7503
1029	0.1233	1	417399	C29H50O2	['[M - H2O + H]+']	PHLIUSDPFOUISN	CC(C)CCCC(C)C1CCC2C1(CCC3C2CCC4C3(CCC(C4)OC(=O)C)C)C	9060_A_8605	9060	8605
1030	0.1232	1		C31H50O11	['[M + Na]+']	ATCPVYYAQARQKW	CC1C2CC(CCC2(C3CC(C4(C(C3C1O)CCC4C(C)CCC(=O)O)C)O)C)OC5C(C(C(C(O5)C(=O)O)O)O)O	10459_A_4709	10459	4709
1031	0.1228	1		C31H51NO7S	['[M + H3N + H]+']	WMMHJVGTLVEIAP	CC1C2CC(CCC2(C3CC(C4(C(C3C1O)CCC4C(C)CCC(=O)NC(CCS)C(=O)O)C)O)C)OC(=O)C	6543_A_7519	6543	7519
1032	0.1222	1	9868265	C27H45NO4	['[M + H]+']	PPDYNVKBDBQLEM	CC(CCC(=O)N(C)CC(=O)O)C1CCC2C1(CCC3C2CCC4C3(CCC(C4)O)C)C	7186_A_7923	7186	7923
1035	0.1213	1		C24H36O3	['[M - H4O2 + H]+']	OHFNMJLLKAYZIA	CC(CCCO)C1CCC2C1(CCC3C2C(CC4=CC(=O)C=CC34C)O)C	3830_A_5887	3830	5887
1036	0.1211	2	11247886	C27H44O5	['[M + Na]+']	PPUGIUIHFMLRCY	CC(CCO)C1CCC2C1(CCC3C2C(CC4C3(CCC(C4)OC(=O)C)C)OC(=O)C)C	1984_A_5766	1984	5766
1038	0.1199	1		C27H44N2O5	['[M - H4O2 + H]+']	TUUNGGNTCXIRMR	CC(CC(=O)NC(CC(=O)N)C(=O)O)C1CCC2C1(CCC3C2CCC4C3(CCC(C4)O)C)C	7750_A_2956	7750	2956
1039	0.1194	1		C27H42O5	['[M + Na]+']	YKKGYCADLAFQTO	CC(CCC(=O)OC)C1CCC2C1(C=CC3C2C(CC4C3(CCC(C4)O)C)OC(=O)C)C	2614_A_5968	2614	5968
1051	0.1166	1		C29H50O7	['[M + Na]+']	BXBGJCFMYYTKAG	CC(CCC(C(CO)CO)OC(=O)C)C1CCC2C1(C(CC3C2C(CC4C3(CCC(C4)O)C)O)O)C	5742_A_6653	5742	6653
1052	0.1159	1		C31H50O12	['[M + Na]+']	XSZCUENYEPOSEF	CC1C2CC(CCC2(C3CC(C4(C(C3C1O)CCC4C(C)CCC(=O)OO)C)O)C)OC5C(C(C(C(O5)C(=O)O)O)O)O	3252_A_7164	3252	7164
1053	0.1156	2		C29H50O4	['[M - H2O + H]+', '[M + Na]+']	ORWQRMAMXQKEBC	CC(C)CCCC(C)C1CCC2C1(C(CC3C2C(CC4C3(CCC(C4)OC(=O)C)C)O)O)C	1961_A_8667	1961	8667
1055	0.1146	1		C29H51NO5	['[M + K]+']	CUKCDHHHBWJJIT	CC(CC(C)(C)C(=O)NC(CO)CO)C1CCC2C1(CCC3C2C(CC4C3(CCC(C4)O)C)O)C	7873_A_7592	7873	7592
1056	0.1145	1		C31H49NO9	['[M + H]+']	HTNLDMJLELAKFB	CC(CCC(=O)NC(C)C(=O)O)C1CCC2C1(C(CC3C2C(C(C4C3(CCC(C4)OC(=O)C)C)O)O)OC(=O)C)C	8771_A_5432	8771	5432
1057	0.1144	1		C29H46O7	['[M + Na]+']	MZCLGQWZOLFCNS	CCOC(=O)CC(C)C1CCC2C1(C(CC3C2C(CC4C3(CCC(C4)OC(=O)C)C)OC(=O)C)O)C	5421_A_6397	5421	6397
1059	0.1139	2		C30H44N2O6	['[M - H4O2 + H]+']	SLCAUAUKLMOXFF	CC(CCC(=O)NC(CC(=O)N)C(=O)O)C1CCC2C1(C=CC3C2C=CC4C3(CCC(C4)OC(=O)C)C)C	1977_A_3061	1977	3061
1062	0.1132	2		C31H48N2O7	['[M + H]+']	RTVUXTRHAXIIJY	CC(CCC(=O)N(C(CCC(=O)N)C(=O)O)O)C1CCC2C1(C(CC3C2CCC4C3(CCC=C4)C)OC(=O)C)C	7729_A_4217	7729	4217
1063	0.1129	1		C31H45NO7	['[M - H2O + H]+']	RFMVHFSHEVIPNO	CC(CCC(=O)NC(CCC(=O)O)C(=O)O)C1CCC2C1(C=CC3C2C=CC4C3(CCC(C4)OC(=O)C)C)C	1025_A_10449	1025	10449
1065	0.1125	1		C32H54N2O4	['[M + K]+']	ROCLNTZCCLJUBG	CC(CCCC(C)C(=O)NC(CCC(=O)N)C(=O)O)C1CCC2C1(CCC3C2CCC4C3(CCCC4)C)C	8527_A_8240	8527	8240
1068	0.1117	2		C28H44O5	['[M + H3N + H]+']	LOHTWGHKDORZMR	CCOC(=O)CCC(C)C1CCC2C1(C=CC3C2C(CC4C3(CCC(C4)O)C)OC(=O)C)C	9831_A_7080	9831	7080
1069	0.1113	1		C29H47NO3	['[M + H]+']	YJOKECDDVFHJRW	CC(CCC(=O)N1CCCC1C(=O)O)C2CCC3C2(CCC4C3CCC5C4(CCCC5)C)C	9920_A_10077	9920	10077
1070	0.1111	1		C33H52N2O9	['[M + Na]+']	JLGWAHIWMVDIIP	CC(CCC(=O)NC(CCC(=O)N)C(=O)O)C1CCC2C1(C(CC3C2C(CC4C3(CCC(C4)OC(=O)C)C)O)OC(=O)C)C	897_A_2338	897	2338
1071	0.1109	2		C29H50O3	['[M - H2O + H]+', '[M - H4O2 + H]+']	ZRQSSRAQHITOCB	CCCCCOC(=O)CCC(C)C1CCC2C1(CCC3C2CCC4C3(CCC(C4)O)C)C	7690_A_9752	7690	9752
1073	0.1103	2		C30H50O6	['[M - H2O + H]+', '[M + H]+']	RZOZKOALBRIMOW	CC(CCC(C(C)C(=O)OC)O)C1CCC2C1(CCC3C2C(CC4C3(CCC(C4)O)C)OC(=O)C)C	3814_A_5254	3814	5254
1074	0.1099	1		C29H48O5	['[M - H4O2 + H]+']	AGLXVABDJKKSSP	CC(CC(C)(C)C(=O)OC)C1CCC2C1(CCC3C2C(CC4C3(CCC(C4)O)C)OC(=O)C)C	306_A_8004	306	8004
1075	0.1094	5		C29H50O4	['[M - H2O + H]+', '[M + H]+']	HYCUZNCFVCZFOV	CC(CCCC(C)C1CCC2C1(CCC3C2C(CC4C3(CCC(C4)O)C)O)C)COC(=O)C	3225_A_8843	3225	8843
1077	0.1084	2		C25H42O4	['[M + H3N + H]+']	GWXNADYNVIPKPT	CCOC(=O)CC(C)C1CCC2C1(CCC3C2C(CC4C3(CCC(C4)O)C)O)C	1850_A_7897	1850	7897
1078	0.1080	1		C30H49NO6	['[M + H]+']	MKVGLDAYKNEMAF	CC(CC(C)(C)C(=O)NCC(=O)O)C1CCC2C1(CCC3C2C(CC4C3(CCC(C4)OC(=O)C)C)O)C	6111_A_5908	6111	5908
1079	0.1074	1		C26H44O5	['[M + Na]+']	PJUXWWGTQSHGGM	CC(CCCOC(=O)C)C1CCC2C1(C(CC3C2C(CC4C3(CCC(C4)O)C)O)O)C	1607_A_7730	1607	7730
1080	0.1066	1		C29H50O6	['[M - H4O2 + H]+']	XBXSGYWBOWZZDR	CC(CCCC(CO)COC(=O)C)C1CCC2C1(C(CC3C2C(CC4C3(CCC(C4)O)C)O)O)C	4181_A_7092	4181	7092
1082	0.1063	1		C36H58O7	['[M + Na]+']	RPASRKUGBWHWSJ	CCCCCOC(=O)C(=CCCC(C)C1CCC2C1(C(CC3C2C(CC4C3(CCC(C4)OC(=O)C)C)OC(=O)C)O)C)C	7343_A_7995	7343	7995
1085	0.1057	1		C28H42O8	['[M + Na]+']	ZPEXYVJJJGHIQD	CC(CCC(=O)O)C1CCC2C1(C(CC3C2C(C(C4C3(CCC(=O)C4)C)OC(=O)C)OC(=O)C)O)C	9666_A_7381	9666	7381
1086	0.1056	1		C27H45NO4	['[M - H2O + H]+']	PHDTVVQGGBXJMC	CC(CCC(=O)NC(CO)CO)C1CCC2C1(CCC3C2CCC4C3(CCC(=O)C4)C)C	311_A_8747	311	8747
1089	0.1034	1		C27H47NO7	['[M + H]+']	KZIRFUVGDOZZRA	CC(CCC(=O)N(C(CO)CO)O)C1CCC2C1(C(CC3C2C(CC4C3(CCC(C4)O)C)O)O)C	3892_A_6378	3892	6378
1090	0.1032	1		C30H47NO7	['[M + H]+']	MEADTKABABAZSW	CC(CCC(=O)N(C)C(CO)C(=O)O)C1CCC2C1(C=CC3C2C(CC4C3(CCC(C4)OC(=O)C)C)O)C	3533_A_5705	3533	5705
1094	0.1019	1	6439467	C28H46O5	['[M - H4O2 + H]+']	SZDHRKMCESZUCV	CC(CCC=C(C)C(=O)OC)C1CCC2C1(C(CC3C2C(CC4C3(CCC(C4)O)C)O)O)C	7686_A_8156	7686	8156
1095	0.1003	1		C31H49NO6	['[M + H]+']	HXDNFQQXQUULQG	CC(C)CC(C(=O)O)N(C)C(=O)CCC(C)C1CCC2C1(C=CC3C2C(C(C4C3(CCC(=O)C4)C)O)O)C	3709_A_8523	3709	8523
1097	0.0996	1		C31H50N4O4	['[M + H]+']	OPNZAJKMLCJIJP	CC(CCC(=O)N(C)C(CCCN=C(N)N)C(=O)O)C1CCC2C1(CCC3C2C=CC4C3(CCC(=O)C4)C)C	8894_A_1281	8894	1281
1101	0.0980	1		C29H50O6	['[M + H]+']	MQFXSLPTFWQPEQ	CC(CCCC(CO)CO)C1CCC2C1(C(CC3C2C(CC4C3(CCC(C4)O)C)OC(=O)C)O)C	7556_A_6975	7556	6975
1102	0.0978	2		C27H45NO5	['[M + H3N + H]+', '[M + K]+']	XWRLBWMHMSBRBD	CC(CCC(=O)NC(CO)CO)C1CCC2C1(CCC3C2C(CC4C3(CCC(=O)C4)C)O)C	9531_A_8530	9531	8530
1103	0.0977	1		C29H50O4	['[M + H]+']	PJIFPWPWOKDVNJ	CCOC(=O)C(C)CCCC(C)C1CCC2C1(C(CC3C2CCC4C3(CCC(C4)O)C)O)C	5962_A_8935	5962	8935
1104	0.0976	1		C31H52N4O5	['[M + H]+']	WSSXIENKNQDSLD	CC(CC(=O)NC(CCCN=C(N)N)C(=O)O)C1CCC2C1(CCC3C2CCC4C3(CCC(C4)OC(=O)C)C)C	6449_A_6973	6449	6973
1105	0.0973	1		C28H44N2O8	['[M + H]+']	SMJDCXNOPSDYTA	CC(CCC(=O)NC(CC(=O)N)C(=O)O)C1CCC2C1(C(CC3C2C(C(C4C3(CCC(=O)C4)C)O)O)O)C	99_A_8374	99	8374
1106	0.0972	1		C33H49NO10	['[M + Na]+']	OSMPEBPDGZHLLG	CC(C=CC(=O)NC(CO)C(=O)O)C1CCC2C1(C(CC3C2C(CC4C3(CCC(C4)OC(=O)C)C)OC(=O)C)OC(=O)C)C	1483_A_2615	1483	2615
1109	0.0962	1	14186311	C26H41NO5	['[M + K]+']	HBDATKCSGOCESN	CC(CCC(=O)NCC(=O)O)C1CCC2C1(CCC3C2C(CC4C3(CCC(=O)C4)C)O)C	3417_A_5454	3417	5454
1110	0.0954	4		C37H62N2O8	['[M + Na]+', '[M + H]+', '[M + H3N + H]+']	MFMMETZRQSCUOS	CC(CCC(C(C)C(=O)NC(CCCCN)C(=O)O)O)C1CCC2C1(CCC3C2C(CC4C3(CCC(C4)OC(=O)C)C)OC(=O)C)C	5814_A_10286	5814	10286
1111	0.0954	3		C28H40N2O5	['[M - H4O2 + H]+', '[M + H3N + H]+']	FGSFACGGVYVMRM	CC(CCC(=O)NC(CC(=O)N)C(=O)O)C1CCC2C1(CCC3C2C=CC4=CC(=O)CCC34C)C	5960_A_3002	5960	3002
1113	0.0947	1		C32H52O5	['[M - H4O2 + H]+']	RBFKRQMGVCHAKL	CCCCCCOC(=O)CCC(C)C1CCC2C1(CCC3C2C(CC4C3(CCC(=O)C4)C)OC(=O)C)C	7373_A_5914	7373	5914
1114	0.0940	1		C37H60O10	['[M + Na]+']	BQHFMPIMJXFYPA	CCCCOC(=O)C(CO)C(CCC(C)C1CCC2C1(C(CC3C2C(CC4C3(CCC(C4)OC(=O)C)C)OC(=O)C)OC(=O)C)C)O	7676_A_8512	7676	8512
1116	0.0938	1		C29H47NO6S	['[M - H4O2 + H]+']	DDOQOSOWCDDRGP	CC(CCC(=O)NC(CS)C(=O)O)C1CCC2C1(CCC3C2C(CC4C3(CCC(C4)OC(=O)C)C)O)C	7021_A_6069	7021	6069
1117	0.0934	1		C26H37NO5	['[M + H]+']	NUPGHYRSVVXSPR	CC(CCC(=O)N(CC(=O)O)O)C1CCC2C1(CCC3C2C=CC4=CC(=O)CCC34C)C	9625_A_6932	9625	6932
1118	0.0934	2		C30H47NO4	['[M + Na]+', '[M - H2O + H]+']	COBIJJCPMPRGID	CC(C)CC(C(=O)O)NC(=O)CCC(C)C1CCC2C1(C=CC3C2C=CC4C3(CCC(C4)O)C)C	9451_A_7749	9451	7749
1119	0.0932	1		C17H18O3	['[M + K]+']	BRQLMGUIHROSMC	CC1CCC2=C(C1=O)CCC3=C2C=CC(=C3)OC(=O)C	5530_A_5035	5530	5035
1120	0.0930	1		C28H42N2O6	['[M + H3N + H]+']	KHBHEXAMVVUTNR	CC(CCC(=O)NC(CC(=O)N)C(=O)O)C1CCC2C1(CCC3C2C(=O)CC4C3(CCC(=O)C4)C)C	6791_A_2431	6791	2431
1124	0.0908	3		C34H51NO4	['[M + H]+', '[M + Na]+']	MIINTBGMPRINML	CC(CCC(=O)N(C)C(CC1=CC=CC=C1)C(=O)O)C2CCC3C2(CCC4C3CCC5C4(CCC(C5)O)C)C	2805_A_8382	2805	8382
1125	0.0907	1		C29H50O5	['[M + H]+']	BRMGIQVMUAZCPY	CC(CCCC(C)C1CCC2C1(C(CC3C2C(CC4C3(CCC(C4)OC(=O)C)C)O)O)C)CO	1684_A_8894	1684	8894
1126	0.0906	1		C33H52N2O9	['[M + Na]+']	WQCXZIGEYJGCDA	CC(CCC(=O)N(C(CCC(=O)N)C(=O)O)O)C1CCC2C1(CCC3C2C(CC4C3(CCC(C4)OC(=O)C)C)OC(=O)C)C	9953_A_2340	9953	2340
1129	0.0900	1		C30H47NO5	['[M - H4O2 + H]+']	XEHYUMDDQCRLRV	CCC(C)C(C(=O)O)NC(=O)CCC(C)C1CCC2C1(C(CC3C2C=CC4C3(CCC(=O)C4)C)O)C	5590_A_7622	5590	7622
1131	0.0897	1		C27H43NO4	['[M + Na]+']	NNXULLCFYSICPS	CC(CCC(=O)NC(C)C(=O)O)C1CCC2C1(CCC3C2CCC4C3(CCC(=O)C4)C)C	9495_A_3996	9495	3996
1133	0.0894	1		C29H48O6	['[M + Na]+']	WRDWFKSIQNQZFD	CC(CCC(C(C)C(=O)O)O)C1CCC2C1(CCC3C2C(CC4C3(CCC(C4)OC(=O)C)C)O)C	1669_A_7654	1669	7654
1134	0.0893	1		C31H50N4O6	['[M - H2O + H]+']	WNNCCLPZKUZEOC	CC(CCC(=O)N(C)C(CCCN=C(N)N)C(=O)O)C1CCC2C1(C=CC3C2C(C(C4C3(CCC(=O)C4)C)O)O)C	1323_A_6810	1323	6810
1136	0.0891	1		C34H60N4O3	['[M + H]+']	BMXNYUALDNIDFM	CC(CCCC(C)C(=O)N(C)C(CCCN=C(N)N)C(=O)O)C1CCC2C1(CCC3C2CCC4C3(CCCC4)C)C	8597_A_8344	8597	8344
1139	0.0889	1		C31H48O6	['[M + K]+']	KENIXZRVCGISEN	CCCOC(=O)CCC(C)C1CCC2C1(C=CC3C2C(CC4C3(CCC(C4)OC(=O)C)C)OC(=O)C)C	3978_A_6417	3978	6417
1140	0.0888	1		C27H43NO5	['[M + Na]+']	NDQQLQAIPTZZFU	CC(CC(=O)NCC(=O)O)C1CCC2C1(CCC3C2CCC4C3(CCC(C4)OC(=O)C)C)C	9316_A_3787	9316	3787
1141	0.0886	1		C36H55N3O8	['[M + K]+']	ZJWLAOSZLDXIEJ	CC(CC(C)(C)C(=O)N(C(CC1=CN=CN1)C(=O)O)O)C2CCC3C2(CCC4C3C(CC5C4(CCC(C5)OC(=O)C)C)OC(=O)C)C	9715_A_1108	9715	1108
1143	0.0878	1		C26H38O4	['[M + H]+']	ONIRSOZAXWJNGR	CC(CCCO)C1CCC2C1(CCC3C2C(CC4=CC(=O)C=CC34C)OC(=O)C)C	5249_A_8718	5249	8718
1144	0.0877	1		C33H52N2O7	['[M + K]+']	AIJQWSAGRMXOET	CC(CCC(=O)N(C)C(CCCCN)C(=O)O)C1CCC2C1(C(CC3C2C(=O)CC4C3(CCC(=O)C4)C)OC(=O)C)C	7166_A_2834	7166	2834
1146	0.0876	3		C30H43N3O4	['[M + H]+', '[M + Na]+']	XUFGGWOFDYUJQW	CC(CCC(=O)NC(CC1=CN=CN1)C(=O)O)C2CCC3C2(CCC4C3C=CC5C4(CCC(=O)C5)C)C	8172_A_1617	8172	1617
1148	0.0869	1		C28H48O7	['[M + H3N + H]+']	IKVZYFVMKSVKJR	CC(CCC(C(CO)O)O)C1CCC2C1(C(CC3C2C(CC4C3(CCC(C4)OC(=O)C)C)O)O)C	8209_A_8182	8209	8182
1149	0.0860	2		C30H45NO9	['[M + H]+']	WAFPNYSDGUGBQW	CC(CCC(=O)NCC(=O)O)C1CCC2C1(C(CC3C2C(C(C4C3(CCC(=O)C4)C)OC(=O)C)OC(=O)C)O)C	9053_A_4824	9053	4824
1150	0.0860	1		C26H46O7S	['[M - H2O + H]+']	XWRKZKGXVLATRX	CCC(CCC(C)C1CCC2C1(C(CC3C2C(CC4C3(CCC(C4)OS(=O)(=O)O)C)O)O)C)O	3768_A_7835	3768	7835
1151	0.0856	1		C35H46N2O4	['[M + K]+']	JGGCUYXZEOJCFD	CC(CCC(=O)NC(CC1=CNC2=CC=CC=C21)C(=O)O)C3CCC4C3(C=CC5C4C=CC6C5(CCC(C6)O)C)C	5047_A_1015	5047	1015
1152	0.0855	2		C30H46N4O6	['[M + H]+']	HDJWRWHGYPUBJA	CC(CCC(=O)NC(CCCN=C(N)N)C(=O)O)C1CCC2C1(C(=O)CC3C2C(=O)CC4C3(CCC(=O)C4)C)C	4924_A_612	4924	612
1153	0.0849	1		C32H50N2O9	['[M + Na]+']	JHNXBNSKKWHMMC	CC(CC(=O)NC(CCC(=O)N)C(=O)O)C1CCC2C1(C(CC3C2C(CC4C3(CCC(C4)OC(=O)C)C)OC(=O)C)O)C	359_A_3258	359	3258
1155	0.0848	1		C31H55NO3	['[M + H]+']	DTBPDHWBOCKVSH	CC(CCCC(C)C(=O)N(C)C(CO)CO)C1CCC2C1(CCC3C2CCC4C3(CCCC4)C)C	9431_A_9929	9431	9929
1157	0.0846	1		C37H48N2O5	['[M + Na]+']	BIXXTLAJPOCYBV	CC(CCC(=O)NC(CC1=CNC2=CC=CC=C21)C(=O)O)C3CCC4C3(C=CC5C4C=CC6C5(CCC(C6)OC(=O)C)C)C	1645_A_4403	1645	4403
1158	0.0842	1		C29H48O5	['[M + H]+']	WCBVDHIUDSKGEY	CCCCOC(=O)CC(C)C1CCC2C1(CCC3C2C(CC4C3(CCC(C4)O)C)OC(=O)C)C	814_A_8595	814	8595
1159	0.0841	1		C30H49NO5	['[M - H4O2 + H]+']	YHAVJQVBOFETPV	CC(C)CC(C(=O)O)NC(=O)CCC(C)C1CCC2C1(C=CC3C2C(CC4C3(CCC(C4)O)C)O)C	2886_A_7610	2886	7610
1160	0.0840	1		C30H51NO5	['[M + K]+']	ZSYYEXKPDFUWBH	CC(CCC(=O)N(C)C(CO)CO)C1CCC2C1(CCC3C2CCC4C3(CCC(C4)OC(=O)C)C)C	7818_A_7846	7818	7846
1162	0.0834	1		C30H44O12	['[M + H]+']	UMRMWFHTAWBFEJ	CC(CCC(=O)OO)C1CCC2C1(C=CC3C2C(C(C4C3(CCC(=O)C4)C)O)OC5C(C(C(C(O5)C(=O)O)O)O)O)C	2421_A_5265	2421	5265
1164	0.0833	1		C37H62N2O8	['[M + Na]+']	KZWCQGHYPQPMGP	CC(CCC(C(C)C(=O)NC(CCCCN)C(=O)O)OC(=O)C)C1CCC2C1(CCC3C2C(CC4C3(CCC(C4)OC(=O)C)C)O)C	8109_A_10317	8109	10317
1165	0.0831	1		C30H46N2O8	['[M + Na]+']	RDXFQHIVNARCSN	CC(CCC(=O)N(C)C(CCC(=O)N)C(=O)O)C1CCC2C1(C(CC3C2C(=O)C(C4C3(CCC(=O)C4)C)O)O)C	972_A_5917	972	5917
1167	0.0830	1		C38H63N3O6	['[M + K]+']	IAVQCEUHGKPFTO	CC1CC=NC1C(=O)NCCCCC(C(=O)O)NC(=O)C(C)(C)CC(C)C2CCC3C2(CCC4C3C(CC5C4(CCC(C5)O)C)O)C	1399_A_3064	1399	3064
1168	0.0827	1		C28H46O7	['[M + H3N + H]+']	NUKNYZVITBYSLJ	CCOC(=O)CCC(C)C1CCC2C1(C(CC3C2C(C(C4C3(CCC(C4)OC(=O)C)C)O)O)O)C	3604_A_7141	3604	7141
1169	0.0827	1		C26H41NO6	['[M + H]+']	UQQWPHLHNIFQQF	CC(CCC(=O)N(CC(=O)O)O)C1CCC2C1(CCC3C2C(CC4C3(CCC(=O)C4)C)O)C	6384_A_7987	6384	7987
1170	0.0827	1		C26H43NO6	['[M + H]+']	QANLTCAOEYSNFJ	CC(CC(=O)N(C)CC(=O)O)C1CCC2C1(C(CC3C2C(CC4C3(CCC(C4)O)C)O)O)C	10261_A_6054	10261	6054
1172	0.0820	1		C28H39NO7	['[M + Na]+']	ATZKLOGWXLGPRB	CC(CCC(=O)N(C(CC(=O)O)C(=O)O)O)C1CCC2C1(CCC3C2C=CC4=CC(=O)CCC34C)C	5586_A_3524	5586	3524
1173	0.0819	3		C30H46N4O4	['[M + Na]+', '[M + H]+']	STDSAPKJHLVEKT	CC(CCC(=O)NC(CCCN=C(N)N)C(=O)O)C1CCC2C1(CCC3C2C=CC4=CC(=O)CCC34C)C	1545_A_5374	1545	5374
1174	0.0818	2		C30H49NO6	['[M + H]+']	WHPXMAYDRGJHST	CC(C)CC(C(=O)O)NC(=O)CCC(C)C1CCC2C1(C(CC3C2C(CC4=CC(CCC34C)O)O)O)C	6996_A_9300	6996	9300
1177	0.0809	1		C29H47NO4	['[M + Na]+']	FJLSDXPBZOLPPK	CC(C)C(C(=O)O)NC(=O)CCC(C)C1CCC2C1(C(CC3C2CCC4C3(CCC=C4)C)O)C	717_A_7756	717	7756
1178	0.0809	1		C24H36O4	['[M + Na]+']	OWVTWSOORMEFCO	CC(CCC(=O)OO)C1CCC2C1(CCC3C2C=CC4C3(CCC(=O)C4)C)C	5255_A_7098	5255	7098
1181	0.0806	2	526670	C31H48O8	['[M + Na]+']	VTBGQCBIQJMJJZ	CC(CCC(=O)OC)C1CCC2C1(C(CC3C2C(CC4C3(CCC(C4)OC(=O)C)C)OC(=O)C)OC(=O)C)C	321_A_7178	321	7178
1182	0.0804	1		C35H58O8	['[M + Na]+']	VOYGTOSQMYUHKR	CCCCOC(=O)C(CCCC(C)C1CCC2C1(C(CC3C2C(CC4C3(CCC(C4)OC(=O)C)C)O)O)C)COC(=O)C	1237_A_6641	1237	6641
1183	0.0802	2		C32H49NO8	['[M + Na]+']	KDGJARACBRGYBZ	CC(CCC(=O)N(C)C(C)C(=O)O)C1CCC2C1(C(CC3C2C(CC4=CC(CCC34C)OC(=O)C)OC(=O)C)O)C	6733_A_6802	6733	6802
1186	0.0801	1		C34H52N4O10	['[M + Na]+']	VFBWLXVEDKJCLX	CC(CCC(=O)N(C(CCCN=C(N)N)C(=O)O)O)C1CCC2C1(C(CC3C2C(=O)C(C4C3(CCC(=O)C4)C)OC(=O)C)OC(=O)C)C	4389_A_3685	4389	3685
1187	0.0801	1		C33H54O5	['[M + H]+']	JGESZDBOPKMLJG	CCCCCCCOC(=O)CCC(C)C1CCC2C1(C=CC3C2C(CC4C3(CCC(C4)OC(=O)C)C)O)C	8499_A_9080	8499	9080
1188	0.0800	1		C30H50O6	['[M - H4O2 + H]+']	PHBDSAGPAZJREU	CCCCCCOC(=O)CCC(C)C1CCC2C1(C(CC3C2C(C(C4C3(CCC(=O)C4)C)O)O)O)C	10431_A_6468	10431	6468
1190	0.0796	1	71604568	C27H45NO4	['[M + H]+']	QHTTURBEVRCUOI	CC(CCC(=O)NC(C)C(=O)O)C1CCC2C1(CCC3C2CCC4C3(CCC(C4)O)C)C	5269_A_8033	5269	8033
1191	0.0795	1		C33H54N2O5	['[M + K]+']	USZVNQSHPYFFLR	CC(CCC(=O)N(C)C(CCCCN)C(=O)O)C1CCC2C1(C(CC3C2CCC4C3(CCC=C4)C)OC(=O)C)C	473_A_6642	473	6642
1193	0.0791	2		C30H47N3O4	['[M + H]+']	QRYCQXDRMGWBEF	CC(CCC(=O)NC(CC1=CN=CN1)C(=O)O)C2CCC3C2(CCC4C3CCC5C4(CCC(C5)O)C)C	8830_A_5749	8830	5749
1194	0.0787	1		C34H49NO4	['[M + H]+']	WYZKOXRHCKZCAW	CC(CCC(=O)N(C)C(CC1=CC=CC=C1)C(=O)O)C2CCC3C2(C(CC4C3CCC5C4(CCC=C5)C)O)C	1460_A_8032	1460	8032
1195	0.0783	1		C28H46O3	['[M + H]+']	VVVSDHOCOJOJOT	CCCCOC(=O)CCC(C)C1CCC2C1(C(CC3C2CCC4C3(CCC=C4)C)O)C	7239_A_9200	7239	9200
1198	0.0777	1		C29H48O6	['[M - H2O + H]+']	OBSWSAWLGPSTQT	CC(CCCC(C)C(=O)O)C1CCC2C1(C(CC3C2C(CC4C3(CCC(C4)O)C)OC(=O)C)O)C	8086_A_7896	8086	7896
1199	0.0777	1		C36H56N2O11	['[M + H]+']	ZFHVTVQGZFTQMR	CC(CCC(=O)N(C)C(CCC(=O)N)C(=O)O)C1CCC2C1(C(CC3C2C(C(C4C3(CCC(C4)OC(=O)C)C)O)OC(=O)C)OC(=O)C)C	2183_A_4150	2183	4150
1201	0.0776	2		C24H34O6	['[M + H3N + H]+', '[M + H]+']	IOCNVSPHVZJFPS	CC(CCC(=O)OO)C1CCC2C1(C(=O)CC3C2C(=O)CC4C3(CCC(=O)C4)C)C	7998_A_7985	7998	7985
1203	0.0770	1		C31H51NO9	['[M + H]+']	OZFHHHAKRJURQY	CC(C)C(C(=O)O)N(C(=O)CCC(C)C1CCC2C1(C(CC3C2C(C(C4C3(CCC(C4)OC(=O)C)C)O)O)O)C)O	4246_A_2091	4246	2091
1204	0.0770	1		C29H48O5	['[M + Na]+']	IMLCVVRFAKOKTJ	CCCCCOC(=O)CCC(C)C1CCC2C1(C(=O)CC3C2C(CC4C3(CCC(C4)O)C)O)C	10481_A_8638	10481	8638
1205	0.0767	1		C30H45NO8	['[M + H3N + H]+']	KZMFPHVFJHOXBF	CC(CCC(=O)NCC(=O)O)C1CCC2C1(C(CC3C2C(CC4C3(CCC(=O)C4)C)OC(=O)C)OC(=O)C)C	762_A_6065	762	6065
1206	0.0767	1		C26H40O7	['[M - H4O2 + H]+']	SVXIDFGHJSSXFJ	CC(CCC(=O)O)C1CCC2C1(C(CC3C2C(C(C4C3(CCC(=O)C4)C)O)OC(=O)C)O)C	1372_A_7262	1372	7262
1210	0.0748	1		C33H54N4O8	['[M + K]+']	RSMKFDNHVSCQLW	CC(CC(=O)NC(CCCN=C(N)N)C(=O)O)C1CCC2C1(C(CC3C2C(CC4C3(CCC(C4)OC(=O)C)C)O)OC(=O)C)C	10728_A_1614	10728	1614
1213	0.0744	2		C23H38O5	['[M - H2O + H]+', '[M + H3N + H]+']	FXXDJRAZBQSLJM	CC(CC(=O)OO)C1CCC2C1(CCC3C2C(CC4C3(CCC(C4)O)C)O)C	6483_A_8038	6483	8038
1214	0.0742	1		C29H48O4	['[M - H4O2 + H]+']	WJJNNNPAHUBDPX	CCCCCOC(=O)CCC(C)C1CCC2C1(C=CC3C2C(CC4C3(CCC(C4)O)C)O)C	2145_A_5097	2145	5097
1217	0.0736	1		C30H47NO7	['[M + H]+']	WUUWSFCLKPNJQF	CC(CCC(=O)N(C(C(C)O)C(=O)O)O)C1CCC2C1(C(CC3C2CCC4C3(CCC=C4)C)OC(=O)C)C	794_A_5693	794	5693
1221	0.0727	1		C32H50N2O8	['[M + H]+']	RQAGBLPLYCIHNQ	CC(CCC(=O)NC(CCCCN)C(=O)O)C1CCC2C1(C(CC3C2C(=O)C(C4C3(CCC(=O)C4)C)O)OC(=O)C)C	8946_A_2095	8946	2095
1222	0.0718	1		C28H45NO7S	['[M + H3N + H]+']	IVBPANMCROCXFM	CC(CC(=O)NC(CS)C(=O)O)C1CCC2C1(C(CC3C2C(CC4C3(CCC(C4)OC(=O)C)C)O)O)C	8730_A_6782	8730	6782
1225	0.0707	1		C37H50N2O6	['[M + Na]+']	BKXYAIONTPRODI	CC(CCC(=O)NC(CC1=CNC2=CC=CC=C21)C(=O)O)C3CCC4C3(CCC5C4C(CC6C5(CCC(=O)C6)C)OC(=O)C)C	1340_A_4105	1340	4105
1226	0.0706	1		C31H49NO9	['[M + H]+']	SPBAHBZWXMPNJQ	CC(CCC(=O)N(C)CC(=O)O)C1CCC2C1(C(CC3C2C(C(C4C3(CCC(C4)OC(=O)C)C)O)O)OC(=O)C)C	1450_A_5325	1450	5325
1227	0.0704	1		C29H42N2O6	['[M + Na]+']	UIRMASHLTQEVOA	CC(CCC(=O)N(C(CCC(=O)N)C(=O)O)O)C1CCC2C1(CCC3C2C=CC4=CC(=O)CCC34C)C	612_A_3362	612	3362
1230	0.0701	1		C28H40N2O8	['[M + Na]+']	WLUIMIXFCPCLKC	CC(CCC(=O)N(C(CC(=O)N)C(=O)O)O)C1CCC2C1(C(=O)CC3C2C(=O)CC4C3(CCC(=O)C4)C)C	1581_A_2489	1581	2489
1232	0.0694	1		C36H52N2O6	['[M + K]+']	WYJJJSVYZILGOQ	CC1C2CC(CCC2(C3CC(C4(C(C3C1O)CCC4C(C)CCC(=O)NC(CC5=CNC6=CC=CC=C65)C(=O)O)C)O)C)O	8446_A_2595	8446	2595
1233	0.0694	1		C28H41NO8S	['[M + Na]+']	QATYFTXQONPRMN	CC(CCC(=O)N(C(CCS(=O)(=O)O)C(=O)O)O)C1CCC2C1(CCC3C2C=CC4=CC(=O)CCC34C)C	4989_A_2146	4989	2146
1234	0.0683	1		C35H53NO5	['[M - H2O + H]+']	DRRZQDWTRZLVQZ	CC(CC(C)(C)C(=O)NC(CC1=CC=CC=C1)C(=O)O)C2CCC3C2(CCC4C3C(CC5C4(CCC(C5)O)C)O)C	7642_A_8261	7642	8261
1237	0.0679	1		C26H39NO8S	['[M + H]+']	QXRVETNJMUTEQD	CC(CCC(=O)N(CCS(=O)(=O)O)O)C1CCC2C1(C(=O)CC3C2C(=O)CC4C3(CCC(=O)C4)C)C	7254_A_6595	7254	6595
1239	0.0673	1		C30H50O7	['[M - H4O2 + H]+']	SJKVLFVPTAPPQK	CC(CCC(CCO)O)C1CCC2C1(C(CC3C2C(CC4C3(CCC(C4)OC(=O)C)C)OC(=O)C)O)C	955_A_5622	955	5622
1240	0.0666	1		C28H46N2O9	['[M + H]+']	ICGLIQFNHLOCJY	CC(CCC(=O)N(C(CC(=O)N)C(=O)O)O)C1CCC2C1(C(CC3C2C(C(C4C3(CCC(C4)O)C)O)O)O)C	3908_A_8471	3908	8471
1242	0.0663	1		C34H56N2O8	['[M + K]+']	WSHGBRWKXZLCQO	CC(CCC(=O)NC(CCCCN)C(=O)O)C1CCC2C1(C(CC3C2C(CC4C3(CCC(C4)OC(=O)C)C)OC(=O)C)O)C	3038_A_3188	3038	3188
1245	0.0659	1		C31H47NO5	['[M + K]+']	FEGHBWCLFINYGT	CC(CCC(=O)N1CCCC1C(=O)O)C2CCC3C2(C(CC4C3CCC5C4(CCC=C5)C)OC(=O)C)C	9664_A_9753	9664	9753
1248	0.0652	1		C29H44O7	['[M - H2O + H]+']	BWPBRHRQGSYZBM	CC(CCC(=O)OC)C1CCC2C1(C(CC3C2C(CC4=CC(CCC34C)OC(=O)C)O)OC(=O)C)C	2810_A_8522	2810	8522
1249	0.0651	1		C31H53NO4	['[M - H2O + H]+']	DKIHMAZLITZVLF	CCC(C)C(C(=O)O)N(C)C(=O)CCC(C)C1CCC2C1(CCC3C2CCC4C3(CCC(C4)O)C)C	5997_A_9406	5997	9406
1250	0.0650	1		C34H53NO8	['[M + Na]+']	ZFFYLBKUHONNOV	CCC(C)C(C(=O)O)N(C(=O)CCC(C)C1CCC2C1(C=CC3C2C(CC4C3(CCC(C4)OC(=O)C)C)OC(=O)C)C)O	7502_A_7786	7502	7786
1251	0.0649	1		C37H62N2O8	['[M + H]+']	CMHYOUCVDSEVEP	CC(CCCC(C)C(=O)N(C(CCCCN)C(=O)O)O)C1CCC2C1(C(CC3C2CCC4C3(CCC(C4)OC(=O)C)C)OC(=O)C)C	10344_A_10316	10344	10316
1252	0.0645	1		C27H41NO4	['[M + H]+']	OYZSLSPWUHRMMZ	CC(CCC(=O)N(C)CC(=O)O)C1CCC2C1(C=CC3C2C=CC4C3(CCC(C4)O)C)C	2385_A_9290	2385	9290
1254	0.0638	1		C34H51N3O7	['[M + H3N + H]+']	BQRZHKSLODUXHP	CC(CCC(=O)NC(CC1=CN=CN1)C(=O)O)C2CCC3C2(CCC4C3C(CC5C4(CCC(C5)OC(=O)C)C)OC(=O)C)C	3254_A_3133	3254	3133
1256	0.0618	1		C34H53N3O5	['[M + Na]+']	SQQCXZSUUJPIRX	CC(CCCC(C(=O)N(C)C(CC1=CN=CN1)C(=O)O)C(=O)O)C2CCC3C2(CCC4C3CCC5C4(CCCC5)C)C	4033_A_4766	4033	4766
1257	0.0618	1		C33H52N4O7	['[M - H4O2 + H]+']	HZJLWTPCHZEEKO	CC(CCC(=O)N(C)C(CCCN=C(N)N)C(=O)O)C1CCC2C1(C(CC3C2C(=O)CC4C3(CCC(=O)C4)C)OC(=O)C)C	5404_A_3746	5404	3746
1259	0.0612	1		C30H46N2O7	['[M + H3N + H]+']	YSBCPHIYEUTZHP	CC(CCC(=O)N(C(CCCCN)C(=O)O)O)C1CCC2C1(C(=O)CC3C2C(=O)CC4C3(CCC(=O)C4)C)C	3757_A_2613	3757	2613
1261	0.0608	1		C32H45N3O6	['[M + Na]+']	IKTVQXKTSSVXBS	CC(CCC(=O)NC(CC1=CN=CN1)C(=O)O)C2CCC3C2(C(CC4C3C=CC5C4(CCC(=O)C5)C)OC(=O)C)C	1484_A_7554	1484	7554
1262	0.0607	1		C28H47NO6	['[M + H]+']	JQMSYWRZACUKHK	CC(CC(=O)NC(CO)CO)C1CCC2C1(CCC3C2C(CC4C3(CCC(C4)OC(=O)C)C)O)C	5487_A_6770	5487	6770
1266	0.0595	2		C30H49NO4	['[M + Na]+']	GQUDVAPABKKIMY	CC(C)CC(C(=O)O)NC(=O)CCC(C)C1CCC2C1(C(CC3C2CCC4C3(CCC=C4)C)O)C	1287_A_8247	1287	8247
1269	0.0582	1		C30H50N2O4	['[M + K]+']	XNCKKBGGHLWIDW	CC(CCC(=O)NC(CCCCN)C(=O)O)C1CCC2C1(CCC3C2CCC4C3(CCC(=O)C4)C)C	8917_A_2073	8917	2073
1270	0.0578	2		C28H45NO4	['[M + Na]+']	ZRXRUKQNEZAUFI	CC(CCC(=O)N(C)C(CO)CO)C1CCC2C1(CCC3C2C=CC4C3(CCC(=O)C4)C)C	6528_A_7801	6528	7801
1271	0.0577	1		C32H48N2O11	['[M + H]+']	VYSCNHRIZYGDHU	CC(CCC(=O)N(C(CC(=O)N)C(=O)O)O)C1CCC2C1(C(CC3C2C(C(C4C3(CCC(=O)C4)C)OC(=O)C)OC(=O)C)O)C	615_A_4028	615	4028
1273	0.0573	1		C30H46O7	['[M + H]+']	WEUXWUMGPZPLSJ	CCOC(=O)CCC(C)C1CCC2C1(C(CC3C2C(CC4=CC(CCC34C)OC(=O)C)OC(=O)C)O)C	4394_A_5574	4394	5574
1277	0.0569	1		C27H44N2O8	['[M + H]+']	VMZQOTXWHLBEMC	CC(CC(=O)N(C(CC(=O)N)C(=O)O)O)C1CCC2C1(C(CC3C2C(CC4C3(CCC(C4)O)C)O)O)C	6156_A_8437	6156	8437
1280	0.0564	1		C35H58O8	['[M + H3N + H]+']	SOHRWEFFQPSPPX	CCCCOC(=O)C(CCCC(C)C1CCC2C1(C(CC3C2C(CC4C3(CCC(C4)OC(=O)C)C)OC(=O)C)O)C)CO	8539_A_6634	8539	6634
1281	0.0562	1		C31H50O8	['[M + Na]+']	LLUCDQSHRHGJNR	CC(CCC(C(C)C(=O)OO)OC(=O)C)C1CCC2C1(CCC3C2C(CC4C3(CCC(C4)OC(=O)C)C)O)C	7606_A_7420	7606	7420
1283	0.0554	1		C30H50O6	['[M - H4O2 + H]+']	IYKTWANNCMXOFC	CCC(CCC(C)C1CCC2C1(C(CC3C2C(CC4C3(CCC(C4)OC(=O)C)C)O)O)C)OC(=O)C	10437_A_8495	10437	8495
1284	0.0551	1		C33H57NO5	['[M + H]+']	QMKOLLNBXRROSM	CC(C)C(C(=O)O)N(C)C(=O)C(C)CCCC(C)C1CCC2C1(C(CC3C2CCC4C3(CCC(C4)O)C)O)C	2236_A_8954	2236	8954
1286	0.0545	1		C29H49NO6	['[M + H]+']	LHZLHVWUCQSTQS	CC(CCC(=O)NC(CO)CO)C1CCC2C1(CCC3C2C(CC4C3(CCC(C4)OC(=O)C)C)O)C	2543_A_5516	2543	5516
1287	0.0545	1		C29H50O4	['[M + Na]+']	PLPZFRUJYGSQIK	CC(CCCC(C)C1CCC2C1(CCC3C2C(CC4C3(CCC(C4)OC(=O)C)C)O)C)CO	747_A_8548	747	8548
1288	0.0542	1		C29H48O7	['[M + Na]+']	JUIVJMQSXWKRMQ	CC(CCC(C(C)C(=O)OO)O)C1CCC2C1(CCC3C2C(CC4C3(CCC(C4)OC(=O)C)C)O)C	9929_A_6820	9929	6820
1290	0.0533	1		C33H58N4O3	['[M + H]+']	NROVUJLGHUSQOX	CC(CCCC(C)C(=O)NC(CCCN=C(N)N)C(=O)O)C1CCC2C1(CCC3C2CCC4C3(CCCC4)C)C	7307_A_7838	7307	7838
1291	0.0532	1		C29H42N2O8	['[M + Na]+']	NUGJMYCJDLITJF	CC(CCC(=O)N(C(CCC(=O)N)C(=O)O)O)C1CCC2C1(C(=O)CC3C2C(=O)CC4C3(CCC(=O)C4)C)C	6601_A_3268	6601	3268
1292	0.0529	4		C30H41N3O7	['[M + H]+', '[M + Na]+']	IZWPOTKYXKWMLY	CC(CCC(=O)N(C(CC1=CN=CN1)C(=O)O)O)C2CCC3C2(C(=O)CC4C3C(=O)CC5C4(CCC(=O)C5)C)C	7066_A_2300	7066	2300
1294	0.0527	1		C26H43NO6	['[M + H]+']	HHEMPMZETJXSAM	CC(CCC(=O)N(CC(=O)O)O)C1CCC2C1(CCC3C2C(CC4C3(CCC(C4)O)C)O)C	2521_A_6094	2521	6094
1295	0.0527	1		C30H48N4O7S	['[M + H]+']	KIAGVUZHMJSHHR	CC(CCC(=O)NC(CCCN=C(N)N)C(=O)O)C1CCC2C1(C=CC3C2C=CC4C3(CCC(C4)OS(=O)(=O)O)C)C	5170_A_5522	5170	5522
1296	0.0520	1		C27H43NO6	['[M + K]+']	HMXLTUCQXBEQQS	CC(CC(=O)N(CC(=O)O)O)C1CCC2C1(CCC3C2CCC4C3(CCC(C4)OC(=O)C)C)C	1609_A_5965	1609	5965
1299	0.0508	1		C31H52O6	['[M - H2O + H]+']	KHRIWVLEEKMUDV	CCOC(=O)C(C)C(CCC(C)C1CCC2C1(CCC3C2C(CC4C3(CCC(C4)O)C)OC(=O)C)C)O	8191_A_7086	8191	7086
1301	0.0487	1		C34H59NO10	['[M + Na]+']	FHTFJCFXAPIAID	CC(CC(C)(C)C(=O)N(CC(C(C(C(CO)O)O)O)O)O)C1CCC2C1(CCC3C2C(CC4C3(CCC(C4)O)C)OC(=O)C)C	1123_A_3400	1123	3400
1303	0.0474	2		C33H50N2O8	['[M + K]+']	SYUSQHPHWFWHCQ	CC(CCC(=O)NC(CCC(=O)N)C(=O)O)C1CCC2C1(C=CC3C2C(CC4C3(CCC(C4)OC(=O)C)C)OC(=O)C)C	9720_A_4758	9720	4758
1305	0.0471	1		C40H57NO8	['[M + H]+']	NAVLDEOXSRWIDY	CC(CCC=C(C)C(=O)NC(CC1=CC=CC=C1)C(=O)O)C2CCC3C2(C(CC4C3C(CC5C4(CCC(C5)OC(=O)C)C)OC(=O)C)O)C	3193_A_7685	3193	7685
1306	0.0469	2		C27H41NO4	['[M + H]+']	AHYONLIVPJPYEP	CC(CCC(=O)N(C)CC(=O)O)C1CCC2C1(CCC3C2C=CC4C3(CCC(=O)C4)C)C	4398_A_9356	4398	9356
1307	0.0459	1		C31H50N2O7	['[M + K]+']	MRAQZVLGFYPZMU	CC(CCC(=O)NC(CCC(=O)N)C(=O)O)C1CCC2C1(CCC3C2C(CC4C3(CCC(C4)OC(=O)C)C)O)C	7207_A_1535	7207	1535
1308	0.0459	1		C27H43NO6	['[M + H]+']	JNQSQDYOFRTZKQ	CC(CCC(=O)NC(CO)C(=O)O)C1CCC2C1(CCC3C2C(CC4C3(CCC(=O)C4)C)O)C	1167_A_1070	1167	1070
1309	0.0457	1		C30H46N4O7	['[M + H]+']	XGWOIGXEHMSBTM	CC(CCC(=O)N(C(CCCN=C(N)N)C(=O)O)O)C1CCC2C1(C(=O)CC3C2C(=O)CC4C3(CCC(=O)C4)C)C	4113_A_687	4113	687
1310	0.0456	1		C34H48N2O6	['[M + Na]+']	MTIOTQFELXZSTA	CC(CC(=O)NC(CC1=CNC2=CC=CC=C21)C(=O)O)C3CCC4C3(C(CC5C4C(CC6C5(CCC(C6)O)C)O)O)C	3439_A_3071	3439	3071
1311	0.0456	1		C30H43N3O6	['[M - H4O2 + H]+']	PQODSGLPWGOEDV	CC(CCC(=O)NC(CC1=CN=CN1)C(=O)O)C2CCC3C2(C(CC4C3C(=O)CC5C4(CCC(=O)C5)C)O)C	1512_A_2740	1512	2740
1312	0.0456	1		C29H47NO10	['[M + H]+']	ZAIDNFMNYMCDIZ	CC(CCC(=O)N(C(CO)C(=O)O)O)C1CCC2C1(C(CC3C2C(C(C4C3(CCC(C4)OC(=O)C)C)O)O)O)C	2607_A_2493	2607	2493
1313	0.0453	1		C33H56O6	['[M + H]+']	IECRKKSXMJKOKM	CCCCCCCOC(=O)CCC(C)C1CCC2C1(C(CC3C2C(CC4C3(CCC(C4)O)C)O)OC(=O)C)C	3950_A_8493	3950	8493
1314	0.0450	1		C32H50N4O5	['[M + H]+']	IDYUCZVSIRZKCD	CC(CCC(=O)NC(CCCN=C(N)N)C(=O)O)C1CCC2C1(C=CC3C2C=CC4C3(CCC(C4)OC(=O)C)C)C	4279_A_3489	4279	3489
1315	0.0448	1		C30H48N4O7	['[M + Na]+']	YUFHJTNQLBDSCT	CC(CCC(=O)NC(CCCN=C(N)N)C(=O)O)C1CCC2C1(C(CC3C2C(=O)C(C4C3(CCC(=O)C4)C)O)O)C	6499_A_2005	6499	2005
1317	0.0442	1		C30H43N3O6	['[M + Na]+']	BTFRGNCAPIFVDL	CC(CCC(=O)NC(CC1=CN=CN1)C(=O)O)C2CCC3C2(C=CC4C3C(C(C5C4(CCC(=O)C5)C)O)O)C	1314_A_7307	1314	7307
1319	0.0437	1		C30H46O7	['[M - H4O2 + H]+']	IJZNWLUDUWFMKP	CCOC(=O)CCC(C)C1CCC2C1(C(CC3C2C(CC4=CC(CCC34C)OC(=O)C)O)OC(=O)C)C	452_A_7655	452	7655
1321	0.0426	1		C30H47NO8	['[M + Na]+']	DLUKZTOPLNAFKH	CC(CCC(=O)N(C)C(CO)C(=O)O)C1CCC2C1(C(CC3C2C(CC4=CC(CCC34C)OC(=O)C)O)O)C	10029_A_7214	10029	7214
1322	0.0426	1		C34H52N4O8	['[M + H]+']	OQFVWWPUZWEEGX	CC(CCC(=O)NC(CCCN=C(N)N)C(=O)O)C1CCC2C1(C=CC3C2C(C(C4C3(CCC(=O)C4)C)OC(=O)C)OC(=O)C)C	3_A_2317	3	2317
1323	0.0425	1		C31H53NO6	['[M + H]+']	WZEGYKJNZSURSK	CC(CC(C)(C)C(=O)NC(CO)CO)C1CCC2C1(CCC3C2C(CC4C3(CCC(C4)OC(=O)C)C)O)C	360_A_8196	360	8196
1324	0.0419	1		C29H48O6	['[M - H2O + H]+']	SYTUTQWNGFSIEW	CC(CCC(C(C)C(=O)O)O)C1CCC2C1(CCC3C2C(CC4C3(CCC(C4)O)C)OC(=O)C)C	10069_A_8531	10069	8531
1326	0.0413	1		C32H54N4O6	['[M + Na]+']	PBVWZLSFECTVDH	CC(CCC(=O)N(C(CCCN=C(N)N)C(=O)O)O)C1CCC2C1(CCC3C2CCC4C3(CCC(C4)OC(=O)C)C)C	3312_A_2695	3312	2695
1328	0.0409	1		C34H56N2O9	['[M + K]+']	UJPWHTDASSLHOZ	CC(CCC(=O)NC(CCCCN)C(=O)O)C1CCC2C1(C(CC3C2C(C(C4C3(CCC(C4)OC(=O)C)C)O)OC(=O)C)O)C	6257_A_4686	6257	4686
1330	0.0401	1		C32H47NO6	['[M - H4O2 + H]+']	SDYGCPZMVZBTQC	CC(CC(=O)NC(CC1=CC=CC=C1)C(=O)O)C2CCC3C2(C(CC4C3C(CC5C4(CCC(C5)O)C)O)O)C	6710_A_7793	6710	7793
1334	0.0389	1		C28H48O4	['[M - H4O2 + H]+']	CKPBVUSKEKVRLZ	CCCCCC(C)C1CCC2C1(C(CC3C2C(CC4C3(CCC(C4)O)C)O)OC(=O)C)C	5098_A_8819	5098	8819
1335	0.0387	1		C37H50N2O8	['[M + H]+']	RHLIQRQPTZDWSJ	CC(CCC(=O)NC(CC1=CNC2=CC=CC=C21)C(=O)O)C3CCC4C3(C(CC5C4C(C(C6C5(CCC(=O)C6)C)O)O)OC(=O)C)C	7226_A_3666	7226	3666
1337	0.0381	1		C28H47NO6	['[M + H]+']	WOJHWUWWOOUWMN	CC(CC(=O)NC(CO)CO)C1CCC2C1(CCC3C2C(CC4C3(CCC(C4)O)C)OC(=O)C)C	4559_A_6809	4559	6809
1339	0.0372	1		C31H48N4O6	['[M + Na]+']	PABDNPOMCFUXAZ	CC(CCC(=O)N(C)C(CCCN=C(N)N)C(=O)O)C1CCC2C1(C(=O)CC3C2C(=O)CC4C3(CCC(=O)C4)C)C	8548_A_4472	8548	4472
1341	0.0369	1		C30H46N2O5	['[M + K]+']	ULEVDZQWEKSMKW	CC(CCC(=O)N(C(CCCCN)C(=O)O)O)C1CCC2C1(CCC3C2C=CC4=CC(=O)CCC34C)C	9747_A_3670	9747	3670
1342	0.0365	1		C31H49NO4	['[M + Na]+']	BKSGXSKQCYZKHU	CC(C)CC(C(=O)O)N(C)C(=O)CCC(C)C1CCC2C1(C=CC3C2C=CC4C3(CCC(C4)O)C)C	10627_A_7821	10627	7821
1343	0.0364	1		C33H47NO4	['[M + Na]+']	QQSZWXHNBIGCEU	CC(CCC(=O)NC(CC1=CC=CC=C1)C(=O)O)C2CCC3C2(CCC4C3CCC5C4(CCC(=O)C5)C)C	1321_A_7832	1321	7832
1345	0.0358	1		C38H52N2O8	['[M + Na]+']	NIRGSZUAXBBBJK	CC(CC(=O)NC(CC1=CNC2=CC=CC=C21)C(=O)O)C3CCC4C3(C(CC5C4C(CC6C5(CCC(C6)OC(=O)C)C)OC(=O)C)O)C	4016_A_4225	4016	4225
1346	0.0357	1		C30H45N3O6	['[M + H]+']	AXWWQQMFYOUVKV	CC(C=CC(=O)NC(CC1=CN=CN1)C(=O)O)C2CCC3C2(C(CC4C3C(CC5C4(CCC(C5)O)C)O)O)C	6742_A_10441	6742	10441
1348	0.0355	1		C30H46N2O8	['[M + Na]+']	RCQQQQYLKPHOMU	CC(CCC(=O)N(C(CC(=O)N)C(=O)O)O)C1CCC2C1(CCC3C2C(CC4C3(CCC(=O)C4)C)OC(=O)C)C	5897_A_5783	5897	5783
1349	0.0354	1		C29H45N3O5	['[M + K]+']	MWABRHDYUMTSOV	CC(CC(=O)NC(CC1=CN=CN1)C(=O)O)C2CCC3C2(CCC4C3C(CC5C4(CCC(C5)O)C)O)C	10072_A_2438	10072	2438
1350	0.0349	1		C30H50O6	['[M + H]+']	DTKANFGMNQVCLL	CCCCOC(=O)CCC(C)C1CCC2C1(C(CC3C2C(CC4C3(CCC(C4)OC(=O)C)C)O)O)C	4414_A_7953	4414	7953
1351	0.0349	2		C31H49N3O4	['[M + H]+', '[M - H4O2 + H]+']	MOZSSWSQJOHWRG	CC(CCC(=O)N(C)C(CC1=CN=CN1)C(=O)O)C2CCC3C2(CCC4C3CCC5C4(CCC(C5)O)C)C	7216_A_3847	7216	3847
1352	0.0340	1		C36H57NO8	['[M + H]+']	SFUNDNPQXAZKFE	CC(CCC(C(C)C(=O)N1CCCC1C(=O)O)O)C2CCC3C2(CCC4C3C(CC5C4(CCC(C5)OC(=O)C)C)OC(=O)C)C	3980_A_5963	3980	5963
1354	0.0336	2		C31H48N4O4	['[M + H3N + H]+']	CTANLEMVYQFEJT	CC(CCC(=O)N(C)C(CCCN=C(N)N)C(=O)O)C1CCC2C1(CCC3C2C=CC4=CC(=O)CCC34C)C	6044_A_8159	6044	8159
1355	0.0335	1		C30H51NO5	['[M + K]+']	TWUQAADASUNTQM	CC(CCCC(C(=O)NC(CO)CO)C(=O)O)C1CCC2C1(CCC3C2CCC4C3(CCCC4)C)C	10550_A_7573	10550	7573
1356	0.0334	1		C28H44N2O5	['[M + H3N + H]+']	NVNSLSXBZKNXCS	CC(CCC(=O)NC(CC(=O)N)C(=O)O)C1CCC2C1(CCC3C2CCC4C3(CCC(=O)C4)C)C	5793_A_7939	5793	7939
1357	0.0334	1		C34H60N4O5	['[M + Na]+']	GEMBRJFEPRKYRR	CC(CCCC(C)C(=O)N(C)C(CCCN=C(N)N)C(=O)O)C1CCC2C1(C(CC3C2CCC4C3(CCC(C4)O)C)O)C	1942_A_4252	1942	4252
1358	0.0328	1		C34H49NO8	['[M - H2O + H]+']	KBTIDXUYQXPONF	CC(CC(=O)N(C(CC1=CC=CC=C1)C(=O)O)O)C2CCC3C2(C(CC4C3C(CC5C4(CCC(C5)OC(=O)C)C)O)O)C	7525_A_7494	7525	7494
1359	0.0317	1		C28H46O5	['[M + H]+']	RCJPXQCDLINQPM	CC(CCCO)C1CCC2C1(CCC3C2CC(C4C3(CCC(C4)OC(=O)C)C)OC(=O)C)C	1081_A_8097	1081	8097
1360	0.0313	1	101584917	C35H50N2O6	['[M + K]+']	UXWZMQPNSYWAHX	CC(CCC(=O)NC(CC1=CNC2=CC=CC=C21)C(=O)O)C3CCC4C3(C(CC5C4C(CC6C5(CCC(C6)O)C)O)O)C	3785_A_2002	3785	2002
1361	0.0312	1		C26H42O7	['[M + H]+']	AHRKOJPEUYBLAW	CC(CCC(=O)OO)C1CCC2C1(C(CC3C2C(CC4C3(CCC(C4)OC(=O)C)C)O)O)C	3843_A_3581	3843	3581
1362	0.0308	1		C33H54O6	['[M + H]+']	UIQBKRUYNYUVLS	CC(CCCC(C)C1CCC2C1(CCC3C2C(CC4C3(CCC(C4)OC(=O)C)C)OC(=O)C)C)COC(=O)C	6951_A_9600	6951	9600
1363	0.0307	1		C34H54N4O7	['[M + H3N + H]+']	DLDLQSRZKJDJAV	CC(CCC(=O)NC(CCCN=C(N)N)C(=O)O)C1CCC2C1(C=CC3C2C(CC4C3(CCC(C4)OC(=O)C)C)OC(=O)C)C	6179_A_8109	6179	8109
1364	0.0306	1		C31H43N3O6	['[M + Na]+']	UYSFCCIPSUNCTN	CC(CCC(=O)N(C)C(CC1=CN=CN1)C(=O)O)C2CCC3C2(C(=O)CC4C3C(=O)CC5C4(CCC(=O)C5)C)C	5003_A_3244	5003	3244
1365	0.0303	1		C33H49N3O6	['[M + H]+']	FNLNCRIANYRPNB	CC(CCC(=O)N(C)C(CC1=CN=CN1)C(=O)O)C2CCC3C2(C=CC4C3C(CC5C4(CCC(C5)O)C)OC(=O)C)C	8677_A_7504	8677	7504
1367	0.0294	1		C37H48N2O8	['[M + H]+']	SANLUOLGLVXABP	CC(CCC(=O)NC(CC1=CNC2=CC=CC=C21)C(=O)O)C3CCC4C3(C(CC5C4C(=O)C(C6C5(CCC(=O)C6)C)O)OC(=O)C)C	8532_A_3376	8532	3376
1368	0.0293	1	132572848	C30H51NO4	['[M + H]+']	BFPXGAHDBSKXFJ	CC(C)CC(C(=O)O)NC(=O)CCC(C)C1CCC2C1(CCC3C2CCC4C3(CCC(C4)O)C)C	7426_A_8835	7426	8835
1369	0.0288	2		C33H47N3O5	['[M + K]+', '[M - H2O + H]+']	DXBPNIGKHBSRTI	CC(CCC(=O)N(C)C(CC1=CN=CN1)C(=O)O)C2CCC3C2(C=CC4C3C=CC5C4(CCC(C5)OC(=O)C)C)C	6092_A_2405	6092	2405
1370	0.0288	1		C33H52N4O5	['[M + H]+']	CLWSCOQSWSTVEI	CC(CCC(=O)N(C)C(CCCN=C(N)N)C(=O)O)C1CCC2C1(C=CC3C2C=CC4C3(CCC(C4)OC(=O)C)C)C	7456_A_3989	7456	3989
1371	0.0280	1		C35H60N4O7	['[M + K]+']	GUKFULRFVZJLEF	CC(CCC(C(C)C(=O)NC(CCCN=C(N)N)C(=O)O)O)C1CCC2C1(CCC3C2C(CC4C3(CCC(C4)OC(=O)C)C)O)C	4224_A_1084	4224	1084
1372	0.0279	1		C31H45N3O6	['[M - H4O2 + H]+']	CRQNPDUAYLDBDP	CC(CCC(=O)N(C)C(CC1=CN=CN1)C(=O)O)C2CCC3C2(C=CC4C3C(C(C5C4(CCC(=O)C5)C)O)O)C	1891_A_3312	1891	3312
1373	0.0276	1		C32H49N3O5	['[M + H]+']	DTAAVYBJNCUHID	CC(CCC(=O)NC(CC1=CN=CN1)C(=O)O)C2CCC3C2(CCC4C3CCC5C4(CCC(C5)OC(=O)C)C)C	5543_A_3546	5543	3546
1375	0.0271	1		C30H52N4O8S	['[M + H]+']	JDYSSBTZDDPSML	CC(CCC(=O)N(C(CCCN=C(N)N)C(=O)O)O)C1CCC2C1(CCC3C2CCC4C3(CCC(C4)OS(=O)(=O)O)C)C	5855_A_2754	5855	2754
1376	0.0269	1		C33H57NO3	['[M + Na]+']	JGEQYBMYUMWZKY	CC(C)CC(C(=O)O)NC(=O)C(C)CCCC(C)C1CCC2C1(CCC3C2CCC4C3(CCCC4)C)C	522_A_8070	522	8070
1377	0.0263	1		C30H45N3O5	['[M + H]+']	AEMYQMKAAFBWJB	CC(CCC(=O)N(C(CC1=CN=CN1)C(=O)O)O)C2CCC3C2(CCC4C3CCC5C4(CCC(=O)C5)C)C	6051_A_2832	6051	2832
1378	0.0262	2		C31H45N3O7	['[M - H4O2 + H]+', '[M + Na]+']	FKYGNENOPPEWSX	CC(CCC(=O)N(C)C(CC1=CN=CN1)C(=O)O)C2CCC3C2(C(CC4C3C(=O)C(C5C4(CCC(=O)C5)C)O)O)C	9348_A_3154	9348	3154
1381	0.0242	1		C31H49NO4	['[M - H2O + H]+']	KAFXLXDEUXMBEX	CCC(C)C(C(=O)O)N(C)C(=O)CCC(C)C1CCC2C1(C=CC3C2C=CC4C3(CCC(C4)O)C)C	6203_A_7823	6203	7823
1382	0.0242	1		C31H43N3O4	['[M - H2O + H]+']	PFDQNIJEYZQOLZ	CC(CCC(=O)N(C)C(CC1=CN=CN1)C(=O)O)C2CCC3C2(CCC4C3C=CC5=CC(=O)CCC45C)C	5588_A_1458	5588	1458
1383	0.0242	1		C36H50N2O7	['[M + Na]+']	VMIVWUMTLQDFEF	CC(CC(=O)NC(CC1=CNC2=CC=CC=C21)C(=O)O)C3CCC4C3(C(CC5C4C(CC6C5(CCC(C6)OC(=O)C)C)O)O)C	8189_A_1699	8189	1699
1384	0.0237	1		C34H59NO6	['[M + H]+']	GLZISZAZZQRGOV	CCC(C)C(C(=O)O)N(C)C(=O)C(C)C(CCC(C)C1CCC2C1(CCC3C2C(CC4C3(CCC(C4)O)C)O)C)O	7105_A_8634	7105	8634
1385	0.0235	1		C36H61NO6	['[M + H]+']	LYYAXPBFIGSELQ	CCC(C)C(C(=O)O)N(C)C(=O)C(C)CCCC(C)C1CCC2C1(C(CC3C2CCC4C3(CCC(C4)OC(=O)C)C)O)C	5682_A_9976	5682	9976
1386	0.0234	2		C30H41N3O5	['[M + Na]+', '[M + H3N + H]+']	FOHVBUAQTMWEIK	CC(CCC(=O)N(C(CC1=CN=CN1)C(=O)O)O)C2CCC3C2(CCC4C3C=CC5=CC(=O)CCC45C)C	239_A_2621	239	2621
1387	0.0232	1		C32H50N4O9	['[M + H]+']	WBVVDMVBEMVKQF	CC(CCC(=O)N(C(CCCN=C(N)N)C(=O)O)O)C1CCC2C1(C(CC3C2C(=O)C(C4C3(CCC(=O)C4)C)O)OC(=O)C)C	5971_A_3973	5971	3973
1388	0.0229	2		C29H45N3O4	['[M + H]+']	QUBGYTRKBVCOQA	CC(CC(=O)NC(CC1=CN=CN1)C(=O)O)C2CCC3C2(CCC4C3CCC5C4(CCC(C5)O)C)C	10352_A_7726	10352	7726
1389	0.0229	1		C30H47N3O8S	['[M - H2O + H]+']	NMCVUASFWZGMJP	CC(CCC(=O)N(C(CC1=CN=CN1)C(=O)O)O)C2CCC3C2(CCC4C3CCC5C4(CCC(C5)OS(=O)(=O)O)C)C	3342_A_2684	3342	2684
1392	0.0207	1		C37H50N2O7	['[M + H]+']	LIEQNEJBSKSAJC	CC(C=CC(=O)NC(CC1=CNC2=CC=CC=C21)C(=O)O)C3CCC4C3(C(CC5C4C(CC6C5(CCC(C6)OC(=O)C)C)O)O)C	9529_A_4040	9529	4040
1397	0.0189	1		C23H38O4	['[M + H]+']	KDJTUORMQRRZLY	CC(CC(=O)OO)C1CCC2C1(CCC3C2CCC4C3(CCC(C4)O)C)C	6247_A_8910	6247	8910
1398	0.0189	1		C32H51N3O5	['[M + H]+']	PENFJHGHARLKHV	CC(CC(C)(C)C(=O)NC(CC1=CN=CN1)C(=O)O)C2CCC3C2(CCC4C3C(CC5C4(CCC(C5)O)C)O)C	2813_A_3727	2813	3727
1399	0.0184	1		C32H50N4O6	['[M + H3N + H]+']	KQIJDLUCXUANTL	CC(CCC(=O)NC(CCCN=C(N)N)C(=O)O)C1CCC2C1(C(CC3C2C=CC4C3(CCC(=O)C4)C)OC(=O)C)C	2195_A_8125	2195	8125
1400	0.0183	1		C32H47N3O6	['[M + H]+']	FKHAMKBAHCGTRD	CC(CCC(=O)NC(CC1=CN=CN1)C(=O)O)C2CCC3C2(C=CC4C3C(CC5C4(CCC(C5)O)C)OC(=O)C)C	9145_A_7909	9145	7909
1402	0.0182	1		C36H62O7	['[M + H]+']	TVRPICOENZAYOT	CCCCCCCOC(=O)C(CCCC(C)C1CCC2C1(C(CC3C2C(CC4C3(CCC(C4)O)C)OC(=O)C)O)C)CO	7579_A_8556	7579	8556
1404	0.0162	1		C31H45N3O6	['[M + H]+']	JBRWMPXQWKPHIZ	CC(CCC(=O)N(C)C(CC1=CN=CN1)C(=O)O)C2CCC3C2(C(CC4C3C(=O)CC5C4(CCC(=O)C5)C)O)C	2671_A_2646	2671	2646
1405	0.0155	1		C32H45N3O7	['[M + Na]+']	ARHNFJQAOVKMEI	CC(CCC(=O)NC(CC1=CN=CN1)C(=O)O)C2CCC3C2(C(CC4C3C(=O)CC5C4(CCC(=O)C5)C)OC(=O)C)C	8510_A_2562	8510	2562
1406	0.0151	1		C37H57N3O8	['[M + H]+']	GSCSYWMCOHNTTB	CC(CCCC(C)C(=O)NC(CC1=CN=CN1)C(=O)O)C2CCC3C2(C(CC4C3C(CC5C4(CCC(C5)OC(=O)C)C)OC(=O)C)O)C	8608_A_7674	8608	7674
1407	0.0139	1		C30H46N4O5	['[M + H3N + H]+']	KPBCEFIPBZZNAW	CC(CCC(=O)N(C(CCCN=C(N)N)C(=O)O)O)C1CCC2C1(CCC3C2C=CC4=CC(=O)CCC34C)C	6194_A_8136	6194	8136
1410	0.0132	1		C29H45N3O7	['[M - H2O + H]+']	KYVYRDYQOBZCHB	CC(CC(=O)N(C(CC1=CN=CN1)C(=O)O)O)C2CCC3C2(C(CC4C3C(CC5C4(CCC(C5)O)C)O)O)C	3907_A_2537	3907	2537
1411	0.0131	1		C32H47N3O5	['[M + Na]+']	DSBVMTSEQIXPIE	CC(CCC(=O)NC(CC1=CN=CN1)C(=O)O)C2CCC3C2(C(CC4C3CCC5C4(CCC=C5)C)OC(=O)C)C	2176_A_2741	2176	2741
1412	0.0120	1		C28H45NO7	['[M + K]+']	NMRQYXZUWDEEMF	CC(CC(=O)NC(CO)C(=O)O)C1CCC2C1(CCC3C2C(CC4C3(CCC(C4)O)C)OC(=O)C)C	10256_A_1278	10256	1278
1413	0.0108	1		C32H47N3O7	['[M + H]+']	ORQBYMFCTIYXLC	CC(CCC(=O)N(C(CC1=CN=CN1)C(=O)O)O)C2CCC3C2(CCC4C3C(CC5C4(CCC(=O)C5)C)OC(=O)C)C	4134_A_3153	4134	3153
1414	0.0101	1		C32H47N3O7	['[M + Na]+']	UMBAJCQJXBNARR	CC(CCC(=O)NC(CC1=CN=CN1)C(=O)O)C2CCC3C2(C(CC4C3C(CC5=CC(CCC45C)O)OC(=O)C)O)C	6759_A_3175	6759	3175
1415	N/A	14		C29H44N2O10S	['[M + H]+', '[M + Na]+', '[M + H3N + H]+']	PFQMHJDVPKWXNM	CC(CCC(=O)NC(CCC(=O)N)C(=O)O)C1CCC2C1(C(CC3C2C(=O)CC4C3(CCC(=O)C4)C)OS(=O)(=O)O)C	6386_A_10625	6386	10625
1417	N/A	3		C29H49NO7S	['[M + H3N + H]+']	SSPVIYXOBZLXIU	CC(CCC(=O)N(C)CCS(=O)(=O)O)C1CCC2C1(CCC3C2C(CC4C3(CCC(C4)O)C)OC(=O)C)C	5017_A_5375	5017	5375
1421	N/A	1		C33H58N2O11S	['[M + H]+']	CWKSGNMFHSWXRQ	CC(CCCC(C)C(=O)N(C(CCCCN)C(=O)O)O)C1CCC2C1(C(CC3C2C(CC4C3(CC(C(C4)O)O)C)O)OS(=O)(=O)O)C	5516_A_3251	5516	3251
1422	N/A	3		C29H49NO7S	['[M - H4O2 + H]+', '[M + H]+']	UKMZDGAHZAJIRL	CC(CCC=C(C)C(=O)NCCS(=O)(=O)O)C1CCC2C1(C(CC3C2C(CC4C3(CCC(C4)O)C)O)O)C	6341_A_5479	6341	5479
1423	N/A	1		C27H45NO7S2	['[M + H3N + H]+']	HUJWZUJSBZHLLP	CC(CCC(=O)NC(CS)C(=O)O)C1CCC2C1(CCC3C2CCC4C3(CCC(C4)OS(=O)(=O)O)C)C	7622_A_5381	7622	5381
1424	N/A	2		C33H55NO9S	['[M + H3N + H]+', '[M + H]+']	OZTZPECVRLYPPA	CC(CCC(C(C)C(=O)NCCS(=O)(=O)O)O)C1CCC2C1(CCC3C2C(CC4C3(CCC(C4)OC(=O)C)C)OC(=O)C)C	983_A_5802	983	5802
1426	N/A	2		C30H48N4O10S	['[M - H2O + H]+', '[M + Na]+']	HVVQJSQZHYKSEP	CC(CCC(=O)NC(CCCN=C(N)N)C(=O)O)C1CCC2C1(C(CC3C2C(=O)C(C4C3(CCC(=O)C4)C)O)OS(=O)(=O)O)C	8136_A_4961	8136	4961
1430	N/A	1		C32H47NO8S	['[M + Na]+']	VSDZLSAHUMZWMX	CC(CC(=O)NC(CC1=CC=CC=C1)C(=O)O)C2CCC3C2(CCC4C3C(CC5C4(CCC(C5)O)C)OS(=O)(=O)O)C	10783_A_4236	10783	4236
1431	N/A	1		C30H47NO7S2	['[M + H]+']	IRFWUYJUZRNNMB	CC(CCC(=O)N(C)C(CCSC)C(=O)O)C1CCC2C1(C=CC3C2C=CC4C3(CCC(C4)OS(=O)(=O)O)C)C	8957_A_5938	8957	5938
1432	N/A	1		C32H51NO9S	['[M + H]+']	SRSIYWQLHLHOJT	CC(CCC(=O)N(C(CCS)C(=O)O)O)C1CCC2C1(C(CC3C2C(CC4C3(CCC(C4)OC(=O)C)C)OC(=O)C)O)C	4564_A_5450	4564	5450
1433	N/A	2		C29H49NO7S	['[M + H3N + H]+']	REQVKOVYNIJTIZ	CC(CCC(=O)N(C)CCS(=O)(=O)O)C1CCC2C1(CCC3C2C(CC4C3(CCC(C4)OC(=O)C)C)O)C	6968_A_5606	6968	5606
1439	N/A	2		C26H43NO10S2	['[M + Na]+']	HBLRBQMJWMGPKE	CC(CCC(=O)NCCS(=O)(=O)O)C1CCC2C1(C(CC3C2C(CC4C3(CCC(=O)C4)C)OS(=O)(=O)O)O)C	4818_A_4169	4818	4169
1443	N/A	1		C29H43NO10S	['[M - H2O + H]+']	LVMYBUQXSCNYRO	CC(CCC(=O)NC(CS(=O)(=O)O)C(=O)O)C1CCC2C1(C(CC3C2C(=O)CC4C3(CCC(=O)C4)C)OC(=O)C)C	9179_A_5187	9179	5187
1445	N/A	1		C30H52N4O9S	['[M + H]+']	PAUVYSDTJJTLCQ	CC(CCC(=O)NC(CCCN=C(N)N)C(=O)O)C1CCC2C1(C(CC3C2C(CC4C3(CCC(C4)O)C)OS(=O)(=O)O)O)C	1510_A_4511	1510	4511
1446	N/A	1		C35H59NO9S	['[M + H]+']	CFYJIWWTKQNQKF	CC(CCC(C(CO)C(=O)N(C)C(CCSC)C(=O)O)O)C1CCC2C1(C(CC3C2C(CC4C3(CCC(C4)O)C)OC(=O)C)O)C	5539_A_6453	5539	6453
1448	N/A	1		C26H43NO10S2	['[M + H3N + H]+']	RIENMUZUOXOSLK	CC(CCC(=O)NCCS(=O)(=O)O)C1CCC2C1(C(=O)CC3C2C(CC4C3(CCC(C4)O)C)OS(=O)(=O)O)C	1274_A_4805	1274	4805
1449	N/A	1		C29H47NO10S2	['[M + H3N + H]+']	XXEYUVWUEKLNIB	CC(CCCC(C)C(=O)NCCS(=O)(=O)O)C1C(=O)CC2C1(CCC3C2C(=O)CC4C3(CCC(C4)OS(=O)(=O)O)C)C	5417_A_5734	5417	5734
1450	N/A	1		C28H43NO10S2	['[M + H]+']	ZJZYIESIFJJNPV	CC(CCC(=O)N(C)C(CS(=O)(=O)O)C(=O)O)C1CCC2C1(C=CC3C2C=CC4C3(CCC(C4)OS(=O)(=O)O)C)C	9660_A_6103	9660	6103
1451	N/A	1		C31H54O6S	['[M + H3N + H]+']	KHBJISJREVHZCK	CCCCCCCOC(=O)CCC(C)C1CCC2C1(CCC3C2CCC4C3(CCC(C4)OS(=O)(=O)O)C)C	276_A_8796	276	8796
1453	N/A	1		C32H50N2O10S	['[M + H]+']	QCHOZFAPHJCHAI	CC(CCCC(C)C(=O)NC(CCC(=O)N)C(=O)O)C1C(=O)CC2C1(CCC3C2C(=O)CC4C3(CCC(C4)OS(=O)(=O)O)C)C	1424_A_6014	1424	6014
1454	N/A	1		C29H44N2O11S	['[M + H]+']	LORMPXKXRGWTHG	CC(CCC(=O)NC(CCC(=O)N)C(=O)O)C1CCC2C1(C(CC3C2C(=O)C(C4C3(CCC(=O)C4)C)OS(=O)(=O)O)O)C	8768_A_3617	8768	3617
