# Supplementary material for: High-confidence structural annotation of metabolites absent from spectral libraries
Source: Nat Biotechnol. 2021 Oct 14;40(3):411–21. doi: 10.1038/s41587-021-01045-9 (PMC8926923; doi:10.1038/s41587-021-01045-9)
Supplement: Supplementary file 4 — 315 unique structure annotations not present in the HMDB annotated in the human dataset [file 41587_2021_1045_MOESM4_ESM.xlsx]

## Sheet: legend
Supplementary table 3
Sheet	Description
STab3_HUMANNOVEL	315 unique structure annotations not present in HMDB annotated in the human dataset
Supplementary Table 3: Details on the 315 novel molecular structures not contained in HMDB annotated in the human dataset. Reported are identification number (ID) and molecular formula; the “COSMIC score” is the maximum confidence score among all annotations with this structure, and “occurrences” is the number of such annotations. The “PubChem CID” is the PubChem compound identifier number; if th…

## Sheet: STab3_HUMANNOVEL
ID	molecular formula	COSMIC score	adduct	InChi	SMILES	name	PubChem CID	occurences
0	C26H41NO5	0.9923093682166828	[M + H]+	InChI=1S/C26H41NO5/c1-15(4-7-22(30)27-14-23(31)32)18-5-6-19-24-20(9-11-26(18,19)3)25(2)10-8-17(28)12-16(25)13-21(24)29/h15-20,24,28H,4-14H2,1-3H3,(H,27,30)(H,31,32)	CC(CCC(=O)NCC(=O)O)C1CCC2C1(CCC3C2C(=O)CC4C3(CCC(C4)O)C)C	7-Oxoglycochenodeoxycholic acid	3086041	95
1	C14H27N3O5	0.9643308056696276	[M + H]+	InChI=1S/C14H27N3O5/c1-7(2)5-9(15)12(19)17-11(8(3)4)13(20)16-10(6-18)14(21)22/h7-11,18H,5-6,15H2,1-4H3,(H,16,20)(H,17,19)(H,21,22)	CC(C)CC(C(=O)NC(C(C)C)C(=O)NC(CO)C(=O)O)N	L-leucyl-L-valyl-L-serine	9858135	11
2	C13H25N3O4	0.9613572554658446	[M + H]+	InChI=1S/C13H25N3O4/c1-7(2)5-9(14)12(19)16-11(8(3)4)13(20)15-6-10(17)18/h7-9,11H,5-6,14H2,1-4H3,(H,15,20)(H,16,19)(H,17,18)	CC(C)CC(C(=O)NC(C(C)C)C(=O)NCC(=O)O)N	L-leucyl-L-valylglycine	18222316	16
3	C29H41NO3	0.9520774843460156	[M + H]+	InChI=1S/C29H41NO3/c1-2-3-4-5-6-7-8-9-10-11-12-13-14-15-16-17-21-24-28(31)30-27(29(32)33)25-26-22-19-18-20-23-26/h6-7,9-10,12-13,15-16,18-20,22-23,27H,2-5,8,11,14,17,21,24-25H2,1H3,(H,30,31)(H,32,33)	CCCCCC=CCC=CCC=CCC=CCCCC(=O)NC(CC1=CC=CC=C1)C(=O)O	null	122391298	4
4	C27H42O9	0.9449693619042936	[M + H3N + H]+	InChI=1S/C27H42O9/c1-13(28)27(34)11-8-18-16-5-4-14-12-15(6-9-25(14,2)17(16)7-10-26(18,27)3)35-24-21(31)19(29)20(30)22(36-24)23(32)33/h14-22,24,29-31,34H,4-12H2,1-3H3,(H,32,33)	CC(=O)C1(CCC2C1(CCC3C2CCC4C3(CCC(C4)OC5C(C(C(C(O5)C(=O)O)O)O)O)C)C)O	null	10164558	19
5	C27H42N2O3	0.9324670692402849	[M + H]+	InChI=1S/C27H42N2O3/c1-2-3-4-5-6-7-8-9-10-11-12-13-14-19-26(30)29-25(27(31)32)20-22-21-28-24-18-16-15-17-23(22)24/h15-18,21,25,28H,2-14,19-20H2,1H3,(H,29,30)(H,31,32)	CCCCCCCCCCCCCCCC(=O)NC(CC1=CNC2=CC=CC=C21)C(=O)O	N-Palmitoyltryptophan	389045	7
6	C17H32N4O4	0.9308753868486135	[M + H]+	InChI=1S/C17H32N4O4/c1-3-11(2)14(19)15(22)20-12(7-4-5-9-18)16(23)21-10-6-8-13(21)17(24)25/h11-14H,3-10,18-19H2,1-2H3,(H,20,22)(H,24,25)	CCC(C)C(C(=O)NC(CCCCN)C(=O)N1CCCC1C(=O)O)N	1-[6-amino-2-[(2-amino-3-methylpentanoyl)amino]hexanoyl]pyrrolidine-2-carboxylic acid	18221820	10
7	C16H22N2O4S	0.9272643379590689	[M + H]+	InChI=1S/C16H22N2O4S/c1-11(19)17-13(8-9-23-2)15(20)18-14(16(21)22)10-12-6-4-3-5-7-12/h3-7,13-14H,8-10H2,1-2H3,(H,17,19)(H,18,20)(H,21,22)	CC(=O)NC(CCSC)C(=O)NC(CC1=CC=CC=C1)C(=O)O	null	67706172	1
8	C15H29N3O5	0.9189826950935541	[M + H]+	InChI=1S/C15H29N3O5/c1-8(2)5-10(16)13(20)17-11(6-9(3)4)14(21)18-12(7-19)15(22)23/h8-12,19H,5-7,16H2,1-4H3,(H,17,20)(H,18,21)(H,22,23)	CC(C)CC(C(=O)NC(CC(C)C)C(=O)NC(CO)C(=O)O)N	L--leucyl-L--leucyl-L--serine	18222162	17
9	C30H50O10	0.9164805900300292	[M + H3N + H]+	InChI=1S/C30H50O10/c1-14(4-7-23(35)40-28-27(38)26(37)25(36)21(13-31)39-28)17-5-6-18-24-19(12-22(34)30(17,18)3)29(2)9-8-16(32)10-15(29)11-20(24)33/h14-22,24-28,31-34,36-38H,4-13H2,1-3H3	CC(CCC(=O)OC1C(C(C(C(O1)CO)O)O)O)C2CCC3C2(C(CC4C3C(CC5C4(CCC(C5)O)C)O)O)C	null	101204193	66
10	C16H23N5O4S	0.9119039596860623	[M + H]+	InChI=1S/C16H23N5O4S/c1-8(2)4-5-17-13-10-14(20-16(19-13)26-3)21(7-18-10)15-12(24)11(23)9(6-22)25-15/h4,7,9,11-12,15,22-24H,5-6H2,1-3H3,(H,17,19,20)	CC(=CCNC1=NC(=NC2=C1N=CN2C3C(C(C(O3)CO)O)O)SC)C	2-Methyl-thio-N-6-isopentyladenosine	161337	4
11	C26H42O6	0.9116162240967062	[M + H3N + H]+	InChI=1S/C26H42O6/c1-14(5-8-23(30)31)18-6-7-19-24-20(13-22(29)26(18,19)4)25(3)10-9-17(32-15(2)27)11-16(25)12-21(24)28/h14,16-22,24,28-29H,5-13H2,1-4H3,(H,30,31)	CC(CCC(=O)O)C1CCC2C1(C(CC3C2C(CC4C3(CCC(C4)OC(=O)C)C)O)O)C	4-[(5R,8R,10S,13R,17R)-3-acetyloxy-7,12-dihydroxy-10,13-dimethyl-2,3,4,5,6,7,8,9,11,12,14,15,16,17-tetradecahydro-1H-cyclopenta[a]phenanthren-17-yl]pentanoic acid	5315622	13
12	C23H42N2O4	0.9106760867489454	[M + H]+	InChI=1S/C23H42N2O4/c1-2-3-4-5-6-7-8-9-10-11-12-13-14-15-16-17-22(27)25-20(23(28)29)18-19-21(24)26/h9-10,20H,2-8,11-19H2,1H3,(H2,24,26)(H,25,27)(H,28,29)	CCCCCCCCC=CCCCCCCCC(=O)NC(CCC(=O)N)C(=O)O	N-oleoyl glutamine	52922072	4
13	C23H41NO5	0.9043244836274086	[M + H]+	InChI=1S/C23H41NO5/c1-2-3-4-5-6-7-8-9-10-11-12-13-14-15-16-17-21(25)24-20(23(28)29)18-19-22(26)27/h9-10,20H,2-8,11-19H2,1H3,(H,24,25)(H,26,27)(H,28,29)	CCCCCCCCC=CCCCCCCCC(=O)NC(CCC(=O)O)C(=O)O	Oleoyl glutamic acid	215144	4
14	C23H34N2O3	0.9025308177237328	[M + H]+	InChI=1S/C23H34N2O3/c1-2-3-4-5-6-7-8-9-10-15-22(26)25-21(23(27)28)16-18-17-24-20-14-12-11-13-19(18)20/h11-14,17,21,24H,2-10,15-16H2,1H3,(H,25,26)(H,27,28)	CCCCCCCCCCCC(=O)NC(CC1=CNC2=CC=CC=C21)C(=O)O	L-Tryptophan, N-(1-oxododecyl)-	582734	4
15	C20H29N3O6	0.8981778360640499	[M + H]+	InChI=1S/C20H29N3O6/c1-3-12(2)17(23-18(26)14(21)9-10-16(24)25)19(27)22-15(20(28)29)11-13-7-5-4-6-8-13/h4-8,12,14-15,17H,3,9-11,21H2,1-2H3,(H,22,27)(H,23,26)(H,24,25)(H,28,29)	CCC(C)C(C(=O)NC(CC1=CC=CC=C1)C(=O)O)NC(=O)C(CCC(=O)O)N	L-alpha-glutamyl-L-isoleucyl-L-phenylalanine	18220309	4
16	C8H13NO3S	0.8953597892251354	[M + H]+	InChI=1S/C8H13NO3S/c1-3-4-13-5-7(8(11)12)9-6(2)10/h3,7H,1,4-5H2,2H3,(H,9,10)(H,11,12)	CC(=O)NC(CSCC=C)C(=O)O	Allylmercapturic Acid	152467	3
17	C14H25N3O5	0.8948045769224362	[M + H]+	InChI=1S/C14H25N3O5/c1-8(2)6-9(15)12(19)16-10(7-18)13(20)17-5-3-4-11(17)14(21)22/h8-11,18H,3-7,15H2,1-2H3,(H,16,19)(H,21,22)	CC(C)CC(C(=O)NC(CO)C(=O)N1CCCC1C(=O)O)N	null	9922884	6
18	C26H41NO6	0.8937848821542412	[M + H]+	InChI=1S/C26H41NO6/c1-14(4-7-22(31)27-13-23(32)33)17-5-6-18-24-19(12-21(30)26(17,18)3)25(2)9-8-16(28)10-15(25)11-20(24)29/h14-19,21,24,28,30H,4-13H2,1-3H3,(H,27,31)(H,32,33)	CC(CCC(=O)NCC(=O)O)C1CCC2C1(C(CC3C2C(=O)CC4C3(CCC(C4)O)C)O)C	null	10253857	28
19	C25H48NO7P	0.8920928195140778	[M + H]+	InChI=1S/C25H48NO7P/c1-5-6-7-8-9-10-11-12-13-14-15-16-17-18-19-25(28)31-22-24(27)23-33-34(29,30)32-21-20-26(2,3)4/h8-9,11-12,24,27H,5-7,10,13-23H2,1-4H3/p+1	CCCCC=CCC=CCCCCCCCC(=O)OCC(COP(=O)(O)OCC[N+](C)(C)C)O	1-(9Z,12Z-heptadecadienoyl)-glycero-3-phosphocholine	52924043	4
20	C17H31NO5	0.8904555711784002	[M + H]+	InChI=1S/C17H31NO5/c1-5-6-9-14(19)10-7-8-11-17(22)23-15(12-16(20)21)13-18(2,3)4/h15H,5-13H2,1-4H3/p+1	CCCCC(=O)CCCCC(=O)OC(CC(=O)O)C[N+](C)(C)C	6-Keto-decanoylcarnitine	53481649	58
21	C17H30N4O5	0.8902616335995946	[M + H]+	InChI=1S/C17H30N4O5/c1-9(2)8-12(20-14(22)10(3)18)15(23)19-11(4)16(24)21-7-5-6-13(21)17(25)26/h9-13H,5-8,18H2,1-4H3,(H,19,23)(H,20,22)(H,25,26)	CC(C)CC(C(=O)NC(C)C(=O)N1CCCC1C(=O)O)NC(=O)C(C)N	L-alanyl-L-leucyl-L-alanyl-L-proline	18236565	32
22	C29H58NO8P	0.8888249946087068	[M + H]+	InChI=1S/C29H58NO8P/c1-6-8-10-11-12-13-14-15-16-17-18-19-20-22-28(31)35-25-27(38-29(32)21-9-7-2)26-37-39(33,34)36-24-23-30(3,4)5/h27H,6-26H2,1-5H3/p+1	CCCCCCCCCCCCCCCC(=O)OCC(COP(=O)(O)OCC[N+](C)(C)C)OC(=O)CCCC	1-hexadecanoyl-2-valeryl-sn-glycero-3-phosphocholine	5313264	1
23	C15H27NO6	0.8881490257877085	[M + H]+	InChI=1S/C15H27NO6/c1-16(2,3)11-12(10-14(19)20)22-15(21)9-7-5-4-6-8-13(17)18/h12H,4-11H2,1-3H3,(H-,17,18,19,20)/p+1	C[N+](C)(C)CC(CC(=O)O)OC(=O)CCCCCCC(=O)O	O-DC8:0carnitine(1-)	71752223	30
24	C23H40N2O4	0.8863309047302059	[M + H]+	InChI=1S/C23H40N2O4/c1-2-3-4-5-6-7-8-9-10-11-12-13-14-15-16-17-22(27)25-20(23(28)29)18-19-21(24)26/h6-7,9-10,20H,2-5,8,11-19H2,1H3,(H2,24,26)(H,25,27)(H,28,29)	CCCCCC=CCC=CCCCCCCCC(=O)NC(CCC(=O)N)C(=O)O	null	76970188	5
25	C21H33N3O4	0.8828686553475782	[M + H]+	InChI=1S/C21H33N3O4/c1-5-14(4)18(22)20(26)23-16(12-15-9-7-6-8-10-15)19(25)24-17(21(27)28)11-13(2)3/h6-10,13-14,16-18H,5,11-12,22H2,1-4H3,(H,23,26)(H,24,25)(H,27,28)	CCC(C)C(C(=O)NC(CC1=CC=CC=C1)C(=O)NC(CC(C)C)C(=O)O)N	2-[[2-[(2-amino-3-methylpentanoyl)amino]-3-phenylpropanoyl]amino]-4-methylpentanoic acid	18221855	4
26	C16H31N3O4	0.8811944776970839	[M + H]+	InChI=1S/C16H31N3O4/c1-7-10(6)11(17)14(20)18-12(8(2)3)15(21)19-13(9(4)5)16(22)23/h8-13H,7,17H2,1-6H3,(H,18,20)(H,19,21)(H,22,23)	CCC(C)C(C(=O)NC(C(C)C)C(=O)NC(C(C)C)C(=O)O)N	2-[[2-[(2-amino-3-methylpentanoyl)amino]-3-methylbutanoyl]amino]-3-methylbutanoic acid	18221977	10
27	C16H26N4O5	0.8790867028565863	[M + H]+	InChI=1S/C16H26N4O5/c1-9(17)13(21)18-10(2)14(22)19-7-3-5-11(19)15(23)20-8-4-6-12(20)16(24)25/h9-12H,3-8,17H2,1-2H3,(H,18,21)(H,24,25)	CC(C(=O)NC(C)C(=O)N1CCCC1C(=O)N2CCCC2C(=O)O)N	L-alanyl-L-alanyl-L-prolyl-L-proline	18232872	40
28	C26H43NO7S	0.8779815469064531	[M + H]+	InChI=1S/C26H43NO7S/c1-15(4-7-23(31)27-10-11-35(32,33)34)18-5-6-19-24-20(14-22(30)26(18,19)3)25(2)9-8-17(28)12-16(25)13-21(24)29/h15-20,22,24,28,30H,4-14H2,1-3H3,(H,27,31)(H,32,33,34)	CC(CCC(=O)NCCS(=O)(=O)O)C1CCC2C1(C(CC3C2C(=O)CC4C3(CCC(C4)O)C)O)C	3,12-Dihydroxy-7-oxocholanoyltaurine	128842	15
29	C13H25N3O5	0.875081653708409	[M + H]+	InChI=1S/C13H25N3O5/c1-6(2)5-9(14)11(18)16-10(8(4)17)12(19)15-7(3)13(20)21/h6-10,17H,5,14H2,1-4H3,(H,15,19)(H,16,18)(H,20,21)	CC(C)CC(C(=O)NC(C(C)O)C(=O)NC(C)C(=O)O)N	L-leucyl-L-threonyl-L-alanine	18222256	3
30	C16H30N4O5	0.8711828905706617	[M + H]+	InChI=1S/C16H30N4O5/c1-8(2)5-10(17)14(22)19-11(6-9(3)4)15(23)20-12(16(24)25)7-13(18)21/h8-12H,5-7,17H2,1-4H3,(H2,18,21)(H,19,22)(H,20,23)(H,24,25)	CC(C)CC(C(=O)NC(CC(C)C)C(=O)NC(CC(=O)N)C(=O)O)N	L-leucyl-L-leucyl-L-asparagine	18222152	8
31	C23H43NO4	0.86334390225982	[M + H]+	InChI=1S/C23H43NO4/c1-5-6-7-8-9-10-11-12-13-14-15-16-17-18-23(27)28-21(19-22(25)26)20-24(2,3)4/h10-11,21H,5-9,12-20H2,1-4H3/p+1	CCCCCCC=CCCCCCCCC(=O)OC(CC(=O)O)C[N+](C)(C)C	cis-9-hexadecenoylcarnitine	53951914	16
32	C19H35NO6	0.8630745384058041	[M + H]+	InChI=1S/C19H35NO6/c1-20(2,3)15-16(14-18(23)24)26-19(25)13-11-9-7-5-4-6-8-10-12-17(21)22/h16H,4-15H2,1-3H3,(H-,21,22,23,24)/p+1	C[N+](C)(C)CC(CC(=O)O)OC(=O)CCCCCCCCCCC(=O)O	3-[(11-carboxyundecanoyl)oxy]-4-(trimethylammonio)butanoate	71464543	46
33	C14H25NO6	0.8606409731428971	[M + H]+	InChI=1S/C14H25NO6/c1-15(2,3)10-11(9-13(18)19)21-14(20)8-6-4-5-7-12(16)17/h11H,4-10H2,1-3H3,(H-,16,17,18,19)/p+1	C[N+](C)(C)CC(CC(=O)O)OC(=O)CCCCCC(=O)O	null	91825640	9
34	C37H75N2O6P	0.8595325509756935	[M + Na]+	InChI=1S/C37H75N2O6P/c1-6-8-10-12-14-16-18-19-21-23-25-27-29-31-37(41)38-35(34-45-46(42,43)44-33-32-39(3,4)5)36(40)30-28-26-24-22-20-17-15-13-11-9-7-2/h28,30,35-36,40H,6-27,29,31-34H2,1-5H3,(H-,38,41,42,43)/p+1	CCCCCCCCCCCCCCCC(=O)NC(COP(=O)(O)OCC[N+](C)(C)C)C(C=CCCCCCCCCCCC)O	N-(hexadecanoyl)-hexadecasphing-4-enine-1-phosphocholine	52931133	12
35	C36H73N2O6P	0.8577158744289065	[M + H]+	InChI=1S/C36H73N2O6P/c1-6-8-10-12-14-16-18-19-20-21-23-25-27-29-35(39)34(33-44-45(41,42)43-32-31-38(3,4)5)37-36(40)30-28-26-24-22-17-15-13-11-9-7-2/h27,29,34-35,39H,6-26,28,30-33H2,1-5H3,(H-,37,40,41,42)/p+1	CCCCCCCCCCCCCC=CC(C(COP(=O)(O)OCC[N+](C)(C)C)NC(=O)CCCCCCCCCCCC)O	[(E,2S,3R)-3-hydroxy-2-(tridecanoylamino)octadec-4-enyl] 2-(trimethylazaniumyl)ethyl phosphate	11636030	1
36	C34H42O13	0.8556108750969317	[M + H]+	InChI=1S/C34H42O13/c1-42-24-8-6-21(7-9-24)33(41)45-18-29-30(38)31(39)32(40)34(47-29)46-26-11-5-20(15-28(26)44-3)13-23(17-36)22(16-35)12-19-4-10-25(37)27(14-19)43-2/h4-11,14-15,22-23,29-32,34-40H,12-13,16-18H2,1-3H3	COC1=CC=C(C=C1)C(=O)OCC2C(C(C(C(O2)OC3=C(C=C(C=C3)CC(CO)C(CC4=CC(=C(C=C4)O)OC)CO)OC)O)O)O	[(2R,3S,4S,5R,6S)-3,4,5-trihydroxy-6-[4-[4-hydroxy-3-[(4-hydroxy-3-methoxyphenyl)methyl]-2-(hydroxymethyl)butyl]-2-methoxyphenoxy]oxan-2-yl]methyl 4-methoxybenzoate	21579212	15
37	C15H26N4O5	0.8540785423342995	[M + H]+	InChI=1S/C15H26N4O5/c1-8(2)6-9(16)13(21)18-10(7-12(17)20)14(22)19-5-3-4-11(19)15(23)24/h8-11H,3-7,16H2,1-2H3,(H2,17,20)(H,18,21)(H,23,24)	CC(C)CC(C(=O)NC(CC(=O)N)C(=O)N1CCCC1C(=O)O)N	null	14889717	5
38	C19H27N3O7	0.8538543012242545	[M + H]+	InChI=1S/C19H27N3O7/c1-10(2)7-13(20)17(26)21-14(9-16(24)25)18(27)22-15(19(28)29)8-11-3-5-12(23)6-4-11/h3-6,10,13-15,23H,7-9,20H2,1-2H3,(H,21,26)(H,22,27)(H,24,25)(H,28,29)	CC(C)CC(C(=O)NC(CC(=O)O)C(=O)NC(CC1=CC=C(C=C1)O)C(=O)O)N	L-leucyl-L-alpha-aspartyl-L-tyrosine	18222045	1
39	C17H25N3O4	0.8535511567467909	[M + H]+	InChI=1S/C17H25N3O4/c1-11(2)8-13(18)16(22)19-10-15(21)20-14(17(23)24)9-12-6-4-3-5-7-12/h3-7,11,13-14H,8-10,18H2,1-2H3,(H,19,22)(H,20,21)(H,23,24)	CC(C)CC(C(=O)NCC(=O)NC(CC1=CC=CC=C1)C(=O)O)N	leucylglycylphenylalanine	274161	4
40	C18H35NO4	0.8528967899275562	[M + H]+	InChI=1S/C18H35NO4/c1-2-3-4-5-6-7-8-9-10-11-12-13-16(20)14-17(21)19-15-18(22)23/h16,20H,2-15H2,1H3,(H,19,21)(H,22,23)	CCCCCCCCCCCCCC(CC(=O)NCC(=O)O)O	null	10711444	24
41	C15H23N3O4	0.8527703615201833	[M + H]+	InChI=1S/C15H23N3O4/c19-13(10-4-1-7-16-10)17-8-2-5-11(17)14(20)18-9-3-6-12(18)15(21)22/h10-12,16H,1-9H2,(H,21,22)	C1CC(NC1)C(=O)N2CCCC2C(=O)N3CCCC3C(=O)O	L-prolyl-L-prolyl-L-proline	439587	1
42	C34H42O14	0.8519813167847091	[M + H]+	InChI=1S/C34H42O14/c1-43-26-12-18(4-7-23(26)37)10-21(15-35)22(16-36)11-19-5-9-25(28(13-19)45-3)47-34-32(41)31(40)30(39)29(48-34)17-46-33(42)20-6-8-24(38)27(14-20)44-2/h4-9,12-14,21-22,29-32,34-41H,10-11,15-17H2,1-3H3	COC1=C(C=CC(=C1)CC(CO)C(CC2=CC(=C(C=C2)OC3C(C(C(C(O3)COC(=O)C4=CC(=C(C=C4)O)OC)O)O)O)OC)CO)O	null	10009701	4
43	C11H14N4O2	0.8482823729155181	[M + H]+	InChI=1S/C11H14N4O2/c16-10-9-2-1-3-15(9)11(17)8(14-10)4-7-5-12-6-13-7/h5-6,8-9H,1-4H2,(H,12,13)(H,14,16)	C1CC2C(=O)NC(C(=O)N2C1)CC3=CN=CN3	Cyclo(-His-Pro)	360579	5
44	C5H9N3O	0.8475736615139671	[M - H2O + H]+	InChI=1S/C5H9N3O/c9-8-2-1-5-3-6-4-7-5/h3-4,8-9H,1-2H2,(H,6,7)	C1=C(NC=N1)CCNO	null	54280501	17
45	C18H34N4O6	0.8472494473964678	[M + H]+	InChI=1S/C18H34N4O6/c1-9(2)6-12(20-15(24)11(5)19)16(25)21-13(7-10(3)4)17(26)22-14(8-23)18(27)28/h9-14,23H,6-8,19H2,1-5H3,(H,20,24)(H,21,25)(H,22,26)(H,27,28)	CC(C)CC(C(=O)NC(CC(C)C)C(=O)NC(CO)C(=O)O)NC(=O)C(C)N	L-alanyl-L-leucyl-L-leucyl-L-serine	18236760	20
46	C26H43NO3	0.8466843109182559	[M + H]+	InChI=1S/C26H43NO3/c1-4-5-6-7-8-9-10-11-12-13-14-15-16-17-18-19-20-21-25(28)27-24(26(29)30)22-23(2)3/h8-9,11-12,14-15,17-18,23-24H,4-7,10,13,16,19-22H2,1-3H3,(H,27,28)(H,29,30)	CCCCCC=CCC=CCC=CCC=CCCCC(=O)NC(CC(C)C)C(=O)O	N-arachidonoyl leucine	52922066	1
47	C18H27N3O5	0.8447428662914287	[M + H]+	InChI=1S/C18H27N3O5/c1-10(2)8-14(19)17(24)20-11(3)16(23)21-15(18(25)26)9-12-4-6-13(22)7-5-12/h4-7,10-11,14-15,22H,8-9,19H2,1-3H3,(H,20,24)(H,21,23)(H,25,26)	CC(C)CC(C(=O)NC(C)C(=O)NC(CC1=CC=C(C=C1)O)C(=O)O)N	ACMC-20mvvx	9951003	12
48	C12H25NO5	0.8441860363248549	[M - H2O + H]+	InChI=1S/C12H25NO5/c1-5-9(14)6-12(17)18-10(7-11(15)16)8-13(2,3)4/h9-10,12,14,17H,5-8H2,1-4H3/p+1	CCC(CC(O)OC(CC(=O)O)C[N+](C)(C)C)O	Hydroxyvalerylcarnitine	53481626	4
49	C27H56NO7P	0.8436859467431725	[M + H]+	InChI=1S/C27H56NO7P/c1-5-6-7-8-9-10-11-12-13-14-15-16-17-18-19-20-21-27(30)33-24-26(29)25-35-36(31,32)34-23-22-28(2,3)4/h26,29H,5-25H2,1-4H3/p+1	CCCCCCCCCCCCCCCCCCC(=O)OCC(COP(=O)(O)OCC[N+](C)(C)C)O	1-nonadecanoyl-sn-glycero-3-phosphocholine	5313995	2
50	C30H51NO5S	0.8408215842536834	[M + H]+	InChI=1S/C30H51NO5S/c1-18(6-9-26(34)31-24(12-15-37-5)28(35)36-4)21-7-8-22-27-23(11-14-30(21,22)3)29(2)13-10-20(32)16-19(29)17-25(27)33/h18-25,27,32-33H,6-17H2,1-5H3,(H,31,34)	CC(CCC(=O)NC(CCSC)C(=O)OC)C1CCC2C1(CCC3C2C(CC4C3(CCC(C4)O)C)O)C	null	52994330	4
51	C15H17NO7	0.8387470752600205	[M + H]+	InChI=1S/C15H17NO7/c1-23-12-5-2-9(8-11(12)17)3-6-13(18)16-10(15(21)22)4-7-14(19)20/h2-3,5-6,8,10,17H,4,7H2,1H3,(H,16,18)(H,19,20)(H,21,22)	COC1=C(C=C(C=C1)C=CC(=O)NC(CCC(=O)O)C(=O)O)O	null	101676245	1
52	C10H19NO6	0.8360866912471815	[M + H]+	InChI=1S/C10H19NO6/c1-3-16-10-7(11-5(2)13)9(15)8(14)6(4-12)17-10/h6-10,12,14-15H,3-4H2,1-2H3,(H,11,13)	CCOC1C(C(C(C(O1)CO)O)O)NC(=O)C	Oprea1_064776	2140466	12
53	C19H35NO5	0.8349855741921411	[M - H2O + H]+	InChI=1S/C19H35NO5/c1-5-6-7-8-9-10-11-12-16(21)13-19(24)25-17(14-18(22)23)15-20(2,3)4/h6-7,16-17,21H,5,8-15H2,1-4H3/p+1	CCC=CCCCCCC(CC(=O)OC(CC(=O)O)C[N+](C)(C)C)O	cis-3-hydroxydodec-9-enoylcarnitine	71464579	22
54	C13H25NO5	0.8325529592764811	[M + H]+	InChI=1S/C13H25NO5/c1-5-6-10(15)7-13(18)19-11(8-12(16)17)9-14(2,3)4/h10-11,15H,5-9H2,1-4H3/p+1	CCCC(CC(=O)OC(CC(=O)O)C[N+](C)(C)C)O	Hydroxyhexanoycarnitine	53481624	7
55	C19H29N3O4	0.8316632765446084	[M + H]+	InChI=1S/C19H29N3O4/c1-11(2)15(20)17(23)22-16(12(3)4)18(24)21-14(19(25)26)10-13-8-6-5-7-9-13/h5-9,11-12,14-16H,10,20H2,1-4H3,(H,21,24)(H,22,23)(H,25,26)	CC(C)C(C(=O)NC(C(C)C)C(=O)NC(CC1=CC=CC=C1)C(=O)O)N	L-Phenylalanine, L-valyl-L-valyl-	7014910	23
56	C20H37NO16	0.8281180359791617	[M - H4O2 + H]+	InChI=1S/C20H37NO16/c1-6(25)21-11-15(31)18(37-20-17(33)16(32)14(30)9(3-23)35-20)10(4-24)36-19(11)34-5-8(27)13(29)12(28)7(26)2-22/h7-20,22-24,26-33H,2-5H2,1H3,(H,21,25)	CC(=O)NC1C(C(C(OC1OCC(C(C(C(CO)O)O)O)O)CO)OC2C(C(C(C(O2)CO)O)O)O)O	Epitope ID:153229	53356713	1
57	C25H45NO6	0.8278357849517103	[M + H]+	InChI=1S/C25H45NO6/c1-26(2,3)21-22(20-24(29)30)32-25(31)19-17-15-13-11-9-7-5-4-6-8-10-12-14-16-18-23(27)28/h4-5,22H,6-21H2,1-3H3,(H-,27,28,29,30)/p+1	C[N+](C)(C)CC(CC(=O)O)OC(=O)CCCCCCCC=CCCCCCCCC(=O)O	3-{[(9Z)-17-carboxyheptadec-9-enoyl]oxy}-4-(trimethylammonio)butanoate	71464570	11
58	C21H39NO6	0.8250248158482424	[M + H]+	InChI=1S/C21H39NO6/c1-22(2,3)17-18(16-20(25)26)28-21(27)15-13-11-9-7-5-4-6-8-10-12-14-19(23)24/h18H,4-17H2,1-3H3,(H-,23,24,25,26)/p+1	C[N+](C)(C)CC(CC(=O)O)OC(=O)CCCCCCCCCCCCC(=O)O	13-carboxytridecanoylcarnitine	71464554	13
59	C13H16N2O5S	0.8243522514571088	[M + H]+	InChI=1S/C13H16N2O5S/c1-7(16)14-9-3-4-11(18)12(5-9)21-6-10(13(19)20)15-8(2)17/h3-5,10,18H,6H2,1-2H3,(H,14,16)(H,15,17)(H,19,20)	CC(=O)NC1=CC(=C(C=C1)O)SCC(C(=O)O)NC(=O)C	Acetaminophen-2-mercapturate	83967	4
60	C29H52O6	0.8197666960701138	[M + H]+	InChI=1S/C29H52O6/c1-4-7-8-9-10-11-12-13-14-15-16-17-18-19-20-23-29(32)35-26(24-33-27(30)21-5-2)25-34-28(31)22-6-3/h13-14,26H,4-12,15-25H2,1-3H3	CCCCCCCCC=CCCCCCCCC(=O)OC(COC(=O)CCC)COC(=O)CCC	null	129717576	8
61	C13H19N5O4	0.8187607281130447	[M + H]+	InChI=1S/C13H19N5O4/c1-6-15-11(17(2)3)8-12(16-6)18(5-14-8)13-10(21)9(20)7(4-19)22-13/h5,7,9-10,13,19-21H,4H2,1-3H3	CC1=NC2=C(C(=N1)N(C)C)N=CN2[C@@H]3[C@H]([C@@H]([C@H](O3)CO)O)O	null		2
62	C20H30N4O5	0.8167125882113186	[M + H]+	InChI=1S/C20H30N4O5/c1-11(2)16(21)19(27)23-12(3)17(25)22-13(4)18(26)24-15(20(28)29)10-14-8-6-5-7-9-14/h5-9,11-13,15-16H,10,21H2,1-4H3,(H,22,25)(H,23,27)(H,24,26)(H,28,29)	CC(C)C(C(=O)NC(C)C(=O)NC(C)C(=O)NC(CC1=CC=CC=C1)C(=O)O)N	2-[2-[2-[(2-amino-3-methylbutanoyl)amino]propanoylamino]propanoylamino]-3-phenylpropanoic acid	7408262	1
63	C13H23N3O5	0.8163765818117287	[M + H]+	InChI=1S/C13H23N3O5/c1-7(2)10(14)11(18)15-8(6-17)12(19)16-5-3-4-9(16)13(20)21/h7-10,17H,3-6,14H2,1-2H3,(H,15,18)(H,20,21)	CC(C)C(C(=O)NC(CO)C(=O)N1CCCC1C(=O)O)N	null	118709853	1
64	C18H35NO4	0.8159521043180448	[M + H]+	InChI=1S/C18H35NO4/c1-5-6-7-8-9-10-11-12-13-18(22)23-16(14-17(20)21)15-19(2,3)4/h16H,5-15H2,1-4H3/p+1	CCCCCCCCCCC(=O)OC(CC(=O)O)C[N+](C)(C)C	Undecylcarnitine	191006	9
65	C22H41NO2	0.8127385989158815	[M - H2O + H]+	InChI=1S/C22H41NO2/c1-2-3-4-5-6-7-8-9-10-11-12-13-14-15-16-17-18-19-22(25)23-20-21-24/h6-7,9-10,24H,2-5,8,11-21H2,1H3,(H,23,25)	CCCCCC=CCC=CCCCCCCCCCC(=O)NCCO	Anandamide (20:2, n-6)	5283444	33
66	C16H31NO4	0.8110615149721105	[M + H]+	InChI=1S/C16H31NO4/c1-5-6-7-8-9-10-11-16(20)21-14(12-15(18)19)13-17(2,3)4/h14H,5-13H2,1-4H3/p+1	CCCCCCCCC(=O)OC(CC(=O)O)C[N+](C)(C)C	Nonaylcarnitine	53481660	28
67	C14H27NO4	0.8107858439646662	[M + H]+	InChI=1S/C14H27NO4/c1-5-6-7-8-9-14(18)19-12(10-13(16)17)11-15(2,3)4/h12H,5-11H2,1-4H3/p+1	CCCCCCC(=O)OC(CC(=O)O)C[N+](C)(C)C	Heptanoylcarnitine	6426896	31
68	C29H30O12	0.8097674288982227	[M + H]+	InChI=1S/C29H30O12/c1-37-21-11-17(12-22(38-2)24(21)32)28(36)39-14-23-25(33)26(34)27(35)29(41-23)40-20-10-16(9-19(31)13-20)4-3-15-5-7-18(30)8-6-15/h3-13,23,25-27,29-35H,14H2,1-2H3	COC1=CC(=CC(=C1O)OC)C(=O)OCC2C(C(C(C(O2)OC3=CC(=CC(=C3)O)C=CC4=CC=C(C=C4)O)O)O)O	[(2R,3S,4S,5R,6S)-3,4,5-trihydroxy-6-[3-hydroxy-5-[(E)-2-(4-hydroxyphenyl)ethenyl]phenoxy]oxan-2-yl]methyl 4-hydroxy-3,5-dimethoxybenzoate	11555996	4
69	C12H18N4O2	0.8092974154041872	[M + H]+	InChI=1S/C12H18N4O2/c1-7(2)3-9-11(17)16-10(12(18)15-9)4-8-5-13-6-14-8/h5-7,9-10H,3-4H2,1-2H3,(H,13,14)(H,15,18)(H,16,17)	CC(C)CC1C(=O)NC(C(=O)N1)CC2=CN=CN2	Cyclo(his-leu)	6453155	3
70	C20H29N3O4	0.808792629621146	[M + H]+	InChI=1S/C20H29N3O4/c1-3-13(2)17(20(26)27)22-18(24)16-10-7-11-23(16)19(25)15(21)12-14-8-5-4-6-9-14/h4-6,8-9,13,15-17H,3,7,10-12,21H2,1-2H3,(H,22,24)(H,26,27)	CCC(C)C(C(=O)O)NC(=O)C1CCCN1C(=O)C(CC2=CC=CC=C2)N	2-[[1-(2-amino-3-phenylpropanoyl)pyrrolidine-2-carbonyl]amino]-3-methylpentanoic acid	18223318	3
71	C17H34NO9P	0.8064248716019983	[M + H]+	InChI=1S/C17H34NO9P/c1-18(2,3)11-12-26-28(23,24)27-14-15(19)13-25-17(22)10-8-6-4-5-7-9-16(20)21/h15,19H,4-14H2,1-3H3,(H-,20,21,23,24)/p+1	C[N+](C)(C)CCOP(=O)(O)OCC(COC(=O)CCCCCCCC(=O)O)O	null	121232657	9
72	C12H22N2O5	0.806363600548608	[M + H]+	InChI=1S/C12H22N2O5/c1-3-6-12(2,19)7-10(16)14-8(11(17)18)4-5-9(13)15/h8,19H,3-7H2,1-2H3,(H2,13,15)(H,14,16)(H,17,18)	CCCC(C)(CC(=O)NC(CCC(=O)N)C(=O)O)O	5-amino-2-[(3-hydroxy-3-methylhexanoyl)amino]-5-oxopentanoic acid	16666323	8
73	C8H13NO4S	0.8053674406962604	[M + H]+	InChI=1S/C8H13NO4S/c1-3-4-14(13)5-7(8(11)12)9-6(2)10/h3,7H,1,4-5H2,2H3,(H,9,10)(H,11,12)	CC(=O)NC(CS(=O)CC=C)C(=O)O	null	121350879	3
74	C15H29N3O4	0.8045805042483943	[M + H]+	InChI=1S/C15H29N3O4/c1-8(2)6-11(16)13(19)18-12(7-9(3)4)14(20)17-10(5)15(21)22/h8-12H,6-7,16H2,1-5H3,(H,17,20)(H,18,19)(H,21,22)	CC(C)CC(C(=O)NC(CC(C)C)C(=O)NC(C)C(=O)O)N	L-leucyl-L-leucyl-L-alanine	7020109	9
75	C15H21N3O3S	0.8032637961939624	[M + H]+	InChI=1S/C15H21N3O3S/c1-15(2)11(14(20)21)18-13(22-15)10(16)12(19)17-8-9-6-4-3-5-7-9/h3-7,10-11,13,18H,8,16H2,1-2H3,(H,17,19)(H,20,21)	CC1(C(NC(S1)C(C(=O)NCC2=CC=CC=C2)N)C(=O)O)C	(2R,4S)-2-[(1R)-1-amino-2-(benzylamino)-2-oxoethyl]-5,5-dimethyl-1,3-thiazolidine-4-carboxylic acid	44602462	4
76	C14H26N4O6	0.8026046292519401	[M + H]+	InChI=1S/C14H26N4O6/c1-8(16)12(20)18-10(14(23)24)5-6-11(19)17-9(13(21)22)4-2-3-7-15/h8-10H,2-7,15-16H2,1H3,(H,17,19)(H,18,20)(H,21,22)(H,23,24)	CC(C(=O)NC(CCC(=O)NC(CCCCN)C(=O)O)C(=O)O)N	null	42609676	4
77	C24H36O3	0.8020122660567798	[M + H]+	InChI=1S/C24H36O3/c1-15(4-9-22(26)27)19-7-8-20-18-6-5-16-14-17(25)10-12-23(16,2)21(18)11-13-24(19,20)3/h14-15,18-21H,4-13H2,1-3H3,(H,26,27)	CC(CCC(=O)O)C1CCC2C1(CCC3C2CCC4=CC(=O)CCC34C)C	3-Oxochol-4-en-24-oic acid	159621	15
78	C25H48O9	0.8000904115081999	[M + H3N + H]+	InChI=1S/C25H48O9/c1-2-3-4-5-6-7-8-9-10-11-12-13-14-15-21(28)32-17-19(27)18-33-25-24(31)23(30)22(29)20(16-26)34-25/h19-20,22-27,29-31H,2-18H2,1H3	CCCCCCCCCCCCCCCC(=O)OCC(COC1C(C(C(C(O1)CO)O)O)O)O	Epitope ID:161514	10413348	14
79	C16H24N2O3	0.7999873898347473	[M + H]+	InChI=1S/C16H24N2O3/c1-11(2)9-13(17)15(19)18-14(16(20)21-3)10-12-7-5-4-6-8-12/h4-8,11,13-14H,9-10,17H2,1-3H3,(H,18,19)	CC(C)CC(C(=O)NC(CC1=CC=CC=C1)C(=O)OC)N	methyl L-leucyl-D-phenylalaninate	437682	5
80	C28H46O12	0.7973131373161321	[M - H2O + H]+	InChI=1S/C28H46O12/c1-14(32)39-24-26-8-5-18-25(2,7-6-19(33)27(18,11-30)12-31)17(26)4-3-15(9-26)28(24,37)13-38-23-22(36)21(35)20(34)16(10-29)40-23/h15-24,29-31,33-37H,3-13H2,1-2H3	CC(=O)OC1C23CCC4C(C2CCC(C3)C1(COC5C(C(C(C(O5)CO)O)O)O)O)(CCC(C4(CO)CO)O)C	null	101392267	8
81	C31H49NO11	0.7942937034127181	[M - H4O2 + H]+	InChI=1S/C31H49NO11/c1-8-24(35)42-23-17-25(36)40-19(3)12-10-9-11-13-22(34)18(2)16-21(14-15-33)29(30(23)39-7)43-31-28(38)26(32(5)6)27(37)20(4)41-31/h9-11,13,15,18-21,23,26-31,37-38H,8,12,14,16-17H2,1-7H3	CCC(=O)O[C@@H]1CC(=O)O[C@@H](C/C=C/C=C/C(=O)[C@@H](C[C@@H]([C@H]([C@@H]1OC)O[C@@H]2[C@H]([C@@H]([C@H]([C@@H](O2)C)O)N(C)C)O)CC=O)C)C	null		6
82	C23H41NO4	0.7940275491011082	[M + H]+	InChI=1S/C23H41NO4/c1-5-6-7-8-9-10-11-12-13-14-15-16-17-18-23(27)28-21(19-22(25)26)20-24(2,3)4/h9-10,12-13,21H,5-8,11,14-20H2,1-4H3/p+1	CCCCCC=CCC=CCCCCCC(=O)OC(CC(=O)O)C[N+](C)(C)C	7cis,10cis-hexadecadienoylcarnitine	71464545	12
83	C17H36NO7P	0.7939762472674274	[M + H]+	InChI=1S/C17H36NO7P/c1-2-3-4-5-6-7-8-9-10-11-17(20)23-14-16(19)15-25-26(21,22)24-13-12-18/h16,19H,2-15,18H2,1H3,(H,21,22)	CCCCCCCCCCCC(=O)OCC(COP(=O)(O)OCCN)O	Lysolpe	129200	4
84	C16H29N3O6	0.7923700569764263	[M + H]+	InChI=1S/C16H29N3O6/c1-5-9(4)13(15(23)18-12(8(2)3)16(24)25)19-14(22)10(17)6-7-11(20)21/h8-10,12-13H,5-7,17H2,1-4H3,(H,18,23)(H,19,22)(H,20,21)(H,24,25)	CCC(C)C(C(=O)NC(C(C)C)C(=O)O)NC(=O)C(CCC(=O)O)N	L-alpha-glutamyl-L-isoleucyl-L-valine	18220315	9
85	C19H27N3O5	0.7910053427314162	[M + H]+	InChI=1S/C19H27N3O5/c20-11-5-4-9-15(17(23)22-12-6-10-16(22)18(24)25)21-19(26)27-13-14-7-2-1-3-8-14/h1-3,7-8,15-16H,4-6,9-13,20H2,(H,21,26)(H,24,25)	C1CC(N(C1)C(=O)C(CCCCN)NC(=O)OCC2=CC=CC=C2)C(=O)O	L-Proline,1-[N6-[(phenylmethoxy)carbonyl]-L-lysyl]-;	25796550	6
86	C25H45N	0.7903933481757215	[M + H]+	InChI=1S/C25H46N/c1-4-5-6-7-8-9-10-11-12-13-14-15-16-20-23-26(2,3)24-25-21-18-17-19-22-25/h17-19,21-22H,4-16,20,23-24H2,1-3H3/q+1	CCCCCCCCCCCCCCCC[N+](C)(C)CC1=CC=CC=C1	Cetalkonium	31203	5
87	C14H26N2O4	0.7850826191883955	[M + Na]+	InChI=1S/C14H26N2O4/c1-8(2)6-11(15-10(5)17)13(18)16-12(14(19)20)7-9(3)4/h8-9,11-12H,6-7H2,1-5H3,(H,15,17)(H,16,18)(H,19,20)	CC(C)CC(C(=O)NC(CC(C)C)C(=O)O)NC(=O)C	N-Acetyl-leucyl-leucine	443129	35
88	C38H77N2O6P	0.783305018676782	[M + H]+	InChI=1S/C38H77N2O6P/c1-6-8-10-12-14-16-18-20-21-23-25-27-29-31-37(41)36(35-46-47(43,44)45-34-33-40(3,4)5)39-38(42)32-30-28-26-24-22-19-17-15-13-11-9-7-2/h29,31,36-37,41H,6-28,30,32-35H2,1-5H3,(H-,39,42,43,44)/p+1	CCCCCCCCCCCCCCC(=O)NC(COP(=O)(O)OCC[N+](C)(C)C)C(C=CCCCCCCCCCCCCC)O	N-(pentadecanoyl)-sphing-4-enine-1-phosphocholine	52931139	7
89	C11H11NO4	0.7826343739641011	[M + H]+	InChI=1S/C11H11NO4/c13-9-4-1-8(2-5-9)3-6-10(14)12-7-11(15)16/h1-6,13H,7H2,(H,12,14)(H,15,16)	C1=CC(=CC=C1C=CC(=O)NCC(=O)O)O	Glycine, N-[3-(4-hydroxyphenyl)-1-oxo-2-propenyl]-	15160195	1
90	C16H18N2O5	0.782423026173682	[M + H]+	InChI=1S/C16H18N2O5/c19-14(18-13(16(22)23)6-8-15(20)21)7-5-10-9-17-12-4-2-1-3-11(10)12/h1-4,9,13,17H,5-8H2,(H,18,19)(H,20,21)(H,22,23)	C1=CC=C2C(=C1)C(=CN2)CCC(=O)NC(CCC(=O)O)C(=O)O	null	7097147	26
91	C10H17NO3S	0.7819704381873139	[M + H]+	InChI=1S/C10H17NO3S/c1-7(2)4-5-15-6-9(10(13)14)11-8(3)12/h4,9H,5-6H2,1-3H3,(H,11,12)(H,13,14)	CC(=CCSCC(C(=O)O)NC(=O)C)C	null	64140055	1
92	C23H35N3O5	0.781710650894358	[M + H]+	InChI=1S/C23H35N3O5/c1-5-6-12-18(24-15-27)21(28)25-19(13-16(2)3)22(29)26-20(23(30)31-4)14-17-10-8-7-9-11-17/h7-11,15-16,18-20H,5-6,12-14H2,1-4H3,(H,24,27)(H,25,28)(H,26,29)	CCCCC(C(=O)NC(CC(C)C)C(=O)NC(CC1=CC=CC=C1)C(=O)OC)NC=O	N-Formyl-Nle-Leu-Phe methyl ester	443110	10
93	C14H16N2O3	0.779253444697854	[M + H]+	InChI=1S/C14H16N2O3/c1-2-13(17)16-12(14(18)19)7-9-8-15-11-6-4-3-5-10(9)11/h3-6,8,12,15H,2,7H2,1H3,(H,16,17)(H,18,19)	CCC(=O)NC(CC1=CNC2=CC=CC=C21)C(=O)O	3-(1H-indol-3-yl)-2-(propanoylamino)propanoic Acid	11845680	3
94	C38H77N2O6P	0.7774550749594542	[M + H]+	InChI=1S/C38H77N2O6P/c1-6-8-10-12-14-16-18-19-20-22-24-26-28-30-32-38(42)39-36(35-46-47(43,44)45-34-33-40(3,4)5)37(41)31-29-27-25-23-21-17-15-13-11-9-7-2/h29,31,36-37,41H,6-28,30,32-35H2,1-5H3,(H-,39,42,43,44)/p+1	CCCCCCCCCCCCCCCCC(=O)NC(COP(=O)(O)OCC[N+](C)(C)C)C(C=CCCCCCCCCCCC)O	N-(heptadecanoyl)-hexadecasphing-4-enine-1-phosphocholine	52931137	6
95	C18H38N6O4	0.7764052173521694	[M + Na]+	InChI=1S/C18H38N6O4/c19-10-4-1-7-13(22)16(25)23-14(8-2-5-11-20)17(26)24-15(18(27)28)9-3-6-12-21/h13-15H,1-12,19-22H2,(H,23,25)(H,24,26)(H,27,28)	C(CCN)CC(C(=O)NC(CCCCN)C(=O)NC(CCCCN)C(=O)O)N	Trilysine	72363	3
96	C22H43NO2	0.7759570144278721	[M - H2O + H]+	InChI=1S/C22H43NO2/c1-2-3-4-5-6-7-8-9-10-11-12-13-14-15-16-17-18-19-22(25)23-20-21-24/h9-10,24H,2-8,11-21H2,1H3,(H,23,25)	CCCCCCCCC=CCCCCCCCCCC(=O)NCCO	Anandamide (20:l, n-9)	5283452	122
97	C19H25N3O4	0.7742098511904877	[M + H]+	InChI=1S/C19H25N3O4/c20-14(12-13-6-2-1-3-7-13)17(23)21-10-4-8-15(21)18(24)22-11-5-9-16(22)19(25)26/h1-3,6-7,14-16H,4-5,8-12,20H2,(H,25,26)	C1CC(N(C1)C(=O)C2CCCN2C(=O)C(CC3=CC=CC=C3)N)C(=O)O	L-phenylalanyl-L-prolyl-L-proline	10133081	6
98	C17H31NO6	0.7729870681319789	[M + H]+	InChI=1S/C17H31NO6/c1-18(2,3)13-14(12-16(21)22)24-17(23)11-9-7-5-4-6-8-10-15(19)20/h14H,4-13H2,1-3H3,(H-,19,20,21,22)/p+1	C[N+](C)(C)CC(CC(=O)O)OC(=O)CCCCCCCCC(=O)O	sebacoylcarnitine	71464537	42
99	C27H54NO7P	0.7719932746941436	[M + H]+	InChI=1S/C27H54NO7P/c1-5-6-7-13-16-24-21-25(24)17-14-11-9-8-10-12-15-18-27(30)33-22-26(29)23-35-36(31,32)34-20-19-28(2,3)4/h24-26,29H,5-23H2,1-4H3/p+1	CCCCCCC1CC1CCCCCCCCCC(=O)OCC(COP(=O)(O)OCC[N+](C)(C)C)O	[(2R)-3-[10-[(1R,2S)-2-hexylcyclopropyl]decanoyloxy]-2-hydroxypropyl] 2-(trimethylazaniumyl)ethyl phosphate	10075836	2
100	C24H47NO4	0.771472263053892	[M + H]+	InChI=1S/C24H47NO4/c1-3-5-7-8-9-10-11-12-13-14-15-16-17-19-22(27)21(20-26)25-24(29)23(28)18-6-4-2/h17,19,21-23,26-28H,3-16,18,20H2,1-2H3,(H,25,29)	CCCCCCCCCCCCCC=CC(C(CO)NC(=O)C(CCCC)O)O	null	49843564	6
101	C21H37NO4	0.770404343962769	[M + H]+	InChI=1S/C21H37NO4/c1-5-6-7-8-9-10-11-12-13-14-15-16-21(25)26-19(17-20(23)24)18-22(2,3)4/h9-10,12-13,19H,5-8,11,14-18H2,1-4H3/p+1	CCCCCC=CCC=CCCCC(=O)OC(CC(=O)O)C[N+](C)(C)C	5-cis,8-cis-tetradecadienoylcarnitine	71464539	22
102	C26H52NO7P	0.7703177626202166	[M + H]+	InChI=1S/C26H52NO7P/c1-6-7-8-9-10-11-12-13-14-15-16-17-18-19-21-31-23-26(34-25(2)28)24-33-35(29,30)32-22-20-27(3,4)5/h11-12,26H,6-10,13-24H2,1-5H3/p+1	CCCCCCC=CCCCCCCCCOCC(COP(=O)(O)OCC[N+](C)(C)C)OC(=O)C	2-[[2-acetyloxy-3-[(E)-hexadec-9-enoxy]propoxy]-hydroxyphosphoryl]oxyethyl-trimethylazanium	5313837	21
103	C29H47NO5	0.7694040075936752	[M + H]+	InChI=1S/C29H47NO5/c1-15-12-23(33)26(30-14-15)16(2)25-24(35-17(3)31)13-21-18-6-7-20-27(34)22(32)9-11-28(20,4)19(18)8-10-29(21,25)5/h15-16,18-26,30,32-33H,6-14H2,1-5H3	CC1CC(C(NC1)C(C)C2C(CC3C2(CCC4C3CCC5C4(CCC(C5=O)O)C)C)OC(=O)C)O	Solafilidine	213508	19
104	C24H34O	0.7691492475247748	[M + H]+	InChI=1S/C24H34O/c1-23-13-11-17(16-5-3-4-6-16)15-18(23)7-8-19-20-9-10-22(25)24(20,2)14-12-21(19)23/h3-6,18-22,25H,7-15H2,1-2H3	CC12CCC(=C3C=CC=C3)CC1CCC4C2CCC5(C4CCC5O)C	3-(cyclopenta-2,4-dien-1-ylidene)androstan-17-ol	246445	7
105	C14H29NO2	0.7685736260398544	[M + H]+	InChI=1S/C14H29NO2/c1-2-3-4-5-6-7-8-9-10-11-14(17)15-12-13-16/h16H,2-13H2,1H3,(H,15,17)	CCCCCCCCCCCC(=O)NCCO	Copramyl	8899	16
106	C36H56O5	0.7673316900049525	[M + H]+	InChI=1S/C36H56O5/c1-11-22(2)29(38)41-28-21-31(3,4)20-24-23-12-13-26-33(7)16-15-27(37)32(5,6)25(33)14-17-35(26,9)34(23,8)18-19-36(24,28)30(39)40-10/h11-12,24-28,37H,13-21H2,1-10H3	C/C=C(\C)/C(=O)O[C@@H]1CC(C[C@@H]2[C@]1(CC[C@@]3(C2=CC[C@H]4[C@]3(CC[C@@H]5[C@@]4(CC[C@@H](C5(C)C)O)C)C)C)C(=O)OC)(C)C	null		4
107	C27H24O20	0.7659117803539891	[M + H]+	InChI=1S/C27H24O20/c28-5-13-17(34)18(35)21(38)27(46-13)47-26(43)6-1-9(29)14(31)11(2-6)44-23-8(25(41)42)4-12(16(33)20(23)37)45-22-7(24(39)40)3-10(30)15(32)19(22)36/h1-4,13,17-18,21,27-38H,5H2,(H,39,40)(H,41,42)	C1=C(C=C(C(=C1O)O)OC2=C(C(=C(C=C2C(=O)O)OC3=C(C(=C(C=C3C(=O)O)O)O)O)O)O)C(=O)OC4C(C(C(C(O4)CO)O)O)O	null	102273823	2
108	C11H18N2O4	0.7631796089699615	[M + H]+	InChI=1S/C11H18N2O4/c1-6(2)5-8(11(16)17)13-10(15)7-3-4-9(14)12-7/h6-8H,3-5H2,1-2H3,(H,12,14)(H,13,15)(H,16,17)	CC(C)CC(C(=O)O)NC(=O)C1CCC(=O)N1	Pyroglutamylleucine	152417	8
109	C25H34O9	0.7628292783733711	[M + H3N + H]+	InChI=1S/C25H34O9/c26-14-21-22(30)23(31)24(32)25(34-21)33-20(12-6-16-3-9-18(28)10-4-16)13-19(29)11-5-15-1-7-17(27)8-2-15/h1-4,7-10,19-32H,5-6,11-14H2	C1=CC(=CC=C1CCC(CC(CCC2=CC=C(C=C2)O)OC3C(C(C(C(O3)CO)O)O)O)O)O	null	9982517	15
110	C19H36O6	0.7626244830725329	[M - H2O + H]+	InChI=1S/C19H36O6/c1-3-4-5-6-7-8-9-10-11-12-17(22)13-19(23)25-18(14-20)15-24-16(2)21/h17-18,20,22H,3-15H2,1-2H3	CCCCCCCCCCC[C@H](CC(=O)O[C@@H](CO)COC(=O)C)O	null		21
111	C23H40N2O5	0.7624415392355456	[M + K]+	InChI=1S/C23H40N2O5/c1-19(26)15-13-11-9-7-5-3-2-4-6-8-10-12-14-16-22(28)25-20(23(29)30)17-18-21(24)27/h2-3,7,9,19-20,26H,4-6,8,10-18H2,1H3,(H2,24,27)(H,25,28)(H,29,30)	CC(CCCC=CCC=CCCCCCCCC(=O)NC(CCC(=O)N)C(=O)O)O	null	100937252	4
112	C25H47NO6	0.7619464745151246	[M + H]+	InChI=1S/C25H47NO6/c1-26(2,3)21-22(20-24(29)30)32-25(31)19-17-15-13-11-9-7-5-4-6-8-10-12-14-16-18-23(27)28/h22H,4-21H2,1-3H3,(H-,27,28,29,30)/p+1	C[N+](C)(C)CC(CC(=O)O)OC(=O)CCCCCCCCCCCCCCCCC(=O)O	17-carboxyheptadecanoylcarnitine	71464574	35
113	C17H31NO4	0.7585615158490665	[M + H]+	InChI=1S/C17H31NO4/c1-5-6-7-8-9-10-11-12-17(21)22-15(13-16(19)20)14-18(2,3)4/h5,15H,1,6-14H2,2-4H3/p+1	C[N+](C)(C)CC(CC(=O)O)OC(=O)CCCCCCCC=C	9-Decenoylcarnitine	53481651	56
114	C32H44O15	0.7576745023425463	[M + H3N + H]+	InChI=1S/C32H44O15/c1-14-23(35)25(37)27(39)32(45-14)44-13-18-17-9-15(5-4-8-43-31-28(40)26(38)24(36)22(12-33)46-31)10-21(42-3)30(17)47-29(18)16-6-7-19(34)20(11-16)41-2/h6-7,9-11,14,18,22-29,31-40H,4-5,8,12-13H2,1-3H3	CC1C(C(C(C(O1)OCC2C(OC3=C(C=C(C=C23)CCCOC4C(C(C(C(O4)CO)O)O)O)OC)C5=CC(=C(C=C5)O)OC)O)O)O	(2R,3R,4R,5R,6S)-2-[[(2S,3R)-2-(4-hydroxy-3-methoxyphenyl)-7-methoxy-5-[3-[(2R,3R,4S,5S,6R)-3,4,5-trihydroxy-6-(hydroxymethyl)oxan-2-yl]oxypropyl]-2,3-dihydro-1-benzofuran-3-yl]methoxy]-6-methyloxane-3,4,5-triol	21589938	2
115	C9H15NO5S	0.7563278950159148	[M - H2O + H]+	InChI=1S/C9H15NO5S/c1-5(8(12)13)3-16-4-7(9(14)15)10-6(2)11/h5,7H,3-4H2,1-2H3,(H,10,11)(H,12,13)(H,14,15)	CC(CSCC(C(=O)O)NC(=O)C)C(=O)O	N-Acetyl-S-(2-carboxypropyl)cysteine	175510	12
116	C24H43NO3	0.7559852074213423	[M + H]+	InChI=1S/C24H43NO3/c1-4-5-8-11-21(26)16-14-20-15-17-23(27)22(20)12-9-6-7-10-13-24(28)25-18-19(2)3/h14,16,19-22,26H,4-13,15,17-18H2,1-3H3,(H,25,28)	CCCCCC(C=CC1CCC(=O)C1CCCCCCC(=O)NCC(C)C)O	7-[2-(3-hydroxyoct-1-enyl)-5-oxocyclopentyl]-N-(2-methylpropyl)heptanamide	3828887	22
117	C15H18N2O3	0.753417993480042	[M + H]+	InChI=1S/C15H18N2O3/c1-9(2)14(18)17-13(15(19)20)7-10-8-16-12-6-4-3-5-11(10)12/h3-6,8-9,13,16H,7H2,1-2H3,(H,17,18)(H,19,20)	CC(C)C(=O)NC(CC1=CNC2=CC=CC=C21)C(=O)O	3-(1H-indol-3-yl)-2-(isobutyrylamino)propanoic acid	582733	4
118	C14H23NO7	0.7524388498645539	[M - H2O + H]+	InChI=1S/C14H23NO7/c15-4-3-7-1-2-8(17)5-9(7)21-14-13(20)12(19)11(18)10(6-16)22-14/h1-3,8-14,16-20H,4-6,15H2	C1[C@@H](C=C/C(=C/CN)/[C@H]1O[C@H]2[C@@H]([C@H]([C@@H]([C@H](O2)CO)O)O)O)O	null		13
119	C34H42N2O12	0.7516846918330007	[M - H2O + H]+	InChI=1S/C34H42N2O12/c1-7-18(2)27-32(43)45-19(3)25(36-29(40)22-14-11-15-23(26(22)38)35-17-37)31(42)46-20(4)30(41)47-24(16-21-12-9-8-10-13-21)28(39)34(5,6)33(44)48-27/h8-15,17-20,24-25,27-28,38-39H,7,16H2,1-6H3,(H,35,37)(H,36,40)	CCC(C)C1C(=O)OC(C(C(=O)OC(C(=O)OC(C(C(C(=O)O1)(C)C)O)CC2=CC=CC=C2)C)NC(=O)C3=C(C(=CC=C3)NC=O)O)C	null	9896098	1
120	C21H40N4O13	0.7508595862944536	[M + Na]+	InChI=1S/C21H40N4O13/c22-2-1-8(28)19(34)25-7-3-6(23)17(37-20-11(24)15(32)13(30)9(4-26)35-20)18(12(7)29)38-21-16(33)14(31)10(5-27)36-21/h6-18,20-21,26-33H,1-5,22-24H2,(H,25,34)	C1C(C(C(C(C1NC(=O)C(CCN)O)O)OC2C(C(C(O2)CO)O)O)OC3C(C(C(C(O3)CO)O)O)N)N	Butyl-1709E1	198328	11
121	C27H44	0.7507469261902668	[M + H]+	InChI=1S/C27H44/c1-19(2)9-8-10-20(3)23-14-15-24-22-13-12-21-11-6-7-17-26(21,4)25(22)16-18-27(23,24)5/h6,11-12,19-20,22-25H,7-10,13-18H2,1-5H3	CC(C)CCCC(C)C1CCC2C1(CCC3C2CC=C4C3(CCC=C4)C)C	Cholesterilene	92835	176
122	C6H14O4	0.7506356864855614	[M + H]+	InChI=1S/C6H14O4/c7-1-3-9-5-6-10-4-2-8/h7-8H,1-6H2	C(COCCOCCO)O	3,8-diol	8172	31
123	C24H45O9P	0.7505660858905759	[M + H]+	InChI=1S/C24H45O9P/c1-2-3-4-5-6-7-8-9-10-11-12-13-14-15-16-17-24(28)31-19-23(27)21-33-34(29,30)32-20-22(26)18-25/h6-7,9-10,22-23,25-27H,2-5,8,11-21H2,1H3,(H,29,30)	CCCCCC=CCC=CCCCCCCCC(=O)OCC(COP(=O)(O)OCC(CO)O)O	1-(9Z,12Z-octadecadienoyl)-glycero-3-phospho-(1''-sn-glycerol)	52927437	8
124	C24H45NO3	0.7498517198052638	[M + H]+	InChI=1S/C24H45NO3/c1-4-5-6-7-8-9-10-11-12-13-14-15-16-17-18-19-23(26)25-22(24(27)28)20-21(2)3/h11-12,21-22H,4-10,13-20H2,1-3H3,(H,25,26)(H,27,28)	CCCCCCCCC=CCCCCCCCC(=O)NC(CC(C)C)C(=O)O	N-oleoyl leucine	52922067	13
125	C31H60NO9P	0.7493649547780297	[M + H]+	InChI=1S/C31H60NO9P/c1-5-6-7-8-9-10-11-12-13-14-15-16-19-22-30(34)38-27-29(41-31(35)23-20-17-18-21-25-33)28-40-42(36,37)39-26-24-32(2,3)4/h25,29H,5-24,26-28H2,1-4H3/p+1	CCCCCCCCCCCCCCCC(=O)OCC(COP(=O)(O)OCC[N+](C)(C)C)OC(=O)CCCCCC=O	null	101365300	10
126	C28H56NO9P	0.7492612555998335	[M + Na]+	InChI=1S/C28H56NO9P/c1-5-6-7-8-9-10-11-12-13-14-15-16-17-18-22-35-24-26(38-28(32)20-19-27(30)31)25-37-39(33,34)36-23-21-29(2,3)4/h26H,5-25H2,1-4H3,(H-,30,31,33,34)/p+1	CCCCCCCCCCCCCCCCOCC(COP(=O)(O)OCC[N+](C)(C)C)OC(=O)CCC(=O)O	null	10325919	9
127	C19H36N4O6	0.7481237072982378	[M + H]+	InChI=1S/C19H36N4O6/c1-9(2)7-13(21-16(25)11(5)20)17(26)22-14(8-10(3)4)18(27)23-15(12(6)24)19(28)29/h9-15,24H,7-8,20H2,1-6H3,(H,21,25)(H,22,26)(H,23,27)(H,28,29)	CC(C)CC(C(=O)NC(CC(C)C)C(=O)NC(C(C)O)C(=O)O)NC(=O)C(C)N	L-alanyl-L-leucyl-L-leucyl-L-threonine	18236761	5
128	C34H67NO3	0.7479948202070017	[M - H2O + H]+	InChI=1S/C34H67NO3/c1-3-5-7-9-11-13-14-15-16-17-18-19-20-22-24-26-28-30-34(38)35-32(31-36)33(37)29-27-25-23-21-12-10-8-6-4-2/h27,29,32-33,36-37H,3-26,28,30-31H2,1-2H3,(H,35,38)	CCCCCCCCCCCCCCCCCCCC(=O)NC(CO)C(C=CCCCCCCCCC)O	N-(eicosanoyl)-tetradecasphing-4-enine	11092732	4
129	C15H21N3O5	0.747827158795844	[M + H]+	InChI=1S/C15H21N3O5/c1-8(16)13(20)17-9(2)14(21)18-12(15(22)23)7-10-3-5-11(19)6-4-10/h3-6,8-9,12,19H,7,16H2,1-2H3,(H,17,20)(H,18,21)(H,22,23)	CC(C(=O)NC(C)C(=O)NC(CC1=CC=C(C=C1)O)C(=O)O)N	2-[2-(2-aminopropanoylamino)propanoylamino]-3-(4-hydroxyphenyl)propanoic acid	7019953	4
130	C15H27NO5	0.7465705371173722	[M + H]+	InChI=1S/C15H27NO5/c1-5-6-7-8-12(17)9-15(20)21-13(10-14(18)19)11-16(2,3)4/h6-7,12-13,17H,5,8-11H2,1-4H3/p+1	CCC=CCC(CC(=O)OC(CC(=O)O)C[N+](C)(C)C)O	(Z)-3-hydroxy-5-octenoylcarnitine	71464491	29
131	C16H28N2O5	0.7454843066447902	[M + H]+	InChI=1S/C16H28N2O5/c1-10(2)9-11(17-15(22)23-16(3,4)5)13(19)18-8-6-7-12(18)14(20)21/h10-12H,6-9H2,1-5H3,(H,17,22)(H,20,21)	CC(C)CC(C(=O)N1CCCC1C(=O)O)NC(=O)OC(C)(C)C	t-Butoxycarbonylleucylproline	559429	6
132	C12H21N3O6	0.7454244029099572	[M + H]+	InChI=1S/C12H21N3O6/c1-6(2)3-7(13)11(20)15-8(4-9(16)17)12(21)14-5-10(18)19/h6-8H,3-5,13H2,1-2H3,(H,14,21)(H,15,20)(H,16,17)(H,18,19)	CC(C)CC(C(=O)NC(CC(=O)O)C(=O)NCC(=O)O)N	L-leucyl-L-alpha-aspartylglycine	18222035	4
133	C17H34N6O4	0.7450219738833992	[M + H]+	InChI=1S/C17H34N6O4/c1-9(2)8-11(18)14(24)23-13(10(3)4)15(25)22-12(16(26)27)6-5-7-21-17(19)20/h9-13H,5-8,18H2,1-4H3,(H,22,25)(H,23,24)(H,26,27)(H4,19,20,21)	CC(C)CC(C(=O)NC(C(C)C)C(=O)NC(CCCN=C(N)N)C(=O)O)N	2-[[2-[(2-amino-4-methylpentanoyl)amino]-3-methylbutanoyl]amino]-5-(diaminomethylideneamino)pentanoic acid	18222310	3
134	C12H20N2O5	0.7445155835918711	[M + H]+	InChI=1S/C12H20N2O5/c1-3-7(2)6-9(12(18)19)14-10(15)5-4-8(13)11(16)17/h3,8-9H,4-6,13H2,1-2H3,(H,14,15)(H,16,17)(H,18,19)	C/C=C(\C)/C[C@@H](C(=O)O)NC(=O)CC[C@@H](C(=O)O)N	null		10
135	C15H27NO10	0.7442796671304213	[M + Na]+	InChI=1S/C15H27NO10/c1-5-9(16-6(2)19)14(11(21)8(4-18)24-5)26-15-13(23)12(22)10(20)7(3-17)25-15/h5,7-15,17-18,20-23H,3-4H2,1-2H3,(H,16,19)	CC1C(C(C(C(O1)CO)O)OC2C(C(C(C(O2)CO)O)O)O)NC(=O)C	null	57915202	3
136	C13H23N3O4	0.7432498802701781	[M + H]+	InChI=1S/C13H23N3O4/c1-8(2)6-9(14)12(18)15-7-11(17)16-5-3-4-10(16)13(19)20/h8-10H,3-7,14H2,1-2H3,(H,15,18)(H,19,20)	CC(C)CC(C(=O)NCC(=O)N1CCCC1C(=O)O)N	L-Proline, L-leucylglycyl-	439585	4
137	C17H24N2O4	0.7383073840733982	[M + H]+	InChI=1S/C17H24N2O4/c1-11(2)9-15(17(22)23)19-16(21)14(18-12(3)20)10-13-7-5-4-6-8-13/h4-8,11,14-15H,9-10H2,1-3H3,(H,18,20)(H,19,21)(H,22,23)	CC(C)CC(C(=O)O)NC(=O)C(CC1=CC=CC=C1)NC(=O)C	2-[(2-acetamido-3-phenylpropanoyl)amino]-4-methylpentanoic acid	2282549	21
138	C18H31N7O5	0.737990830070039	[M + Na]+	InChI=1S/C18H31N7O5/c19-10-14(26)24-8-2-5-12(24)15(27)23-11(4-1-7-22-18(20)21)16(28)25-9-3-6-13(25)17(29)30/h11-13H,1-10,19H2,(H,23,27)(H,29,30)(H4,20,21,22)	C1CC(N(C1)C(=O)CN)C(=O)NC(CCCN=C(N)N)C(=O)N2CCCC2C(=O)O	glycyl-prolyl-arginyl-proline	123681	5
139	C34H40O4	0.7376675475257785	[M + H3N + H]+	InChI=1S/C34H40O4/c1-22-20-25-21-26(37-31(35)23-10-6-4-7-11-23)16-18-33(25,2)28-17-19-34(3)27(30(22)28)14-15-29(34)38-32(36)24-12-8-5-9-13-24/h4-13,25-30H,1,14-21H2,2-3H3	CC12CCC3C(C1CCC2OC(=O)C4=CC=CC=C4)C(=C)CC5C3(CCC(C5)OC(=O)C6=CC=CC=C6)C	(17-benzoyloxy-10,13-dimethyl-7-methylidene-1,2,3,4,5,6,8,9,11,12,14,15,16,17-tetradecahydrocyclopenta[a]phenanthren-3-yl) benzoate	2748233	2
140	C16H29N3O6	0.7375664752665507	[M + H]+	InChI=1S/C16H29N3O6/c1-8(2)5-10(17)14(22)18-11(6-9(3)4)15(23)19-12(16(24)25)7-13(20)21/h8-12H,5-7,17H2,1-4H3,(H,18,22)(H,19,23)(H,20,21)(H,24,25)	CC(C)CC(C(=O)NC(CC(C)C)C(=O)NC(CC(=O)O)C(=O)O)N	L-leucyl-L-leucyl-L-aspartic acid	18222153	14
141	C16H33NO2	0.7374983221564623	[M - H2O + H]+	InChI=1S/C16H33NO2/c1-2-3-4-5-6-7-8-9-10-11-12-13-16(19)15(17)14-18/h12-13,15-16,18-19H,2-11,14,17H2,1H3	CCCCCCCCCCCC=CC(C(CO)N)O	C16 Sphingosine	14767869	8
142	C12H20N2O2	0.7368618460583245	[M + H3N + H]+	InChI=1S/C12H20N2O2/c1-8(2)5-6-9-12(16)14-7-3-4-10(14)11(15)13-9/h8-10H,3-7H2,1-2H3,(H,13,15)	CC(C)CCC1C(=O)N2CCCC2C(=O)N1	null	85575702	13
143	C17H32O5	0.7365144218942458	[M - H4O2 + H]+	InChI=1S/C17H32O5/c18-15(11-7-3-1-5-9-13-16(19)20)12-8-4-2-6-10-14-17(21)22/h15,18H,1-14H2,(H,19,20)(H,21,22)	C(CCCC(CCCCCCCC(=O)O)O)CCCC(=O)O	null		19
144	C13H23NO4	0.7359010945184865	[M + H]+	InChI=1S/C13H23NO4/c1-5-6-7-8-13(17)18-11(9-12(15)16)10-14(2,3)4/h7-8,11H,5-6,9-10H2,1-4H3/p+1	CCCC=CC(=O)OC(CC(=O)O)C[N+](C)(C)C	2-Hexenoylcarnitine	53481638	4
145	C18H24O13	0.7343441154021016	[M + H3N + H]+	InChI=1S/C18H24O13/c19-4-10-11(22)12(23)13(31-17-14(24)18(27,5-20)6-28-17)16(30-10)29-7-1-2-9(21)8(3-7)15(25)26/h1-3,10-14,16-17,19-24,27H,4-6H2,(H,25,26)	C1C(C(C(O1)OC2C(C(C(OC2OC3=CC(=C(C=C3)O)C(=O)O)CO)O)O)O)(CO)O	null	129851787	1
146	C22H45NO3	0.7335689586734191	[M + Na]+	InChI=1S/C22H45NO3/c1-3-4-5-9-12-15-20(2)16-13-10-7-6-8-11-14-17-22(26)23-21(18-24)19-25/h20-21,24-25H,3-19H2,1-2H3,(H,23,26)	CCCCCCCC(C)CCCCCCCCCC(=O)NC(CO)CO	null	102413368	39
147	C21H20O4	0.7308751078213848	[M + H]+	InChI=1S/C21H20O4/c1-14(2)5-4-6-15(3)9-11-24-21-16-7-8-20(22)25-19(16)13-18-17(21)10-12-23-18/h4-5,7-10,12-13H,1,6,11H2,2-3H3	CC(=C)C=CCC(=CCOC1=C2C=CC(=O)OC2=CC3=C1C=CO3)C	4-[(2E,5E)-3,7-dimethylocta-2,5,7-trienoxy]furo[3,2-g]chromen-7-one	5319004	1
148	C12H19N3O4	0.7306568308107588	[M + H]+	InChI=1S/C12H19N3O4/c13-7-10(16)14-5-1-3-8(14)11(17)15-6-2-4-9(15)12(18)19/h8-9H,1-7,13H2,(H,18,19)	C1CC(N(C1)C(=O)CN)C(=O)N2CCCC2C(=O)O	Gly-pro-pro terpolymer	3082260	1
149	C21H38O3	0.7306121310616186	[M + H]+	InChI=1S/C21H38O3/c1-2-3-4-5-6-7-8-9-10-11-12-13-14-15-16-17-21(22)24-19-20-18-23-20/h9-10,20H,2-8,11-19H2,1H3	CCCCCCCCC=CCCCCCCCC(=O)OCC1CO1	Glycidol oleate	62574	44
150	C32H65NO3	0.7301514898583759	[M + H]+	InChI=1S/C32H65NO3/c1-3-5-7-9-11-13-15-16-18-20-22-24-26-28-32(36)33-30(29-34)31(35)27-25-23-21-19-17-14-12-10-8-6-4-2/h30-31,34-35H,3-29H2,1-2H3,(H,33,36)	CCCCCCCCCCCCCCCC(=O)NC(CO)C(CCCCCCCCCCCCC)O	Hexadecanamide, N-[2-hydroxy-1-(hydroxymethyl)pentadecyl]-	15511094	1
151	C21H29N3O6	0.7298346958456046	[M + H]+	InChI=1S/C21H29N3O6/c1-14(2)11-16(20(27)28)23-19(26)17-9-6-10-24(17)18(25)12-22-21(29)30-13-15-7-4-3-5-8-15/h3-5,7-8,14,16-17H,6,9-13H2,1-2H3,(H,22,29)(H,23,26)(H,27,28)	CC(C)CC(C(=O)O)NC(=O)C1CCCN1C(=O)CNC(=O)OCC2=CC=CC=C2	N-[(benzyloxy)carbonyl]glycylprolylleucine	13267259	3
152	C21H39NO4	0.7292516704132642	[M + H]+	InChI=1S/C21H39NO4/c1-5-6-7-8-9-10-11-12-13-14-15-16-21(25)26-19(17-20(23)24)18-22(2,3)4/h8-9,19H,5-7,10-18H2,1-4H3/p+1	CCCCC=CCCCCCCCC(=O)OC(CC(=O)O)C[N+](C)(C)C	null	53634646	24
153	C17H32N2O5	0.7291239320929099	[M + H]+	InChI=1S/C17H32N2O5/c1-9(2)8-12(17(23)24)19(7)16(22)13(10(3)4)18-15(21)14(20)11(5)6/h9-14,20H,8H2,1-7H3,(H,18,21)(H,23,24)	CC(C)C[C@@H](C(=O)O)N(C)C(=O)[C@H](C(C)C)NC(=O)[C@H](C(C)C)O	null		6
154	C23H35NO5S	0.7290795536876243	[M + H]+	InChI=1S/C23H35NO5S/c1-2-3-4-5-6-7-8-9-10-11-12-13-16-21(30-18-19(24)23(28)29)20(25)15-14-17-22(26)27/h3-4,6-7,9-13,16,19-21,25H,2,5,8,14-15,17-18,24H2,1H3,(H,26,27)(H,28,29)	CCC=CCC=CCC=CC=CC=CC(C(CCCC(=O)O)O)SCC(C(=O)O)N	Leukotriene E5	6439533	10
155	C28H36O8	0.7283574530118252	[M + H]+	InChI=1S/C28H36O8/c1-14(29)34-20-12-18(30)24(2,3)17-11-19(31)27(6)16(26(17,20)5)7-9-25(4)21(15-8-10-33-13-15)35-23(32)22-28(25,27)36-22/h8,10,13,16-18,20-22,30H,7,9,11-12H2,1-6H3	CC(=O)OC1CC(C(C2C1(C3CCC4(C(OC(=O)C5C4(C3(C(=O)C2)C)O5)C6=COC=C6)C)C)(C)C)O	Spectrum_000475	4202701	4
156	C20H19N3O3	0.727224795353106	[M + H]+	InChI=1S/C20H19N3O3/c24-14-7-5-12(6-8-14)9-17-19(25)23-18(20(26)22-17)10-13-11-21-16-4-2-1-3-15(13)16/h1-8,11,17-18,21,24H,9-10H2,(H,22,26)(H,23,25)	C1=CC=C2C(=C1)C(=CN2)CC3C(=O)NC(C(=O)N3)CC4=CC=C(C=C4)O	cyclo(L-Tyr-L-Trp)	7408259	1
157	C8H18N4O	0.7265498781942534	[M + H]+	InChI=1S/C8H18N4O/c1-2-7(13)11-5-3-4-6-12-8(9)10/h2-6H2,1H3,(H,11,13)(H4,9,10,12)	CCC(=O)NCCCCN=C(N)N	Propanoylagmatine	439760	2
158	C21H43O9P	0.7265105821829432	[M - H2O + H]+	InChI=1S/C21H43O9P/c1-3-18(2)12-10-8-6-4-5-7-9-11-13-21(25)28-15-20(24)17-30-31(26,27)29-16-19(23)14-22/h18-20,22-24H,3-17H2,1-2H3,(H,26,27)	CCC(C)CCCCCCCCCCC(=O)OCC(COP(=O)(O)OCC(CO)O)O	1-(12-methyltetradecanoyl)-3-phosphoglyceroglycerol	10344650	15
159	C20H29N3O5	0.7264418251998729	[M + H]+	InChI=1S/C20H29N3O5/c1-12(2)10-15(21)19(26)23-9-3-4-17(23)18(25)22-16(20(27)28)11-13-5-7-14(24)8-6-13/h5-8,12,15-17,24H,3-4,9-11,21H2,1-2H3,(H,22,25)(H,27,28)	CC(C)CC(C(=O)N1CCCC1C(=O)NC(CC2=CC=C(C=C2)O)C(=O)O)N	L-leucyl-L-prolyl-L-tyrosine	11234718	4
160	C33H38O13	0.7238084603033267	[M + H]+	InChI=1S/C33H38O13/c1-41-24-14-19(7-10-23(24)37)29-22(21-12-17(4-3-11-34)13-25(42-2)30(21)45-29)16-43-33-31(28(39)27(38)26(15-35)44-33)46-32(40)18-5-8-20(36)9-6-18/h5-10,12-14,22,26-29,31,33-39H,3-4,11,15-16H2,1-2H3	COC1=C(C=CC(=C1)C2C(C3=CC(=CC(=C3O2)OC)CCCO)COC4C(C(C(C(O4)CO)O)O)OC(=O)C5=CC=C(C=C5)O)O	null	10556131	5
161	C27H52O9	0.7230634384029088	[M + H3N + H]+	InChI=1S/C27H52O9/c1-2-3-4-5-6-7-8-9-10-11-12-13-14-15-16-17-23(30)34-19-21(29)20-35-27-26(33)25(32)24(31)22(18-28)36-27/h21-22,24-29,31-33H,2-20H2,1H3	CCCCCCCCCCCCCCCCCC(=O)OCC(COC1C(C(C(C(O1)CO)O)O)O)O	Epitope ID:161515	18634535	18
162	C23H37N7O6	0.7228251449160312	[M + H]+	InChI=1S/C23H37N7O6/c1-12(2)8-17(29-19(31)13(3)24)22(34)30-7-5-6-18(30)21(33)28-16(9-15-10-25-11-26-15)20(32)27-14(4)23(35)36/h10-14,16-18H,5-9,24H2,1-4H3,(H,25,26)(H,27,32)(H,28,33)(H,29,31)(H,35,36)	CC(C)CC(C(=O)N1CCCC1C(=O)NC(CC2=CN=CN2)C(=O)NC(C)C(=O)O)NC(=O)C(C)N	null	9892453	3
163	C27H44O13	0.7227111238013504	[M + Na]+	InChI=1S/C27H44O13/c1-12(2)17(29)24(35)40-16-7-9-27(36,11-38-25-21(33)20(32)19(31)15(10-28)39-25)22-18(30)14(6-8-26(16,22)4)13(3)23(34)37-5/h12,14-22,25,28-33,36H,3,6-11H2,1-2,4-5H3	CC(C)[C@H](C(=O)O[C@@H]1CC[C@]([C@@H]2[C@]1(CC[C@H]([C@@H]2O)C(=C)C(=O)OC)C)(CO[C@H]3[C@@H]([C@@H]([C@@H]([C@H](O3)CO)O)O)O)O)O	null		24
164	C17H34N2O5	0.7222501554541784	[M + Na]+	InChI=1S/C17H34N2O5/c1-3-4-5-9-16(22)14(10-12-20)18-11-7-6-8-15(17(23)24)19-13(2)21/h14-16,18,20,22H,3-12H2,1-2H3,(H,19,21)(H,23,24)	CCCCCC(C(CCO)NCCCCC(C(=O)O)NC(=O)C)O	null	118987290	7
165	C27H48O8	0.7222083362349816	[M - H2O + H]+	InChI=1S/C27H48O8/c1-13(12-28)6-5-7-14(2)17-20(31)22(33)23-26(17,4)11-9-16-25(3)10-8-15(29)19(30)18(25)21(32)24(34)27(16,23)35/h13-24,28-35H,5-12H2,1-4H3	CC(CCCC(C)C1C(C(C2C1(CCC3C2(C(C(C4C3(CCC(C4O)O)C)O)O)O)C)O)O)CO	ACMC-20mssg	582340	33
166	C14H19N6O10P	0.7220361081592991	[M - H4O2 + H]+	InChI=1S/C14H19N6O10P/c15-5(1-7(21)22)14(25)30-31(26,27)28-2-6-9(23)10(24)13(29-6)20-4-19-8-11(16)17-3-18-12(8)20/h3-6,9-10,13,23-24H,1-2,15H2,(H,21,22)(H,26,27)(H2,16,17,18)	C1=NC2=C(C(=N1)N)N=CN2C3C(C(C(O3)COP(=O)(O)OC(=O)C(CC(=O)O)N)O)O	aspartyl-adenosine-5''-monophosphate	2243	3
167	C38H75NO3	0.7219654918227659	[M + H]+	InChI=1S/C38H75NO3/c1-3-5-7-9-11-13-15-16-17-18-19-20-21-22-24-26-28-30-32-34-38(42)39-36(35-40)37(41)33-31-29-27-25-23-14-12-10-8-6-4-2/h31,33,36-37,40-41H,3-30,32,34-35H2,1-2H3,(H,39,42)	CCCCCCCCCCCCCCCCCCCCCC(=O)NC(CO)C(C=CCCCCCCCCCCC)O	N-(docosanoyl)-hexadecasphing-4-enine	10627306	5
168	C10H14N2O2	0.7210786250768225	[M + H3N + H]+	InChI=1S/C10H14N2O2/c13-9-7-3-1-5-11(7)10(14)8-4-2-6-12(8)9/h7-8H,1-6H2	C1CC2C(=O)N3CCCC3C(=O)N2C1	Proline anhydride	529063	4
169	C25H46O5	0.7210710685236164	[M + H]+	InChI=1S/C25H46O5/c1-3-5-6-7-8-9-10-11-12-13-14-15-16-17-18-20-25(28)30-23(21-26)22-29-24(27)19-4-2/h11-12,23,26H,3-10,13-22H2,1-2H3	CCCCCCCCC=CCCCCCCCC(=O)OC(CO)COC(=O)CCC	1-butyryl-2-(9Z)-octadecenoyl-sn-glycerol	71728387	5
170	C39H70O7	0.7201709458091664	[M + H3N + H]+	InChI=1S/C39H70O7/c40-33-29-25-21-17-13-9-5-1-3-7-11-15-19-23-27-31-38(43)45-36-37(35-42)46-39(44)32-28-24-20-16-12-8-4-2-6-10-14-18-22-26-30-34-41/h1-4,10,14,37,40-42H,5-9,11-13,15-36H2	C(CCCCO)CCCC=CCCCCCCCC(=O)OCC(CO)OC(=O)CCCCCCCC=CCC=CCCCCCO	null	91820474	1
171	C11H15N5	0.7200977853992129	[M + H]+	InChI=1S/C11H15N5/c1-7-6-10(12-4)14-11(13-7)16-9(3)5-8(2)15-16/h5-6H,1-4H3,(H,12,13,14)	CC1=CC(=NC(=N1)N2C(=CC(=N2)C)C)NC	2-(3,5-dimethylpyrazol-1-yl)-N,6-dimethylpyrimidin-4-amine	657722	3
172	C12H20N2O4	0.7196307824928481	[M + H]+	InChI=1S/C12H20N2O4/c1-3-4-8(2)7-11(16)14-9(12(17)18)5-6-10(13)15/h7,9H,3-6H2,1-2H3,(H2,13,15)(H,14,16)(H,17,18)	CCCC(=CC(=O)NC(CCC(=O)N)C(=O)O)C	5-amino-2-[[(Z)-3-methylhex-2-enoyl]amino]-5-oxopentanoic acid	16666684	24
173	C10H17N3O	0.7194838935759521	[M + H]+	InChI=1S/C10H17N3O/c1-8(2)5-10(14)12-4-3-9-6-11-7-13-9/h6-8H,3-5H2,1-2H3,(H,11,13)(H,12,14)	CC(C)CC(=O)NCCC1=CN=CN1	Dolichotheline	168082	6
174	C27H49O12P	0.7189991195114097	[M - H2O + H]+	InChI=1S/C27H49O12P/c1-2-3-4-5-6-7-8-9-10-11-12-13-14-15-16-17-21(29)37-18-20(28)19-38-40(35,36)39-27-25(33)23(31)22(30)24(32)26(27)34/h6-7,9-10,20,22-28,30-34H,2-5,8,11-19H2,1H3,(H,35,36)	CCCCCC=CCC=CCCCCCCCC(=O)OCC(COP(=O)(O)OC1C(C(C(C(C1O)O)O)O)O)O	1-(9Z,12Z-octadecadienoyl)-glycero-3-phospho-(1''-myo-inositol)	9873385	23
175	C15H27N3O6	0.7185360557017972	[M + H]+	InChI=1S/C15H27N3O6/c1-7(2)11(14(22)18-12(8(3)4)15(23)24)17-13(21)9(16)5-6-10(19)20/h7-9,11-12H,5-6,16H2,1-4H3,(H,17,21)(H,18,22)(H,19,20)(H,23,24)	CC(C)C(C(=O)NC(C(C)C)C(=O)O)NC(=O)C(CCC(=O)O)N	L-alpha-glutamyl-L-valyl-L-valine	18220498	3
176	C22H44NO9P	0.7177956800837721	[M + H]+	InChI=1S/C22H44NO9P/c1-2-3-4-5-6-7-8-9-10-11-12-13-14-15-21(25)30-16-19(24)17-31-33(28,29)32-18-20(23)22(26)27/h19-20,24H,2-18,23H2,1H3,(H,26,27)(H,28,29)	CCCCCCCCCCCCCCCC(=O)OCC(COP(=O)(O)OCC(C(=O)O)N)O	1-C16:0-lysophosphatidylserine(1-)	4575781	7
177	C14H24O7	0.7174385167142981	[M + H]+	InChI=1S/C14H24O7/c1-3-5-7-20-11(15)9-14(19,13(17)18)10-12(16)21-8-6-4-2/h19H,3-10H2,1-2H3,(H,17,18)	CCCCOC(=O)CC(CC(=O)OCCCC)(C(=O)O)O	4-butoxy-2-(2-butoxy-2-oxoethyl)-2-hydroxy-4-oxobutanoic acid	14134170	12
178	C11H18N5O14P3	0.7173338110366758	[M + H]+	InChI=1S/C11H18N5O14P3/c12-9-6-10(14-2-13-9)16(3-15-6)11-8(18)7(17)5(29-11)1-26-32(22,23)30-33(24,25)28-4-27-31(19,20)21/h2-3,5,7-8,11,17-18H,1,4H2,(H,22,23)(H,24,25)(H2,12,13,14)(H2,19,20,21)	C1=NC2=C(C(=N1)N)N=CN2C3C(C(C(O3)COP(=O)(O)OP(=O)(O)OCOP(=O)(O)O)O)O	null	123131541	2
179	C17H20N6O5	0.7155061520013903	[M - H2O + H]+	InChI=1S/C17H20N6O5/c18-16-21-13-10(14(27)22-16)20-17(19-6-8-4-2-1-3-5-8)23(13)15-12(26)11(25)9(7-24)28-15/h1-5,9,11-12,15,24-26H,6-7H2,(H,19,20)(H3,18,21,22,27)	C1=CC=C(C=C1)CNC2=NC3=C(N2C4C(C(C(O4)CO)O)O)NC(=NC3=O)N	6H-Purin-6-one,9-dihydro-8-[(phenylmethyl)amino]-	325239	3
180	C40H79NO3	0.7155017644788572	[M + H]+	InChI=1S/C40H79NO3/c1-3-5-7-9-11-13-15-16-17-18-19-20-21-22-23-24-26-28-30-32-34-36-40(44)41-38(37-42)39(43)35-33-31-29-27-25-14-12-10-8-6-4-2/h33,35,38-39,42-43H,3-32,34,36-37H2,1-2H3,(H,41,44)	CCCCCCCCCCCCCCCCCCCCCCCC(=O)NC(CO)C(C=CCCCCCCCCCCC)O	N-(tetracosanoyl)-hexadecasphing-4-enine	10627700	4
181	C28H44O12	0.7152369824769068	[M + Na]+	InChI=1S/C28H44O12/c1-8-25(5)11-15(31)28(36)26(6)16(39-23-19(34)18(33)17(32)14(12-29)38-23)9-10-24(3,4)21(26)20(37-13(2)30)22(35)27(28,7)40-25/h8,14,16-23,29,32-36H,1,9-12H2,2-7H3	CC(=O)OC1C2C(CCC(C2(C3(C(=O)CC(OC3(C1O)C)(C)C=C)O)C)OC4C(C(C(C(O4)CO)O)O)O)(C)C	null	16215883	12
182	C10H19NO4S	0.7139838032860534	[M + H]+	InChI=1S/C10H19NO4S/c1-7(13)11-8(9(14)15)6-16-10(2,3)4-5-12/h8,12H,4-6H2,1-3H3,(H,11,13)(H,14,15)	CC(=O)NC(CSC(C)(C)CCO)C(=O)O	null	86033384	6
183	C42H83NO3	0.7137845404428741	[M + H]+	InChI=1S/C42H83NO3/c1-3-5-7-9-11-13-15-17-19-21-22-24-26-28-30-32-34-36-38-42(46)43-40(39-44)41(45)37-35-33-31-29-27-25-23-20-18-16-14-12-10-8-6-4-2/h35,37,40-41,44-45H,3-34,36,38-39H2,1-2H3,(H,43,46)	CCCCCCCCCCCCCCCCCCCCC(=O)NC(CO)C(C=CCCCCCCCCCCCCCCCC)O	null	134768799	8
184	C35H69NO3	0.7124162473287157	[M + H]+	InChI=1S/C35H69NO3/c1-3-5-7-9-11-13-15-17-19-21-23-25-27-29-31-35(39)36-33(32-37)34(38)30-28-26-24-22-20-18-16-14-12-10-8-6-4-2/h28,30,33-34,37-38H,3-27,29,31-32H2,1-2H3,(H,36,39)	CCCCCCCCCCCCCCCCC(=O)NC(CO)C(C=CCCCCCCCCCCCCC)O	C17 Ceramide (d18:1/17:0)	11664003	2
185	C25H46N2O15	0.7113078196248355	[M + H]+	InChI=1S/C25H46N2O15/c1-10-15(31)17(33)19(35)24(38-10)41-21-13(9-29)40-23(37-7-5-3-4-6-26)14(27-11(2)30)22(21)42-25-20(36)18(34)16(32)12(8-28)39-25/h10,12-25,28-29,31-36H,3-9,26H2,1-2H3,(H,27,30)	CC1C(C(C(C(O1)OC2C(OC(C(C2OC3C(C(C(C(O3)CO)O)O)O)NC(=O)C)OCCCCCN)CO)O)O)O	null	134160280	6
186	C35H50O12	0.7107314632614411	[M + Na]+	InChI=1S/C35H50O12/c1-16-8-11-35(30(44)45)13-12-32(3)17(18(35)14-16)6-7-20-31(2)15-19(36)26(34(5,29(42)43)21(31)9-10-33(20,32)4)47-28-24(39)22(37)23(38)25(46-28)27(40)41/h6,18-26,28,36-39H,1,7-15H2,2-5H3,(H,40,41)(H,42,43)(H,44,45)	C[C@@]12CC[C@@H]3[C@@]([C@H]1CC=C4[C@]2(CC[C@@]5([C@H]4CC(=C)CC5)C(=O)O)C)(C[C@@H]([C@@H]([C@@]3(C)C(=O)O)O[C@H]6[C@@H]([C@H]([C@@H]([C@H](O6)C(=O)O)O)O)O)O)C	null		13
187	C21H39NO5	0.7095508163134103	[M + Na]+	InChI=1S/C21H39NO5/c1-5-6-7-8-9-10-11-12-13-14-18(23)15-21(26)27-19(16-20(24)25)17-22(2,3)4/h8-9,18-19,23H,5-7,10-17H2,1-4H3/p+1	CCCCC=CCCCCCC(CC(=O)OC(CC(=O)O)C[N+](C)(C)C)O	null	86289104	26
188	C10H19NO5	0.709522038515958	[M + H]+	InChI=1S/C10H19NO5/c1-10(2,6-12)8(14)9(15)11-5-4-7(13)16-3/h8,12,14H,4-6H2,1-3H3,(H,11,15)	CC(C)(CO)C(C(=O)NCCC(=O)OC)O	Methyl pantothenate	135189	5
189	C27H42O7S	0.7091366936401341	[M + H3N + H]+	InChI=1S/C27H42O7S/c1-15-7-10-27(32-14-15)16(2)24-22(33-27)13-21-19-6-5-17-11-18(28)12-23(34-35(29,30)31)26(17,4)20(19)8-9-25(21,24)3/h5,15-16,18-24,28H,6-14H2,1-4H3,(H,29,30,31)	CC1CCC2(C(C3C(O2)CC4C3(CCC5C4CC=C6C5(C(CC(C6)O)OS(=O)(=O)O)C)C)C)OC1	null	101995302	3
190	C14H25N3O7	0.7077688765156033	[M + H]+	InChI=1S/C14H25N3O7/c1-6(2)4-8(15)12(21)17-11(7(3)18)13(22)16-9(14(23)24)5-10(19)20/h6-9,11,18H,4-5,15H2,1-3H3,(H,16,22)(H,17,21)(H,19,20)(H,23,24)	CC(C)CC(C(=O)NC(C(C)O)C(=O)NC(CC(=O)O)C(=O)O)N	L-leucyl- L-threonyl- L-aspartic acid	18222258	7
191	C16H23N5O5	0.7055612071579141	[M + H]+	InChI=1S/C16H23N5O5/c1-8(4-22)3-9(2)20-14-11-15(18-6-17-14)21(7-19-11)16-13(25)12(24)10(5-23)26-16/h3,6-7,9-10,12-13,16,22-25H,4-5H2,1-2H3,(H,17,18,20)	CC(C=C(C)CO)NC1=NC=NC2=C1N=CN2C3C(C(C(O3)CO)O)O	(2R,3S,4R,5R)-2-(hydroxymethyl)-5-[6-[[(E,2R)-5-hydroxy-4-methylpent-3-en-2-yl]amino]purin-9-yl]oxolane-3,4-diol	14411454	1
192	C24H30O13	0.7026022293102075	[M + H]+	InChI=1S/C24H30O13/c1-30-13-6-11(7-14(31-2)18(13)25)23(29)35-10-17-19(26)20(27)21(28)24(37-17)36-12-8-15(32-3)22(34-5)16(9-12)33-4/h6-9,17,19-21,24-28H,10H2,1-5H3	COC1=CC(=CC(=C1O)OC)C(=O)OCC2C(C(C(C(O2)OC3=CC(=C(C(=C3)OC)OC)OC)O)O)O	null	101664403	36
193	C33H56O11	0.7014667721118885	[M + H3N + H]+	InChI=1S/C33H56O11/c1-15(10-18(14-31(2,3)42)43-30-27(39)25(37)26(38)28(44-30)29(40)41)19-6-7-20-24-21(13-23(36)33(19,20)5)32(4)9-8-17(34)11-16(32)12-22(24)35/h15-28,30,34-39,42H,6-14H2,1-5H3,(H,40,41)	C[C@H](C[C@H](CC(C)(C)O)O[C@H]1[C@@H]([C@H]([C@@H]([C@H](O1)C(=O)O)O)O)O)[C@H]2CC[C@@H]3[C@@]2([C@H](C[C@H]4[C@H]3[C@@H](C[C@H]5[C@@]4(CC[C@H](C5)O)C)O)O)C	null		30
194	C12H17N5O5	0.7005565112924991	[M + H]+	InChI=1S/C12H17N5O5/c18-2-1-13-10-7-11(15-4-14-10)17(5-16-7)12-9(21)8(20)6(3-19)22-12/h4-6,8-9,12,18-21H,1-3H2,(H,13,14,15)	C1=NC2=C(C(=N1)NCCO)N=CN2C3C(C(C(O3)CO)O)O	Oprea1_420520	96124	5
195	C24H40O10	0.6998940215101578	[M - H2O + H]+	InChI=1S/C24H40O10/c1-13(5-4-7-23(2)14-6-8-24(23,3)16(25)9-14)11-33-22-21(31)20(30)19(29)15(34-22)12-32-18(28)10-17(26)27/h13-16,19-22,25,29-31H,4-12H2,1-3H3,(H,26,27)	CC(CCCC1(C2CCC1(C(C2)O)C)C)COC3C(C(C(C(O3)COC(=O)CC(=O)O)O)O)O	null	91669258	73
196	C26H43NO6S	0.6998856879775027	[M - H4O2 + H]+	InChI=1S/C26H43NO6S/c1-16(4-7-23(30)27-12-13-34(31,32)33)19-5-6-20-24-21(9-11-26(19,20)3)25(2)10-8-18(28)14-17(25)15-22(24)29/h16-21,24,28H,4-15H2,1-3H3,(H,27,30)(H,31,32,33)	CC(CCC(=O)NCCS(=O)(=O)O)C1CCC2C1(CCC3C2C(=O)CC4C3(CCC(C4)O)C)C	3-Hydroxy-7-oxocholanoyltaurine	195866	13
197	C22H24O10	0.6993261580124177	[M + H]+	InChI=1S/C22H24O10/c1-9-19(26)20(27)21(28)22(30-9)31-11-6-13(24)18-14(25)8-16(32-17(18)7-11)10-3-4-15(29-2)12(23)5-10/h3-7,9,16,19-24,26-28H,8H2,1-2H3	CC1C(C(C(C(O1)OC2=CC(=C3C(=O)CC(OC3=C2)C4=CC(=C(C=C4)OC)O)O)O)O)O	Hesperetin 7-O-rhamnoside	42607982	1
198	C41H83NO3	0.698763508350465	[M + H]+	InChI=1S/C41H83NO3/c1-3-5-7-9-11-13-15-17-19-20-21-22-23-25-27-29-31-33-35-37-41(45)42-39(38-43)40(44)36-34-32-30-28-26-24-18-16-14-12-10-8-6-4-2/h39-40,43-44H,3-38H2,1-2H3,(H,42,45)	CCCCCCCCCCCCCCCCCCCCCC(=O)NC(CO)C(CCCCCCCCCCCCCCCC)O	N-[(2S,3R)-1,3-dihydroxynonadecan-2-yl]docosanamide	11262199	1
199	C19H28	0.698726582363534	[M + H]+	InChI=1S/C19H28/c1-5-18(3)12-10-17-15(13-18)8-9-16-14(2)7-6-11-19(16,17)4/h5,8,16-17H,1-2,6-7,9-13H2,3-4H3	CC1(CCC2C(=CCC3C2(CCCC3=C)C)C1)C=C	2-ethenyl-2,4b-dimethyl-8-methylidene-3,4,4a,5,6,7,8a,9-octahydro-1H-phenanthrene	560947	46
200	C30H54O12	0.6987046008472815	[M + H3N + H]+	InChI=1S/C30H54O12/c1-4-5-6-7-8-9-10-11-12-13-14-15-16-17-26(36)42-28-27(37)25(20-38-21(2)32)41-30(29(28)40-22(3)33)39-19-24(35)23(34)18-31/h23-25,27-31,34-35,37H,4-20H2,1-3H3	CCCCCCCCCCCCCCCC(=O)OC1C(C(OC(C1OC(=O)C)OCC(C(CO)O)O)COC(=O)C)O	null	11028432	4
201	C18H34N2O13	0.698573438806298	[M + H]+	InChI=1S/C18H34N2O13/c19-4-1-5(20)16(33-18-13(28)11(26)9(24)7(3-22)31-18)14(29)15(4)32-17-12(27)10(25)8(23)6(2-21)30-17/h4-18,21-29H,1-3,19-20H2	C1C(C(C(C(C1N)OC2C(C(C(C(O2)CO)O)O)O)O)OC3C(C(C(C(O3)CO)O)O)O)N	3'-Deamino-3'-hydroxykanamycin X	53361772	8
202	C38H77NO3	0.6981856046626499	[M + H]+	InChI=1S/C38H77NO3/c1-3-5-7-9-11-13-15-17-19-21-23-25-27-29-31-33-37(41)36(35-40)39-38(42)34-32-30-28-26-24-22-20-18-16-14-12-10-8-6-4-2/h36-37,40-41H,3-35H2,1-2H3,(H,39,42)	CCCCCCCCCCCCCCCCCC(C(CO)NC(=O)CCCCCCCCCCCCCCCCC)O	N-stearoyl-C20-sphinganine	21259879	3
203	C36H73NO3	0.6970467820828382	[M + H]+	InChI=1S/C36H73NO3/c1-3-5-7-9-11-13-15-17-18-20-21-23-25-27-29-31-35(39)34(33-38)37-36(40)32-30-28-26-24-22-19-16-14-12-10-8-6-4-2/h34-35,38-39H,3-33H2,1-2H3,(H,37,40)	CCCCCCCCCCCCCCCCCC(C(CO)NC(=O)CCCCCCCCCCCCCCC)O	N-palmitoyl-C20-sphinganine	70678855	2
204	C14H23O4P	0.6967344939212459	[M + H]+	InChI=1S/C14H23O4P/c1-3-5-12-16-19(15,17-13-6-4-2)18-14-10-8-7-9-11-14/h7-11H,3-6,12-13H2,1-2H3	CCCCOP(=O)(OCCCC)OC1=CC=CC=C1	Dibutyl phenylphosphate	17312	11
205	C16H17NO7	0.6953111562587172	[M + H]+	InChI=1S/C16H17NO7/c17-9-3-1-8-6-10(4-2-7(8)5-9)23-16-13(20)11(18)12(19)14(24-16)15(21)22/h1-6,11-14,16,18-20H,17H2,(H,21,22)	C1=CC2=C(C=CC(=C2)O[C@H]3[C@@H]([C@H]([C@@H]([C@H](O3)C(=O)O)O)O)O)C=C1N	null		2
206	C21H28N6O10	0.695179967100308	[M + H]+	InChI=1S/C21H28N6O10/c1-8-9(5-10(29)12(19(33)35-3)24-21(34)36-4)27-17(32)13-16(25(2)20(27)23-8)26(7-22-13)18-15(31)14(30)11(6-28)37-18/h7,10-12,14-15,18,28-31H,5-6H2,1-4H3,(H,24,34)	CC1=C(N2C(=O)C3=C(N(C2=N1)C)N(C=N3)C4C(C(C(O4)CO)O)O)CC(C(C(=O)OC)NC(=O)OC)O	null	71464645	1
207	C28H38O15	0.6945334154265089	[M + H]+	InChI=1S/C28H38O15/c1-5-12-13(7-19(30)41-17-6-14-15(11(17)2)9-39-26(36)20(14)25(35)38-4)16(24(34)37-3)10-40-27(12)43-28-23(33)22(32)21(31)18(8-29)42-28/h5,10-15,17-18,20-23,27-29,31-33H,1,6-9H2,2-4H3	CC1C(CC2C1COC(=O)C2C(=O)OC)OC(=O)CC3C(C(OC=C3C(=O)OC)OC4C(C(C(C(O4)CO)O)O)O)C=C	null	100927546	1
208	C26H34O15	0.6936811111672457	[M + H3N + H]+	InChI=1S/C26H34O15/c1-36-19(12-3-4-16(29)17(30)7-12)11-38-20(31)8-14-13(5-6-27)25(39-10-15(14)24(35)37-2)41-26-23(34)22(33)21(32)18(9-28)40-26/h3-5,7,10,14,18-19,21-23,25-30,32-34H,6,8-9,11H2,1-2H3	COC(COC(=O)CC1C(=COC(C1=CCO)OC2C(C(C(C(O2)CO)O)O)O)C(=O)OC)C3=CC(=C(C=C3)O)O	null	102163951	5
209	C5H8N4O2	0.6935634545276934	[M + H]+	InChI=1S/C5H8N4O2/c1-2-6-3-7-4(10)9-5(11)8-3/h2H2,1H3,(H3,6,7,8,9,10,11)	CCNC1=NC(=O)NC(=O)N1	N-Ethylammelide	17514	3
210	C34H50O4	0.6932550434005799	[M + Na]+	InChI=1S/C34H50O4/c1-22(35)37-21-30(5)16-17-31(6)18-19-33(8)25-10-11-26-29(3,4)28(38-23(2)36)13-14-32(26,7)24(25)12-15-34(33,9)27(31)20-30/h10-12,27-28H,13-21H2,1-9H3	CC(=O)OCC1(CCC2(CCC3(C4=CC=C5C(C(CCC5(C4=CCC3(C2C1)C)C)OC(=O)C)(C)C)C)C)C	null	10098262	16
211	C12H25NO	0.6929521554387035	[M + H]+	InChI=1S/C12H25NO/c1-2-3-4-5-6-7-8-9-10-11-12(13)14/h2-11H2,1H3,(H2,13,14)	CCCCCCCCCCCC(=O)N	Amide KK	14256	48
212	C15H27NO4	0.6928605414152259	[M + H]+	InChI=1S/C15H27NO4/c1-5-6-7-8-9-10-15(19)20-13(11-14(17)18)12-16(2,3)4/h9-10,13H,5-8,11-12H2,1-4H3/p+1	CCCCCC=CC(=O)OC(CC(=O)O)C[N+](C)(C)C	trans-2-octenoylcarnitine	70679121	59
213	C11H19N5O2	0.6919073026569045	[M + H]+	InChI=1S/C11H19N5O2/c12-11(13)14-5-1-3-7-10(18)16-6-2-4-8(16)9(17)15-7/h7-8H,1-6H2,(H,15,17)(H4,12,13,14)	C1CC2C(=O)NC(C(=O)N2C1)CCCN=C(N)N	2-{3-[(3R,8aR)-1,4-dioxo-hexahydropyrrolo[1,2-a]piperazin-3-yl]propyl}guanidine	449095	6
214	C26H46O7	0.6908714840038863	[M - H2O + H]+	InChI=1S/C26H46O7/c1-5-15(27)7-6-14(2)16-12-20(30)26(33)24(16,4)11-9-19-23(3)10-8-17(28)22(31)21(23)18(29)13-25(19,26)32/h14-22,27-33H,5-13H2,1-4H3	CCC(CCC(C)C1CC(C2(C1(CCC3C2(CC(C4C3(CCC(C4O)O)C)O)O)C)O)O)O	null	102049439	7
215	C8H16N2O2	0.6908354844102632	[M + H]+	InChI=1S/C8H16N2O2/c1-7(11)9-5-3-4-6-10-8(2)12/h3-6H2,1-2H3,(H,9,11)(H,10,12)	CC(=O)NCCCCNC(=O)C	N-(4-acetamidobutyl)acetamide	533686	20
216	C25H44N2O6	0.6897636283900038	[M + H]+	InChI=1S/C25H44N2O6/c1-6-15(2)22-24(31)27-13-9-12-19(27)25(32)33-21(14-20(29)18(5)23(30)26-22)16(3)10-7-8-11-17(4)28/h15-22,28-29H,6-14H2,1-5H3,(H,26,30)	CCC(C)C1C(=O)N2CCCC2C(=O)OC(CC(C(C(=O)N1)C)O)C(C)CCCCC(C)O	null	24853879	6
217	C18H19NO3	0.6885402213770653	[M + H]+	InChI=1S/C18H19NO3/c20-17(12-11-14-7-3-1-4-8-14)19-16(18(21)22)13-15-9-5-2-6-10-15/h1-10,16H,11-13H2,(H,19,20)(H,21,22)	C1=CC=C(C=C1)CCC(=O)NC(CC2=CC=CC=C2)C(=O)O	beta-Phenylpropionyl-L-phenylalanine	47590	1
218	C42H85NO3	0.6882281597777626	[M + H]+	InChI=1S/C42H85NO3/c1-3-5-7-9-11-13-15-17-19-20-21-22-24-26-28-30-32-34-36-38-42(46)43-40(39-44)41(45)37-35-33-31-29-27-25-23-18-16-14-12-10-8-6-4-2/h40-41,44-45H,3-39H2,1-2H3,(H,43,46)	CCCCCCCCCCCCCCCCCCCCCC(=O)NC(CO)C(CCCCCCCCCCCCCCCCC)O	N-docosanoyl-C20-sphinganine	70678884	1
219	C32H39N5O6	0.6874695064534222	[M + H]+	InChI=1S/C32H39N5O6/c1-20(2)27(35-29(39)21(3)36(4)19-38)32(42)37-17-15-26-28(37)31(41)34-25(18-23-8-6-5-7-9-23)30(40)33-16-14-22-10-12-24(43-26)13-11-22/h5-14,16,19-21,25-28H,15,17-18H2,1-4H3,(H,33,40)(H,34,41)(H,35,39)	CC(C)C(C(=O)N1CCC2C1C(=O)NC(C(=O)NC=CC3=CC=C(O2)C=C3)CC4=CC=CC=C4)NC(=O)C(C)N(C)C=O	Apetaline C	56926935	2
220	C27H56NO7P	0.6855846784330549	[M + Na]+	InChI=1S/C27H56NO7P/c1-6-8-9-10-11-12-13-14-15-16-17-18-19-20-22-32-24-26(35-27(29)7-2)25-34-36(30,31)33-23-21-28(3,4)5/h26H,6-25H2,1-5H3/p+1	CCCCCCCCCCCCCCCCOCC(COP(=O)(O)OCC[N+](C)(C)C)OC(=O)CC	1-hexadecyl-2-propionyl-sn-glycero-3-phosphocholine	5313906	3
221	C26H43NO5S	0.6851673658879617	[M - H2O + H]+	InChI=1S/C26H43NO5S/c1-17(4-9-24(29)27-14-15-33(30,31)32)21-7-8-22-20-6-5-18-16-19(28)10-12-25(18,2)23(20)11-13-26(21,22)3/h17-19,21,23,28H,4-16H2,1-3H3,(H,27,29)(H,30,31,32)	C[C@H](CCC(=O)NCCS(=O)(=O)O)[C@H]1CCC2=C3CC[C@@H]4C[C@@H](CC[C@@]4([C@H]3CC[C@]12C)C)O	null		7
222	C17H20N2O6	0.6846372995544643	[M + H]+	InChI=1S/C17H20N2O6/c1-17(25,8-15(21)22)7-14(20)19-13(16(23)24)6-10-9-18-12-5-3-2-4-11(10)12/h2-5,9,13,18,25H,6-8H2,1H3,(H,19,20)(H,21,22)(H,23,24)	CC(CC(=O)NC(CC1=CNC2=CC=CC=C21)C(=O)O)(CC(=O)O)O	5-[[1-carboxy-2-(1H-indol-3-yl)ethyl]amino]-3-hydroxy-3-methyl-5-oxopentanoic acid	10783908	8
223	C26H50NO8P	0.6841892976547279	[M + H]+	InChI=1S/C26H50NO8P/c1-6-7-8-9-10-11-12-13-14-15-16-17-18-19-26(29)32-22-25(35-24(2)28)23-34-36(30,31)33-21-20-27(3,4)5/h11-12,25H,6-10,13-23H2,1-5H3/p+1	CCCCCCC=CCCCCCCCC(=O)OCC(COP(=O)(O)OCC[N+](C)(C)C)OC(=O)C	1-(9Z-hexadecenoyl)-2-acetyl-sn-glycero-3-phosphocholine	5313285	11
224	C23H42N4O5	0.684162233883269	[M + H]+	InChI=1S/C23H42N4O5/c1-7-13(4)17(24)20(28)25-18(14(5)8-2)21(29)26-19(15(6)9-3)22(30)27-12-10-11-16(27)23(31)32/h13-19H,7-12,24H2,1-6H3,(H,25,28)(H,26,29)(H,31,32)	CCC(C)C(C(=O)NC(C(C)CC)C(=O)NC(C(C)CC)C(=O)N1CCCC1C(=O)O)N	1-[2-[[2-[(2-amino-3-methylpentanoyl)amino]-3-methylpentanoyl]amino]-3-methylpentanoyl]pyrrolidine-2-carboxylic acid	18295197	6
225	C13H24N4O6	0.6835647611726215	[M + H]+	InChI=1S/C13H24N4O6/c14-6-2-1-3-8(15)12(22)17-9(4-5-10(18)19)13(23)16-7-11(20)21/h8-9H,1-7,14-15H2,(H,16,23)(H,17,22)(H,18,19)(H,20,21)	C(CCN)CC(C(=O)NC(CCC(=O)O)C(=O)NCC(=O)O)N	5-(carboxymethylamino)-4-(2,6-diaminohexanoylamino)-5-oxopentanoic acid	7408129	1
226	C17H28O7	0.6815877721451604	[M + H3N + H]+	InChI=1S/C17H28O7/c1-9-6-10(19)7-17(2,3)11(9)4-5-23-16-15(22)14(21)13(20)12(8-18)24-16/h6,11-16,18,20-22H,4-5,7-8H2,1-3H3	CC1=CC(=O)CC(C1CCOC2C(C(C(C(O2)CO)O)O)O)(C)C	null	10593545	8
227	C19H22O3	0.681253100949844	[M + H]+	InChI=1S/C19H22O3/c1-17-8-5-13(20)11-12(17)3-4-15-14(17)6-9-18(2)16(21)7-10-19(15,18)22/h3-4,7,10-11,14-15,22H,5-6,8-9H2,1-2H3	CC12CCC(=O)C=C1C=CC3C2CCC4(C3(C=CC4=O)O)C	null	102195444	4
228	C15H23NO8	0.680446085575115	[M + H3N + H]+	InChI=1S/C15H23NO8/c1-6(12(18)19)16-11(17)9-7-8(22-14(2,3)21-7)10-13(20-9)24-15(4,5)23-10/h6-10,13H,1-5H3,(H,16,17)(H,18,19)	CC(C(=O)O)NC(=O)C1C2C(C3C(O1)OC(O3)(C)C)OC(O2)(C)C	2-[(4,4,11,11-tetramethyl-3,5,8,10,12-pentaoxatricyclo[7.3.0.0<2,6>]dodec-7-yl )carbonylamino]propanoic acid	1789123	13
229	C26H32N4O8	0.6802019748269287	[M + H]+	InChI=1S/C26H32N4O8/c1-16(29-25(36)20(27)13-17-7-9-19(31)10-8-17)24(35)28-14-22(32)30-21(11-12-23(33)34)26(37)38-15-18-5-3-2-4-6-18/h2-10,16,20-21,31H,11-15,27H2,1H3,(H,28,35)(H,29,36)(H,30,32)(H,33,34)	CC(C(=O)NCC(=O)NC(CCC(=O)O)C(=O)OCC1=CC=CC=C1)NC(=O)C(CC2=CC=C(C=C2)O)N	4-[[2-[2-[[2-amino-3-(4-hydroxyphenyl)propanoyl]amino]propanoylamino]acetyl]amino]-5-oxo-5-phenylmethoxypentanoic acid	3271035	5
230	C9H12ClNO	0.680178012668357	[M - H2O + H]+	InChI=1S/C9H12ClNO/c1-6(11)9(12)7-4-2-3-5-8(7)10/h2-6,9,12H,11H2,1H3	CC(C(C1=CC=CC=C1Cl)O)N	2-amino-1-(2-chlorophenyl)propan-1-ol	20348787	2
231	C13H18O9	0.6801446669221566	[M + H]+	InChI=1S/C13H18O9/c1-19-6-2-7(21-9(15)3-6)5-20-13-12(18)11(17)10(16)8(4-14)22-13/h2-3,8,10-14,16-18H,4-5H2,1H3	COC1=CC(=O)OC(=C1)COC2C(C(C(C(O2)CO)O)O)O	null	11141672	5
232	C31H28N2O6	0.6800238710278708	[M + H]+	InChI=1S/C31H28N2O6/c1-3-21-16-28(34)39-29-19(2)27(14-13-24(21)29)38-30(35)26(15-22-17-32-25-12-8-7-11-23(22)25)33-31(36)37-18-20-9-5-4-6-10-20/h4-14,16-17,26,32H,3,15,18H2,1-2H3,(H,33,36)	CCC1=CC(=O)OC2=C1C=CC(=C2C)OC(=O)C(CC3=CNC4=CC=CC=C43)NC(=O)OCC5=CC=CC=C5	(4-ethyl-8-methyl-2-oxochromen-7-yl) 3-(1H-indol-3-yl)-2-(phenylmethoxycarbonylamino)propanoate	1799127	2
233	C30H50O9	0.679439167470448	[M + H3N + H]+	InChI=1S/C30H50O9/c1-15(4-7-23(33)34)18-5-6-19-24-20(9-11-30(18,19)3)29(2)10-8-17(12-16(29)13-21(24)32)38-28-27(37)26(36)25(35)22(14-31)39-28/h15-22,24-28,31-32,35-37H,4-14H2,1-3H3,(H,33,34)	CC(CCC(=O)O)C1CCC2C1(CCC3C2C(CC4C3(CCC(C4)OC5C(C(C(C(O5)CO)O)O)O)C)O)C	3-Glc-chenodeoxycholic acid	197396	7
234	C31H61NO4	0.6788158132834633	[M + H]+	InChI=1S/C31H61NO4/c1-5-6-7-8-9-10-11-12-13-14-15-16-17-18-19-20-21-22-23-24-25-26-31(35)36-29(27-30(33)34)28-32(2,3)4/h29H,5-28H2,1-4H3/p+1	CCCCCCCCCCCCCCCCCCCCCCCC(=O)OC(CC(=O)O)C[N+](C)(C)C	null	134160349	2
235	C14H24N2O5S	0.6786373525681744	[M + H]+	InChI=1S/C14H24N2O5S/c1-8(2)7-11(16-12(18)9(3)17)13(19)15-10(14(20)21)5-6-22-4/h8,10-11H,5-7H2,1-4H3,(H,15,19)(H,16,18)(H,20,21)	CC(C)CC(C(=O)NC(CCSC)C(=O)O)NC(=O)C(=O)C	null	102515441	46
236	C19H29N3O5	0.6782010902592117	[M + H]+	InChI=1S/C19H29N3O5/c1-10(2)15(20)18(25)21-14(9-12-5-7-13(23)8-6-12)17(24)22-16(11(3)4)19(26)27/h5-8,10-11,14-16,23H,9,20H2,1-4H3,(H,21,25)(H,22,24)(H,26,27)	CC(C)C(C(=O)NC(CC1=CC=C(C=C1)O)C(=O)NC(C(C)C)C(=O)O)N	valyltyrosylvaline	334518	4
237	C23H28O12	0.6772759170269559	[M + H3N + H]+	InChI=1S/C23H28O12/c1-31-15-8-12(9-16(32-2)18(15)26)22(30)34-10-17-19(27)20(28)21(29)23(35-17)33-6-5-11-3-4-13(24)14(25)7-11/h3-4,7-9,17,19-21,23-29H,5-6,10H2,1-2H3	COC1=CC(=CC(=C1O)OC)C(=O)OCC2C(C(C(C(O2)OCCC3=CC(=C(C=C3)O)O)O)O)O	null	56642348	3
238	C40H81NO3	0.6764795884171011	[M + H]+	InChI=1S/C40H81NO3/c1-3-5-7-9-11-13-15-17-19-20-22-24-26-28-30-32-34-36-40(44)41-38(37-42)39(43)35-33-31-29-27-25-23-21-18-16-14-12-10-8-6-4-2/h38-39,42-43H,3-37H2,1-2H3,(H,41,44)	CCCCCCCCCCCCCCCCCCCC(=O)NC(CO)C(CCCCCCCCCCCCCCCCC)O	N-icosanoyl-C20-sphinganine	70678794	3
239	C41H81NO3	0.6763301266362334	[M + H]+	InChI=1S/C41H81NO3/c1-3-5-7-9-11-13-15-17-18-19-20-21-22-23-24-25-27-29-31-33-35-37-41(45)42-39(38-43)40(44)36-34-32-30-28-26-16-14-12-10-8-6-4-2/h34,36,39-40,43-44H,3-33,35,37-38H2,1-2H3,(H,42,45)	CCCCCCCCCCCCCCCCCCCCCCCC(=O)NC(CO)C(C=CCCCCCCCCCCCC)O	N-tetracosanoyl-C17-sphing-4-enine	71581116	2
240	C27H28O8	0.6760133879180111	[M + H]+	InChI=1S/C27H28O8/c1-32-24-12-16(3-9-22(24)29)11-19-14-34-26(18-6-10-23(30)25(13-18)33-2)21(19)15-35-27(31)17-4-7-20(28)8-5-17/h3-10,12-13,19,21,26,28-30H,11,14-15H2,1-2H3	COC1=C(C=CC(=C1)CC2COC(C2COC(=O)C3=CC=C(C=C3)O)C4=CC(=C(C=C4)O)OC)O	Agastinol	637406	5
241	C15H27N3O6	0.6758995084784245	[M + H]+	InChI=1S/C15H27N3O6/c1-7(2)5-9(16)13(21)18-12(8(3)4)14(22)17-10(15(23)24)6-11(19)20/h7-10,12H,5-6,16H2,1-4H3,(H,17,22)(H,18,21)(H,19,20)(H,23,24)	CC(C)CC(C(=O)NC(C(C)C)C(=O)NC(CC(=O)O)C(=O)O)N	L-leucyl-L-valyl-L-aspartic acid	18222312	12
242	C17H27NO4	0.674967580320193	[M + H]+	InChI=1S/C17H27NO4/c1-5-6-7-8-9-10-11-12-17(21)22-15(13-16(19)20)14-18(2,3)4/h6-9,11-12,15H,5,10,13-14H2,1-4H3/p+1	CCC=CC=CCC=CC(=O)OC(CC(=O)O)C[N+](C)(C)C	(2E,5Z,7E)-deca-2,5,7-trienoylcarnitine	71464493	23
243	C27H39N5O6	0.671893645295269	[M + H]+	InChI=1S/C27H39N5O6/c1-18(2)15-21(24(34)29-16-23(28)33)30-25(35)22-9-6-12-32(22)26(36)20-10-13-31(14-11-20)27(37)38-17-19-7-4-3-5-8-19/h3-5,7-8,18,20-22H,6,9-17H2,1-2H3,(H2,28,33)(H,29,34)(H,30,35)	CC(C)CC(C(=O)NCC(=O)N)NC(=O)C1CCCN1C(=O)C2CCN(CC2)C(=O)OCC3=CC=CC=C3	benzyl 4-[2-[[1-[(2-amino-2-oxoethyl)amino]-4-methyl-1-oxopentan-2-yl]carbamoyl]pyrrolidine-1-carbonyl]piperidine-1-carboxylate	5159011	1
244	C36H69NO4	0.6706261803012491	[M - H2O + H]+	InChI=1S/C36H69NO4/c1-3-5-7-9-11-13-15-17-19-21-23-25-27-29-31-35(40)36(41)37-33(32-38)34(39)30-28-26-24-22-20-18-16-14-12-10-8-6-4-2/h20,22,28,30,33-35,38-40H,3-19,21,23-27,29,31-32H2,1-2H3,(H,37,41)	CCCCCCCCCCCCCCCCC(C(=O)NC(CO)C(C=CCCC=CCCCCCCCCC)O)O	null	90657302	2
245	C25H35N5O5	0.6704673528552705	[M + H]+	InChI=1S/C25H35N5O5/c1-4-15(2)21-25(35)28-18(13-17-9-6-5-7-10-17)23(33)27-16(3)22(32)26-14-20(31)30-12-8-11-19(30)24(34)29-21/h5-7,9-10,15-16,18-19,21H,4,8,11-14H2,1-3H3,(H,26,32)(H,27,33)(H,28,35)(H,29,34)	CCC(C)C1C(=O)NC(C(=O)NC(C(=O)NCC(=O)N2CCCC2C(=O)N1)C)CC3=CC=CC=C3	null	44243998	7
246	C16H28N4O5	0.6703504596264365	[M + H]+	InChI=1S/C16H28N4O5/c1-9(2)8-10(17)14(22)19-11(5-6-13(18)21)15(23)20-7-3-4-12(20)16(24)25/h9-12H,3-8,17H2,1-2H3,(H2,18,21)(H,19,22)(H,24,25)	CC(C)CC(C(=O)NC(CCC(=O)N)C(=O)N1CCCC1C(=O)O)N	L-leucyl-L-glutaminyl-L-proline	42641527	43
247	C27H45NO5	0.6700211895485236	[M + Na]+	InChI=1S/C27H45NO5/c1-5-6-7-8-9-10-11-12-13-14-15-16-17-18-19-20-24(29)21-27(32)33-25(22-26(30)31)23-28(2,3)4/h9-10,12-13,15-16,18-19,24-25,29H,5-8,11,14,17,20-23H2,1-4H3/p+1	CCCCCC=CCC=CCC=CCC=CCC(CC(=O)OC(CC(=O)O)C[N+](C)(C)C)O	3-{[(5Z,8Z,11Z,14Z)-3-hydroxyicosa-5,8,11,14-tetraenoyl]oxy}-4-(trimethylammonio)butanoate	71464596	5
248	C7H11NO3	0.6697885246266895	[M + H]+	InChI=1S/C7H11NO3/c1-2-11-7(10)5-3-4-6(9)8-5/h5H,2-4H2,1H3,(H,8,9)	CCOC(=O)C1CCC(=O)N1	Ethyl pyroglutamate	98047	2
249	C17H26N2O3	0.6697170186796577	[M + H]+	InChI=1S/C17H26N2O3/c1-12(2)10-14(18-3)16(20)19-15(17(21)22-4)11-13-8-6-5-7-9-13/h5-9,12,14-15,18H,10-11H2,1-4H3,(H,19,20)	CC(C)CC(C(=O)NC(CC1=CC=CC=C1)C(=O)OC)NC	methyl 2-[[4-methyl-2-(methylamino)pentanoyl]amino]-3-phenylpropanoate	1779141	1
250	C22H39NO15	0.6683378448869657	[M + H]+	InChI=1S/C22H39NO15/c1-7-12(27)14(29)18(33-4)21(34-7)38-19-15(30)16(32-3)10(6-25)36-22(19)37-17-11(23-8(2)26)20(31)35-9(5-24)13(17)28/h7,9-22,24-25,27-31H,5-6H2,1-4H3,(H,23,26)	CC1C(C(C(C(O1)OC2C(C(C(OC2OC3C(C(OC(C3O)CO)O)NC(=O)C)CO)OC)O)OC)O)O	null	91854162	1
251	C18H25N3O6	0.6682893727498851	[M + H]+	InChI=1S/C18H25N3O6/c1-10(2)15(17(25)20-13(18(26)27)9-14(22)23)21-16(24)12(19)8-11-6-4-3-5-7-11/h3-7,10,12-13,15H,8-9,19H2,1-2H3,(H,20,25)(H,21,24)(H,22,23)(H,26,27)	CC(C)C(C(=O)NC(CC(=O)O)C(=O)O)NC(=O)C(CC1=CC=CC=C1)N	L-phenylalanyl-L-valyl-L-aspartic acid	18223405	2
252	C29H48O10	0.6675571646339599	[M + H]+	InChI=1S/C29H48O10/c1-8-18-12-14(3)19(30)10-11-29(7)27(39-29)16(5)21(9-2)37-22(32)13-20(31)15(4)26(18)38-28-25(35)24(34)23(33)17(6)36-28/h10-11,14-18,20-21,23-28,31,33-35H,8-9,12-13H2,1-7H3	CC[C@H]1C[C@H](C(=O)/C=C/[C@]2([C@@H](O2)[C@@H]([C@H](OC(=O)C[C@H]([C@@H]([C@H]1O[C@H]3[C@@H]([C@@H]([C@H]([C@@H](O3)C)O)O)O)C)O)CC)C)C)C	null		10
253	C30H48O11	0.6675339341403873	[M + H]+	InChI=1S/C30H48O11/c1-13(4-7-21(34)40-28-25(37)23(35)24(36)26(41-28)27(38)39)16-5-6-17-22-18(12-20(33)30(16,17)3)29(2)9-8-15(31)10-14(29)11-19(22)32/h13-20,22-26,28,31-33,35-37H,4-12H2,1-3H3,(H,38,39)	CC(CCC(=O)OC1C(C(C(C(O1)C(=O)O)O)O)O)C2CCC3C2(C(CC4C3C(CC5C4(CCC(C5)O)C)O)O)C	null	126843474	2
254	C18H32N4O6	0.6666516467529942	[M + H]+	InChI=1S/C18H32N4O6/c1-9(2)8-12(20-15(24)10(3)19)16(25)21-14(11(4)23)17(26)22-7-5-6-13(22)18(27)28/h9-14,23H,5-8,19H2,1-4H3,(H,20,24)(H,21,25)(H,27,28)	CC(C)CC(C(=O)NC(C(C)O)C(=O)N1CCCC1C(=O)O)NC(=O)C(C)N	L-alanyl-L-leucyl-L-threonyl-L-proline	18236877	6
255	C10H19NO5	0.66602129429503	[M + H]+	InChI=1S/C10H19NO5/c1-10(2,6-12)8(15)9(16)11-5-3-4-7(13)14/h8,12,15H,3-6H2,1-2H3,(H,11,16)(H,13,14)	CC(C)(CO)C(C(=O)NCCCC(=O)O)O	Pantogab	28281	24
256	C21H40O7	0.6652308992573278	[M - H2O + H]+	InChI=1S/C21H40O7/c1-2-3-4-8-11-19(25)20(26)14-13-17(23)10-7-5-6-9-12-21(27)28-16-18(24)15-22/h13-14,17-20,22-26H,2-12,15-16H2,1H3	CCCCCCC(C(C=CC(CCCCCCC(=O)OCC(CO)O)O)O)O	[(2R)-2,3-dihydroxypropyl] (E)-8,11,12-trihydroxyoctadec-9-enoate	11811556	31
257	C26H20N2O5	0.6652137602072774	[M + H]+	InChI=1S/C26H20N2O5/c1-31-19-5-2-16(3-6-19)22-14-26(30)33-24-13-20(7-8-21(22)24)32-15-25(29)28-18-4-9-23-17(12-18)10-11-27-23/h2-14,27H,15H2,1H3,(H,28,29)	COC1=CC=C(C=C1)C2=CC(=O)OC3=C2C=CC(=C3)OCC(=O)NC4=CC5=C(C=C4)NC=C5	N-(1H-indol-5-yl)-2-[4-(4-methoxyphenyl)-2-oxochromen-7-yl]oxyacetamide	16407981	5
258	C23H36O11	0.6647553448478188	[M + Na]+	InChI=1S/C23H36O11/c1-11(2)6-17(27)34-22-18-13(7-24)4-5-15(18)14(9-30-22)10-31-23-21(32-12(3)26)20(29)19(28)16(8-25)33-23/h9,11,13,15-16,18-25,28-29H,4-8,10H2,1-3H3	CC(C)CC(=O)OC1C2C(CCC2C(=CO1)COC3C(C(C(C(O3)CO)O)O)OC(=O)C)CO	null	14109593	4
259	C24H51O4P	0.6629172505996482	[M + H]+	InChI=1S/C24H51O4P/c1-3-5-7-9-11-13-15-17-19-21-23-27-29(25,26)28-24-22-20-18-16-14-12-10-8-6-4-2/h3-24H2,1-2H3,(H,25,26)	CCCCCCCCCCCCOP(=O)(O)OCCCCCCCCCCCC	Ortholeum 162	23467	3
260	C10H19NO5	0.6628581368350086	[M + Na]+	InChI=1S/C10H19NO5/c1-11(2,3)7-8(6-9(13)14)16-10(15)4-5-12/h8,12H,4-7H2,1-3H3/p+1	C[N+](C)(C)CC(CC(=O)O)OC(=O)CCO	Hydroxypropionylcarnitine	53481613	4
261	C24H30O12	0.662828087309195	[M + H3N + H]+	InChI=1S/C24H30O12/c1-10-14-15(17(27)20(10)35-21(30)11-6-4-3-5-7-11)12(22(31)32-2)9-33-23(14)36-24-19(29)18(28)16(26)13(8-25)34-24/h3-7,9-10,13-20,23-29H,8H2,1-2H3	CC1C2C(C(C1OC(=O)C3=CC=CC=C3)O)C(=COC2OC4C(C(C(C(O4)CO)O)O)O)C(=O)OC	methyl (1S,4aS,6R,7R,7aR)-6-benzoyloxy-5-hydroxy-7-methyl-1-[(2S,3R,4S,5S,6R)-3,4,5-trihydroxy-6-(hydroxymethyl)oxan-2-yl]oxy-1,4a,5,6,7,7a-hexahydrocyclopenta[c]pyran-4-carboxylate	182904	1
262	C20H32O11	0.6627370506598977	[M + K]+	InChI=1S/C20H32O11/c1-19(2)8-3-9(19)12(22)10(4-8)30-17-15(25)14(24)13(23)11(31-17)5-28-18-16(26)20(27,6-21)7-29-18/h8-11,13-18,21,23-27H,3-7H2,1-2H3	CC1([C@H]2C[C@@H]1C(=O)[C@H](C2)O[C@H]3[C@@H]([C@H]([C@@H]([C@H](O3)CO[C@H]4[C@@H]([C@](CO4)(CO)O)O)O)O)O)C	null		13
263	C17H31N3O4	0.6620390377550174	[M + H]+	InChI=1S/C17H31N3O4/c1-10(2)8-12(18)15(21)19-13(9-11(3)4)16(22)20-7-5-6-14(20)17(23)24/h10-14H,5-9,18H2,1-4H3,(H,19,21)(H,23,24)	CC(C)CC(C(=O)NC(CC(C)C)C(=O)N1CCCC1C(=O)O)N	1-[2-[(2-amino-4-methylpentanoyl)amino]-4-methylpentanoyl]pyrrolidine-2-carboxylic acid	19739648	2
264	C14H25N3O7	0.6609286855350358	[M - H2O + H]+	InChI=1S/C14H25N3O7/c1-3-7(2)11(13(22)16-9(6-18)14(23)24)17-12(21)8(15)4-5-10(19)20/h7-9,11,18H,3-6,15H2,1-2H3,(H,16,22)(H,17,21)(H,19,20)(H,23,24)	CCC(C)C(C(=O)NC(CO)C(=O)O)NC(=O)C(CCC(=O)O)N	L-alpha-glutamyl-L-isoleucyl-L-serine	18220311	2
265	C23H50NO6P	0.6608198855959514	[M + K]+	InChI=1S/C23H50NO6P/c1-5-6-7-8-9-10-11-12-13-14-15-16-17-19-28-21-23(25)22-30-31(26,27)29-20-18-24(2,3)4/h23,25H,5-22H2,1-4H3/p+1	CCCCCCCCCCCCCCCOCC(COP(=O)(O)OCC[N+](C)(C)C)O	1-pentadecyl-sn-glycero-3-phosphocholine	9546708	3
266	C38H69NO4	0.6603889754974979	[M + K]+	InChI=1S/C38H69NO4/c1-4-6-8-10-12-14-16-18-19-21-23-25-27-29-31-33-38(42)43-34-36(39-35(3)40)37(41)32-30-28-26-24-22-20-17-15-13-11-9-7-5-2/h12,14,18-19,30,32,36-37,41H,4-11,13,15-17,20-29,31,33-34H2,1-3H3,(H,39,40)	CCCCCCCCCCCCCC=CC(C(COC(=O)CCCCCCCC=CCC=CCCCCC)NC(=O)C)O	1-18:2(omega-6)-NAS	71768162	5
267	C32H60NO10P	0.6597898325391787	[M + H]+	InChI=1S/C32H60NO10P/c1-5-6-7-8-9-10-11-12-13-14-15-16-17-22-31(36)40-27-30(28-42-44(38,39)41-26-24-33(2,3)4)43-32(37)23-18-20-29(35)21-19-25-34/h19,21,25,29-30,35H,5-18,20,22-24,26-28H2,1-4H3/p+1	CCCCCCCCCCCCCCCC(=O)OCC(COP(=O)(O)OCC[N+](C)(C)C)OC(=O)CCCC(C=CC=O)O	1-Palmitoyl-2-(5-hydroxy-8-oxo-6-octenoyl)-sn-glycero-3-phosphatidylcholine	5282305	8
268	C17H25N7O4	0.6590995200418563	[M + Na]+	InChI=1S/C17H25N7O4/c18-14-11-15(22-17(21-14)23-20-6-9-4-2-1-3-5-9)24(8-19-11)16-13(27)12(26)10(7-25)28-16/h6,8-10,12-13,16,25-27H,1-5,7H2,(H3,18,21,22,23)	C1CCC(CC1)C=NNC2=NC3=C(C(=N2)N)N=CN3C4C(C(C(O4)CO)O)O	Binodenoson	132624	2
269	C22H33N3O5S	0.6590340278312857	[M + H]+	InChI=1S/C22H33N3O5S/c1-15(2)12-18(24-20(27)17(23-14-26)10-11-31-4)21(28)25-19(22(29)30-3)13-16-8-6-5-7-9-16/h5-9,14-15,17-19H,10-13H2,1-4H3,(H,23,26)(H,24,27)(H,25,28)	CC(C)CC(C(=O)NC(CC1=CC=CC=C1)C(=O)OC)NC(=O)C(CCSC)NC=O	Formyl-met-leu-phe ome	122066	5
270	C17H29NO9	0.6580887014207797	[M + Na]+	InChI=1S/C17H29NO9/c1-5-17(24,10(4)19)16(23)25-7-11-12(20)13(21)14(22)15(27-11)26-9(3)8(2)6-18/h8-15,19-22,24H,5,7H2,1-4H3	CCC(C(C)O)(C(=O)OCC1C(C(C(C(O1)OC(C)C(C)C#N)O)O)O)O	null	102192142	4
271	C14H28O8	0.6569809772377371	[M - H2O + H]+	InChI=1S/C14H28O8/c1-7(16)8(14(2,3)20)4-5-21-13-12(19)11(18)10(17)9(6-15)22-13/h7-13,15-20H,4-6H2,1-3H3	CC(C(CCOC1C(C(C(C(O1)CO)O)O)O)C(C)(C)O)O	null	10829818	25
272	C24H36O2	0.656283796078311	[M + H]+	InChI=1S/C24H36O2/c1-16(7-12-22(25)26)19-10-11-20-18-9-8-17-6-4-5-14-23(17,2)21(18)13-15-24(19,20)3/h6,8-9,16,18-21H,4-5,7,10-15H2,1-3H3,(H,25,26)	CC(CCC(=O)O)C1CCC2C1(CCC3C2C=CC4=CCCCC34C)C	chola-4,6-dien-24-oic acid	24798708	39
273	C9H16N2O4	0.6560320723590423	[M + H]+	InChI=1S/C9H16N2O4/c1-6(12)10-5-3-4-8(9(14)15)11-7(2)13/h8H,3-5H2,1-2H3,(H,10,12)(H,11,13)(H,14,15)	CC(=O)NCCCC(C(=O)O)NC(=O)C	Bisorcic	65977	7
274	C16H24O10	0.6550294350779712	[M + Na]+	InChI=1S/C16H24O10/c1-23-14(22)7-5-24-15(10-6(7)2-3-8(10)18)26-16-13(21)12(20)11(19)9(4-17)25-16/h5-6,8-13,15-21H,2-4H2,1H3	COC(=O)C1=COC(C2C1CCC2O)OC3C(C(C(C(O3)CO)O)O)O	null	101834770	1
275	C18H33NO2	0.6546043605814414	[M + H]+	InChI=1S/C18H33NO2/c1-2-3-4-5-6-8-11-14-17(20)15-12-9-7-10-13-16-18(19)21/h12,15H,2-11,13-14,16H2,1H3,(H2,19,21)	CCCCCCCCCC(=O)C=CCCCCCC(=O)N	null	75201660	39
276	C26H43NO8S	0.6533839515163484	[M + H]+	InChI=1S/C26H43NO8S/c1-15(4-9-23(29)27-14-24(30)31)19-7-8-20-18-6-5-16-12-17(35-36(32,33)34)10-11-25(16,2)21(18)13-22(28)26(19,20)3/h15-22,28H,4-14H2,1-3H3,(H,27,29)(H,30,31)(H,32,33,34)	CC(CCC(=O)NCC(=O)O)C1CCC2C1(C(CC3C2CCC4C3(CCC(C4)OS(=O)(=O)O)C)O)C	null	101424013	5
277	C37H58O13	0.6529417653451923	[M - H2O + H]+	InChI=1S/C37H58O13/c1-32(2)11-12-36(30(44)45)19(13-32)18-7-8-22-33(3)14-20(48-6)28(50-29-27(43)26(42)25(41)21(16-38)49-29)37(17-39,31(46)47)23(33)9-10-34(22,4)35(18,5)15-24(36)40/h7,19-29,38-43H,8-17H2,1-6H3,(H,44,45)(H,46,47)	CC1(CCC2(C(C1)C3=CCC4C(C3(CC2O)C)(CCC5C4(CC(C(C5(CO)C(=O)O)OC6C(C(C(C(O6)CO)O)O)O)OC)C)C)C(=O)O)C	null	102082001	1
278	C33H50O4	0.6527372089432395	[M + H]+	InChI=1S/C33H50O4/c1-20(2)22-12-17-33(28(35)36-9)19-18-31(7)23(27(22)33)10-11-25-30(6)15-14-26(37-21(3)34)29(4,5)24(30)13-16-32(25,31)8/h10,22,24-27H,1,11-19H2,2-9H3	CC(=C)[C@@H]1CC[C@]2([C@@H]1C3=CC[C@@H]4[C@]5(CC[C@@H](C([C@@H]5CC[C@]4([C@@]3(CC2)C)C)(C)C)OC(=O)C)C)C(=O)OC	null		14
279	C33H44N4O5	0.6526802417111268	[M + H]+	InChI=1S/C33H44N4O5/c1-22(34-2)30(38)35-28(25-18-11-6-12-19-25)32(40)37-21-13-20-26(37)31(39)36-29(33(41)42-3)27(23-14-7-4-8-15-23)24-16-9-5-10-17-24/h4-5,7-10,14-17,22,25-29,34H,6,11-13,18-21H2,1-3H3,(H,35,38)(H,36,39)	CC(C(=O)NC(C1CCCCC1)C(=O)N2CCCC2C(=O)NC(C(C3=CC=CC=C3)C4=CC=CC=C4)C(=O)OC)NC	methyl 1-{(2S)-2-cyclohexyl-2-[(N-methyl-L-alanyl)amino]acetyl}-L-prolyl-beta-phenyl-L-phenylalaninate	23657865	2
280	C18H32O6	0.6525814174785016	[M + H]+	InChI=1S/C18H32O6/c1-2-3-9-14(19)12-13-16(21)18(24)15(20)10-7-5-4-6-8-11-17(22)23/h14-16,18-21,24H,2-11H2,1H3,(H,22,23)	CCCCC(C#CC(C(C(CCCCCCCC(=O)O)O)O)O)O	null	24800195	83
281	C25H43NO5	0.6524022638170504	[M + H]+	InChI=1S/C25H43NO5/c1-5-6-7-8-9-10-11-12-13-14-15-16-17-18-22(27)19-25(30)31-23(20-24(28)29)21-26(2,3)4/h6-7,9-10,12-13,22-23,27H,5,8,11,14-21H2,1-4H3/p+1	CCC=CCC=CCC=CCCCCCC(CC(=O)OC(CC(=O)O)C[N+](C)(C)C)O	9--cis,12-cis,15-cis-3-hydroxyoctadecatrienoylcarnitine	71464505	10
282	C22H42O5	0.651921725593457	[M + Na]+	InChI=1S/C22H42O5/c1-3-5-7-9-11-16-21(24)26-19-20(15-13-14-18-23)27-22(25)17-12-10-8-6-4-2/h20,23H,3-19H2,1-2H3	CCCCCCCC(=O)OCC(CCCCO)OC(=O)CCCCCCC	diC8-hexanetriol	44237316	23
283	C34H56O7	0.6519055045901649	[M + H]+	InChI=1S/C34H56O7/c1-18(2)19(3)7-8-20(4)24-11-12-25-23-10-9-21-15-22(40-32-31(39)30(38)29(37)27(17-35)41-32)13-14-33(21,5)28(23)26(36)16-34(24,25)6/h9,18-20,22-25,27-32,35,37-39H,7-8,10-17H2,1-6H3	CC(C)C(C)CCC(C)C1CCC2C1(CC(=O)C3C2CC=C4C3(CCC(C4)OC5C(C(C(C(O5)CO)O)O)O)C)C	null	11039122	3
284	C30H50O15	0.6517355864208515	[M + H]+	InChI=1S/C30H50O15/c1-19(32)40-18-24-27(42-20(2)33)28(29(43-21(3)34)30(44-24)41-17-23(36)22(35)16-31)45-26(39)15-13-11-9-7-5-4-6-8-10-12-14-25(37)38/h22-24,27-31,35-36H,4-18H2,1-3H3,(H,37,38)	CC(=O)OCC1C(C(C(C(O1)OCC(C(CO)O)O)OC(=O)C)OC(=O)CCCCCCCCCCCCC(=O)O)OC(=O)C	null	56773946	7
285	C12H26O5	0.6512851477648737	[M + H]+	InChI=1S/C12H26O5/c1-9(14)6-15-11(3)8-17-12(4)7-16-10(2)5-13/h9-14H,5-8H2,1-4H3	CC(CO)OCC(C)OCC(C)OCC(C)O	2-[2-[2-(2-hydroxypropoxy)propoxy]propoxy]propan-1-ol	91234	8
286	C26H42O7	0.6504766120452715	[M + H]+	InChI=1S/C26H42O7/c1-23(2,32)8-7-18(27)22(31)15-6-10-26(33)16-11-19(28)17-12-20(29)21(30)13-24(17,3)14(16)5-9-25(15,26)4/h11,14-15,17-18,20-22,27,29-33H,5-10,12-13H2,1-4H3	CC12CCC3C(=CC(=O)C4C3(CC(C(C4)O)O)C)C1(CCC2C(C(CCC(C)(C)O)O)O)O	Oprea1_180977	23997088	4
287	C33H56O9	0.6503059174639748	[M + H3N + H]+	InChI=1S/C33H56O9/c1-16(2)6-9-23(36)17(3)27-24(41-31-30(40)29(39)28(38)25(15-34)42-31)14-22-20-8-7-18-12-19(35)13-26(37)33(18,5)21(20)10-11-32(22,27)4/h7,16-17,19-31,34-40H,6,8-15H2,1-5H3	CC(C)CCC(C(C)C1C(CC2C1(CCC3C2CC=C4C3(C(CC(C4)O)O)C)C)OC5C(C(C(C(O5)CO)O)O)O)O	(2R,3R,4S,5R,6R)-2-[[(1R,3R,8S,9S,10R,13S,14S,16S,17R)-1,3-dihydroxy-17-[(2S,3S)-3-hydroxy-6-methylheptan-2-yl]-10,13-dimethyl-2,3,4,7,8,9,11,12,14,15,16,17-dodecahydro-1H-cyclopenta[a]phenanthren-16-yl]oxy]-6-(hydroxymethyl)oxane-3,4,5-triol	21626644	7
288	C12H17N6O8P	0.6496873600320184	[M + Na]+	InChI=1S/C12H17N6O8P/c13-1-6(19)26-27(22,23)24-2-5-8(20)9(21)12(25-5)18-4-17-7-10(14)15-3-16-11(7)18/h3-5,8-9,12,20-21H,1-2,13H2,(H,22,23)(H2,14,15,16)	C1=NC2=C(C(=N1)N)N=CN2C3C(C(C(O3)COP(=O)(O)OC(=O)CN)O)O	glycyl-AMP	193732	3
289	C9H9N5O4	0.6495755180616959	[M + H]+	InChI=1S/C9H9N5O4/c10-7-6-8(12-2-11-7)14(3-13-6)4(9(17)18)1-5(15)16/h2-4H,1H2,(H,15,16)(H,17,18)(H2,10,11,12)	C1=NC2=C(C(=N1)N)N=CN2[C@@H](CC(=O)O)C(=O)O	null		1
290	C13H21NO6	0.6490135232152633	[M + Na]+	InChI=1S/C13H21NO6/c1-14(2,3)9-10(8-12(17)18)20-13(19)7-5-4-6-11(15)16/h5,7,10H,4,6,8-9H2,1-3H3,(H-,15,16,17,18)/p+1	C[N+](C)(C)CC(CC(=O)O)OC(=O)C=CCCC(=O)O	trans-2-hexenedioylcarnitine	71464489	7
291	C35H60O7	0.6489322961385295	[M + H3N + H]+	InChI=1S/C35H60O7/c1-20(2)22(14-17-36)7-6-21(3)26-10-11-27-25-9-8-23-18-24(12-15-34(23,4)28(25)13-16-35(26,27)5)41-33-32(40)31(39)30(38)29(19-37)42-33/h8,20-22,24-33,36-40H,6-7,9-19H2,1-5H3	CC(C)C(CCC(C)C1CCC2C1(CCC3C2CC=C4C3(CCC(C4)OC5C(C(C(C(O5)CO)O)O)O)C)C)CCO	null	101428657	1
292	C12H23N3O4	0.6478621825337787	[M + H]+	InChI=1S/C12H23N3O4/c1-6(2)5-9(13)11(17)14-7(3)10(16)15-8(4)12(18)19/h6-9H,5,13H2,1-4H3,(H,14,17)(H,15,16)(H,18,19)	CC(C)CC(C(=O)NC(C)C(=O)NC(C)C(=O)O)N	null	129639166	1
293	C9H14N2O3	0.6465265618933338	[M - H4O2 + H]+	InChI=1S/C9H14N2O3/c1-6-7(11-3-2-10-6)4-8(13)9(14)5-12/h2-3,8-9,12-14H,4-5H2,1H3	CC1=NC=CN=C1CC(C(CO)O)O	4-(3-methylpyrazin-2-yl)butane-1,2,3-triol	5319803	3
294	C16H26N7O8P	0.6460635056837812	[M + H]+	InChI=1S/C16H26N7O8P/c17-8(16(26)27)3-1-2-4-22-32(28,29)30-5-9-11(24)12(25)15(31-9)23-7-21-10-13(18)19-6-20-14(10)23/h6-9,11-12,15,24-25H,1-5,17H2,(H,26,27)(H2,18,19,20)(H2,22,28,29)	C1=NC2=C(C(=N1)N)N=CN2C3C(C(C(O3)COP(=O)(NCCCCC(C(=O)O)N)O)O)O	null	118797913	3
295	C10H17NO5	0.6457963960073807	[M + H]+	InChI=1S/C10H17NO5/c1-6(2)5-7(10(15)16)11-8(12)3-4-9(13)14/h6-7H,3-5H2,1-2H3,(H,11,12)(H,13,14)(H,15,16)	CC(C)CC(C(=O)O)NC(=O)CCC(=O)O	N-(3-carboxypropanoyl)leucine	3467259	4
296	C35H40O7	0.645766733639705	[M + H3N + H]+	InChI=1S/C35H40O7/c1-23-20-28(40-30(37)18-16-25-12-8-6-9-13-25)32(39-24(2)36)34(5)29(21-27-22-35(23,34)42-33(27,3)4)41-31(38)19-17-26-14-10-7-11-15-26/h6-19,23,27-29,32H,20-22H2,1-5H3	CC1CC(C(C2(C13CC(CC2OC(=O)C=CC4=CC=CC=C4)C(O3)(C)C)C)OC(=O)C)OC(=O)C=CC5=CC=CC=C5	null	5315764	5
297	C32H65NO4	0.6456265081433529	[M - H2O + H]+	InChI=1S/C32H65NO4/c1-3-5-7-9-11-13-15-17-18-20-22-24-26-30(35)32(37)29(28-34)33-31(36)27-25-23-21-19-16-14-12-10-8-6-4-2/h29-30,32,34-35,37H,3-28H2,1-2H3,(H,33,36)	CCCCCCCCCCCCCCC(C(C(CO)NC(=O)CCCCCCCCCCCCC)O)O	N-myristoylphytoceramide	44582135	2
298	C11H18N2O5	0.6455696130709686	[M + Na]+	InChI=1S/C11H18N2O5/c1-3-6(2)9(11(17)18)13-8(14)5-4-7(12)10(15)16/h7,9H,2-5,12H2,1H3,(H,13,14)(H,15,16)(H,17,18)	CCC(=C)[C@@H](C(=O)O)NC(=O)CC[C@@H](C(=O)O)N	null		8
299	C17H29NO4	0.6454278528801888	[M + H]+	InChI=1S/C17H29NO4/c1-5-6-7-8-9-10-11-12-17(21)22-15(13-16(19)20)14-18(2,3)4/h9-12,15H,5-8,13-14H2,1-4H3/p+1	CCCCCC=CC=CC(=O)OC(CC(=O)O)C[N+](C)(C)C	cis-4-trans-2-decadienoylcarnitine	54368894	27
300	C37H73NO3	0.6453187991384706	[M + H]+	InChI=1S/C37H73NO3/c1-3-5-7-9-11-13-15-17-18-19-21-23-25-27-29-31-33-37(41)38-35(34-39)36(40)32-30-28-26-24-22-20-16-14-12-10-8-6-4-2/h30,32,35-36,39-40H,3-29,31,33-34H2,1-2H3,(H,38,41)	CCCCCCCCCCCCCCCCCCC(=O)NC(CO)C(C=CCCCCCCCCCCCCC)O	N-(nonadecanoyl)-sphing-4-enine	21579669	2
301	C8H6	0.6449313044645906	[M + H3N + H]+	InChI=1S/C8H6/c1-2-8-6-4-3-5-7-8/h1,3-7H	C#CC1=CC=CC=C1	Phenylethyne	10821	47
302	C14H24O6	0.6448217620546455	[M + H3N + H]+	InChI=1S/C14H24O6/c15-12(16)9-7-5-3-1-2-4-6-8-11(14(19)20)10-13(17)18/h11H,1-10H2,(H,15,16)(H,17,18)(H,19,20)	C(CCCC[C@@H](CC(=O)O)C(=O)O)CCCCC(=O)O	null		68
303	C14H8N2O4	0.644552825432235	[M + H]+	InChI=1S/C14H8N2O4/c17-13(18)7-3-1-5-9-11(7)16-10-6-2-4-8(14(19)20)12(10)15-9/h1-6H,(H,17,18)(H,19,20)	C1=CC(=C2C(=C1)N=C3C(=N2)C=CC=C3C(=O)O)C(=O)O	Phenazine-1,6-dicarboxylate	193025	1
304	C34H40O14	0.6444529568476788	[M + H]+	InChI=1S/C34H40O14/c1-42-24-14-19(6-8-22(24)37)33(41)45-16-27-28(38)29(39)30(40)34(47-27)46-23-9-7-18(13-25(23)43-2)31-21(15-36)20-11-17(5-4-10-35)12-26(44-3)32(20)48-31/h6-9,11-14,21,27-31,34-40H,4-5,10,15-16H2,1-3H3	COC1=C(C=CC(=C1)C2C(C3=CC(=CC(=C3O2)OC)CCCO)CO)OC4C(C(C(C(O4)COC(=O)C5=CC(=C(C=C5)O)OC)O)O)O	Saccharumoside A	56655647	5
305	C27H26O16	0.6442954136454614	[M + K]+	InChI=1S/C27H26O16/c1-39-18-8-12(2-3-13(18)28)41-27-24(43-26(38)11-6-16(31)21(34)17(32)7-11)23(36)22(35)19(42-27)9-40-25(37)10-4-14(29)20(33)15(30)5-10/h2-8,19,22-24,27-36H,9H2,1H3	COC1=C(C=CC(=C1)OC2C(C(C(C(O2)COC(=O)C3=CC(=C(C(=C3)O)O)O)O)O)OC(=O)C4=CC(=C(C(=C4)O)O)O)O	null	102147465	1
306	C26H45NO8S	0.6442780817388745	[M - H4O2 + H]+	InChI=1S/C26H45NO8S/c1-14(10-21(30)24(32)27-8-9-36(33,34)35)17-4-5-18-23-19(13-22(31)26(17,18)3)25(2)7-6-16(28)11-15(25)12-20(23)29/h14-23,28-31H,4-13H2,1-3H3,(H,27,32)(H,33,34,35)	CC(CC(C(=O)NCCS(=O)(=O)O)O)C1CCC2C1(C(CC3C2C(CC4C3(CCC(C4)O)C)O)O)C	null	88651974	29
307	C21H46NO6P	0.6441889160276619	[M + H]+	InChI=1S/C21H46NO6P/c1-2-3-4-5-6-7-8-9-10-11-12-13-14-15-17-26-19-21(23)20-28-29(24,25)27-18-16-22/h21,23H,2-20,22H2,1H3,(H,24,25)	CCCCCCCCCCCCCCCCOCC(COP(=O)(O)OCCN)O	1-hexadecyl-sn-glycero-3-phosphoethanolamine	15337169	5
308	C26H46O9	0.6432062153423307	[M + H3N + H]+	InChI=1S/C26H46O9/c1-16(14-23(31)34-12-10-8-6-5-7-9-11-22(29)30)13-20(28)25(33)26-17(2)15-21(35-26)24(32)18(3)19(4)27/h14,17-21,24-28,32-33H,5-13,15H2,1-4H3,(H,29,30)	CC1CC(OC1C(C(CC(=CC(=O)OCCCCCCCCC(=O)O)C)O)O)C(C(C)C(C)O)O	9-[(E,5S,6S)-6-[(2R,3R,5R)-5-[(1S,2S,3S)-1,3-dihydroxy-2-methylbutyl]-3-methyloxolan-2-yl]-5,6-dihydroxy-3-methylhex-2-enoyl]oxynonanoic acid	11397960	12
309	C44H85NO3	0.6426001478914131	[M + H]+	InChI=1S/C44H85NO3/c1-3-5-7-9-11-13-15-17-18-19-20-21-22-23-24-25-26-28-30-32-34-36-38-40-44(48)45-42(41-46)43(47)39-37-35-33-31-29-27-16-14-12-10-8-6-4-2/h17-18,37,39,42-43,46-47H,3-16,19-36,38,40-41H2,1-2H3,(H,45,48)	CCCCCCCCCCCCCC=CC(C(CO)NC(=O)CCCCCCCCCCCCCCCC=CCCCCCCCC)O	Ceramide (d18:1/26:1(17Z))	5283569	2
310	C12H24N2O7	0.6420090839253513	[M + H]+	InChI=1S/C12H24N2O7/c13-6(11(18)19)3-1-2-4-14-8-10(17)9(16)7(5-15)21-12(8)20/h6-10,12,14-17,20H,1-5,13H2,(H,18,19)	C(CCNC1C(C(C(OC1O)CO)O)O)CC(C(=O)O)N	null	56965393	10
311	C12H17N5O	0.6418055932407528	[M - H2O + H]+	InChI=1S/C12H17N5O/c1-8-7-11(13-4-5-18)15-12(14-8)17-10(3)6-9(2)16-17/h6-7,18H,4-5H2,1-3H3,(H,13,14,15)	CC1=CC(=NC(=N1)N2C(=CC(=N2)C)C)NCCO	CBMicro_004360	1871516	6
312	C14H14N4O3	0.6417186040195945	[M + H]+	InChI=1S/C14H14N4O3/c1-7-5-9-10(6-8(7)2)18(3-4-19)12-11(15-9)13(20)17-14(21)16-12/h5-6,19H,3-4H2,1-2H3,(H,17,20,21)	CC1=CC2=C(C=C1C)N(C3=NC(=O)NC(=O)C3=N2)CCO	Ethanol lumiflavine	94789	4
313	C31H44N4O7	0.6416477995624477	[M + H]+	InChI=1S/C31H44N4O7/c1-4-19(2)27-31(40)35-16-8-10-24(35)30(39)32-22(9-6-5-7-11-25(36)26-18-42-26)28(37)33-23(29(38)34-27)17-20-12-14-21(41-3)15-13-20/h12-15,19,22-24,26-27H,4-11,16-18H2,1-3H3,(H,32,39)(H,33,37)(H,34,38)	CCC(C)C1C(=O)N2CCCC2C(=O)NC(C(=O)NC(C(=O)N1)CC3=CC=C(C=C3)OC)CCCCCC(=O)C4CO4	3-butan-2-yl-6-[(4-methoxyphenyl)methyl]-9-[6-(oxiran-2-yl)-6-oxohexyl]-1,4,7,10-tetrazabicyclo[10.3.0]pentadecane-2,5,8,11-tetrone	185059	19
314	C25H46O7	0.6413235460868778	[M - H2O + H]+	InChI=1S/C25H46O7/c1-4-5-6-7-8-9-10-11-12-13-14-15-16-17-23(31-22(3)28)18-25(29)32-24(19-26)20-30-21(2)27/h23-24,26H,4-20H2,1-3H3	CCCCCCCCCCCCCCCC(CC(=O)OC(CO)COC(=O)C)OC(=O)C	null	101491180	13
