# Supplementary material for: High-confidence structural annotation of metabolites absent from spectral libraries
Source: Nat Biotechnol. 2021 Oct 14;40(3):411–21. doi: 10.1038/s41587-021-01045-9 (PMC8926923; doi:10.1038/s41587-021-01045-9)
Supplement: Supplementary file 5 — 1,715 novel unique structure annotations from the Orbitrap dataset [file 41587_2021_1045_MOESM5_ESM.xlsx]

## Sheet: legend
Supplementary table 5
Sheet	Description
STab5_ORBINOVEL	1,715 novel unique structure annotations from the Orbitrap dataset
Supplementary Table 5: Details on the 1,715 novel molecular structures annotated in the Orbitrap dataset. Reported are identification number (ID) and molecular formula; the “COSMIC score” is the maximum confidence score among all annotations with this structure, and “occurrences” is the number of such annotations. The “PubChem CID” is the PubChem compound identifier number; if there exist multipl…

## Sheet: STab5_ORBINOVEL
ID	molecular formula	COSMIC score	adduct	InChi	SMILES	name	PubChem CID	occurences
0	C11H14N4O4	0.9951680048397242	[M + H]+	C1CC(=O)NC1C(=O)NC(CC2=CN=CN2)C(=O)O	InChI=1S/C11H14N4O4/c16-9-2-1-7(14-9)10(17)15-8(11(18)19)3-6-4-12-5-13-6/h4-5,7-8H,1-3H2,(H,12,13)(H,14,16)(H,15,17)(H,18,19)	Oprea1_675279	3839181	20
1	C16H31N3O4	0.993190032311574	[M + H]+	CCC(C)C(C(=O)NC(C(C)C)C(=O)NC(C(C)C)C(=O)O)N	InChI=1S/C16H31N3O4/c1-7-10(6)11(17)14(20)18-12(8(2)3)15(21)19-13(9(4)5)16(22)23/h8-13H,7,17H2,1-6H3,(H,18,20)(H,19,21)(H,22,23)	2-[[2-[(2-amino-3-methylpentanoyl)amino]-3-methylbutanoyl]amino]-3-methylbutanoic acid	18221977	331
2	C21H33N3O4	0.9879131245131144	[M + H]+	CCC(C)C(C(=O)NC(CC1=CC=CC=C1)C(=O)NC(CC(C)C)C(=O)O)N	InChI=1S/C21H33N3O4/c1-5-14(4)18(22)20(26)23-16(12-15-9-7-6-8-10-15)19(25)24-17(21(27)28)11-13(2)3/h6-10,13-14,16-18H,5,11-12,22H2,1-4H3,(H,23,26)(H,24,25)(H,27,28)	2-[[2-[(2-amino-3-methylpentanoyl)amino]-3-phenylpropanoyl]amino]-4-methylpentanoic acid	18221855	182
3	C13H25N3O5	0.985993242847302	[M + H]+	CC(C)CC(C(=O)NC(C(C)O)C(=O)NC(C)C(=O)O)N	InChI=1S/C13H25N3O5/c1-6(2)5-9(14)11(18)16-10(8(4)17)12(19)15-7(3)13(20)21/h6-10,17H,5,14H2,1-4H3,(H,15,19)(H,16,18)(H,20,21)	L-leucyl-L-threonyl-L-alanine	18222256	254
4	C32H51NO11	0.9847766470905692	[M + H]+	CC(CCC(=O)NCC(=O)O)C1CCC2C1(CCC3C2C(CC4C3(CCC(C4)OC5C(C(C(C(O5)C(=O)O)O)O)O)C)O)C	InChI=1S/C32H51NO11/c1-15(4-7-22(35)33-14-23(36)37)18-5-6-19-24-20(9-11-32(18,19)3)31(2)10-8-17(12-16(31)13-21(24)34)43-30-27(40)25(38)26(39)28(44-30)29(41)42/h15-21,24-28,30,34,38-40H,4-14H2,1-3H3,(H,33,35)(H,36,37)(H,41,42)	Glycochenodeoxycholic acid 3-glucuronide	44263370	24
5	C10H15N3O5	0.9651726364228069	[M + H]+	C1CC(=O)NC1C(=O)NC(CCC(=O)N)C(=O)O	InChI=1S/C10H15N3O5/c11-7(14)3-1-6(10(17)18)13-9(16)5-2-4-8(15)12-5/h5-6H,1-4H2,(H2,11,14)(H,12,15)(H,13,16)(H,17,18)	5-amino-5-oxo-2-[(5-oxopyrrolidine-2-carbonyl)amino]pentanoic acid	7408634	18
6	C15H23N3O4	0.9646747538368633	[M + H]+	C1CC(NC1)C(=O)N2CCCC2C(=O)N3CCCC3C(=O)O	InChI=1S/C15H23N3O4/c19-13(10-4-1-7-16-10)17-8-2-5-11(17)14(20)18-9-3-6-12(18)15(21)22/h10-12,16H,1-9H2,(H,21,22)	L-prolyl-L-prolyl-L-proline	439587	109
7	C26H36N6O5	0.9608028868255579	[M + H]+	CCC(C)C(C(=O)NC(CC1=CN=CN1)C(=O)N2CCCC2C(=O)NC(CC3=CC=CC=C3)C(=O)O)N	InChI=1S/C26H36N6O5/c1-3-16(2)22(27)24(34)30-19(13-18-14-28-15-29-18)25(35)32-11-7-10-21(32)23(33)31-20(26(36)37)12-17-8-5-4-6-9-17/h4-6,8-9,14-16,19-22H,3,7,10-13,27H2,1-2H3,(H,28,29)(H,30,34)(H,31,33)(H,36,37)	L-Phenylalanine, N-[1-(N-L-isoleucyl-L-histidyl)-L-prolyl]-	9806448	17
8	C17H27N5O4	0.9601505762665703	[M + H]+	CCC(C)C(C(=O)NC(CC1=CN=CN1)C(=O)N2CCCC2C(=O)O)N	InChI=1S/C17H27N5O4/c1-3-10(2)14(18)15(23)21-12(7-11-8-19-9-20-11)16(24)22-6-4-5-13(22)17(25)26/h8-10,12-14H,3-7,18H2,1-2H3,(H,19,20)(H,21,23)(H,25,26)	Angiotensin 1/2 (5-7)	15676221	80
9	C26H40N4O6	0.9482982662309448	[M + H]+	CCC(C)C(C(=O)N1CCCC1C(=O)NC(CC2=CC=C(C=C2)O)C(=O)NC(C(C)CC)C(=O)O)N	InChI=1S/C26H40N4O6/c1-5-15(3)21(27)25(34)30-13-7-8-20(30)24(33)28-19(14-17-9-11-18(31)12-10-17)23(32)29-22(26(35)36)16(4)6-2/h9-12,15-16,19-22,31H,5-8,13-14,27H2,1-4H3,(H,28,33)(H,29,32)(H,35,36)	Neuromedin N (1-4)	18297366	86
10	C29H41NO3	0.9448909401320453	[M + H]+	CCCCCC=CCC=CCC=CCC=CCCCC(=O)NC(CC1=CC=CC=C1)C(=O)O	InChI=1S/C29H41NO3/c1-2-3-4-5-6-7-8-9-10-11-12-13-14-15-16-17-21-24-28(31)30-27(29(32)33)25-26-22-19-18-20-23-26/h6-7,9-10,12-13,15-16,18-20,22-23,27H,2-5,8,11,14,17,21,24-25H2,1H3,(H,30,31)(H,32,33)	null	122391298	62
11	C16H22N2O4S	0.940724045784999	[M + H]+	CC(=O)NC(CCSC)C(=O)NC(CC1=CC=CC=C1)C(=O)O	InChI=1S/C16H22N2O4S/c1-11(19)17-13(8-9-23-2)15(20)18-14(16(21)22)10-12-6-4-3-5-7-12/h3-7,13-14H,8-10H2,1-2H3,(H,17,19)(H,18,20)(H,21,22)	null	67706172	8
12	C32H43N5O6	0.9401210780072129	[M + H]+	CCC(C)C(C(=O)NC(CC(C)C)C(=O)NC(CC1=CNC2=CC=CC=C21)C(=O)NC(CC3=CC=C(C=C3)O)C(=O)O)N	InChI=1S/C32H43N5O6/c1-5-19(4)28(33)31(41)36-25(14-18(2)3)29(39)35-26(16-21-17-34-24-9-7-6-8-23(21)24)30(40)37-27(32(42)43)15-20-10-12-22(38)13-11-20/h6-13,17-19,25-28,34,38H,5,14-16,33H2,1-4H3,(H,35,39)(H,36,41)(H,37,40)(H,42,43)	2-[[2-[[2-[(2-amino-3-methylpentanoyl)amino]-4-methylpentanoyl]amino]-3-(1H-indol-3-yl)propanoyl]amino]-3-(4-hydroxyphenyl)propanoic acid	18295758	69
13	C9H12N2O7	0.9386270182245764	[M + H]+	C1C(NCC(=O)N1C(CC(=O)O)C(=O)O)C(=O)O	InChI=1S/C9H12N2O7/c12-6-2-10-4(8(15)16)3-11(6)5(9(17)18)1-7(13)14/h4-5,10H,1-3H2,(H,13,14)(H,15,16)(H,17,18)	2-(5-carboxylato-2-oxopiperazin-1-yl)butanedioate	12306822	4
14	C20H31N3O4S	0.9381362354783797	[M + H]+	CC(C)CC(C(=O)NC(CC1=CC=CC=C1)C(=O)O)NC(=O)C(CCSC)N	InChI=1S/C20H31N3O4S/c1-13(2)11-16(22-18(24)15(21)9-10-28-3)19(25)23-17(20(26)27)12-14-7-5-4-6-8-14/h4-8,13,15-17H,9-12,21H2,1-3H3,(H,22,24)(H,23,25)(H,26,27)	Spectrum_000383	4105	35
15	C17H32N4O4	0.9351684054567486	[M + H]+	CCC(C)C(C(=O)NC(CCCCN)C(=O)N1CCCC1C(=O)O)N	InChI=1S/C17H32N4O4/c1-3-11(2)14(19)15(22)20-12(7-4-5-9-18)16(23)21-10-6-8-13(21)17(24)25/h11-14H,3-10,18-19H2,1-2H3,(H,20,22)(H,24,25)	1-[6-amino-2-[(2-amino-3-methylpentanoyl)amino]hexanoyl]pyrrolidine-2-carboxylic acid	18221820	164
16	C21H25N5O6	0.9314995824173373	[M + H]+	C1CC(=O)NC1C(=O)NC(CCC(=O)N)C(=O)NC(CC2=CNC3=CC=CC=C32)C(=O)O	InChI=1S/C21H25N5O6/c22-17(27)7-5-15(25-19(29)14-6-8-18(28)24-14)20(30)26-16(21(31)32)9-11-10-23-13-4-2-1-3-12(11)13/h1-4,10,14-16,23H,5-9H2,(H2,22,27)(H,24,28)(H,25,29)(H,26,30)(H,31,32)	(2S)-2-[[(2S)-5-amino-5-oxo-2-[[(2S)-5-oxopyrrolidine-2-carbonyl]amino]pentanoyl]amino]-3-(1H-indol-3-yl)propanoic acid	446809	17
17	C30H50O10	0.9314748258369847	[M + H3N + H]+	CC(CCC(=O)OC1C(C(C(C(O1)CO)O)O)O)C2CCC3C2(C(CC4C3C(CC5C4(CCC(C5)O)C)O)O)C	InChI=1S/C30H50O10/c1-14(4-7-23(35)40-28-27(38)26(37)25(36)21(13-31)39-28)17-5-6-18-24-19(12-22(34)30(17,18)3)29(2)9-8-16(32)10-15(29)11-20(24)33/h14-22,24-28,31-34,36-38H,4-13H2,1-3H3	null	101204193	217
18	C17H23N3O7S	0.9313894631330056	[M + H]+	C1=CC(=CC=C1CSCC(C(=O)NCC(=O)O)NC(=O)CCC(C(=O)O)N)O	InChI=1S/C17H23N3O7S/c18-12(17(26)27)5-6-14(22)20-13(16(25)19-7-15(23)24)9-28-8-10-1-3-11(21)4-2-10/h1-4,12-13,21H,5-9,18H2,(H,19,25)(H,20,22)(H,23,24)(H,26,27)	null	10364396	9
19	C15H23N5O5	0.9305023883009773	[M - H2O + H]+	CC(CCNC1=NC=NC2=C1N=CN2C3C(C(C(O3)CO)O)O)CO	InChI=1S/C15H23N5O5/c1-8(4-21)2-3-16-13-10-14(18-6-17-13)20(7-19-10)15-12(24)11(23)9(5-22)25-15/h6-9,11-12,15,21-24H,2-5H2,1H3,(H,16,17,18)	Dihydrozeatin riboside	533555	11
20	C15H20N2O4S	0.9287039459002127	[M + H]+	CSCCC(C(=O)NC(CC1=CC=CC=C1)C(=O)O)NC=O	InChI=1S/C15H20N2O4S/c1-22-8-7-12(16-10-18)14(19)17-13(15(20)21)9-11-5-3-2-4-6-11/h2-6,10,12-13H,7-9H2,1H3,(H,16,18)(H,17,19)(H,20,21)	Spectrum_001318	4365	10
21	C19H24N4O6S	0.9277312261911675	[M + H]+	C1=CC=C2C(=C1)C(=CN2)CSCC(C(=O)NCC(=O)O)NC(=O)CCC(C(=O)O)N	InChI=1S/C19H24N4O6S/c20-13(19(28)29)5-6-16(24)23-15(18(27)22-8-17(25)26)10-30-9-11-7-21-14-4-2-1-3-12(11)14/h1-4,7,13,15,21H,5-6,8-10,20H2,(H,22,27)(H,23,24)(H,25,26)(H,28,29)	indol-3-ylmethyl-glutathione	46926148	4
22	C20H29N3O5	0.9274733686028145	[M + H]+	CC(C)CC(C(=O)N1CCCC1C(=O)NC(CC2=CC=C(C=C2)O)C(=O)O)N	InChI=1S/C20H29N3O5/c1-12(2)10-15(21)19(26)23-9-3-4-17(23)18(25)22-16(20(27)28)11-13-5-7-14(24)8-6-13/h5-8,12,15-17,24H,3-4,9-11,21H2,1-2H3,(H,22,25)(H,27,28)	L-leucyl-L-prolyl-L-tyrosine	11234718	126
23	C16H23N5O4S	0.9268123859812887	[M + H]+	CC(=CCNC1=NC(=NC2=C1N=CN2C3C(C(C(O3)CO)O)O)SC)C	InChI=1S/C16H23N5O4S/c1-8(2)4-5-17-13-10-14(20-16(19-13)26-3)21(7-18-10)15-12(24)11(23)9(6-22)25-15/h4,7,9,11-12,15,22-24H,5-6H2,1-3H3,(H,17,19,20)	2-Methyl-thio-N-6-isopentyladenosine	161337	40
24	C11H13NO6	0.9264744929191776	[M + H]+	C1=CC(=C[N+](=C1)C2C(C(C(O2)CO)O)O)C(=O)O	InChI=1S/C11H13NO6/c13-5-7-8(14)9(15)10(18-7)12-3-1-2-6(4-12)11(16)17/h1-4,7-10,13-15H,5H2/p+1	ribosylnicotinate	161233	29
25	C23H41NO5	0.925699925137862	[M + H]+	CCCCCCCCC=CCCCCCCCC(=O)NC(CCC(=O)O)C(=O)O	InChI=1S/C23H41NO5/c1-2-3-4-5-6-7-8-9-10-11-12-13-14-15-16-17-21(25)24-20(23(28)29)18-19-22(26)27/h9-10,20H,2-8,11-19H2,1H3,(H,24,25)(H,26,27)(H,28,29)	Oleoyl glutamic acid	215144	65
26	C23H38N2O4	0.9254768423426704	[M + H]+	CCC=CCC=CCC=CCCCCCCCC(=O)NC(CCC(=O)N)C(=O)O	InChI=1S/C23H38N2O4/c1-2-3-4-5-6-7-8-9-10-11-12-13-14-15-16-17-22(27)25-20(23(28)29)18-19-21(24)26/h3-4,6-7,9-10,20H,2,5,8,11-19H2,1H3,(H2,24,26)(H,25,27)(H,28,29)	N-linolenoyl-glutamine	394187	73
27	C26H46NO7P	0.9250130626351538	[M + H]+	CCC=CCC=CCC=CCC=CCCCCC(=O)OCC(COP(=O)(O)OCC[N+](C)(C)C)O	InChI=1S/C26H46NO7P/c1-5-6-7-8-9-10-11-12-13-14-15-16-17-18-19-20-26(29)32-23-25(28)24-34-35(30,31)33-22-21-27(2,3)4/h6-7,9-10,12-13,15-16,25,28H,5,8,11,14,17-24H2,1-4H3/p+1	Lysophosphatidylcholine(18:4)	52924047	60
28	C31H39N5O5	0.9234648796664771	[M + H]+	CC(C)CC(C(=O)NC(CC1=CNC2=CC=CC=C21)C(=O)N3CCCC3C(=O)NC(CC4=CC=CC=C4)C(=O)O)N	InChI=1S/C31H39N5O5/c1-19(2)15-23(32)28(37)34-25(17-21-18-33-24-12-7-6-11-22(21)24)30(39)36-14-8-13-27(36)29(38)35-26(31(40)41)16-20-9-4-3-5-10-20/h3-7,9-12,18-19,23,25-27,33H,8,13-17,32H2,1-2H3,(H,34,37)(H,35,38)(H,40,41)	2-[[1-[2-[(2-amino-4-methylpentanoyl)amino]-3-(1H-indol-3-yl)propanoyl]pyrrolidine-2-carbonyl]amino]-3-phenylpropanoic acid	18301424	43
29	C14H23N3O7S	0.9232402884453842	[M + H]+	CC(CC=O)SCC(C(=O)NCC(=O)O)NC(=O)CCC(C(=O)O)N	InChI=1S/C14H23N3O7S/c1-8(4-5-18)25-7-10(13(22)16-6-12(20)21)17-11(19)3-2-9(15)14(23)24/h5,8-10H,2-4,6-7,15H2,1H3,(H,16,22)(H,17,19)(H,20,21)(H,23,24)	null	122391324	12
30	C23H31N5O7	0.9230447456603825	[M + H]+	C1CC(N(C1)C(=O)CNC(=O)C2CC(CN2C(=O)C(CC3=CC=CC=C3)NC(=O)CN)O)C(=O)O	InChI=1S/C23H31N5O7/c24-11-19(30)26-16(9-14-5-2-1-3-6-14)22(33)28-13-15(29)10-18(28)21(32)25-12-20(31)27-8-4-7-17(27)23(34)35/h1-3,5-6,15-18,29H,4,7-13,24H2,(H,25,32)(H,26,30)(H,34,35)	null	102523180	32
31	C34H45N5O7	0.922301028688089	[M + H]+	CCC(C)C(C(=O)N1CCCC1C(=O)NC(CC2=CC=CC=C2)C(=O)O)NC(=O)C3CCCN3C(=O)C(CC4=CC=C(C=C4)O)N	InChI=1S/C34H45N5O7/c1-3-21(2)29(37-31(42)28-12-7-17-38(28)32(43)25(35)19-23-13-15-24(40)16-14-23)33(44)39-18-8-11-27(39)30(41)36-26(34(45)46)20-22-9-5-4-6-10-22/h4-6,9-10,13-16,21,25-29,40H,3,7-8,11-12,17-20,35H2,1-2H3,(H,36,41)(H,37,42)(H,45,46)	null	10122112	61
32	C28H36N4O8	0.9220398257314657	[M + H]+	CC(C)C(C(=O)NC(CCC(=O)O)C(=O)NC(CC1=CC=C(C=C1)O)C(=O)NC(CC2=CC=CC=C2)C(=O)O)N	InChI=1S/C28H36N4O8/c1-16(2)24(29)27(38)30-20(12-13-23(34)35)25(36)31-21(14-18-8-10-19(33)11-9-18)26(37)32-22(28(39)40)15-17-6-4-3-5-7-17/h3-11,16,20-22,24,33H,12-15,29H2,1-2H3,(H,30,38)(H,31,36)(H,32,37)(H,34,35)(H,39,40)	4-[(2-amino-3-methylbutanoyl)amino]-5-[[1-[(1-carboxy-2-phenylethyl)amino]-3-(4-hydroxyphenyl)-1-oxopropan-2-yl]amino]-5-oxopentanoic acid	20049226	11
33	C29H41NO4	0.9215107899260923	[M + H]+	CCCCCC=CCC=CCC=CCC=CCCCC(=O)NC(CC1=CC=C(C=C1)O)C(=O)O	InChI=1S/C29H41NO4/c1-2-3-4-5-6-7-8-9-10-11-12-13-14-15-16-17-18-19-28(32)30-27(29(33)34)24-25-20-22-26(31)23-21-25/h6-7,9-10,12-13,15-16,20-23,27,31H,2-5,8,11,14,17-19,24H2,1H3,(H,30,32)(H,33,34)	N-arachidonoyl tyrosine	6709940	18
34	C16H26N4O5	0.9200994708612796	[M + H]+	CC(C(=O)NC(C)C(=O)N1CCCC1C(=O)N2CCCC2C(=O)O)N	InChI=1S/C16H26N4O5/c1-9(17)13(21)18-10(2)14(22)19-7-3-5-11(19)15(23)20-8-4-6-12(20)16(24)25/h9-12H,3-8,17H2,1-2H3,(H,18,21)(H,24,25)	L-alanyl-L-alanyl-L-prolyl-L-proline	18232872	214
35	C26H41NO5	0.9199796610596604	[M - H2O + H]+	CC(CCC(=O)NCC(=O)O)C1CCC2C1(CCC3C2C(=O)CC4C3(CCC(C4)O)C)C	InChI=1S/C26H41NO5/c1-15(4-7-22(30)27-14-23(31)32)18-5-6-19-24-20(9-11-26(18,19)3)25(2)10-8-17(28)12-16(25)13-21(24)29/h15-20,24,28H,4-14H2,1-3H3,(H,27,30)(H,31,32)	7-Oxoglycochenodeoxycholic acid	3086041	227
36	C23H42N2O4	0.9195314444841844	[M + H]+	CCCCCCCCC=CCCCCCCCC(=O)NC(CCC(=O)N)C(=O)O	InChI=1S/C23H42N2O4/c1-2-3-4-5-6-7-8-9-10-11-12-13-14-15-16-17-22(27)25-20(23(28)29)18-19-21(24)26/h9-10,20H,2-8,11-19H2,1H3,(H2,24,26)(H,25,27)(H,28,29)	N-oleoyl glutamine	52922072	46
37	C13H18N4O3	0.9191567686370861	[M + H]+	C1=CC=C(C=C1)C(=O)NC(CCCN=C(N)N)C(=O)O	InChI=1S/C13H18N4O3/c14-13(15)16-8-4-7-10(12(19)20)17-11(18)9-5-2-1-3-6-9/h1-3,5-6,10H,4,7-8H2,(H,17,18)(H,19,20)(H4,14,15,16)	Benzoyl-L-arginine	97369	12
38	C18H22N2O8	0.9189442002842221	[M + H]+	CC(=O)NCCC1=CNC2=C1C=C(C=C2)OC3C(C(C(C(O3)C(=O)O)O)O)O	InChI=1S/C18H22N2O8/c1-8(21)19-5-4-9-7-20-12-3-2-10(6-11(9)12)27-18-15(24)13(22)14(23)16(28-18)17(25)26/h2-3,6-7,13-16,18,20,22-24H,4-5H2,1H3,(H,19,21)(H,25,26)	N-acetyl-serotonin glucuronide	29971039	1
39	C20H29N3O6	0.9170954478270407	[M + H]+	CCC(C)C(C(=O)NC(CC1=CC=CC=C1)C(=O)O)NC(=O)C(CCC(=O)O)N	InChI=1S/C20H29N3O6/c1-3-12(2)17(23-18(26)14(21)9-10-16(24)25)19(27)22-15(20(28)29)11-13-7-5-4-6-8-13/h4-8,12,14-15,17H,3,9-11,21H2,1-2H3,(H,22,27)(H,23,26)(H,24,25)(H,28,29)	L-alpha-glutamyl-L-isoleucyl-L-phenylalanine	18220309	192
40	C34H69N2O6P	0.916776169153172	[M + H]+	CCCCCCCCCCCCCCCCCC(=O)NC(COP(=O)(O)OCCN)C(C=CCCCCCCCCC)O	InChI=1S/C34H69N2O6P/c1-3-5-7-9-11-13-14-15-16-17-18-20-22-24-26-28-34(38)36-32(31-42-43(39,40)41-30-29-35)33(37)27-25-23-21-19-12-10-8-6-4-2/h25,27,32-33,37H,3-24,26,28-31,35H2,1-2H3,(H,36,38)(H,39,40)	phosphatidylethanolamine-ceramide(d14:1(4E)/18:0)	70698985	8
41	C14H25NO6	0.9165653940409422	[M + H]+	C[N+](C)(C)CC(CC(=O)O)OC(=O)CCCCCC(=O)O	InChI=1S/C14H25NO6/c1-15(2,3)10-11(9-13(18)19)21-14(20)8-6-4-5-7-12(16)17/h11H,4-10H2,1-3H3,(H-,16,17,18,19)/p+1	null	91825640	84
42	C15H21N3O5	0.9148201012129319	[M + H]+	CC(C(=O)NC(C)C(=O)NC(CC1=CC=C(C=C1)O)C(=O)O)N	InChI=1S/C15H21N3O5/c1-8(16)13(20)17-9(2)14(21)18-12(15(22)23)7-10-3-5-11(19)6-4-10/h3-6,8-9,12,19H,7,16H2,1-2H3,(H,17,20)(H,18,21)(H,22,23)	2-[2-(2-aminopropanoylamino)propanoylamino]-3-(4-hydroxyphenyl)propanoic acid	7019953	77
43	C27H48O11S	0.9140550029122795	[M + H3N + H]+	CCCCCC=CCC=CCCCCCCCC(=O)OCC(COC1C(C(C(C(O1)CS(=O)(=O)O)O)O)O)O	InChI=1S/C27H48O11S/c1-2-3-4-5-6-7-8-9-10-11-12-13-14-15-16-17-23(29)36-18-21(28)19-37-27-26(32)25(31)24(30)22(38-27)20-39(33,34)35/h6-7,9-10,21-22,24-28,30-32H,2-5,8,11-20H2,1H3,(H,33,34,35)	null	44482061	31
44	C25H25N5O5	0.9135435249211702	[M + H]+	CC1C(=O)N2C(N1)C(C3=CC=CC=C32)(CC4C(=O)NC(C5=NC6=CC=CC=C6C(=O)N45)(C)OC)O	InChI=1S/C25H25N5O5/c1-13-20(32)29-17-11-7-5-9-15(17)25(34,23(29)26-13)12-18-19(31)28-24(2,35-3)22-27-16-10-6-4-8-14(16)21(33)30(18)22/h4-11,13,18,23,26,34H,12H2,1-3H3,(H,28,31)	null	10027910	2
45	C18H35NO5	0.9134126584182168	[M + H]+	CCCCCCCCC(CC(=O)OC(CC(=O)O)C[N+](C)(C)C)O	InChI=1S/C18H35NO5/c1-5-6-7-8-9-10-11-15(20)12-18(23)24-16(13-17(21)22)14-19(2,3)4/h15-16,20H,5-14H2,1-4H3/p+1	null	131770390	188
46	C13H18N6O5S	0.913202107724478	[M + H]+	C1=NC2=C(C(=N1)N)N=CN2C3C(C(C(O3)CSCC(C(=O)O)N)O)O	InChI=1S/C13H18N6O5S/c14-5(13(22)23)1-25-2-6-8(20)9(21)12(24-6)19-4-18-7-10(15)16-3-17-11(7)19/h3-6,8-9,12,20-21H,1-2,14H2,(H,22,23)(H2,15,16,17)	S-(5''-Adenosyl)-L-cysteine	3573837	4
47	C20H18N2O5	0.9112285039417068	[M + H]+	C1=CC=C2C(=C1)C(=CN2)CC(C(=O)O)NC(=O)C=CC3=CC(=C(C=C3)O)O	InChI=1S/C20H18N2O5/c23-17-7-5-12(9-18(17)24)6-8-19(25)22-16(20(26)27)10-13-11-21-15-4-2-1-3-14(13)15/h1-9,11,16,21,23-24H,10H2,(H,22,25)(H,26,27)	L-Tryptophan, N-[3-(3,4-dihydroxyphenyl)-1-oxo-2-propenyl]-	10428959	8
48	C15H25N3O4	0.9099262305847284	[M + H]+	CC(C)C(C(=O)N1CCCC1C(=O)N2CCCC2C(=O)O)N	InChI=1S/C15H25N3O4/c1-9(2)12(16)14(20)17-7-3-5-10(17)13(19)18-8-4-6-11(18)15(21)22/h9-12H,3-8,16H2,1-2H3,(H,21,22)	L-valyl-L-prolyl-L-proline	9818200	131
49	C25H41NO4	0.9098902660458896	[M + H]+	CCCCCCCCCCCCCCCC(=O)NC(CC1=CC=C(C=C1)O)C(=O)O	InChI=1S/C25H41NO4/c1-2-3-4-5-6-7-8-9-10-11-12-13-14-15-24(28)26-23(25(29)30)20-21-16-18-22(27)19-17-21/h16-19,23,27H,2-15,20H2,1H3,(H,26,28)(H,29,30)	N-palmitoyl tyrosine	389046	46
50	C18H30N4O5	0.9098663248121639	[M + H]+	CC(C)C(C(=O)N1CCCC1C(=O)N2CCCC2C(=O)O)NC(=O)C(C)N	InChI=1S/C18H30N4O5/c1-10(2)14(20-15(23)11(3)19)17(25)21-8-4-6-12(21)16(24)22-9-5-7-13(22)18(26)27/h10-14H,4-9,19H2,1-3H3,(H,20,23)(H,26,27)	L-alanyl-L-valyl-L-prolyl-L-proline	18240415	182
51	C26H43NO7S	0.908783178119753	[M - H2O + H]+	CC(CCC(=O)NCCS(=O)(=O)O)C1CCC2C1(C(CC3C2C(=O)CC4C3(CCC(C4)O)C)O)C	InChI=1S/C26H43NO7S/c1-15(4-7-23(31)27-10-11-35(32,33)34)18-5-6-19-24-20(14-22(30)26(18,19)3)25(2)9-8-17(28)12-16(25)13-21(24)29/h15-20,22,24,28,30H,4-14H2,1-3H3,(H,27,31)(H,32,33,34)	3,12-Dihydroxy-7-oxocholanoyltaurine	128842	492
52	C22H26N4O6	0.9086278145568668	[M + H]+	C1=CC=C(C=C1)CC(C(=O)O)NC(=O)CNC(=O)CNC(=O)C(CC2=CC=C(C=C2)O)N	InChI=1S/C22H26N4O6/c23-17(10-15-6-8-16(27)9-7-15)21(30)25-12-19(28)24-13-20(29)26-18(22(31)32)11-14-4-2-1-3-5-14/h1-9,17-18,27H,10-13,23H2,(H,24,28)(H,25,30)(H,26,29)(H,31,32)	beta-LIPOTROPIN, Fragment 61-64	6453937	7
53	C32H46N6O7	0.9086246421321102	[M + H]+	CCC(C)C(C(=O)O)NC(=O)C1CCCN1C(=O)CNC(=O)C2CCCN2C(=O)C(CC3=CC=CC=C3)NC(=O)C4CCCN4	InChI=1S/C32H46N6O7/c1-3-20(2)27(32(44)45)36-30(42)25-14-8-16-37(25)26(39)19-34-29(41)24-13-9-17-38(24)31(43)23(18-21-10-5-4-6-11-21)35-28(40)22-12-7-15-33-22/h4-6,10-11,20,22-25,27,33H,3,7-9,12-19H2,1-2H3,(H,34,41)(H,35,40)(H,36,42)(H,44,45)	L-Isoleucine, L-prolyl-L-phenylalanyl-L-prolylglycyl-L-prolyl-	9830628	87
54	C18H40NO6P	0.9085583327013981	[M + H]+	CCCCCCCCCCOCC(COP(=O)(O)OCC[N+](C)(C)C)O	InChI=1S/C18H40NO6P/c1-5-6-7-8-9-10-11-12-14-23-16-18(20)17-25-26(21,22)24-15-13-19(2,3)4/h18,20H,5-17H2,1-4H3/p+1	null	86289471	79
55	C27H42O9	0.9083588532153695	[M + H3N + H]+	CC(=O)C1(CCC2C1(CCC3C2CCC4C3(CCC(C4)OC5C(C(C(C(O5)C(=O)O)O)O)O)C)C)O	InChI=1S/C27H42O9/c1-13(28)27(34)11-8-18-16-5-4-14-12-15(6-9-25(14,2)17(16)7-10-26(18,27)3)35-24-21(31)19(29)20(30)22(36-24)23(32)33/h14-22,24,29-31,34H,4-12H2,1-3H3,(H,32,33)	null	10164558	31
56	C17H23N3O6S	0.9078707823446773	[M + H]+	C1=CC=C(C=C1)CSCC(C(=O)NCC(=O)O)NC(=O)CCC(C(=O)O)N	InChI=1S/C17H23N3O6S/c18-12(17(25)26)6-7-14(21)20-13(16(24)19-8-15(22)23)10-27-9-11-4-2-1-3-5-11/h1-5,12-13H,6-10,18H2,(H,19,24)(H,20,21)(H,22,23)(H,25,26)	s-benzyl-glutathione	5137	32
57	C17H21N3O4S	0.9069825331732122	[M + H]+	CSCCC(C(=O)NC(CC1=CNC2=CC=CC=C21)C(=O)O)NC=O	InChI=1S/C17H21N3O4S/c1-25-7-6-14(19-10-21)16(22)20-15(17(23)24)8-11-9-18-13-5-3-2-4-12(11)13/h2-5,9-10,14-15,18H,6-8H2,1H3,(H,19,21)(H,20,22)(H,23,24)	N-Formyl-Met-Trp	3081527	1
58	C22H26O8	0.9064791422747847	[M + H]+	CC(C)CC(=O)OC(COC1=C2C(=C(C3=C1OC(=O)C=C3)OC)C=CO2)C(C)(C)O	InChI=1S/C22H26O8/c1-12(2)10-17(24)29-15(22(3,4)25)11-28-21-19-14(8-9-27-19)18(26-5)13-6-7-16(23)30-20(13)21/h6-9,12,15,25H,10-11H2,1-5H3	Byakangelicin 2''-O-isovalerate	183915	7
59	C17H25N5O4	0.9061733224054713	[M + H]+	CC(=O)NC(CC1=CC=CC=C1)C(=O)NC(CCCN=C(N)N)C(=O)O	InChI=1S/C17H25N5O4/c1-11(23)21-14(10-12-6-3-2-4-7-12)15(24)22-13(16(25)26)8-5-9-20-17(18)19/h2-4,6-7,13-14H,5,8-10H2,1H3,(H,21,23)(H,22,24)(H,25,26)(H4,18,19,20)	2-(2-acetamido-3-phenylpropanamido)-5- guanidinopentanoic acid	334523	21
60	C19H29N3O4	0.9056799816307238	[M + H]+	CC(C)C(C(=O)NC(C(C)C)C(=O)NC(CC1=CC=CC=C1)C(=O)O)N	InChI=1S/C19H29N3O4/c1-11(2)15(20)17(23)22-16(12(3)4)18(24)21-14(19(25)26)10-13-8-6-5-7-9-13/h5-9,11-12,14-16H,10,20H2,1-4H3,(H,21,24)(H,22,23)(H,25,26)	L-Phenylalanine, L-valyl-L-valyl-	7014910	94
61	C18H16O11	0.9035114010254093	[M + H]+	COC1=CC2=C(O1)C=CC3=C2OC(=O)C=C3OC4C(C(C(C(O4)C(=O)O)O)O)O	InChI=1S/C18H16O11/c1-25-11-4-7-8(26-11)3-2-6-9(5-10(19)28-15(6)7)27-18-14(22)12(20)13(21)16(29-18)17(23)24/h2-5,12-14,16,18,20-22H,1H3,(H,23,24)	null	131839344	1
62	C27H43NO3	0.903502781210727	[M + H]+	CCCCCCCCC=CCCCCCCCC(=O)NC(CC1=CC=CC=C1)C(=O)O	InChI=1S/C27H43NO3/c1-2-3-4-5-6-7-8-9-10-11-12-13-14-15-19-22-26(29)28-25(27(30)31)23-24-20-17-16-18-21-24/h9-10,16-18,20-21,25H,2-8,11-15,19,22-23H2,1H3,(H,28,29)(H,30,31)	N-oleoyl phenylalanine	52922059	115
63	C12H14N2O5S	0.9027275304887672	[M + H]+	CC(=O)NCCC1=CNC2=C1C=C(C=C2)OS(=O)(=O)O	InChI=1S/C12H14N2O5S/c1-8(15)13-5-4-9-7-14-12-3-2-10(6-11(9)12)19-20(16,17)18/h2-3,6-7,14H,4-5H2,1H3,(H,13,15)(H,16,17,18)	N-acetyl-serotonin sulfate	45479248	3
64	C18H27N3O5	0.9024232294648626	[M + H]+	CC(C)CC(C(=O)NC(C)C(=O)NC(CC1=CC=C(C=C1)O)C(=O)O)N	InChI=1S/C18H27N3O5/c1-10(2)8-14(19)17(24)20-11(3)16(23)21-15(18(25)26)9-12-4-6-13(22)7-5-12/h4-7,10-11,14-15,22H,8-9,19H2,1-3H3,(H,20,24)(H,21,23)(H,25,26)	ACMC-20mvvx	9951003	250
65	C19H30N4O7	0.9018313655855149	[M + H3N + H]+	CC(C)C(C(=O)N1CCCC1C(=O)N2CCCC2C(=O)O)NC(=O)C(CC(=O)O)N	InChI=1S/C19H30N4O7/c1-10(2)15(21-16(26)11(20)9-14(24)25)18(28)22-7-3-5-12(22)17(27)23-8-4-6-13(23)19(29)30/h10-13,15H,3-9,20H2,1-2H3,(H,21,26)(H,24,25)(H,29,30)	L-alpha-aspartyl-L-valyl-L-prolyl-L-proline	18254380	157
66	C12H24N4O4	0.9017797608098683	[M + H]+	CC(C(=O)NC(C)C(=O)O)NC(=O)C(CCCCN)N	InChI=1S/C12H24N4O4/c1-7(10(17)16-8(2)12(19)20)15-11(18)9(14)5-3-4-6-13/h7-9H,3-6,13-14H2,1-2H3,(H,15,18)(H,16,17)(H,19,20)	Epitope ID:132952	5496556	18
67	C14H26N4O4	0.9012289722447211	[M + H]+	CC(C(=O)N1CCCC1C(=O)O)NC(=O)C(CCCCN)N	InChI=1S/C14H26N4O4/c1-9(17-12(19)10(16)5-2-3-7-15)13(20)18-8-4-6-11(18)14(21)22/h9-11H,2-8,15-16H2,1H3,(H,17,19)(H,21,22)	(2S)-1-[(2S)-2-[[(2S)-2,6-diaminohexanoyl]amino]propanoyl]pyrrolidine-2-carboxylic Acid	11902994	43
68	C22H24O8	0.9009416775856619	[M - H2O + H]+	CC=C(C)C(=O)OC(COC1=C2C=COC2=C(C3=C1C=CC(=O)O3)OC)C(C)(C)O	InChI=1S/C22H24O8/c1-6-12(2)21(24)29-15(22(3,4)25)11-28-17-13-7-8-16(23)30-19(13)20(26-5)18-14(17)9-10-27-18/h6-10,15,25H,11H2,1-5H3	Isobyakangelicin angelate	6441190	9
69	C14H25N3O5	0.9007454385556839	[M + H]+	CC(C)CC(C(=O)NC(CO)C(=O)N1CCCC1C(=O)O)N	InChI=1S/C14H25N3O5/c1-8(2)6-9(15)12(19)16-10(7-18)13(20)17-5-3-4-11(17)14(21)22/h8-11,18H,3-7,15H2,1-2H3,(H,16,19)(H,21,22)	null	9922884	192
70	C29H58NO8P	0.9002371268135776	[M + Na]+	CCCCCCCCCCCCCCCC(=O)OCC(COP(=O)(O)OCC[N+](C)(C)C)OC(=O)CCCC	InChI=1S/C29H58NO8P/c1-6-8-10-11-12-13-14-15-16-17-18-19-20-22-28(31)35-25-27(38-29(32)21-9-7-2)26-37-39(33,34)36-24-23-30(3,4)5/h27H,6-26H2,1-5H3/p+1	1-hexadecanoyl-2-valeryl-sn-glycero-3-phosphocholine	5313264	37
71	C9H12N2O6	0.9001997297479676	[M + H]+	C1CC(=O)NC1C(=O)NC(CC(=O)O)C(=O)O	InChI=1S/C9H12N2O6/c12-6-2-1-4(10-6)8(15)11-5(9(16)17)3-7(13)14/h4-5H,1-3H2,(H,10,12)(H,11,15)(H,13,14)(H,16,17)	null	73900278	7
72	C15H26N4O5	0.9000372886870562	[M + H]+	CC(C)CC(C(=O)NC(CC(=O)N)C(=O)N1CCCC1C(=O)O)N	InChI=1S/C15H26N4O5/c1-8(2)6-9(16)13(21)18-10(7-12(17)20)14(22)19-5-3-4-11(19)15(23)24/h8-11H,3-7,16H2,1-2H3,(H2,17,20)(H,18,21)(H,23,24)	null	14889717	142
73	C15H27NO6	0.8991982796276737	[M + H]+	C[N+](C)(C)CC(CC(=O)O)OC(=O)CCCCCCC(=O)O	InChI=1S/C15H27NO6/c1-16(2,3)11-12(10-14(19)20)22-15(21)9-7-5-4-6-8-13(17)18/h12H,4-11H2,1-3H3,(H-,17,18,19,20)/p+1	O-DC8:0carnitine(1-)	71752223	178
74	C14H24N4O5	0.8986809701464659	[M + H]+	CC(C)C(C(=O)NC(CC(=O)N)C(=O)N1CCCC1C(=O)O)N	InChI=1S/C14H24N4O5/c1-7(2)11(16)12(20)17-8(6-10(15)19)13(21)18-5-3-4-9(18)14(22)23/h7-9,11H,3-6,16H2,1-2H3,(H2,15,19)(H,17,20)(H,22,23)	L-valyl-L-asparaginyl-L-proline	18232264	55
75	C19H27N3O7	0.8982816302226012	[M + H]+	CC(C)CC(C(=O)NC(CC(=O)O)C(=O)NC(CC1=CC=C(C=C1)O)C(=O)O)N	InChI=1S/C19H27N3O7/c1-10(2)7-13(20)17(26)21-14(9-16(24)25)18(27)22-15(19(28)29)8-11-3-5-12(23)6-4-11/h3-6,10,13-15,23H,7-9,20H2,1-2H3,(H,21,26)(H,22,27)(H,24,25)(H,28,29)	L-leucyl-L-alpha-aspartyl-L-tyrosine	18222045	62
76	C16H17N3O3S	0.8980980915975174	[M + H]+	CC1=CN=C(C(=C1OC)C)CS(=O)C2=NC3=C(N2)C=C(C=C3)O	InChI=1S/C16H17N3O3S/c1-9-7-17-14(10(2)15(9)22-3)8-23(21)16-18-12-5-4-11(20)6-13(12)19-16/h4-7,20H,8H2,1-3H3,(H,18,19)	5-O-Desmethyl Omeprazole	10404448	3
77	C26H41NO6	0.8980344367114157	[M - H4O2 + H]+	CC(CCC(=O)NCC(=O)O)C1CCC2C1(C(CC3C2C(=O)CC4C3(CCC(C4)O)C)O)C	InChI=1S/C26H41NO6/c1-14(4-7-22(31)27-13-23(32)33)17-5-6-18-24-19(12-21(30)26(17,18)3)25(2)9-8-16(28)10-15(25)11-20(24)29/h14-19,21,24,28,30H,4-13H2,1-3H3,(H,27,31)(H,32,33)	null	10253857	145
78	C23H40N2O5	0.898031337995119	[M + H]+	CC(CCCC=CCC=CCCCCCCCC(=O)NC(CCC(=O)N)C(=O)O)O	InChI=1S/C23H40N2O5/c1-19(26)15-13-11-9-7-5-3-2-4-6-8-10-12-14-16-22(28)25-20(23(29)30)17-18-21(24)27/h2-3,7,9,19-20,26H,4-6,8,10-18H2,1H3,(H2,24,27)(H,25,28)(H,29,30)	null	100937252	69
79	C23H30N4O5	0.8978661708233906	[M - H2O + H]+	CCOCCCNC(=O)C(C)N1C(=O)C2(C3=C(CCN2C1=O)C4=C(N3)C=CC(=C4)OC)C	InChI=1S/C23H30N4O5/c1-5-32-12-6-10-24-20(28)14(2)27-21(29)23(3)19-16(9-11-26(23)22(27)30)17-13-15(31-4)7-8-18(17)25-19/h7-8,13-14,25H,5-6,9-12H2,1-4H3,(H,24,28)	null	3708547	1
80	C22H41NO2	0.8973583931802905	[M + H]+	CCCCCC=CCC=CCCCCCCCCCC(=O)NCCO	InChI=1S/C22H41NO2/c1-2-3-4-5-6-7-8-9-10-11-12-13-14-15-16-17-18-19-22(25)23-20-21-24/h6-7,9-10,24H,2-5,8,11-21H2,1H3,(H,23,25)	Anandamide (20:2, n-6)	5283444	362
81	C20H44NO6P	0.8972198031888279	[M + H]+	CCCCCCCCCCCCOCC(COP(=O)(O)OCC[N+](C)(C)C)O	InChI=1S/C20H44NO6P/c1-5-6-7-8-9-10-11-12-13-14-16-25-18-20(22)19-27-28(23,24)26-17-15-21(2,3)4/h20,22H,5-19H2,1-4H3/p+1	1-Dodecylpropanediol-3-phosphocholine	192026	82
82	C14H12N6O3	0.8966951910707318	[M - H2O + H]+	C1=CC(=CC=C1C(=O)O)NCC2=CN=C3C(=N2)C(=O)N=C(N3)N	InChI=1S/C14H12N6O3/c15-14-19-11-10(12(21)20-14)18-9(6-17-11)5-16-8-3-1-7(2-4-8)13(22)23/h1-4,6,16H,5H2,(H,22,23)(H3,15,17,19,20,21)	Peroic Acid	95054	14
83	C23H40N2O4	0.8963070845906089	[M + H]+	CCCCCC=CCC=CCCCCCCCC(=O)NC(CCC(=O)N)C(=O)O	InChI=1S/C23H40N2O4/c1-2-3-4-5-6-7-8-9-10-11-12-13-14-15-16-17-22(27)25-20(23(28)29)18-19-21(24)26/h6-7,9-10,20H,2-5,8,11-19H2,1H3,(H2,24,26)(H,25,27)(H,28,29)	null	76970188	74
84	C25H45NO6	0.8951315632916075	[M + H]+	C[N+](C)(C)CC(CC(=O)O)OC(=O)CCCCCCCC=CCCCCCCCC(=O)O	InChI=1S/C25H45NO6/c1-26(2,3)21-22(20-24(29)30)32-25(31)19-17-15-13-11-9-7-5-4-6-8-10-12-14-16-18-23(27)28/h4-5,22H,6-21H2,1-3H3,(H-,27,28,29,30)/p+1	3-{[(9Z)-17-carboxyheptadec-9-enoyl]oxy}-4-(trimethylammonio)butanoate	71464570	65
85	C25H39NO4	0.8946545104953189	[M + H]+	CCCCCCC=CCCCCCCCC(=O)NC(CC1=CC=C(C=C1)O)C(=O)O	InChI=1S/C25H39NO4/c1-2-3-4-5-6-7-8-9-10-11-12-13-14-15-24(28)26-23(25(29)30)20-21-16-18-22(27)19-17-21/h7-8,16-19,23,27H,2-6,9-15,20H2,1H3,(H,26,28)(H,29,30)	(2R)-2-(hexadec-9-enoylamino)-3-(4-hydroxyphenyl)propanoic acid	6709932	30
86	C25H48NO7P	0.8939640574832224	[M + H]+	CCCCC=CCC=CCCCCCCCC(=O)OCC(COP(=O)(O)OCC[N+](C)(C)C)O	InChI=1S/C25H48NO7P/c1-5-6-7-8-9-10-11-12-13-14-15-16-17-18-19-25(28)31-22-24(27)23-33-34(29,30)32-21-20-26(2,3)4/h8-9,11-12,24,27H,5-7,10,13-23H2,1-4H3/p+1	1-(9Z,12Z-heptadecadienoyl)-glycero-3-phosphocholine	52924043	41
87	C34H42O14	0.8938553363832101	[M - H2O + H]+	COC1=C(C=CC(=C1)CC(CO)C(CC2=CC(=C(C=C2)OC3C(C(C(C(O3)COC(=O)C4=CC(=C(C=C4)O)OC)O)O)O)OC)CO)O	InChI=1S/C34H42O14/c1-43-26-12-18(4-7-23(26)37)10-21(15-35)22(16-36)11-19-5-9-25(28(13-19)45-3)47-34-32(41)31(40)30(39)29(48-34)17-46-33(42)20-6-8-24(38)27(14-20)44-2/h4-9,12-14,21-22,29-32,34-41H,10-11,15-17H2,1-3H3	null	10009701	30
88	C8H13NO3S	0.8937570830148196	[M + H]+	CC(=O)NC(CSCC=C)C(=O)O	InChI=1S/C8H13NO3S/c1-3-4-13-5-7(8(11)12)9-6(2)10/h3,7H,1,4-5H2,2H3,(H,9,10)(H,11,12)	Allylmercapturic Acid	152467	25
89	C17H30N4O5	0.8934492072170103	[M + Na]+	CC(C)CC(C(=O)NC(C)C(=O)N1CCCC1C(=O)O)NC(=O)C(C)N	InChI=1S/C17H30N4O5/c1-9(2)8-12(20-14(22)10(3)18)15(23)19-11(4)16(24)21-7-5-6-13(21)17(25)26/h9-13H,5-8,18H2,1-4H3,(H,19,23)(H,20,22)(H,25,26)	L-alanyl-L-leucyl-L-alanyl-L-proline	18236565	209
90	C16H20N2O6S	0.8930947386652496	[M + H]+	C1=CC=C2C(=C1)C(=CN2)CC(=NO)SC3C(C(C(C(O3)CO)O)O)O	InChI=1S/C16H20N2O6S/c19-7-11-13(20)14(21)15(22)16(24-11)25-12(18-23)5-8-6-17-10-4-2-1-3-9(8)10/h1-4,6,11,13-17,19-23H,5,7H2	Desulfoglucobrassicin	9603283	4
91	C17H32N4O6	0.8923906845232518	[M + H]+	CC(C)CC(C(=O)NC(C(C)C)C(=O)NC(CO)C(=O)O)NC(=O)C(C)N	InChI=1S/C17H32N4O6/c1-8(2)6-11(19-14(23)10(5)18)15(24)21-13(9(3)4)16(25)20-12(7-22)17(26)27/h8-13,22H,6-7,18H2,1-5H3,(H,19,23)(H,20,25)(H,21,24)(H,26,27)	L-alanyl-L-leucyl-L-valyl-L-serine	18236938	355
92	C21H33NO4	0.8919932643761604	[M + H]+	CCCCCCCCCCCC(=O)NC(CC1=CC=C(C=C1)O)C(=O)O	InChI=1S/C21H33NO4/c1-2-3-4-5-6-7-8-9-10-11-20(24)22-19(21(25)26)16-17-12-14-18(23)15-13-17/h12-15,19,23H,2-11,16H2,1H3,(H,22,24)(H,25,26)	N-Dodecanoyl-L-Tyrosine	6709889	42
93	C16H28N4O7S3	0.8914055643073774	[M + H]+	CS(=O)CCCCNC(=S)SCC(C(=O)NCC(=O)O)NC(=O)CCC(C(=O)O)N	InChI=1S/C16H28N4O7S3/c1-30(27)7-3-2-6-18-16(28)29-9-11(14(24)19-8-13(22)23)20-12(21)5-4-10(17)15(25)26/h10-11H,2-9,17H2,1H3,(H,18,28)(H,19,24)(H,20,21)(H,22,23)(H,25,26)	D,L-Sulforaphane Glutathione	29987187	5
94	C13H25N3O6	0.8913327428178924	[M + H]+	CC(C)CC(C(=O)NC(C(C)O)C(=O)NC(CO)C(=O)O)N	InChI=1S/C13H25N3O6/c1-6(2)4-8(14)11(19)16-10(7(3)18)12(20)15-9(5-17)13(21)22/h6-10,17-18H,4-5,14H2,1-3H3,(H,15,20)(H,16,19)(H,21,22)	L-leucyl-L-threonyl-L-serine	18222268	122
95	C17H31NO5	0.8903573159063171	[M + H]+	CCCCC(=O)CCCCC(=O)OC(CC(=O)O)C[N+](C)(C)C	InChI=1S/C17H31NO5/c1-5-6-9-14(19)10-7-8-11-17(22)23-15(12-16(20)21)13-18(2,3)4/h15H,5-13H2,1-4H3/p+1	6-Keto-decanoylcarnitine	53481649	218
96	C15H17N3O4	0.8903414855355115	[M + H]+	C1=CC=C2C(=C1)C(=CN2)CC(=O)NC(CCC(=O)N)C(=O)O	InChI=1S/C15H17N3O4/c16-13(19)6-5-12(15(21)22)18-14(20)7-9-8-17-11-4-2-1-3-10(9)11/h1-4,8,12,17H,5-7H2,(H2,16,19)(H,18,20)(H,21,22)	3-IAA glutamine	7097451	15
97	C23H26N4O4	0.889939031858913	[M + H]+	CC(C(=O)O)NC(=O)C(CC1=CNC2=CC=CC=C21)NC(=O)C(CC3=CC=CC=C3)N	InChI=1S/C23H26N4O4/c1-14(23(30)31)26-22(29)20(12-16-13-25-19-10-6-5-9-17(16)19)27-21(28)18(24)11-15-7-3-2-4-8-15/h2-10,13-14,18,20,25H,11-12,24H2,1H3,(H,26,29)(H,27,28)(H,30,31)	L-phenylalanyl-L-tryptophyl-L-alanine	18223366	12
98	C26H50NO7P	0.8890755874355116	[M + H]+	CCCCCC=CCC=CCCCCCCCC(=O)OCC(COP(=O)(O)OCC[N+](C)(C)C)O	InChI=1S/C26H50NO7P/c1-5-6-7-8-9-10-11-12-13-14-15-16-17-18-19-20-26(29)32-23-25(28)24-34-35(30,31)33-22-21-27(2,3)4/h9-10,12-13,25,28H,5-8,11,14-24H2,1-4H3/p+1	1-18:2-lysophosphatidylcholine	440220	704
99	C13H18N4O4	0.8881500679699954	[M + H]+	C1=CC(=CC=C1C(=O)NC(CCCN=C(N)N)C(=O)O)O	InChI=1S/C13H18N4O4/c14-13(15)16-7-1-2-10(12(20)21)17-11(19)8-3-5-9(18)6-4-8/h3-6,10,18H,1-2,7H2,(H,17,19)(H,20,21)(H4,14,15,16)	null	10780121	2
100	C37H50N4O5	0.8872919801010859	[M + K]+	CCCCCCC(C)C1CC(=O)NC(C(=O)NC(C(=O)NC(C(=O)O1)C(C)CC)CC2=CC=CC=C2)CC3=CNC4=CC=CC=C43	InChI=1S/C37H50N4O5/c1-5-7-8-10-15-25(4)32-22-33(42)39-31(21-27-23-38-29-19-14-13-18-28(27)29)35(43)40-30(20-26-16-11-9-12-17-26)36(44)41-34(24(3)6-2)37(45)46-32/h9,11-14,16-19,23-25,30-32,34,38H,5-8,10,15,20-22H2,1-4H3,(H,39,42)(H,40,43)(H,41,44)	null	102093870	18
101	C36H32O13	0.885971162417566	[M + H]+	COC1=CC(=CC(=C1OC(COC(=O)C=CC2=CC=C(C=C2)O)C(C3=CC(=C(C=C3)O)OC)O)OC)C4=CC(=O)C5=C(C=C(C=C5O4)O)O	InChI=1S/C36H32O13/c1-44-28-12-20(7-10-24(28)39)35(43)32(18-47-33(42)11-6-19-4-8-22(37)9-5-19)49-36-30(45-2)13-21(14-31(36)46-3)27-17-26(41)34-25(40)15-23(38)16-29(34)48-27/h4-17,32,35,37-40,43H,18H2,1-3H3	[(2R,3R)-2-[4-(5,7-dihydroxy-4-oxochromen-2-yl)-2,6-dimethoxyphenoxy]-3-hydroxy-3-(4-hydroxy-3-methoxyphenyl)propyl] (E)-3-(4-hydroxyphenyl)prop-2-enoate	12986876	1
102	C22H29N5O10	0.8850565457832312	[M + H]+	C1=CC=C(C=C1)CC(C(=O)NC(CC(=O)O)C(=O)NC(CCC(=O)N)C(=O)O)NC(=O)C(CC(=O)O)N	InChI=1S/C22H29N5O10/c23-12(9-17(29)30)19(33)26-14(8-11-4-2-1-3-5-11)20(34)27-15(10-18(31)32)21(35)25-13(22(36)37)6-7-16(24)28/h1-5,12-15H,6-10,23H2,(H2,24,28)(H,25,35)(H,26,33)(H,27,34)(H,29,30)(H,31,32)(H,36,37)	L-alpha-aspartyl-L-phenylalanyl-L-alpha-aspartyl-L-glutamine	18251756	9
103	C12H25NO5	0.8848174135311647	[M - H2O + H]+	CCC(CC(O)OC(CC(=O)O)C[N+](C)(C)C)O	InChI=1S/C12H25NO5/c1-5-9(14)6-12(17)18-10(7-11(15)16)8-13(2,3)4/h9-10,12,14,17H,5-8H2,1-4H3/p+1	Hydroxyvalerylcarnitine	53481626	26
104	C28H24O12	0.8840832362205395	[M + H]+	C1=CC(=CC=C1C2=CC(=O)C3=C(O2)C(=C(C=C3O)O)C4C(C(C(C(O4)CO)O)O)OC(=O)C5=CC=C(C=C5)O)O	InChI=1S/C28H24O12/c29-11-20-23(35)24(36)27(40-28(37)13-3-7-15(31)8-4-13)26(39-20)22-17(33)9-16(32)21-18(34)10-19(38-25(21)22)12-1-5-14(30)6-2-12/h1-10,20,23-24,26-27,29-33,35-36H,11H2	Vitexin 2''''-p-hydroxybenzoate	44257681	3
105	C30H50O16	0.8838560088081389	[M + H]+	CC1=CC(=O)CC(C1CCC(C)OC2C(C(C(C(O2)COC3C(C(C(CO3)O)O)O)O)O)OC4C(C(C(C(O4)CO)O)O)O)(C)C	InChI=1S/C30H50O16/c1-12-7-14(32)8-30(3,4)15(12)6-5-13(2)43-29-26(46-28-25(40)22(37)20(35)17(9-31)44-28)23(38)21(36)18(45-29)11-42-27-24(39)19(34)16(33)10-41-27/h7,13,15-29,31,33-40H,5-6,8-11H2,1-4H3	null	57382621	17
106	C14H27NO3	0.8837460722242096	[M + H]+	CCCCCCCCCCCC(=O)NCC(=O)O	InChI=1S/C14H27NO3/c1-2-3-4-5-6-7-8-9-10-11-13(16)15-12-14(17)18/h2-12H2,1H3,(H,15,16)(H,17,18)	Acylglycine c:12	346152	261
107	C25H41NO3	0.8835995023950756	[M + H]+	CCCCCCCCCCCCCCCC(=O)NC(CC1=CC=CC=C1)C(=O)O	InChI=1S/C25H41NO3/c1-2-3-4-5-6-7-8-9-10-11-12-13-17-20-24(27)26-23(25(28)29)21-22-18-15-14-16-19-22/h14-16,18-19,23H,2-13,17,20-21H2,1H3,(H,26,27)(H,28,29)	N-palmitoyl phenylalanine	181534	58
108	C24H30N4O3	0.8835111806387368	[M + H]+	CC(C)C(C(=O)NC1CCCC1)N2C(=O)C3(C4=C(CCN3C2=O)C5=CC=CC=C5N4)C	InChI=1S/C24H30N4O3/c1-14(2)19(21(29)25-15-8-4-5-9-15)28-22(30)24(3)20-17(12-13-27(24)23(28)31)16-10-6-7-11-18(16)26-20/h6-7,10-11,14-15,19,26H,4-5,8-9,12-13H2,1-3H3,(H,25,29)	(2S)-N-cyclopentyl-3-methyl-2-[(11bR)-11b-methyl-1,3-dioxo-5,6,11,11b-tetrahydro-1H-imidazo[1'',5'':1,2]pyrido[3,4-b]indol-2(3H)-yl]butanamide	1785171	2
109	C15H22N4O3	0.8827227585852535	[M + H]+	COC1=C(C=CC(=C1)C=CC(=O)NCCCCN=C(N)N)O	InChI=1S/C15H22N4O3/c1-22-13-10-11(4-6-12(13)20)5-7-14(21)18-8-2-3-9-19-15(16)17/h4-7,10,20H,2-3,8-9H2,1H3,(H,18,21)(H4,16,17,19)	feruloylagmatine	46173375	34
110	C15H23N7O4	0.8824569479609253	[M + K]+	CN1CCN(CC1)C2=NC3=C(N2C4C(C(C(O4)CO)O)O)N=CN=C3N	InChI=1S/C15H23N7O4/c1-20-2-4-21(5-3-20)15-19-9-12(16)17-7-18-13(9)22(15)14-11(25)10(24)8(6-23)26-14/h7-8,10-11,14,23-25H,2-6H2,1H3,(H2,16,17,18)	Oprea1_458492	1755761	15
111	C25H22N2O6	0.8816181594863463	[M + H]+	C1CC2=C(C1)C(=O)OC3=C2C=CC(=C3)OCC(=O)NC(CC4=CNC5=CC=CC=C54)C(=O)O	InChI=1S/C25H22N2O6/c28-23(27-21(24(29)30)10-14-12-26-20-7-2-1-4-16(14)20)13-32-15-8-9-18-17-5-3-6-19(17)25(31)33-22(18)11-15/h1-2,4,7-9,11-12,21,26H,3,5-6,10,13H2,(H,27,28)(H,29,30)	Oprea1_029181	1751099	3
112	C21H42NO7P	0.8812817119959134	[M + H]+	CCCCCCC=CCCCCCCCC(=O)OCC(COP(=O)(O)OCCN)O	InChI=1S/C21H42NO7P/c1-2-3-4-5-6-7-8-9-10-11-12-13-14-15-21(24)27-18-20(23)19-29-30(25,26)28-17-16-22/h7-8,20,23H,2-6,9-19,22H2,1H3,(H,25,26)	Lysophosphatidylethanolamine(16:1/0:0)	52925129	324
113	C10H11N5O4	0.8811908538905924	[M + H]+	C1=NC2=C(C(=N1)N)N=CN2C3C(C(C(O3)C=O)O)O	InChI=1S/C10H11N5O4/c11-8-5-9(13-2-12-8)15(3-14-5)10-7(18)6(17)4(1-16)19-10/h1-4,6-7,10,17-18H,(H2,11,12,13)	5''-Dehydroadenosine	443234	9
114	C27H44O10	0.8807165362505902	[M + H3N + H]+	CCC=CCC1C(C=CC1=O)CCCCCCCC(=O)OCC(COC2C(C(C(C(O2)CO)O)O)O)O	InChI=1S/C27H44O10/c1-2-3-7-11-20-18(13-14-21(20)30)10-8-5-4-6-9-12-23(31)35-16-19(29)17-36-27-26(34)25(33)24(32)22(15-28)37-27/h3,7,13-14,18-20,22,24-29,32-34H,2,4-6,8-12,15-17H2,1H3	null	101374339	79
115	C24H24O10	0.8797260539925914	[M + H]+	CC(=O)OCC1C(C(C(C(O1)OC2=CC3=C(C=C2)C(=O)C(=CO3)C4=CC=C(C=C4)OC)O)O)O	InChI=1S/C24H24O10/c1-12(25)31-11-19-21(27)22(28)23(29)24(34-19)33-15-7-8-16-18(9-15)32-10-17(20(16)26)13-3-5-14(30-2)6-4-13/h3-10,19,21-24,27-29H,11H2,1-2H3	Formononetin 7-O-(6''''-acetylglcoside)	44257222	2
116	C21H34N6O4	0.8797041080734086	[M + H]+	CC(C)CC(C(=O)NC(CCCN=C(N)N)C(=O)O)NC(=O)C(CC1=CC=CC=C1)N	InChI=1S/C21H34N6O4/c1-13(2)11-17(27-18(28)15(22)12-14-7-4-3-5-8-14)19(29)26-16(20(30)31)9-6-10-25-21(23)24/h3-5,7-8,13,15-17H,6,9-12,22H2,1-2H3,(H,26,29)(H,27,28)(H,30,31)(H4,23,24,25)	phenylalanylleucyl-N5-(diaminomethylidene)ornithine	3797280	29
117	C23H43NO6	0.8794744106843646	[M + H]+	C[N+](C)(C)CC(CC(=O)O)OC(=O)CCCCCCCCCCCCCCC(=O)O	InChI=1S/C23H43NO6/c1-24(2,3)19-20(18-22(27)28)30-23(29)17-15-13-11-9-7-5-4-6-8-10-12-14-16-21(25)26/h20H,4-19H2,1-3H3,(H-,25,26,27,28)/p+1	O-DC16:0-L-carnitine(1-)	566787	82
118	C36H56O13	0.8775819227459406	[M - H4O2 + H]+	CC1(C2=CCC3C4(CC(C(C4(CC(=O)C3(C2CC(C1=O)OC5C(C(C(C(O5)CO)O)O)O)C)C)C(C)(C(=O)CC(C(C)(C)O)O)O)O)C)C	InChI=1S/C36H56O13/c1-31(2)16-9-10-21-33(5)13-18(38)28(36(8,47)23(40)12-22(39)32(3,4)46)34(33,6)14-24(41)35(21,7)17(16)11-19(29(31)45)48-30-27(44)26(43)25(42)20(15-37)49-30/h9,17-22,25-28,30,37-39,42-44,46-47H,10-15H2,1-8H3	(2S,8S,9R,10R,13R,14S,16R,17R)-16-hydroxy-4,4,9,13,14-pentamethyl-2-[(2S,3R,4S,5S,6R)-3,4,5-trihydroxy-6-(hydroxymethyl)oxan-2-yl]oxy-17-[(2R)-2,5,6-trihydroxy-6-methyl-3-oxoheptan-2-yl]-2,7,8,10,12,15,16,17-octahydro-1H-cyclopenta[a]phenanthrene-3,11-dione	16093749	2
119	C13H17N5O7	0.8772119287033621	[M + H]+	CC(C(=O)O)NC1=NC(=O)C2=C(N1)N(C=N2)C3C(C(C(O3)CO)O)O	InChI=1S/C13H17N5O7/c1-4(12(23)24)15-13-16-9-6(10(22)17-13)14-3-18(9)11-8(21)7(20)5(2-19)25-11/h3-5,7-8,11,19-21H,2H2,1H3,(H,23,24)(H2,15,16,17,22)	Epitope ID:153184	52921593	7
120	C16H31NO3	0.8767879417580831	[M + H]+	CCCCCCCCCCCCCC(=O)NCC(=O)O	InChI=1S/C16H31NO3/c1-2-3-4-5-6-7-8-9-10-11-12-13-15(18)17-14-16(19)20/h2-14H2,1H3,(H,17,18)(H,19,20)	N-Myristoyl-gly	72348	182
121	C24H30N6O5	0.8765310453894425	[M + H]+	C1=CC=C(C=C1)CC(C(=O)NC(CCCN=C(N)N)C(=O)O)NC(=O)CNC(=O)C2=CC=CC=C2	InChI=1S/C24H30N6O5/c25-24(26)27-13-7-12-18(23(34)35)30-22(33)19(14-16-8-3-1-4-9-16)29-20(31)15-28-21(32)17-10-5-2-6-11-17/h1-6,8-11,18-19H,7,12-15H2,(H,28,32)(H,29,31)(H,30,33)(H,34,35)(H4,25,26,27)	Hippuryl-phe-arg	194496	11
122	C16H25NO6	0.8758864973560645	[M + H]+	CN(C)CCC1=CC=C(C=C1)OC2C(C(C(C(O2)CO)O)O)O	InChI=1S/C16H25NO6/c1-17(2)8-7-10-3-5-11(6-4-10)22-16-15(21)14(20)13(19)12(9-18)23-16/h3-6,12-16,18-21H,7-9H2,1-2H3	null	132572340	15
123	C11H17N3O6	0.8756279683354994	[M + H]+	C1CC(N(C1)C(=O)CNC(=O)C(CC(=O)O)N)C(=O)O	InChI=1S/C11H17N3O6/c12-6(4-9(16)17)10(18)13-5-8(15)14-3-1-2-7(14)11(19)20/h6-7H,1-5,12H2,(H,13,18)(H,16,17)(H,19,20)	L-alpha-aspartylglycyl-L-proline	11989732	5
124	C25H26O14	0.875426362957315	[M + H]+	CC(=O)OCC1C(C(C(C(O1)OC2=C(OC3=CC(=CC(=C3C2=O)O)O)C4=CC(=C(C(=C4)OC)O)OC)O)O)O	InChI=1S/C25H26O14/c1-9(26)36-8-16-19(30)21(32)22(33)25(38-16)39-24-20(31)17-12(28)6-11(27)7-13(17)37-23(24)10-4-14(34-2)18(29)15(5-10)35-3/h4-7,16,19,21-22,25,27-30,32-33H,8H2,1-3H3	Syringetin 3-(6''''-acetylglucoside)	44259495	2
125	C18H34N4O6	0.8751154119754843	[M + Na]+	CC(C)CC(C(=O)NC(CC(C)C)C(=O)NC(CO)C(=O)O)NC(=O)C(C)N	InChI=1S/C18H34N4O6/c1-9(2)6-12(20-15(24)11(5)19)16(25)21-13(7-10(3)4)17(26)22-14(8-23)18(27)28/h9-14,23H,6-8,19H2,1-5H3,(H,20,24)(H,21,25)(H,22,26)(H,27,28)	L-alanyl-L-leucyl-L-leucyl-L-serine	18236760	379
126	C18H32N4O6	0.8749317539549656	[M + H]+	CC(C)CC(C(=O)NC(C(C)O)C(=O)N1CCCC1C(=O)O)NC(=O)C(C)N	InChI=1S/C18H32N4O6/c1-9(2)8-12(20-15(24)10(3)19)16(25)21-14(11(4)23)17(26)22-7-5-6-13(22)18(27)28/h9-14,23H,5-8,19H2,1-4H3,(H,20,24)(H,21,25)(H,27,28)	L-alanyl-L-leucyl-L-threonyl-L-proline	18236877	136
127	C18H33NO3	0.8741886564635344	[M + H]+	CCCCCCC=CCCCCCCCC(=O)NCC(=O)O	InChI=1S/C18H33NO3/c1-2-3-4-5-6-7-8-9-10-11-12-13-14-15-17(20)19-16-18(21)22/h7-8H,2-6,9-16H2,1H3,(H,19,20)(H,21,22)	null	90436294	206
128	C15H21N5	0.8739103557010927	[M + H]+	C1CNC(C2=C1C3=CC=CC=C3N2)CCCN=C(N)N	InChI=1S/C15H21N5/c16-15(17)19-8-3-6-13-14-11(7-9-18-13)10-4-1-2-5-12(10)20-14/h1-2,4-5,13,18,20H,3,6-9H2,(H4,16,17,19)	Trypargine	187306	2
129	C28H42N6O4	0.8735101010998214	[M + K]+	CCC(C)C(C(=O)N1CCCC1C(=O)NC(CC2=CNC3=CC=CC=C32)C(=O)NC(CC(C)C)C(=O)N)N	InChI=1S/C28H42N6O4/c1-5-17(4)24(29)28(38)34-12-8-11-23(34)27(37)33-22(26(36)32-21(25(30)35)13-16(2)3)14-18-15-31-20-10-7-6-9-19(18)20/h6-7,9-10,15-17,21-24,31H,5,8,11-14,29H2,1-4H3,(H2,30,35)(H,32,36)(H,33,37)	null	102532769	17
130	C17H28N4O5	0.8733152973723004	[M + H]+	CC(C)C(C(=O)NCC(=O)N1CCCC1C(=O)O)NC(=O)C2CCCN2	InChI=1S/C17H28N4O5/c1-10(2)14(20-15(23)11-5-3-7-18-11)16(24)19-9-13(22)21-8-4-6-12(21)17(25)26/h10-12,14,18H,3-9H2,1-2H3,(H,19,24)(H,20,23)(H,25,26)	L-prolyl-L-valylglycyl-L-proline	20017165	150
131	C12H19N3O6	0.8732124030037172	[M + H]+	CC(C(=O)NC(CC(=O)O)C(=O)N1CCCC1C(=O)O)N	InChI=1S/C12H19N3O6/c1-6(13)10(18)14-7(5-9(16)17)11(19)15-4-2-3-8(15)12(20)21/h6-8H,2-5,13H2,1H3,(H,14,18)(H,16,17)(H,20,21)	L-alanyl-L-alpha-aspartyl-L-proline	9839326	10
132	C25H30N4O5	0.8731963323378933	[M + H]+	CC(C)C(C(=O)NC(CC1=CNC2=CC=CC=C21)C(=O)NC(CC3=CC=C(C=C3)O)C(=O)O)N	InChI=1S/C25H30N4O5/c1-14(2)22(26)24(32)28-20(12-16-13-27-19-6-4-3-5-18(16)19)23(31)29-21(25(33)34)11-15-7-9-17(30)10-8-15/h3-10,13-14,20-22,27,30H,11-12,26H2,1-2H3,(H,28,32)(H,29,31)(H,33,34)	2-[[2-[(2-amino-3-methylbutanoyl)amino]-3-(1H-indol-3-yl)propanoyl]amino]-3-(4-hydroxyphenyl)propanoic acid	18232552	12
133	C18H37O7P	0.8726853547310494	[M - H2O + H]+	CCCCCCCCCCCCCCC(=O)OCC(COP(=O)(O)O)O	InChI=1S/C18H37O7P/c1-2-3-4-5-6-7-8-9-10-11-12-13-14-18(20)24-15-17(19)16-25-26(21,22)23/h17,19H,2-16H2,1H3,(H2,21,22,23)	1-pentadecanoyl-glycero-3-phosphate	17786738	28
134	C18H32N4O6	0.8724821957405213	[M + H]+	C1CCNC(=O)CCC(=O)N(CCCCCNC(=O)CCC(=O)N(CC1)O)O	InChI=1S/C18H32N4O6/c23-15-7-10-18(26)22(28)14-6-2-4-12-20-16(24)8-9-17(25)21(27)13-5-1-3-11-19-15/h27-28H,1-14H2,(H,19,23)(H,20,24)	Bisucaberin	133971	22
135	C18H29N5O11S2	0.8724193290432894	[M + H]+	C(CC(=O)NC(CSSCC(C(=O)O)NC(=O)CCC(C(=O)O)N)C(=O)NCC(=O)O)C(C(=O)O)N	InChI=1S/C18H29N5O11S2/c19-8(16(29)30)1-3-12(24)22-10(15(28)21-5-14(26)27)6-35-36-7-11(18(33)34)23-13(25)4-2-9(20)17(31)32/h8-11H,1-7,19-20H2,(H,21,28)(H,22,24)(H,23,25)(H,26,27)(H,29,30)(H,31,32)(H,33,34)	L-|A-Glutamyl-L-cysteinyl Glutathione	12968424	9
136	C14H24N2O5S	0.8720368615620114	[M + H3N + H]+	CC(C)CC(C(=O)NC(CCSC)C(=O)O)NC(=O)C(=O)C	InChI=1S/C14H24N2O5S/c1-8(2)7-11(16-12(18)9(3)17)13(19)15-10(14(20)21)5-6-22-4/h8,10-11H,5-7H2,1-4H3,(H,15,19)(H,16,18)(H,20,21)	null	102515441	150
137	C19H21NO3	0.8717239315415266	[M + H]+	C1CCN(CC1)C(=O)C=CC=CC=CC2=CC3=C(C=C2)OCO3	InChI=1S/C19H21NO3/c21-19(20-12-6-3-7-13-20)9-5-2-1-4-8-16-10-11-17-18(14-16)23-15-22-17/h1-2,4-5,8-11,14H,3,6-7,12-13,15H2	null	10244953	29
138	C13H25NO5	0.8702507918675287	[M + H]+	CCCCCCCC(CC(=O)NC(CO)C(=O)O)O	InChI=1S/C13H25NO5/c1-2-3-4-5-6-7-10(16)8-12(17)14-11(9-15)13(18)19/h10-11,15-16H,2-9H2,1H3,(H,14,17)(H,18,19)	Serratamic acid	193310	86
139	C23H43NO4	0.8698282267306572	[M + H]+	CCCCCCC=CCCCCCCCC(=O)OC(CC(=O)O)C[N+](C)(C)C	InChI=1S/C23H43NO4/c1-5-6-7-8-9-10-11-12-13-14-15-16-17-18-23(27)28-21(19-22(25)26)20-24(2,3)4/h10-11,21H,5-9,12-20H2,1-4H3/p+1	cis-9-hexadecenoylcarnitine	53951914	138
140	C22H30O10	0.8697798967489307	[M + H3N + H]+	CC1=C2C(=C(C(=C1C)OC3C(C(C(C(O3)C(=O)O)O)O)O)C)CCC(O2)(C)CCC(=O)O	InChI=1S/C22H30O10/c1-9-10(2)18-12(5-7-22(4,32-18)8-6-13(23)24)11(3)17(9)30-21-16(27)14(25)15(26)19(31-21)20(28)29/h14-16,19,21,25-27H,5-8H2,1-4H3,(H,23,24)(H,28,29)	null	102480300	16
141	C19H37O7P	0.8690930930069883	[M - H2O + H]+	CCCCCCC=CCCCCCCCC(=O)OCC(COP(=O)(O)O)O	InChI=1S/C19H37O7P/c1-2-3-4-5-6-7-8-9-10-11-12-13-14-15-19(21)25-16-18(20)17-26-27(22,23)24/h7-8,18,20H,2-6,9-17H2,1H3,(H2,22,23,24)	1-(9Z-hexadecenoyl)-glycero-3-phosphate	17786753	10
142	C25H36N4O6	0.8688350000421318	[M + H]+	CC(C)CC(C(=O)N1CCCC1C(=O)NC(CC2=CC=C(C=C2)O)C(=O)N3CCCC3C(=O)O)N	InChI=1S/C25H36N4O6/c1-15(2)13-18(26)23(32)28-11-3-5-20(28)22(31)27-19(14-16-7-9-17(30)10-8-16)24(33)29-12-4-6-21(29)25(34)35/h7-10,15,18-21,30H,3-6,11-14,26H2,1-2H3,(H,27,31)(H,34,35)	L-Proline, L-leucyl-L-prolyl-L-tyrosyl-	18300309	46
143	C23H20BrN3O2	0.8687055547738476	[M + H]+	C1CC(OC1)CNC(=O)C2=NC(=C3C(=C2)C4=CC=CC=C4N3)C5=CC(=CC=C5)Br	InChI=1S/C23H20BrN3O2/c24-15-6-3-5-14(11-15)21-22-18(17-8-1-2-9-19(17)26-22)12-20(27-21)23(28)25-13-16-7-4-10-29-16/h1-3,5-6,8-9,11-12,16,26H,4,7,10,13H2,(H,25,28)	1-(3-bromophenyl)-N-(oxolan-2-ylmethyl)-9H-pyrido[3,4-b]indole-3-carboxamide	5576131	2
144	C27H49NO5	0.8685884487598188	[M + H]+	CCCCCC=CCC=CCCCCCCCC(CC(=O)OC(CC(=O)O)C[N+](C)(C)C)O	InChI=1S/C27H49NO5/c1-5-6-7-8-9-10-11-12-13-14-15-16-17-18-19-20-24(29)21-27(32)33-25(22-26(30)31)23-28(2,3)4/h9-10,12-13,24-25,29H,5-8,11,14-23H2,1-4H3/p+1	null	118796906	42
145	C17H21N5O4	0.8684072179194665	[M + H]+	C1=CC=C(C=C1)CC(C(=O)O)NC(=O)C(CC2=CN=CN2)NC(=O)CN	InChI=1S/C17H21N5O4/c18-8-15(23)21-13(7-12-9-19-10-20-12)16(24)22-14(17(25)26)6-11-4-2-1-3-5-11/h1-5,9-10,13-14H,6-8,18H2,(H,19,20)(H,21,23)(H,22,24)(H,25,26)	2-[[2-[(2-aminoacetyl)amino]-3-(1H-imidazol-5-yl)propanoyl]amino]-3-phenylpropanoic acid	10070786	17
146	C24H32N2O9	0.8681796892204128	[M + Na]+	CCC1C(C(OC(=O)C(C(OC1=O)C)NC(=O)C2=C(C(=CC=C2)NC=O)O)C)OC(=O)CC(C)C	InChI=1S/C24H32N2O9/c1-6-15-21(35-18(28)10-12(2)3)14(5)34-24(32)19(13(4)33-23(15)31)26-22(30)16-8-7-9-17(20(16)29)25-11-27/h7-9,11-15,19,21,29H,6,10H2,1-5H3,(H,25,27)(H,26,30)	Butanoic acid,3-methyl-,8-ethyl-3-[[3-(formylamino)-2-hydroxybenzoyl]amino]-2,6-dimethyl-4,9-dioxo-1,5-dioxonan-7-ylester (9CI)	16205038	4
147	C24H36N4O7	0.8680431778912897	[M + H]+	CC(C)CC(C(=O)NC(CC1=CC=CC=C1)C(=O)NC(C(C)C)C(=O)O)NC(=O)C(CC(=O)O)N	InChI=1S/C24H36N4O7/c1-13(2)10-17(26-21(31)16(25)12-19(29)30)22(32)27-18(11-15-8-6-5-7-9-15)23(33)28-20(14(3)4)24(34)35/h5-9,13-14,16-18,20H,10-12,25H2,1-4H3,(H,26,31)(H,27,32)(H,28,33)(H,29,30)(H,34,35)	L-alpha-aspartyl-L-leucyl-L-phenylalanyl-L-valine	18250773	63
148	C27H44O9	0.8677768488871509	[M + H]+	CCC=CCC=CCC=CCC=CCCCCC(=O)OCC(COC1C(C(C(C(O1)CO)O)O)O)O	InChI=1S/C27H44O9/c1-2-3-4-5-6-7-8-9-10-11-12-13-14-15-16-17-23(30)34-19-21(29)20-35-27-26(33)25(32)24(31)22(18-28)36-27/h3-4,6-7,9-10,12-13,21-22,24-29,31-33H,2,5,8,11,14-20H2,1H3	null	44575941	53
149	C22H24O13	0.8674915679695978	[M + H]+	COC1=CC(=CC(=C1O)OC)C(=O)OCC2C(C(C(C(O2)OC3=CC(=C(C=C3)O)C(=O)O)O)O)O	InChI=1S/C22H24O13/c1-31-13-5-9(6-14(32-2)16(13)24)21(30)33-8-15-17(25)18(26)19(27)22(35-15)34-10-3-4-12(23)11(7-10)20(28)29/h3-7,15,17-19,22-27H,8H2,1-2H3,(H,28,29)	null	102420684	9
150	C27H50O9	0.8671352768852458	[M + H]+	CCCCCCCCC=CCCCCCCCC(=O)OCC(COC1C(C(C(C(O1)CO)O)O)O)O	InChI=1S/C27H50O9/c1-2-3-4-5-6-7-8-9-10-11-12-13-14-15-16-17-23(30)34-19-21(29)20-35-27-26(33)25(32)24(31)22(18-28)36-27/h9-10,21-22,24-29,31-33H,2-8,11-20H2,1H3	[2-hydroxy-3-[3,4,5-trihydroxy-6-(hydroxymethyl)oxan-2-yl]oxypropyl] (Z)-octadec-9-enoate	21776200	50
151	C24H45NO4	0.8670254644518636	[M + H]+	CCCCCCC1CC1CCCCCCCC(=O)OC(CC(=O)O)C[N+](C)(C)C	InChI=1S/C24H45NO4/c1-5-6-7-11-14-20-17-21(20)15-12-9-8-10-13-16-24(28)29-22(18-23(26)27)19-25(2,3)4/h20-22H,5-19H2,1-4H3/p+1	null	134160373	39
152	C19H35NO6	0.8669899940038788	[M + H]+	C[N+](C)(C)CC(CC(=O)O)OC(=O)CCCCCCCCCCC(=O)O	InChI=1S/C19H35NO6/c1-20(2,3)15-16(14-18(23)24)26-19(25)13-11-9-7-5-4-6-8-10-12-17(21)22/h16H,4-15H2,1-3H3,(H-,21,22,23,24)/p+1	3-[(11-carboxyundecanoyl)oxy]-4-(trimethylammonio)butanoate	71464543	157
153	C30H35N5O5	0.8659959068147943	[M + Na]+	C1CC(N(C1)C(=O)C(CC2=CC=CC=C2)N)C(=O)NC(CC3=CNC4=CC=CC=C43)C(=O)N5CCCC5C(=O)O	InChI=1S/C30H35N5O5/c31-22(16-19-8-2-1-3-9-19)28(37)34-14-6-12-25(34)27(36)33-24(29(38)35-15-7-13-26(35)30(39)40)17-20-18-32-23-11-5-4-10-21(20)23/h1-5,8-11,18,22,24-26,32H,6-7,12-17,31H2,(H,33,36)(H,39,40)	1-[2-[[1-(2-amino-3-phenylpropanoyl)pyrrolidine-2-carbonyl]amino]-3-(1H-indol-3-yl)propanoyl]pyrrolidine-2-carboxylic acid	20007417	118
154	C35H66NO8P	0.8658842986500065	[M + H]+	CCCCCCC=CCCCCCCCC(=O)OC(COC(=O)CCCCCCCC=CCCCC)COP(=O)(O)OCCN	InChI=1S/C35H66NO8P/c1-3-5-7-9-11-13-15-16-18-20-22-24-26-28-35(38)44-33(32-43-45(39,40)42-30-29-36)31-41-34(37)27-25-23-21-19-17-14-12-10-8-6-4-2/h10,12-13,15,33H,3-9,11,14,16-32,36H2,1-2H3,(H,39,40)	Phophatidylethanolamine(14:1/16:1)	52924133	11
155	C27H56NO7P	0.865805961589875	[M + H]+	CCCCCCCCCCCCCCCCCCC(=O)OCC(COP(=O)(O)OCC[N+](C)(C)C)O	InChI=1S/C27H56NO7P/c1-5-6-7-8-9-10-11-12-13-14-15-16-17-18-19-20-21-27(30)33-24-26(29)25-35-36(31,32)34-23-22-28(2,3)4/h26,29H,5-25H2,1-4H3/p+1	1-nonadecanoyl-sn-glycero-3-phosphocholine	5313995	129
156	C28H47N7O9	0.8657033339138596	[M + H]+	CC1C(=O)NC(C(=O)NC(C(=O)N2CCCC2C(=O)NCC(=O)NC(C(=O)NC(C(=O)N1)CO)CC(C)C)C(C)O)C(C)C	InChI=1S/C28H47N7O9/c1-13(2)10-17-24(40)32-18(12-36)25(41)30-15(5)23(39)33-21(14(3)4)27(43)34-22(16(6)37)28(44)35-9-7-8-19(35)26(42)29-11-20(38)31-17/h13-19,21-22,36-37H,7-12H2,1-6H3,(H,29,42)(H,30,41)(H,31,38)(H,32,40)(H,33,39)(H,34,43)	null	10908314	13
157	C26H27NO6	0.8651453039797222	[M + H]+	CC1=C(C=CC2=C1OC(=O)C3=C2CCCC3)OC(C)C(=O)NC(CC4=CC=CC=C4)C(=O)O	InChI=1S/C26H27NO6/c1-15-22(13-12-19-18-10-6-7-11-20(18)26(31)33-23(15)19)32-16(2)24(28)27-21(25(29)30)14-17-8-4-3-5-9-17/h3-5,8-9,12-13,16,21H,6-7,10-11,14H2,1-2H3,(H,27,28)(H,29,30)	2-[2-[(4-methyl-6-oxo-7,8,9,10-tetrahydrobenzo[c]chromen-3-yl)oxy]propanoylamino]-3-phenylpropanoic acid	1755160	5
158	C13H24N4O6	0.8647249117843047	[M + H]+	C(CCN)CC(C(=O)NC(CCC(=O)O)C(=O)NCC(=O)O)N	InChI=1S/C13H24N4O6/c14-6-2-1-3-8(15)12(22)17-9(4-5-10(18)19)13(23)16-7-11(20)21/h8-9H,1-7,14-15H2,(H,16,23)(H,17,22)(H,18,19)(H,20,21)	5-(carboxymethylamino)-4-(2,6-diaminohexanoylamino)-5-oxopentanoic acid	7408129	72
159	C34H66NO8P	0.8643715399378019	[M + H]+	CCCCCCCCCC(=O)OCC(COP(=O)(O)OCC[N+](C)(C)C)OC(=O)CCCCCCCC=CCCCCCC	InChI=1S/C34H66NO8P/c1-6-8-10-12-14-15-16-17-18-19-21-23-25-27-34(37)43-32(31-42-44(38,39)41-29-28-35(3,4)5)30-40-33(36)26-24-22-20-13-11-9-7-2/h15-16,32H,6-14,17-31H2,1-5H3/p+1	1-decanoyl-2-(9Z-hexadecenoyl)-sn-glycero-3-phosphocholine	70698765	3
160	C19H25N3O4	0.8640740570309715	[M + H]+	C1CC(NC1)C(=O)N2CCCC2C(=O)NC(CC3=CC=CC=C3)C(=O)O	InChI=1S/C19H25N3O4/c23-17(21-15(19(25)26)12-13-6-2-1-3-7-13)16-9-5-11-22(16)18(24)14-8-4-10-20-14/h1-3,6-7,14-16,20H,4-5,8-12H2,(H,21,23)(H,25,26)	3-phenyl-2-[[1-(pyrrolidine-2-carbonyl)pyrrolidine-2-carbonyl]amino]propanoic acid	10133086	72
161	C11H19N3O6S2	0.8636283441172309	[M + H]+	CSSCC(C(=O)NCC(=O)O)NC(=O)CCC(C(=O)O)N	InChI=1S/C11H19N3O6S2/c1-21-22-5-7(10(18)13-4-9(16)17)14-8(15)3-2-6(12)11(19)20/h6-7H,2-5,12H2,1H3,(H,13,18)(H,14,15)(H,16,17)(H,19,20)	null	46186617	9
162	C17H25N3O4	0.8633834616266675	[M + H]+	CC(C)CC(C(=O)NCC(=O)NC(CC1=CC=CC=C1)C(=O)O)N	InChI=1S/C17H25N3O4/c1-11(2)8-13(18)16(22)19-10-15(21)20-14(17(23)24)9-12-6-4-3-5-7-12/h3-7,11,13-14H,8-10,18H2,1-2H3,(H,19,22)(H,20,21)(H,23,24)	leucylglycylphenylalanine	274161	204
163	C22H25NO8	0.8630937313188444	[M + H]+	CC1(CC(=O)C2=C(C=C(C=C2O1)OCC(=O)NC3=CC(=C(C(=C3)OC)OC)OC)O)C	InChI=1S/C22H25NO8/c1-22(2)10-15(25)20-14(24)8-13(9-16(20)31-22)30-11-19(26)23-12-6-17(27-3)21(29-5)18(7-12)28-4/h6-9,24H,10-11H2,1-5H3,(H,23,26)	2-[(5-hydroxy-2,2-dimethyl-4-oxo-3H-chromen-7-yl)oxy]-N-(3,4,5-trimethoxyphenyl)acetamide	16406758	3
164	C29H52O6	0.8629992923287033	[M + Na]+	CCCCCCCCC=CCCCCCCCC(=O)OC(COC(=O)CCC)COC(=O)CCC	InChI=1S/C29H52O6/c1-4-7-8-9-10-11-12-13-14-15-16-17-18-19-20-23-29(32)35-26(24-33-27(30)21-5-2)25-34-28(31)22-6-3/h13-14,26H,4-12,15-25H2,1-3H3	null	129717576	80
165	C19H38NO7P	0.8617798528522771	[M + H]+	CCCCC=CCCCCCCCC(=O)OCC(COP(=O)(O)OCCN)O	InChI=1S/C19H38NO7P/c1-2-3-4-5-6-7-8-9-10-11-12-13-19(22)25-16-18(21)17-27-28(23,24)26-15-14-20/h5-6,18,21H,2-4,7-17,20H2,1H3,(H,23,24)	Lysophosphatidylethanolamine(14:1/0:0)	52925151	35
166	C24H31NO3	0.8611630863754443	[M + H]+	C1CCN(C1)C(=O)C=CC=CCCCCCCC=CC2=CC3=C(C=C2)OCO3	InChI=1S/C24H31NO3/c26-24(25-17-11-12-18-25)14-10-8-6-4-2-1-3-5-7-9-13-21-15-16-22-23(19-21)28-20-27-22/h6,8-10,13-16,19H,1-5,7,11-12,17-18,20H2	null	14162525	5
167	C31H34O14	0.8604349432010082	[M + H]+	COC(=O)C1=COC(C2C1C(C(C2CO)OC(=O)C3=CC=CC=C3)OC(=O)C4=CC=CC=C4)OC5C(C(C(C(O5)CO)O)O)O	InChI=1S/C31H34O14/c1-40-29(39)18-14-41-30(45-31-24(36)23(35)22(34)19(13-33)42-31)21-17(12-32)25(43-27(37)15-8-4-2-5-9-15)26(20(18)21)44-28(38)16-10-6-3-7-11-16/h2-11,14,17,19-26,30-36H,12-13H2,1H3	null	102155849	3
168	C19H35NO5	0.860360488903033	[M - H2O + H]+	CCC=CCCCCCC(CC(=O)OC(CC(=O)O)C[N+](C)(C)C)O	InChI=1S/C19H35NO5/c1-5-6-7-8-9-10-11-12-16(21)13-19(24)25-17(14-18(22)23)15-20(2,3)4/h6-7,16-17,21H,5,8-15H2,1-4H3/p+1	cis-3-hydroxydodec-9-enoylcarnitine	71464579	73
169	C37H75N2O6P	0.8602237942843233	[M + H]+	CCCCCCCCCCCCCCCC(=O)NC(COP(=O)(O)OCC[N+](C)(C)C)C(C=CCCCCCCCCCCC)O	InChI=1S/C37H75N2O6P/c1-6-8-10-12-14-16-18-19-21-23-25-27-29-31-37(41)38-35(34-45-46(42,43)44-33-32-39(3,4)5)36(40)30-28-26-24-22-20-17-15-13-11-9-7-2/h28,30,35-36,40H,6-27,29,31-34H2,1-5H3,(H-,38,41,42,43)/p+1	N-(hexadecanoyl)-hexadecasphing-4-enine-1-phosphocholine	52931133	14
170	C27H45NO5	0.8598056498382305	[M - H4O2 + H]+	CC(CCC(=O)NCC(=O)OC)C1CCC2C1(CCC3C2C(CC4C3(CCC(C4)O)C)O)C	InChI=1S/C27H45NO5/c1-16(5-8-23(31)28-15-24(32)33-4)19-6-7-20-25-21(10-12-27(19,20)3)26(2)11-9-18(29)13-17(26)14-22(25)30/h16-22,25,29-30H,5-15H2,1-4H3,(H,28,31)	null	52994378	32
171	C33H54O8	0.859532972865778	[M + H]+	CC1CCC2(C(C3C(O2)CC4C3(CCC5C4CCC6C5(CCC(C6)OC7C(C(C(C(O7)CO)O)O)O)C)C)C)OC1	InChI=1S/C33H54O8/c1-17-7-12-33(38-16-17)18(2)26-24(41-33)14-23-21-6-5-19-13-20(8-10-31(19,3)22(21)9-11-32(23,26)4)39-30-29(37)28(36)27(35)25(15-34)40-30/h17-30,34-37H,5-16H2,1-4H3	Tomatosid A	401300	2
172	C6H14O4	0.859461400193737	[M + H]+	C(COCCOCCO)O	InChI=1S/C6H14O4/c7-1-3-9-5-6-10-4-2-8/h7-8H,1-6H2	3,8-diol	8172	245
173	C19H36N4O6	0.8593636888672	[M + H]+	CC(C)CC(C(=O)NC(CC(C)C)C(=O)NC(C(C)O)C(=O)O)NC(=O)C(C)N	InChI=1S/C19H36N4O6/c1-9(2)7-13(21-16(25)11(5)20)17(26)22-14(8-10(3)4)18(27)23-15(12(6)24)19(28)29/h9-15,24H,7-8,20H2,1-6H3,(H,21,25)(H,22,26)(H,23,27)(H,28,29)	L-alanyl-L-leucyl-L-leucyl-L-threonine	18236761	117
174	C20H29N3O4	0.8593103656816047	[M + H]+	CCC(C)C(C(=O)O)NC(=O)C1CCCN1C(=O)C(CC2=CC=CC=C2)N	InChI=1S/C20H29N3O4/c1-3-13(2)17(20(26)27)22-18(24)16-10-7-11-23(16)19(25)15(21)12-14-8-5-4-6-9-14/h4-6,8-9,13,15-17H,3,7,10-12,21H2,1-2H3,(H,22,24)(H,26,27)	2-[[1-(2-amino-3-phenylpropanoyl)pyrrolidine-2-carbonyl]amino]-3-methylpentanoic acid	18223318	238
175	C37H75N2O6P	0.8591229572219355	[M + H]+	CCCCCCCCCCCCCC=CC(C(COP(=O)(O)OCC[N+](C)(C)C)NC(=O)CCCCCCCCCCCCC)O	InChI=1S/C37H75N2O6P/c1-6-8-10-12-14-16-18-19-21-22-24-26-28-30-36(40)35(34-45-46(42,43)44-33-32-39(3,4)5)38-37(41)31-29-27-25-23-20-17-15-13-11-9-7-2/h28,30,35-36,40H,6-27,29,31-34H2,1-5H3,(H-,38,41,42,43)/p+1	C14 Sphingomyelin	11433862	9
176	C24H29N3O4	0.8588635735784714	[M + H]+	C1CN(CCC1C(=O)NC(CC2=CC=CC=C2)C(=O)O)C(=O)C(CC3=CC=CC=C3)N	InChI=1S/C24H29N3O4/c25-20(15-17-7-3-1-4-8-17)23(29)27-13-11-19(12-14-27)22(28)26-21(24(30)31)16-18-9-5-2-6-10-18/h1-10,19-21H,11-16,25H2,(H,26,28)(H,30,31)	2-[[1-(2-amino-3-phenylpropanoyl)piperidine-4-carbonyl]amino]-3-phenylpropanoic acid	4835185	46
177	C11H15N5O3	0.8584028636908962	[M + H]+	CNC1=NC=NC2=C1N=CN2C3CC(C(O3)CO)O	InChI=1S/C11H15N5O3/c1-12-10-9-11(14-4-13-10)16(5-15-9)8-2-6(18)7(3-17)19-8/h4-8,17-18H,2-3H2,1H3,(H,12,13,14)	2''-Deoxy-N6-methylado	168948	47
178	C18H11ClO6	0.8581252591870511	[M + H]+	COC1=C(C=CC2=C1C(=O)C3=C(C4=C(C=C3O2)O[C@H]5[C@@H]4C=CO5)O)Cl	InChI=1S/C18H11ClO6/c1-22-17-8(19)2-3-9-14(17)16(21)13-11(24-9)6-10-12(15(13)20)7-4-5-23-18(7)25-10/h2-7,18,20H,1H3	null		2
179	C25H38O9	0.8576449453584606	[M + H3N + H]+	CC12CCC(CC1CCC3C2C(CC4(C3CCC4=O)C)O)OC5C(C(C(C(O5)C(=O)O)O)O)O	InChI=1S/C25H38O9/c1-24-8-7-12(33-23-20(30)18(28)19(29)21(34-23)22(31)32)9-11(24)3-4-13-14-5-6-16(27)25(14,2)10-15(26)17(13)24/h11-15,17-21,23,26,28-30H,3-10H2,1-2H3,(H,31,32)	Etiocholanolone, 3-glucuronide	270603	24
180	C19H29N3O5	0.8571946616447303	[M + H]+	CC(C)C(C(=O)NC(CC1=CC=C(C=C1)O)C(=O)NC(C(C)C)C(=O)O)N	InChI=1S/C19H29N3O5/c1-10(2)15(20)18(25)21-14(9-12-5-7-13(23)8-6-12)17(24)22-16(11(3)4)19(26)27/h5-8,10-11,14-16,23H,9,20H2,1-4H3,(H,21,25)(H,22,24)(H,26,27)	valyltyrosylvaline	334518	184
181	C20H39N5O6	0.8570157649327468	[M + H]+	CC(C)C(C(=O)NC(C(C)C)C(=O)NC(C(C)O)C(=O)O)NC(=O)C(CCCCN)N	InChI=1S/C20H39N5O6/c1-10(2)14(23-17(27)13(22)8-6-7-9-21)18(28)24-15(11(3)4)19(29)25-16(12(5)26)20(30)31/h10-16,26H,6-9,21-22H2,1-5H3,(H,23,27)(H,24,28)(H,25,29)(H,30,31)	Dynorphin B (10-13)	18310236	22
182	C22H40O4	0.8567418428821104	[M + H]+	CCCCCCC=CCC=CCCCCCCCC(=O)OCC(CO)O	InChI=1S/C22H40O4/c1-2-3-4-5-6-7-8-9-10-11-12-13-14-15-16-17-18-22(25)26-20-21(24)19-23/h7-8,10-11,21,23-24H,2-6,9,12-20H2,1H3	null	123319181	143
183	C12H15N5O6	0.8564349966278719	[M + K]+	CC(=O)OCC1C(C(C(O1)N2C=NC3=C2NC(=NC3=O)N)O)O	InChI=1S/C12H15N5O6/c1-4(18)22-2-5-7(19)8(20)11(23-5)17-3-14-6-9(17)15-12(13)16-10(6)21/h3,5,7-8,11,19-20H,2H2,1H3,(H3,13,15,16,21)	null	14102356	4
184	C17H25NO4	0.8564232392190884	[M + H]+	CCCCCCCC(=O)NC(CC1=CC=C(C=C1)O)C(=O)O	InChI=1S/C17H25NO4/c1-2-3-4-5-6-7-16(20)18-15(17(21)22)12-13-8-10-14(19)11-9-13/h8-11,15,19H,2-7,12H2,1H3,(H,18,20)(H,21,22)	(2R)-3-(4-hydroxyphenyl)-2-(octanoylamino)propanoic acid	6709860	23
185	C16H22N4O10	0.8556736570862186	[M + H]+	C1=NC(=O)C2=C(N1)N(C=N2)C3C(C(C(O3)CO)OC4C(C(C(C(O4)CO)O)O)O)O	InChI=1S/C16H22N4O10/c21-1-5-8(23)9(24)10(25)16(29-5)30-12-6(2-22)28-15(11(12)26)20-4-19-7-13(20)17-3-18-14(7)27/h3-6,8-12,15-16,21-26H,1-2H2,(H,17,18,27)	null	10717496	4
186	C27H34N4O8	0.8555466823356052	[M + H]+	CC(C)C(C(=O)NC(CC1=CC=C(C=C1)O)C(=O)O)NC(=O)C(CC2=CC=CC=C2)NC(=O)C(CC(=O)O)N	InChI=1S/C27H34N4O8/c1-15(2)23(26(37)30-21(27(38)39)13-17-8-10-18(32)11-9-17)31-25(36)20(12-16-6-4-3-5-7-16)29-24(35)19(28)14-22(33)34/h3-11,15,19-21,23,32H,12-14,28H2,1-2H3,(H,29,35)(H,30,37)(H,31,36)(H,33,34)(H,38,39)	L-alpha-aspartyl-L-phenylalanyl-L-valyl-L-tyrosine	18252087	34
187	C11H20N2O2S	0.85420283171627	[M + H]+	CC(C)CC1C(=O)NC(C(=O)N1)CCSC	InChI=1S/C11H20N2O2S/c1-7(2)6-9-11(15)12-8(4-5-16-3)10(14)13-9/h7-9H,4-6H2,1-3H3,(H,12,15)(H,13,14)	cyclo(Leu-Met)	14482357	4
188	C17H34NO9P	0.8541809753263555	[M + H]+	C[N+](C)(C)CCOP(=O)(O)OCC(COC(=O)CCCCCCCC(=O)O)O	InChI=1S/C17H34NO9P/c1-18(2,3)11-12-26-28(23,24)27-14-15(19)13-25-17(22)10-8-6-4-5-7-9-16(20)21/h15,19H,4-14H2,1-3H3,(H-,20,21,23,24)/p+1	null	121232657	86
189	C24H35NO3	0.8541456402876946	[M + H]+	CC(C)CNC(=O)/C=C/CCCCCCCC/C=C/C1=CC2=C(C=C1)OCO2	InChI=1S/C24H35NO3/c1-20(2)18-25-24(26)14-12-10-8-6-4-3-5-7-9-11-13-21-15-16-22-23(17-21)28-19-27-22/h11-17,20H,3-10,18-19H2,1-2H3,(H,25,26)	null		14
190	C19H37NO3	0.8540406744186404	[M + H]+	CCCCCCCCCCCCCCCCC(=O)NCC(=O)O	InChI=1S/C19H37NO3/c1-2-3-4-5-6-7-8-9-10-11-12-13-14-15-16-18(21)20-17-19(22)23/h2-17H2,1H3,(H,20,21)(H,22,23)	acylglycine c:17	17937508	146
191	C17H28N4O4	0.8539752761887013	[M + H]+	CC(C)CC(C(=O)N1CCCC1C(=O)N)NC(=O)C2CCCC(=O)N2	InChI=1S/C17H28N4O4/c1-10(2)9-12(17(25)21-8-4-6-13(21)15(18)23)20-16(24)11-5-3-7-14(22)19-11/h10-13H,3-9H2,1-2H3,(H2,18,23)(H,19,22)(H,20,24)	Pyladox	71230	35
192	C31H44N4O7	0.8538242024781513	[M + Na]+	CCC(C)C1C(=O)N2CCCC2C(=O)NC(C(=O)NC(C(=O)N1)CC3=CC=C(C=C3)OC)CCCCCC(=O)C4CO4	InChI=1S/C31H44N4O7/c1-4-19(2)27-31(40)35-16-8-10-24(35)30(39)32-22(9-6-5-7-11-25(36)26-18-42-26)28(37)33-23(29(38)34-27)17-20-12-14-21(41-3)15-13-20/h12-15,19,22-24,26-27H,4-11,16-18H2,1-3H3,(H,32,39)(H,33,37)(H,34,38)	3-butan-2-yl-6-[(4-methoxyphenyl)methyl]-9-[6-(oxiran-2-yl)-6-oxohexyl]-1,4,7,10-tetrazabicyclo[10.3.0]pentadecane-2,5,8,11-tetrone	185059	242
193	C32H34O16	0.8536360632295791	[M + H]+	CC1CC(C2(C(=O)C3=C(C=CC(=C3O)C4=C(C5=C(C=C4)OC6(C(C(CC(C6(C5=O)O)O)C)O)C(=O)OC)O)OC2(C1O)C(=O)OC)O)O	InChI=1S/C32H34O16/c1-11-9-17(33)29(43)25(39)19-15(47-31(29,23(11)37)27(41)45-3)7-5-13(21(19)35)14-6-8-16-20(22(14)36)26(40)30(44)18(34)10-12(2)24(38)32(30,48-16)28(42)46-4/h5-8,11-12,17-18,23-24,33-38,43-44H,9-10H2,1-4H3	null	101297720	3
194	C13H13NO5	0.8536155620412321	[M + H]+	C1=CC=C(C=C1)C=CC(=O)NC(CC(=O)O)C(=O)O	InChI=1S/C13H13NO5/c15-11(7-6-9-4-2-1-3-5-9)14-10(13(18)19)8-12(16)17/h1-7,10H,8H2,(H,14,15)(H,16,17)(H,18,19)	null	24891326	16
195	C14H26N2O4	0.8533451373235558	[M + H]+	CC(C)CC(C(=O)NC(CC(C)C)C(=O)O)NC(=O)C	InChI=1S/C14H26N2O4/c1-8(2)6-11(15-10(5)17)13(18)16-12(14(19)20)7-9(3)4/h8-9,11-12H,6-7H2,1-5H3,(H,15,17)(H,16,18)(H,19,20)	N-Acetyl-leucyl-leucine	443129	100
196	C41H70N2O6	0.8531272188506913	[M + H]+	CCCCCC=CCC=CCCCCCCCC(=O)OC(C)CCCC=CCC=CCCCCCCCC(=O)NC(CCC(=O)N)C(=O)O	InChI=1S/C41H70N2O6/c1-3-4-5-6-7-8-9-10-11-15-18-21-24-27-30-33-40(46)49-36(2)31-28-25-22-19-16-13-12-14-17-20-23-26-29-32-39(45)43-37(41(47)48)34-35-38(42)44/h7-8,10-13,19,22,36-37H,3-6,9,14-18,20-21,23-35H2,1-2H3,(H2,42,44)(H,43,45)(H,47,48)	(2S)-5-amino-2-[[(9Z,12Z)-17-[(9Z,12Z)-octadeca-9,12-dienoyl]oxyoctadeca-9,12-dienoyl]amino]-5-oxopentanoic acid	11388362	18
197	C13H23N3O5	0.8527467000359737	[M - H2O + H]+	CC(C)C(C(=O)NC(CO)C(=O)N1CCCC1C(=O)O)N	InChI=1S/C13H23N3O5/c1-7(2)10(14)11(18)15-8(6-17)12(19)16-5-3-4-9(16)13(20)21/h7-10,17H,3-6,14H2,1-2H3,(H,15,18)(H,20,21)	null	118709853	44
198	C28H56NO9P	0.8527128563112532	[M + H]+	CCCCCCCCCCCCCCCCOCC(COP(=O)(O)OCC[N+](C)(C)C)OC(=O)CCC(=O)O	InChI=1S/C28H56NO9P/c1-5-6-7-8-9-10-11-12-13-14-15-16-17-18-22-35-24-26(38-28(32)20-19-27(30)31)25-37-39(33,34)36-23-21-29(2,3)4/h26H,5-25H2,1-4H3,(H-,30,31,33,34)/p+1	null	10325919	123
199	C17H36NO7P	0.8526178210088724	[M + H]+	CCCCCCCCCCCC(=O)OCC(COP(=O)(O)OCCN)O	InChI=1S/C17H36NO7P/c1-2-3-4-5-6-7-8-9-10-11-17(20)23-14-16(19)15-25-26(21,22)24-13-12-18/h16,19H,2-15,18H2,1H3,(H,21,22)	Lysolpe	129200	38
200	C11H12N4O7	0.8525271944336262	[M + Na]+	C1=NC(=O)C2=C(N1)N(C=N2)C3C(C(C(O3)COC(=O)O)O)O	InChI=1S/C11H12N4O7/c16-6-4(1-21-11(19)20)22-10(7(6)17)15-3-14-5-8(15)12-2-13-9(5)18/h2-4,6-7,10,16-17H,1H2,(H,19,20)(H,12,13,18)	Inosine-5''-carboxylate	439965	5
201	C15H20N4O3	0.8521882497005284	[M + H3N + H]+	C1=CC=C(C=C1)/C=C/C(=O)N[C@@H](CCCN=C(N)N)C(=O)O	InChI=1S/C15H20N4O3/c16-15(17)18-10-4-7-12(14(21)22)19-13(20)9-8-11-5-2-1-3-6-11/h1-3,5-6,8-9,12H,4,7,10H2,(H,19,20)(H,21,22)(H4,16,17,18)	null		10
202	C27H48NO7P	0.852116030771626	[M + H]+	CCCCCC=CCC=CCC=CCC=CCCCCCC(=O)OCC(COP(=O)(O)OCCN)O	InChI=1S/C27H48NO7P/c1-2-3-4-5-6-7-8-9-10-11-12-13-14-15-16-17-18-19-20-21-27(30)33-24-26(29)25-35-36(31,32)34-23-22-28/h6-7,9-10,12-13,15-16,26,29H,2-5,8,11,14,17-25,28H2,1H3,(H,31,32)	Lysophosphatidylethanolamine(22:4/0:0)	52925133	51
203	C17H32N6O4	0.8520937953265892	[M + H]+	CCC(C)C(C(=O)NC(CCCN=C(N)N)C(=O)N1CCCC1C(=O)O)N	InChI=1S/C17H32N6O4/c1-3-10(2)13(18)14(24)22-11(6-4-8-21-17(19)20)15(25)23-9-5-7-12(23)16(26)27/h10-13H,3-9,18H2,1-2H3,(H,22,24)(H,26,27)(H4,19,20,21)	(2S)-1-[(2S)-2-[[(2S,3S)-2-amino-3-methylpentanoyl]amino]-5-(diaminomethylideneamino)pentanoyl]pyrrolidine-2-carboxylic acid	11937729	45
204	C11H17N3O8	0.8519962148278579	[M + H]+	C(CC(=O)O)C(C(=O)O)NC(=O)CNC(=O)C(CC(=O)O)N	InChI=1S/C11H17N3O8/c12-5(3-9(18)19)10(20)13-4-7(15)14-6(11(21)22)1-2-8(16)17/h5-6H,1-4,12H2,(H,13,20)(H,14,15)(H,16,17)(H,18,19)(H,21,22)	2-[[2-[(2-amino-3-carboxypropanoyl)amino]acetyl]amino]pentanedioic acid	18219500	1
205	C18H32N4O8	0.8515384814533905	[M + H]+	CC(C)CC(C(=O)NC(C(C)C)C(=O)NC(CO)C(=O)O)NC(=O)C(CC(=O)O)N	InChI=1S/C18H32N4O8/c1-8(2)5-11(20-15(26)10(19)6-13(24)25)16(27)22-14(9(3)4)17(28)21-12(7-23)18(29)30/h8-12,14,23H,5-7,19H2,1-4H3,(H,20,26)(H,21,28)(H,22,27)(H,24,25)(H,29,30)	aspartylleucylvalylserine	18250889	107
206	C14H22N2O4S	0.8512950685684043	[M + H]+	CCCCCC(=O)NC1C2N(C1=O)C(C(S2)(C)C)C(=O)O	InChI=1S/C14H22N2O4S/c1-4-5-6-7-8(17)15-9-11(18)16-10(13(19)20)14(2,3)21-12(9)16/h9-10,12H,4-7H2,1-3H3,(H,15,17)(H,19,20)	Penicillin DF	102441	4
207	C11H18N2O4	0.851113851634348	[M + H]+	CC(C)CC(C(=O)O)NC(=O)C1CCC(=O)N1	InChI=1S/C11H18N2O4/c1-6(2)5-8(11(16)17)13-10(15)7-3-4-9(14)12-7/h6-8H,3-5H2,1-2H3,(H,12,14)(H,13,15)(H,16,17)	Pyroglutamylleucine	152417	271
208	C29H40N4O7	0.8506497763567986	[M - H2O + H]+	CC(C)CC(C(=O)NC(C)C(=O)O)NC(=O)C(CC1=CC=C(C=C1)O)N(C)C(=O)C(CC2=CC=C(C=C2)O)NC	InChI=1S/C29H40N4O7/c1-17(2)14-23(26(36)31-18(3)29(39)40)32-27(37)25(16-20-8-12-22(35)13-9-20)33(5)28(38)24(30-4)15-19-6-10-21(34)11-7-19/h6-13,17-18,23-25,30,34-35H,14-16H2,1-5H3,(H,31,36)(H,32,37)(H,39,40)	null	10370475	66
209	C35H66NO8P	0.849947184703573	[M + H]+	CCCCCCC=CCCCCCCCC(=O)OCC(COP(=O)(O)OCCN)OC(=O)CCCCCCCC=CCCCC	InChI=1S/C35H66NO8P/c1-3-5-7-9-11-13-15-16-18-19-21-23-25-27-34(37)41-31-33(32-43-45(39,40)42-30-29-36)44-35(38)28-26-24-22-20-17-14-12-10-8-6-4-2/h10,12-13,15,33H,3-9,11,14,16-32,36H2,1-2H3,(H,39,40)	Phophatidylethanolamine(16:1/14:1)	52924220	10
210	C34H50N4O9S	0.8494614259370485	[M + H]+	CCCCCCCC(C(C(=O)N(C)C(CCS(=O)C)C(=O)NC(CC1=CC=C(C=C1)O)C(=O)NC(CC2=CC=C(C=C2)O)C(=O)O)O)N	InChI=1S/C34H50N4O9S/c1-4-5-6-7-8-9-26(35)30(41)33(44)38(2)29(18-19-48(3)47)32(43)36-27(20-22-10-14-24(39)15-11-22)31(42)37-28(34(45)46)21-23-12-16-25(40)17-13-23/h10-17,26-30,39-41H,4-9,18-21,35H2,1-3H3,(H,36,43)(H,37,42)(H,45,46)	microginin 690	16746541	8
211	C36H73N2O6P	0.8486452595757373	[M + H]+	CCCCCCCCCCCCCCCCCCCC(=O)NC(COP(=O)(O)OCCN)C(C=CCCCCCCCCC)O	InChI=1S/C36H73N2O6P/c1-3-5-7-9-11-13-14-15-16-17-18-19-20-22-24-26-28-30-36(40)38-34(33-44-45(41,42)43-32-31-37)35(39)29-27-25-23-21-12-10-8-6-4-2/h27,29,34-35,39H,3-26,28,30-33,37H2,1-2H3,(H,38,40)(H,41,42)	N-(eicosanoyl)-tetradecasphing-4-enine-1-phosphoethanolamine	70698989	19
212	C24H32N4O5	0.8480223758272412	[M + H]+	CC(C)C1C(=O)N2CCCC2C(=O)NC(C(=O)N3CCCC3C(=O)N1)CC4=CC=C(C=C4)O	InChI=1S/C24H32N4O5/c1-14(2)20-24(33)28-12-4-5-18(28)21(30)25-17(13-15-7-9-16(29)10-8-15)23(32)27-11-3-6-19(27)22(31)26-20/h7-10,14,17-20,29H,3-6,11-13H2,1-2H3,(H,25,30)(H,26,31)	null	10027074	18
213	C25H34O8	0.8478700719859409	[M + H]+	CC12CCC3C(C1CCC2OC4C(C(C(C(O4)C(=O)O)O)O)O)C=CC5=CC(=O)CCC35C	InChI=1S/C25H34O8/c1-24-9-7-13(26)11-12(24)3-4-14-15-5-6-17(25(15,2)10-8-16(14)24)32-23-20(29)18(27)19(28)21(33-23)22(30)31/h3-4,11,14-21,23,27-29H,5-10H2,1-2H3,(H,30,31)	6-Dehydrotestosterone glucuronide	5460852	16
214	C34H42O13	0.8469966234646858	[M + H]+	COC1=CC=C(C=C1)C(=O)OCC2C(C(C(C(O2)OC3=C(C=C(C=C3)CC(CO)C(CC4=CC(=C(C=C4)O)OC)CO)OC)O)O)O	InChI=1S/C34H42O13/c1-42-24-8-6-21(7-9-24)33(41)45-18-29-30(38)31(39)32(40)34(47-29)46-26-11-5-20(15-28(26)44-3)13-23(17-36)22(16-35)12-19-4-10-25(37)27(14-19)43-2/h4-11,14-15,22-23,29-32,34-40H,12-13,16-18H2,1-3H3	[(2R,3S,4S,5R,6S)-3,4,5-trihydroxy-6-[4-[4-hydroxy-3-[(4-hydroxy-3-methoxyphenyl)methyl]-2-(hydroxymethyl)butyl]-2-methoxyphenoxy]oxan-2-yl]methyl 4-methoxybenzoate	21579212	7
215	C26H43NO3	0.8469683501588532	[M + H]+	CCCCCC=CCC=CCC=CCC=CCCCC(=O)NC(CC(C)C)C(=O)O	InChI=1S/C26H43NO3/c1-4-5-6-7-8-9-10-11-12-13-14-15-16-17-18-19-20-21-25(28)27-24(26(29)30)22-23(2)3/h8-9,11-12,14-15,17-18,23-24H,4-7,10,13,16,19-22H2,1-3H3,(H,27,28)(H,29,30)	N-arachidonoyl leucine	52922066	13
216	C13H25NO5	0.8468395783384988	[M + H]+	CCCC(CC(=O)OC(CC(=O)O)C[N+](C)(C)C)O	InChI=1S/C13H25NO5/c1-5-6-10(15)7-13(18)19-11(8-12(16)17)9-14(2,3)4/h10-11,15H,5-9H2,1-4H3/p+1	Hydroxyhexanoycarnitine	53481624	94
217	C21H39NO6	0.8466336231112017	[M + H]+	C[N+](C)(C)CC(CC(=O)O)OC(=O)CCCCCCCCCCCCC(=O)O	InChI=1S/C21H39NO6/c1-22(2,3)17-18(16-20(25)26)28-21(27)15-13-11-9-7-5-4-6-8-10-12-14-19(23)24/h18H,4-17H2,1-3H3,(H-,23,24,25,26)/p+1	13-carboxytridecanoylcarnitine	71464554	99
218	C27H42O11	0.8457637301970757	[M + H3N + H]+	CC12CC(CCC1CCC3C2C(=O)CC4(C3CCC4(C(CO)O)O)C)OC5C(C(C(C(O5)C(=O)O)O)O)O	InChI=1S/C27H42O11/c1-25-9-13(37-24-21(33)19(31)20(32)22(38-24)23(34)35)5-3-12(25)4-6-14-15-7-8-27(36,17(30)11-28)26(15,2)10-16(29)18(14)25/h12-15,17-22,24,28,30-33,36H,3-11H2,1-2H3,(H,34,35)	Cortolone-3-glucuronide	125854	47
219	C19H16O9	0.8451639868839415	[M + H]+	C1=CC=C2C(=C1)C3=C(C=C(C=C3)OC4C(C(C(C(O4)C(=O)O)O)O)O)OC2=O	InChI=1S/C19H16O9/c20-13-14(21)16(17(23)24)28-19(15(13)22)26-8-5-6-10-9-3-1-2-4-11(9)18(25)27-12(10)7-8/h1-7,13-16,19-22H,(H,23,24)	null	101495881	4
220	C11H15N5O4S	0.8447942835713277	[M + H]+	CS(=O)CC1C(C(C(O1)N2C=NC3=C2N=CN=C3N)O)O	InChI=1S/C11H15N5O4S/c1-21(19)2-5-7(17)8(18)11(20-5)16-4-15-6-9(12)13-3-14-10(6)16/h3-5,7-8,11,17-18H,2H2,1H3,(H2,12,13,14)	Methylthioadenosine sulfoxide	165114	40
221	C22H43NO2	0.8444442942007344	[M + H]+	CCCCCCCCC=CCCCCCCCCCC(=O)NCCO	InChI=1S/C22H43NO2/c1-2-3-4-5-6-7-8-9-10-11-12-13-14-15-16-17-18-19-22(25)23-20-21-24/h9-10,24H,2-8,11-21H2,1H3,(H,23,25)	Anandamide (20:l, n-9)	5283452	557
222	C34H68O9	0.8442881627638753	[M + H]+	CC(CC(CCCCCCCCCCCCCCCCCCCCCC(CCOC1C(C(C(C(O1)CO)O)O)O)O)O)O	InChI=1S/C34H68O9/c1-27(36)25-29(38)22-20-18-16-14-12-10-8-6-4-2-3-5-7-9-11-13-15-17-19-21-28(37)23-24-42-34-33(41)32(40)31(39)30(26-35)43-34/h27-41H,2-26H2,1H3	1-(O-alpha-D-mannopyranosyl)-(1,3R,25S,27R)-octacosanetetrol	42607348	13
223	C15H20N2O5S	0.8439133890618006	[M + H]+	C1=CC=C(C=C1)CSCC(C(=O)O)NC(=O)CCC(C(=O)O)N	InChI=1S/C15H20N2O5S/c16-11(14(19)20)6-7-13(18)17-12(15(21)22)9-23-8-10-4-2-1-3-5-10/h1-5,11-12H,6-9,16H2,(H,17,18)(H,19,20)(H,21,22)	(2S)-2-amino-5-[[(1R)-2-benzylsulfanyl-1-carboxyethyl]amino]-5-oxopentanoic acid	21574469	1
224	C13H17NO	0.8436442322395542	[M + H]+	C1CCC(CC1)NC(=O)C2=CC=CC=C2	InChI=1S/C13H17NO/c15-13(11-7-3-1-4-8-11)14-12-9-5-2-6-10-12/h1,3-4,7-8,12H,2,5-6,9-10H2,(H,14,15)	N-Cyclohexylbenzamide	15657	5
225	C28H49N5O7	0.8436068933448494	[M + H]+	CCCCCCC1CC(=O)NCC(=O)NC(C(=O)NC(C(=O)NC(C(=O)NC(C(=O)O1)C)C)CC(C)C)C(C)C	InChI=1S/C28H49N5O7/c1-8-9-10-11-12-20-14-22(34)29-15-23(35)33-24(17(4)5)27(38)32-21(13-16(2)3)26(37)30-18(6)25(36)31-19(7)28(39)40-20/h16-21,24H,8-15H2,1-7H3,(H,29,34)(H,30,37)(H,31,36)(H,32,38)(H,33,35)	L-Alanine, N-(3-hydroxy-1-oxononyl)glycyl-L-valyl-D-leucyl-L-alanyl-, (5-1)-lactone 5	157622	35
226	C13H19N5O5	0.8435927541800663	[M + H]+	CN1C=[N+](C2=C1C(=O)N=C(N2)N(C)C)C3C(C(C(O3)CO)O)O	InChI=1S/C13H19N5O5/c1-16(2)13-14-10-7(11(22)15-13)17(3)5-18(10)12-9(21)8(20)6(4-19)23-12/h5-6,8-9,12,19-21H,4H2,1-3H3/p+1	N(2),N(2),7-trimethylguanosine	3035416	5
227	C25H48O11S	0.8435078027492872	[M + H3N + H]+	CCCCCCCCCCCCCCCC(=O)OCC(COC1C(C(C(C(O1)CS(=O)(=O)O)O)O)O)O	InChI=1S/C25H48O11S/c1-2-3-4-5-6-7-8-9-10-11-12-13-14-15-21(27)34-16-19(26)17-35-25-24(30)23(29)22(28)20(36-25)18-37(31,32)33/h19-20,22-26,28-30H,2-18H2,1H3,(H,31,32,33)	[6-(3-hexadecanoyloxy-2-hydroxypropoxy)-3,4,5-trihydroxyoxan-2-yl]methanesulfonic acid	9829169	74
228	C14H15NO8	0.8434874212808826	[M + H]+	C1=CNC2=CC(=C(C=C21)O)OC3C(C(C(C(O3)C(=O)O)O)O)O	InChI=1S/C14H15NO8/c16-7-3-5-1-2-15-6(5)4-8(7)22-14-11(19)9(17)10(18)12(23-14)13(20)21/h1-4,9-12,14-19H,(H,20,21)	null	124202061	32
229	C27H36O11	0.8429469182739139	[M + H]+	CC12CCC(=O)C=C1CCC3C2C4CC5(C3CCC5C(=O)CO)C(O4)OC6C(C(C(C(O6)C(=O)O)O)O)O	InChI=1S/C27H36O11/c1-26-7-6-12(29)8-11(26)2-3-13-14-4-5-15(16(30)10-28)27(14)9-17(18(13)26)36-25(27)38-24-21(33)19(31)20(32)22(37-24)23(34)35/h8,13-15,17-22,24-25,28,31-33H,2-7,9-10H2,1H3,(H,34,35)	Aldosterone 18-glucuronide	160706	3
230	C24H49O9P	0.8427490498437458	[M - H4O2 + H]+	CCCCCCCCCCCCCCCCCC(=O)OCC(COP(=O)(O)OCC(CO)O)O	InChI=1S/C24H49O9P/c1-2-3-4-5-6-7-8-9-10-11-12-13-14-15-16-17-24(28)31-19-23(27)21-33-34(29,30)32-20-22(26)18-25/h22-23,25-27H,2-21H2,1H3,(H,29,30)	1-acyl-sn-glycero-3-phosphoglycerol (n-C18:0)	9547134	137
231	C17H33NO3	0.842399061268665	[M + H]+	CCCCCCCCCCCCCCC(=O)NCC(=O)O	InChI=1S/C17H33NO3/c1-2-3-4-5-6-7-8-9-10-11-12-13-14-16(19)18-15-17(20)21/h2-15H2,1H3,(H,18,19)(H,20,21)	acylglycine c:15	53481663	72
232	C16H20N4O4	0.841541600208213	[M + H]+	CC(C(=O)NCC(=O)O)NC(=O)C(CC1=CNC2=CC=CC=C21)N	InChI=1S/C16H20N4O4/c1-9(15(23)19-8-14(21)22)20-16(24)12(17)6-10-7-18-13-5-3-2-4-11(10)13/h2-5,7,9,12,18H,6,8,17H2,1H3,(H,19,23)(H,20,24)(H,21,22)	L-tryptophyl-L-alanylglycine	11990218	9
233	C30H40O14	0.8413426381255537	[M + K]+	CC(C)CC(=O)OC1C2C(CC(C2(CO)O)OC(=O)C=CC3=CC=C(C=C3)O)C(=CO1)COC4C(C(C(C(O4)CO)O)O)O	InChI=1S/C30H40O14/c1-15(2)9-23(35)44-28-24-19(17(12-40-28)13-41-29-27(38)26(37)25(36)20(11-31)42-29)10-21(30(24,39)14-32)43-22(34)8-5-16-3-6-18(33)7-4-16/h3-8,12,15,19-21,24-29,31-33,36-39H,9-11,13-14H2,1-2H3	[(1S,4aS,6S,7R,7aS)-7-hydroxy-7-(hydroxymethyl)-6-[(E)-3-(4-hydroxyphenyl)prop-2-enoyl]oxy-4-[[(2R,3R,4S,5S,6R)-3,4,5-trihydroxy-6-(hydroxymethyl)oxan-2-yl]oxymethyl]-4a,5,6,7a-tetrahydro-1H-cyclopenta[c]pyran-1-yl] 3-methylbutanoate	11387999	23
234	C27H30N2O9	0.8410783681286019	[M + H]+	COC(=O)C1=COC(C(C1CC2=NC=CC3=C2NC4=CC=CC=C34)C=C)OC5C(C(C(C(O5)CO)O)O)O	InChI=1S/C27H30N2O9/c1-3-13-16(10-19-21-15(8-9-28-19)14-6-4-5-7-18(14)29-21)17(25(34)35-2)12-36-26(13)38-27-24(33)23(32)22(31)20(11-30)37-27/h3-9,12-13,16,20,22-24,26-27,29-33H,1,10-11H2,2H3	methyl 3-ethenyl-4-(9H-pyrido[3,4-b]indol-1-ylmethyl)-2-[(2S,3R,4S,5S,6R)-3,4,5-trihydroxy-6-(hydroxymethyl)oxan-2-yl]oxy-3,4-dihydro-2H-pyran-5-carboxylate	5316604	2
235	C21H39O7P	0.840622887508911	[M - H2O + H]+	CCCCCC=CCC=CCCCCCCCC(=O)OCC(COP(=O)(O)O)O	InChI=1S/C21H39O7P/c1-2-3-4-5-6-7-8-9-10-11-12-13-14-15-16-17-21(23)27-18-20(22)19-28-29(24,25)26/h6-7,9-10,20,22H,2-5,8,11-19H2,1H3,(H2,24,25,26)	Epitope ID:158639	89568	53
236	C22H34O13	0.840444903334201	[M - H4O2 + H]+	CC=C(C)C(=O)OCC1C(C(C(C(O1)OC2C(C(C(C(O2)COC(=O)C(=CC)C)O)O)O)O)O)O	InChI=1S/C22H34O13/c1-5-9(3)19(29)31-7-11-13(23)15(25)17(27)21(33-11)35-22-18(28)16(26)14(24)12(34-22)8-32-20(30)10(4)6-2/h5-6,11-18,21-28H,7-8H2,1-4H3	null	45359272	52
237	C32H49N5O5	0.8404147571093711	[M + H]+	CCC(C)C1C(=O)NC(C(=O)N2CCCC2C(=O)N(C(C(=O)NC(C(=O)N1)C(C)C)CC3=CC=CC=C3)C)CC(C)C	InChI=1S/C32H49N5O5/c1-8-21(6)27-30(40)33-23(17-19(2)3)31(41)37-16-12-15-24(37)32(42)36(7)25(18-22-13-10-9-11-14-22)28(38)34-26(20(4)5)29(39)35-27/h9-11,13-14,19-21,23-27H,8,12,15-18H2,1-7H3,(H,33,40)(H,34,38)(H,35,39)	Cyclo(D-isoleucyl-L-leucyl-L-prolyl-N-methyl-L-phenylalanyl-L-valyl)	53262850	17
238	C12H13NO5	0.8402820401297094	[M + H]+	COC1=C(C=CC(=C1)C=CC(=O)NCC(=O)O)O	InChI=1S/C12H13NO5/c1-18-10-6-8(2-4-9(10)14)3-5-11(15)13-7-12(16)17/h2-6,14H,7H2,1H3,(H,13,15)(H,16,17)	N-Feruloylglycine	439755	9
239	C30H51NO5S	0.8402483908107471	[M + H]+	CC(CCC(=O)NC(CCSC)C(=O)OC)C1CCC2C1(CCC3C2C(CC4C3(CCC(C4)O)C)O)C	InChI=1S/C30H51NO5S/c1-18(6-9-26(34)31-24(12-15-37-5)28(35)36-4)21-7-8-22-27-23(11-14-30(21,22)3)29(2)13-10-20(32)16-19(29)17-25(27)33/h18-25,27,32-33H,6-17H2,1-5H3,(H,31,34)	null	52994330	15
240	C35H57N5O6	0.8398389842382599	[M + Na]+	CCC(C)C(C(=O)N1CCCC1C(=O)NC(CC2=CC=CC=C2)C(=O)N)N(C)C(=O)C(C(C)CC)OC(=O)C(C(C)CC)N(C)C	InChI=1S/C35H57N5O6/c1-10-22(4)28(39(9)34(44)30(24(6)12-3)46-35(45)29(38(7)8)23(5)11-2)33(43)40-20-16-19-27(40)32(42)37-26(31(36)41)21-25-17-14-13-15-18-25/h13-15,17-18,22-24,26-30H,10-12,16,19-21H2,1-9H3,(H2,36,41)(H,37,42)	null	10371988	40
241	C24H22O14	0.8391016751234286	[M + H]+	C1=CC(=CC=C1C2=C(C(=O)C3=C(C=C(C=C3O2)O)O)OC4C(C(C(C(O4)COC(=O)CC(=O)O)O)O)O)O	InChI=1S/C24H22O14/c25-10-3-1-9(2-4-10)22-23(19(32)17-12(27)5-11(26)6-13(17)36-22)38-24-21(34)20(33)18(31)14(37-24)8-35-16(30)7-15(28)29/h1-6,14,18,20-21,24-27,31,33-34H,7-8H2,(H,28,29)	Kaempferol 3-(6''''-malonylglucoside)	10143378	5
242	C16H27N3O4S	0.8387998414475999	[M + H]+	CSCCC(C(=O)N1CCC(CC1)C(=O)N2CCCC2C(=O)O)N	InChI=1S/C16H27N3O4S/c1-24-10-6-12(17)15(21)18-8-4-11(5-9-18)14(20)19-7-2-3-13(19)16(22)23/h11-13H,2-10,17H2,1H3,(H,22,23)	1-[1-(2-amino-4-methylsulfanylbutanoyl)piperidine-4-carbonyl]pyrrolidine-2-carboxylic acid	1785280	2
243	C36H52O10	0.8380167644705309	[M + H]+	CC(=CC1CC(C2C(O1)CC3(C2(CC(=O)C4(C3CC=C5C4C=C(C(=O)C5(C)C)OC6C(C(C(C(O6)CO)O)O)O)C)C)C)(C)O)C	InChI=1S/C36H52O10/c1-17(2)11-18-13-35(7,43)29-22(44-18)14-33(5)24-10-9-19-20(36(24,8)25(38)15-34(29,33)6)12-21(30(42)32(19,3)4)45-31-28(41)27(40)26(39)23(16-37)46-31/h9,11-12,18,20,22-24,26-29,31,37,39-41,43H,10,13-16H2,1-8H3	null	6325478	2
244	C15H17NO7	0.8378503230128541	[M + H]+	COC1=C(C=C(C=C1)C=CC(=O)NC(CCC(=O)O)C(=O)O)O	InChI=1S/C15H17NO7/c1-23-12-5-2-9(8-11(12)17)3-6-13(18)16-10(15(21)22)4-7-14(19)20/h2-3,5-6,8,10,17H,4,7H2,1H3,(H,16,18)(H,19,20)(H,21,22)	null	101676245	9
245	C14H23N3O8S	0.8369592176553946	[M + H]+	CC(CSCC(C(=O)NCC(=O)O)NC(=O)CCC(C(=O)O)N)C(=O)O	InChI=1S/C14H23N3O8S/c1-7(13(22)23)5-26-6-9(12(21)16-4-11(19)20)17-10(18)3-2-8(15)14(24)25/h7-9H,2-6,15H2,1H3,(H,16,21)(H,17,18)(H,19,20)(H,22,23)(H,24,25)	2-amino-5-[[1-(carboxymethylamino)-3-(2-carboxypropylsulfanyl)-1-oxopropan-2-yl]amino]-5-oxopentanoic acid	20140672	31
246	C13H16N2O5S	0.8367227539184462	[M + H]+	CC(=O)NC1=CC(=C(C=C1)O)SCC(C(=O)O)NC(=O)C	InChI=1S/C13H16N2O5S/c1-7(16)14-9-3-4-11(18)12(5-9)21-6-10(13(19)20)15-8(2)17/h3-5,10,18H,6H2,1-2H3,(H,14,16)(H,15,17)(H,19,20)	Acetaminophen-2-mercapturate	83967	19
247	C23H40N2O6	0.8361623654805176	[M - H2O + H]+	CCC(C(CC=CCC=CCCCCCCCC(=O)NC(CCC(=O)N)C(=O)O)O)O	InChI=1S/C23H40N2O6/c1-2-19(26)20(27)14-12-10-8-6-4-3-5-7-9-11-13-15-22(29)25-18(23(30)31)16-17-21(24)28/h4,6,10,12,18-20,26-27H,2-3,5,7-9,11,13-17H2,1H3,(H2,24,28)(H,25,29)(H,30,31)	null	101221942	40
248	C26H40O	0.8355439982998519	[M + H]+	CC(C)C=CC(C)C1CCC2C1(CCC3C2CCC4=CC(=O)CCC34C)C	InChI=1S/C26H40O/c1-17(2)6-7-18(3)22-10-11-23-21-9-8-19-16-20(27)12-14-25(19,4)24(21)13-15-26(22,23)5/h6-7,16-18,21-24H,8-15H2,1-5H3	null	131752242	33
249	C20H30N4O4	0.8355262646604532	[M + H]+	C1CC(NC1)C(=O)NC(CC2=CC=CC=C2)C(=O)NC(CCCCN)C(=O)O	InChI=1S/C20H30N4O4/c21-11-5-4-9-16(20(27)28)23-19(26)17(13-14-7-2-1-3-8-14)24-18(25)15-10-6-12-22-15/h1-3,7-8,15-17,22H,4-6,9-13,21H2,(H,23,26)(H,24,25)(H,27,28)	6-amino-2-[[3-phenyl-2-(pyrrolidine-2-carbonylamino)propanoyl]amino]hexanoic acid	7408740	43
250	C27H54NO7P	0.8348678157792749	[M + H]+	CCCCCCCCC=CCCCCCCCCCCCC(=O)OCC(COP(=O)(O)OCCN)O	InChI=1S/C27H54NO7P/c1-2-3-4-5-6-7-8-9-10-11-12-13-14-15-16-17-18-19-20-21-27(30)33-24-26(29)25-35-36(31,32)34-23-22-28/h9-10,26,29H,2-8,11-25,28H2,1H3,(H,31,32)	Lysophosphatidylethanolamine(22:1/0:0)	53480953	40
251	C28H56NO7P	0.8344422486602978	[M + Na]+	CCCCCCCCC=CCCCCCCCCOCC(COP(=O)(O)OCC[N+](C)(C)C)OC(=O)C	InChI=1S/C28H56NO7P/c1-6-7-8-9-10-11-12-13-14-15-16-17-18-19-20-21-23-33-25-28(36-27(2)30)26-35-37(31,32)34-24-22-29(3,4)5/h13-14,28H,6-12,15-26H2,1-5H3/p+1	Dehydro-PAF(C18)	2503	138
252	C26H28N4O4	0.8343740857493401	[M + H]+	CC1=CC=C(C=C1)CNC(=O)C(C)N2C(=O)C3(C4=C(CCN3C2=O)C5=C(N4)C=CC(=C5)OC)C	InChI=1S/C26H28N4O4/c1-15-5-7-17(8-6-15)14-27-23(31)16(2)30-24(32)26(3)22-19(11-12-29(26)25(30)33)20-13-18(34-4)9-10-21(20)28-22/h5-10,13,16,28H,11-12,14H2,1-4H3,(H,27,31)	null	3842846	2
253	C18H35NO4	0.8343467313061823	[M + H]+	CCCCCCCCCCC(=O)OC(CC(=O)O)C[N+](C)(C)C	InChI=1S/C18H35NO4/c1-5-6-7-8-9-10-11-12-13-18(22)23-16(14-17(20)21)15-19(2,3)4/h16H,5-15H2,1-4H3/p+1	Undecylcarnitine	191006	71
254	C20H42NO7P	0.8342451775197272	[M + H]+	CCCCCCCCCCCCCCC(=O)OCC(COP(=O)(O)OCCN)O	InChI=1S/C20H42NO7P/c1-2-3-4-5-6-7-8-9-10-11-12-13-14-20(23)26-17-19(22)18-28-29(24,25)27-16-15-21/h19,22H,2-18,21H2,1H3,(H,24,25)	Lysophosphatidylethanolamine(15:0/0:0)	52925150	344
255	C11H19N3O7S	0.8342334506149405	[M + H]+	C(CC(=O)NC(CSCO)C(=O)NCC(=O)O)C(C(=O)O)N	InChI=1S/C11H19N3O7S/c12-6(11(20)21)1-2-8(16)14-7(4-22-5-15)10(19)13-3-9(17)18/h6-7,15H,1-5,12H2,(H,13,19)(H,14,16)(H,17,18)(H,20,21)	hydroxymethylglutathione	1082	2
256	C27H48O9	0.8339079259482536	[M + H3N + H]+	CCCCCC=CCC=CCCCCCCCC(=O)OCC(COC1C(C(C(C(O1)CO)O)O)O)O	InChI=1S/C27H48O9/c1-2-3-4-5-6-7-8-9-10-11-12-13-14-15-16-17-23(30)34-19-21(29)20-35-27-26(33)25(32)24(31)22(18-28)36-27/h6-7,9-10,21-22,24-29,31-33H,2-5,8,11-20H2,1H3	[2-hydroxy-3-[(2R,3R,4S,5R,6R)-3,4,5-trihydroxy-6-(hydroxymethyl)oxan-2-yl]oxypropyl] (9Z,12Z)-octadeca-9,12-dienoate	5320254	45
257	C14H27NO5	0.8335703626381393	[M - H2O + H]+	CCCCC(CC(=O)OC(CC(=O)O)C[N+](C)(C)C)O	InChI=1S/C14H27NO5/c1-5-6-7-11(16)8-14(19)20-12(9-13(17)18)10-15(2,3)4/h11-12,16H,5-10H2,1-4H3/p+1	null	131770386	110
258	C23H41NO4	0.833117437971663	[M + H]+	CCCCCC=CCC=CCCCCCC(=O)OC(CC(=O)O)C[N+](C)(C)C	InChI=1S/C23H41NO4/c1-5-6-7-8-9-10-11-12-13-14-15-16-17-18-23(27)28-21(19-22(25)26)20-24(2,3)4/h9-10,12-13,21H,5-8,11,14-20H2,1-4H3/p+1	7cis,10cis-hexadecadienoylcarnitine	71464545	104
259	C14H26N4O6	0.8330851717103799	[M + H]+	CC(C(=O)NC(CCC(=O)NC(CCCCN)C(=O)O)C(=O)O)N	InChI=1S/C14H26N4O6/c1-8(16)12(20)18-10(14(23)24)5-6-11(19)17-9(13(21)22)4-2-3-7-15/h8-10H,2-7,15-16H2,1H3,(H,17,19)(H,18,20)(H,21,22)(H,23,24)	null	42609676	133
260	C38H60O9	0.8329783030214363	[M + Na]+	CCCCCCCCCCCCCCCC(=O)OC1C(C2(C(C=C(CC3(C2C=C(C3=O)C)O)CO)C4C1(C4(C)CO)OC(=O)C)O)C	InChI=1S/C38H60O9/c1-6-7-8-9-10-11-12-13-14-15-16-17-18-19-31(42)46-34-26(3)37(45)29(32-35(5,24-40)38(32,34)47-27(4)41)21-28(23-39)22-36(44)30(37)20-25(2)33(36)43/h20-21,26,29-30,32,34,39-40,44-45H,6-19,22-24H2,1-5H3	Croton factor F1	124127	2
261	C17H24N2O4	0.8327678492287044	[M + H]+	CC(C)CC(C(=O)O)NC(=O)C(CC1=CC=CC=C1)NC(=O)C	InChI=1S/C17H24N2O4/c1-11(2)9-15(17(22)23)19-16(21)14(18-12(3)20)10-13-7-5-4-6-8-13/h4-8,11,14-15H,9-10H2,1-3H3,(H,18,20)(H,19,21)(H,22,23)	2-[(2-acetamido-3-phenylpropanoyl)amino]-4-methylpentanoic acid	2282549	242
262	C35H70NO8P	0.8325324641382166	[M + H]+	CCCCCCCCCCCCCCCCCC(=O)OCC(COP(=O)(O)OCC[N+](C)(C)C)OC(=O)CCCCCCCC	InChI=1S/C35H70NO8P/c1-6-8-10-12-14-15-16-17-18-19-20-21-22-24-25-27-34(37)41-31-33(44-35(38)28-26-23-13-11-9-7-2)32-43-45(39,40)42-30-29-36(3,4)5/h33H,6-32H2,1-5H3/p+1	2-[hydroxy-(2-nonanoyloxy-3-octadecanoyloxypropoxy)phosphoryl]oxyethyl-trimethylazanium	5313419	4
263	C25H42NO7P	0.8324162493830934	[M + H]+	CCC=CCC=CCC=CCC=CCC=CCCCC(=O)OCC(COP(=O)(O)OCCN)O	InChI=1S/C25H42NO7P/c1-2-3-4-5-6-7-8-9-10-11-12-13-14-15-16-17-18-19-25(28)31-22-24(27)23-33-34(29,30)32-21-20-26/h3-4,6-7,9-10,12-13,15-16,24,27H,2,5,8,11,14,17-23,26H2,1H3,(H,29,30)	Lysophosphatidylethanolamine(20:5/0:0)	52925146	136
264	C29H41N5O9	0.8323868703146471	[M + H]+	CC(C)C(C(=O)NC(CCC(=O)O)C(=O)N1CCCC1C(=O)O)NC(=O)C2CCCN2C(=O)C(CC3=CC=C(C=C3)O)N	InChI=1S/C29H41N5O9/c1-16(2)24(26(39)31-20(11-12-23(36)37)28(41)34-14-4-6-22(34)29(42)43)32-25(38)21-5-3-13-33(21)27(40)19(30)15-17-7-9-18(35)10-8-17/h7-10,16,19-22,24,35H,3-6,11-15,30H2,1-2H3,(H,31,39)(H,32,38)(H,36,37)(H,42,43)	(2S)-1-[(2S)-2-[[(2S)-2-[[(2S)-1-[(2S)-2-amino-3-(4-hydroxyphenyl)propanoyl]pyrrolidine-2-carbonyl]amino]-3-methylbutanoyl]amino]-4-carboxybutanoyl]pyrrolidine-2-carboxylic acid	11387861	56
265	C13H15NO5	0.8323218394891782	[M + H]+	C1=CC=C(C=C1)CC(=O)NC(CCC(=O)O)C(=O)O	InChI=1S/C13H15NO5/c15-11(8-9-4-2-1-3-5-9)14-10(13(18)19)6-7-12(16)17/h1-5,10H,6-8H2,(H,14,15)(H,16,17)(H,18,19)	N-(Phenylacetyl)glutamic acid	561868	12
266	C11H22N2O4S	0.8319926512382996	[M + H]+	CC(C)(CO)C(C(=O)NCCC(=O)NCCS)O	InChI=1S/C11H22N2O4S/c1-11(2,7-14)9(16)10(17)13-4-3-8(15)12-5-6-18/h9,14,16,18H,3-7H2,1-2H3,(H,12,15)(H,13,17)	pantetheine	479	54
267	C25H48O9	0.8311480189624948	[M + H3N + H]+	CCCCCCCCCCCCCCCC(=O)OCC(COC1C(C(C(C(O1)CO)O)O)O)O	InChI=1S/C25H48O9/c1-2-3-4-5-6-7-8-9-10-11-12-13-14-15-21(28)32-17-19(27)18-33-25-24(31)23(30)22(29)20(16-26)34-25/h19-20,22-27,29-31H,2-18H2,1H3	Epitope ID:161514	10413348	61
268	C36H72NO8P	0.831138065619101	[M + H]+	CCCCCCCCCCCCCCCC(=O)OC(COC(=O)CCCCCCCCCCC)COP(=O)(O)OCC[N+](C)(C)C	InChI=1S/C36H72NO8P/c1-6-8-10-12-14-16-17-18-19-21-23-25-27-29-36(39)45-34(33-44-46(40,41)43-31-30-37(3,4)5)32-42-35(38)28-26-24-22-20-15-13-11-9-7-2/h34H,6-33H2,1-5H3/p+1	1-C12:0-2-C16:0-phosphatidylcholine betaine	5313040	7
269	C14H14N2O6	0.8307842688454447	[M + H]+	C1=CC=C2C(=C1)C(C(=O)N2)CC(=O)NC(CC(=O)O)C(=O)O	InChI=1S/C14H14N2O6/c17-11(15-10(14(21)22)6-12(18)19)5-8-7-3-1-2-4-9(7)16-13(8)20/h1-4,8,10H,5-6H2,(H,15,17)(H,16,20)(H,18,19)(H,21,22)	ACMC-20mono	10542746	15
270	C33H59N5O7	0.8305070126777165	[M + H]+	CCCCCCCCC[C@H]1CC(=O)NCC(=O)N[C@H](C(=O)N[C@H](C(=O)N[C@@H](C(=O)N[C@H](C(=O)O1)C(C)C)CC(C)C)C(C)C)C	InChI=1S/C33H59N5O7/c1-9-10-11-12-13-14-15-16-24-18-26(39)34-19-27(40)35-23(8)30(41)37-28(21(4)5)32(43)36-25(17-20(2)3)31(42)38-29(22(6)7)33(44)45-24/h20-25,28-29H,9-19H2,1-8H3,(H,34,39)(H,35,40)(H,36,43)(H,37,41)(H,38,42)	null		24
271	C15H26N4O7	0.8304299767808161	[M + H]+	CC(C)CC(C(=O)NC(CC(=O)O)C(=O)NC(CCC(=O)N)C(=O)O)N	InChI=1S/C15H26N4O7/c1-7(2)5-8(16)13(23)19-10(6-12(21)22)14(24)18-9(15(25)26)3-4-11(17)20/h7-10H,3-6,16H2,1-2H3,(H2,17,20)(H,18,24)(H,19,23)(H,21,22)(H,25,26)	L-leucyl-L-alpha-aspartyl-L-glutamine	18222034	135
272	C33H58O14	0.8301363360858276	[M + H3N + H]+	CCCCCC=CCC=CCCCCCCCC(=O)OCC(COC1C(C(C(C(O1)COC2C(C(C(C(O2)CO)O)O)O)O)O)O)O	InChI=1S/C33H58O14/c1-2-3-4-5-6-7-8-9-10-11-12-13-14-15-16-17-25(36)43-19-22(35)20-44-32-31(42)29(40)27(38)24(47-32)21-45-33-30(41)28(39)26(37)23(18-34)46-33/h6-7,9-10,22-24,26-35,37-42H,2-5,8,11-21H2,1H3	Gingerglycolipid B	5317594	56
273	C27H44O8	0.8300502485594261	[M - H4O2 + H]+	CC(C1CCC2C1(CCC3C2CCC4C3(CCC(C4)OC5C(C(C(C(O5)C(=O)O)O)O)O)C)C)O	InChI=1S/C27H44O8/c1-13(28)17-6-7-18-16-5-4-14-12-15(8-10-26(14,2)19(16)9-11-27(17,18)3)34-25-22(31)20(29)21(30)23(35-25)24(32)33/h13-23,25,28-31H,4-12H2,1-3H3,(H,32,33)	Pregnanediol glucuronide	123796	6
274	C26H51NO3	0.8294911214824299	[M + H]+	CCCCCCCCCCCCCCCCCCCCCCCC(=O)NCC(=O)O	InChI=1S/C26H51NO3/c1-2-3-4-5-6-7-8-9-10-11-12-13-14-15-16-17-18-19-20-21-22-23-25(28)27-24-26(29)30/h2-24H2,1H3,(H,27,28)(H,29,30)	acylglycine c:24	53481665	12
275	C13H19N5O4	0.8292409856274076	[M + H]+	CC1=NC2=C(C(=N1)N(C)C)N=CN2[C@@H]3[C@H]([C@@H]([C@H](O3)CO)O)O	InChI=1S/C13H19N5O4/c1-6-15-11(17(2)3)8-12(16-6)18(5-14-8)13-10(21)9(20)7(4-19)22-13/h5,7,9-10,13,19-21H,4H2,1-3H3	null		10
276	C17H15N5O2	0.8284075343778378	[M + H]+	C1=CC=C2C(=C1)C(=CN2)CC3C(=O)NC(=CC4=CN=CN4)C(=O)N3	InChI=1S/C17H15N5O2/c23-16-14(5-10-7-19-13-4-2-1-3-12(10)13)21-17(24)15(22-16)6-11-8-18-9-20-11/h1-4,6-9,14,19H,5H2,(H,18,20)(H,21,24)(H,22,23)	null	51136281	1
277	C25H50NO7P	0.8277156341105286	[M + H]+	CCCCCCCCC=CCCCCCCCCCC(=O)OCC(COP(=O)(O)OCCN)O	InChI=1S/C25H50NO7P/c1-2-3-4-5-6-7-8-9-10-11-12-13-14-15-16-17-18-19-25(28)31-22-24(27)23-33-34(29,30)32-21-20-26/h9-10,24,27H,2-8,11-23,26H2,1H3,(H,29,30)	Lysophosphatidylethanolamine(20:1/0:0)	52925139	139
278	C27H52NO7P	0.827462573610804	[M + H]+	CCCCCCC=CCC=CCCCCCCCC(=O)OCC(COP(=O)(O)OCC[N+](C)(C)C)O	InChI=1S/C27H52NO7P/c1-5-6-7-8-9-10-11-12-13-14-15-16-17-18-19-20-21-27(30)33-24-26(29)25-35-36(31,32)34-23-22-28(2,3)4/h10-11,13-14,26,29H,5-9,12,15-25H2,1-4H3/p+1	null	56955896	28
279	C16H18N4OS	0.8272258478052527	[M + H]+	C[C@@H](C1=NC(=CS1)C(=O)NCCC2=CNC3=CC=CC=C32)N	InChI=1S/C16H18N4OS/c1-10(17)16-20-14(9-22-16)15(21)18-7-6-11-8-19-13-5-3-2-4-12(11)13/h2-5,8-10,19H,6-7,17H2,1H3,(H,18,21)	null		2
280	C17H33NO5	0.8267961588817229	[M + H]+	CCCCCCCC(CC(=O)OC(CC(=O)O)C[N+](C)(C)C)O	InChI=1S/C17H33NO5/c1-5-6-7-8-9-10-14(19)11-17(22)23-15(12-16(20)21)13-18(2,3)4/h14-15,19H,5-13H2,1-4H3/p+1	null	121454166	119
281	C9H10BrNO3	0.8267195682027253	[M + H]+	C1=CC(=C(C=C1CC(C(=O)O)N)Br)O	InChI=1S/C9H10BrNO3/c10-6-3-5(1-2-8(6)12)4-7(11)9(13)14/h1-3,7,12H,4,11H2,(H,13,14)	3-bromotyrosine	148708	2
282	C23H31N5O5	0.8260439911668538	[M + H]+	CC(C)C(C(=O)NCC(=O)O)NC(=O)C(CC1=CNC2=CC=CC=C21)NC(=O)C3CCCN3	InChI=1S/C23H31N5O5/c1-13(2)20(23(33)26-12-19(29)30)28-22(32)18(27-21(31)17-8-5-9-24-17)10-14-11-25-16-7-4-3-6-15(14)16/h3-4,6-7,11,13,17-18,20,24-25H,5,8-10,12H2,1-2H3,(H,26,33)(H,27,31)(H,28,32)(H,29,30)	L-prolyl-L-tryptophyl-L-valylglycine	20016598	39
283	C28H52NO7P	0.8260054598955731	[M + H]+	CCCCCC=CCC=CCC=CCCCCCCC(=O)OCC(COP(=O)(O)OCC[N+](C)(C)C)O	InChI=1S/C28H52NO7P/c1-5-6-7-8-9-10-11-12-13-14-15-16-17-18-19-20-21-22-28(31)34-25-27(30)26-36-37(32,33)35-24-23-29(2,3)4/h9-10,12-13,15-16,27,30H,5-8,11,14,17-26H2,1-4H3/p+1	Lysophosphatidylcholine(20:3n6/0:0)	52924055	242
284	C27H47NO3	0.8257911863091527	[M + H]+	CC(C)NC(=O)CCC(C)C1CCC2C1(CCC3C2C(CC4C3(CCC(C4)O)C)O)C	InChI=1S/C27H47NO3/c1-16(2)28-24(31)9-6-17(3)20-7-8-21-25-22(11-13-27(20,21)5)26(4)12-10-19(29)14-18(26)15-23(25)30/h16-23,25,29-30H,6-15H2,1-5H3,(H,28,31)	null	49652459	31
285	C16H21N3O6	0.8254374518629732	[M + H]+	C1=CC=C(C=C1)CC(C(=O)O)NC(=O)CNC(=O)C(CCC(=O)O)N	InChI=1S/C16H21N3O6/c17-11(6-7-14(21)22)15(23)18-9-13(20)19-12(16(24)25)8-10-4-2-1-3-5-10/h1-5,11-12H,6-9,17H2,(H,18,23)(H,19,20)(H,21,22)(H,24,25)	alpha-glutamylglycylphenylalanine	263479	52
286	C21H30N4O8	0.8253538406313605	[M + H]+	CC(C)C(C(=O)NC(CC(=O)O)C(=O)NC(CC1=CC=C(C=C1)O)C(=O)O)NC(=O)C(C)N	InChI=1S/C21H30N4O8/c1-10(2)17(25-18(29)11(3)22)20(31)23-14(9-16(27)28)19(30)24-15(21(32)33)8-12-4-6-13(26)7-5-12/h4-7,10-11,14-15,17,26H,8-9,22H2,1-3H3,(H,23,31)(H,24,30)(H,25,29)(H,27,28)(H,32,33)	L-alanyl-L-valyl-L-alpha-aspartyl-L-tyrosine	18240202	49
287	C34H68NO8P	0.8253274863453259	[M + H]+	CCCCCCCCCCCCCCC(=O)OCC(COP(=O)(O)OCCN)OC(=O)CCCCCCCCCCCCC	InChI=1S/C34H68NO8P/c1-3-5-7-9-11-13-15-17-18-20-22-24-26-33(36)40-30-32(31-42-44(38,39)41-29-28-35)43-34(37)27-25-23-21-19-16-14-12-10-8-6-4-2/h32H,3-31,35H2,1-2H3,(H,38,39)	Phophatidylethanolamine(15:0/14:0)	4369584	18
288	C12H17N5O4	0.8251794080827746	[M + H]+	CN(C)C1=NC=NC2=C1N=CN2C3C(C(C(O3)CO)O)O	InChI=1S/C12H17N5O4/c1-16(2)10-7-11(14-4-13-10)17(5-15-7)12-9(20)8(19)6(3-18)21-12/h4-6,8-9,12,18-20H,3H2,1-2H3	Oprea1_353290	72266	5
289	C17H18N4O6	0.825044739869366	[M + H]+	CC1=CC2=C(C=C1C)N(C3=NC(=O)NC(=O)C3=N2)C[C@H]4[C@H]([C@H]([C@H](O4)O)O)O	InChI=1S/C17H18N4O6/c1-6-3-8-9(4-7(6)2)21(5-10-12(22)13(23)16(25)27-10)14-11(18-8)15(24)20-17(26)19-14/h3-4,10,12-13,16,22-23,25H,5H2,1-2H3,(H,20,24,26)	null		33
290	C35H70NO8P	0.8248261440107368	[M + H]+	CCCCCCCCCCCCCCCC(=O)OCC(COP(=O)(O)OCCN)OC(=O)CCCCCCCCCCCCC	InChI=1S/C35H70NO8P/c1-3-5-7-9-11-13-15-16-18-19-21-23-25-27-34(37)41-31-33(32-43-45(39,40)42-30-29-36)44-35(38)28-26-24-22-20-17-14-12-10-8-6-4-2/h33H,3-32,36H2,1-2H3,(H,39,40)	1-palmitoyl-2-myristoyl-sn-glycero-3-phosphoethanolamine	446670	44
291	C29H36O18	0.8248084178888209	[M + H]+	COC1=C2C(=CC(=C1)O)C(=O)C3=C(O2)C(=C(C(=C3OC4C(C(C(C(O4)COC5C(C(C(C(O5)CO)O)O)O)O)O)O)OC)OC)OC	InChI=1S/C29H36O18/c1-39-11-6-9(31)5-10-15(32)14-23(46-22(10)11)25(40-2)27(42-4)26(41-3)24(14)47-29-21(38)19(36)17(34)13(45-29)8-43-28-20(37)18(35)16(33)12(7-30)44-28/h5-6,12-13,16-21,28-31,33-38H,7-8H2,1-4H3	null	101683327	3
292	C11H19N3O6S	0.8241753470272717	[M + H]+	CSCC(C(=O)NCC(=O)O)NC(=O)CCC(C(=O)O)N	InChI=1S/C11H19N3O6S/c1-21-5-7(10(18)13-4-9(16)17)14-8(15)3-2-6(12)11(19)20/h6-7H,2-5,12H2,1H3,(H,13,18)(H,14,15)(H,16,17)(H,19,20)	S-Methyl GSH	115260	19
293	C15H30N6O4	0.8238194869762755	[M + H]+	CCC(C)C(C(=O)NC(C)C(=O)NC(CCCN=C(N)N)C(=O)O)N	InChI=1S/C15H30N6O4/c1-4-8(2)11(16)13(23)20-9(3)12(22)21-10(14(24)25)6-5-7-19-15(17)18/h8-11H,4-7,16H2,1-3H3,(H,20,23)(H,21,22)(H,24,25)(H4,17,18,19)	Kinetensin 1-3	18221604	49
294	C35H68NO8P	0.8231881827108584	[M + H]+	CCCCCCCCCCCCCC(=O)OC(COC(=O)CCCCCCCC=CCCCCCC)COP(=O)(O)OCCN	InChI=1S/C35H68NO8P/c1-3-5-7-9-11-13-15-16-18-19-21-23-25-27-34(37)41-31-33(32-43-45(39,40)42-30-29-36)44-35(38)28-26-24-22-20-17-14-12-10-8-6-4-2/h13,15,33H,3-12,14,16-32,36H2,1-2H3,(H,39,40)	Phophatidylethanolamine(16:1/14:0)	52924219	7
295	C12H23N3O4S	0.8230390591925218	[M + H]+	CSCCC(C(=O)NC(CCCCN)C(=O)O)NC=O	InChI=1S/C12H23N3O4S/c1-20-7-5-9(14-8-16)11(17)15-10(12(18)19)4-2-3-6-13/h8-10H,2-7,13H2,1H3,(H,14,16)(H,15,17)(H,18,19)	null	92328003	29
296	C14H27NO4	0.8230163030729157	[M + H]+	CCCCCCC(=O)OC(CC(=O)O)C[N+](C)(C)C	InChI=1S/C14H27NO4/c1-5-6-7-8-9-14(18)19-12(10-13(16)17)11-15(2,3)4/h12H,5-11H2,1-4H3/p+1	Heptanoylcarnitine	6426896	179
297	C13H16N2O7	0.8229776173645591	[M + H]+	CC(C(C(=O)O)NC(=O)CNC(=O)C1=C(C(=CC=C1)O)O)O	InChI=1S/C13H16N2O7/c1-6(16)10(13(21)22)15-9(18)5-14-12(20)7-3-2-4-8(17)11(7)19/h2-4,6,10,16-17,19H,5H2,1H3,(H,14,20)(H,15,18)(H,21,22)	null	90923636	6
298	C20H37NO16	0.8228541201277185	[M - H4O2 + H]+	CC(=O)NC1C(C(C(OC1OCC(C(C(C(CO)O)O)O)O)CO)OC2C(C(C(C(O2)CO)O)O)O)O	InChI=1S/C20H37NO16/c1-6(25)21-11-15(31)18(37-20-17(33)16(32)14(30)9(3-23)35-20)10(4-24)36-19(11)34-5-8(27)13(29)12(28)7(26)2-22/h7-20,22-24,26-33H,2-5H2,1H3,(H,21,25)	Epitope ID:153229	53356713	5
299	C12H22N4O5	0.8224420221765003	[M + H]+	CC(C)CC(C(=O)O)NC(=O)C(CC(=O)N)NC(=O)CN	InChI=1S/C12H22N4O5/c1-6(2)3-8(12(20)21)16-11(19)7(4-9(14)17)15-10(18)5-13/h6-8H,3-5,13H2,1-2H3,(H2,14,17)(H,15,18)(H,16,19)(H,20,21)	Neuromedin B (1-3)	18220934	27
300	C19H25N3O4	0.821977246361729	[M + H]+	C1CC(N(C1)C(=O)C2CCCN2C(=O)C(CC3=CC=CC=C3)N)C(=O)O	InChI=1S/C19H25N3O4/c20-14(12-13-6-2-1-3-7-13)17(23)21-10-4-8-15(21)18(24)22-11-5-9-16(22)19(25)26/h1-3,6-7,14-16H,4-5,8-12,20H2,(H,25,26)	L-phenylalanyl-L-prolyl-L-proline	10133081	73
301	C11H11NO4	0.8216086171872161	[M + H]+	C1=CC(=CC=C1C=CC(=O)NCC(=O)O)O	InChI=1S/C11H11NO4/c13-9-4-1-8(2-5-9)3-6-10(14)12-7-11(15)16/h1-6,13H,7H2,(H,12,14)(H,15,16)	Glycine, N-[3-(4-hydroxyphenyl)-1-oxo-2-propenyl]-	15160195	12
302	C21H37O7P	0.8211230644405099	[M + H]+	CCC=CCC=CCC=CCCCCCCCC(=O)OCC(COP(=O)(O)O)O	InChI=1S/C21H37O7P/c1-2-3-4-5-6-7-8-9-10-11-12-13-14-15-16-17-21(23)27-18-20(22)19-28-29(24,25)26/h3-4,6-7,9-10,20,22H,2,5,8,11-19H2,1H3,(H2,24,25,26)	1-(9Z,12Z,15Z-octadecatrienoyl)-glycero-3-phosphate	10159919	29
303	C11H14O8	0.8210558537683225	[M + Na]+	C1=COC=C(C1=O)OC2C(C(C(C(O2)CO)O)O)O	InChI=1S/C11H14O8/c12-3-6-8(14)9(15)10(16)11(18-6)19-7-4-17-2-1-5(7)13/h1-2,4,6,8-12,14-16H,3H2	Erigeroside	162876	5
304	C25H47NO6	0.821040386520616	[M + H]+	C[N+](C)(C)CC(CC(=O)O)OC(=O)CCCCCCCCCCCCCCCCC(=O)O	InChI=1S/C25H47NO6/c1-26(2,3)21-22(20-24(29)30)32-25(31)19-17-15-13-11-9-7-5-4-6-8-10-12-14-16-18-23(27)28/h22H,4-21H2,1-3H3,(H-,27,28,29,30)/p+1	17-carboxyheptadecanoylcarnitine	71464574	203
305	C16H31NO4	0.8207123403432662	[M + H]+	CCCCCCCCC(=O)OC(CC(=O)O)C[N+](C)(C)C	InChI=1S/C16H31NO4/c1-5-6-7-8-9-10-11-16(20)21-14(12-15(18)19)13-17(2,3)4/h14H,5-13H2,1-4H3/p+1	Nonaylcarnitine	53481660	182
306	C33H50O8	0.8206552477450295	[M + H]+	CC(=O)OC1C(CC2(C(C1(C)CO)CCC3(C2CC=C4C3(CCC5(C4CC(CC5)(C)C(=O)OC)C(=O)O)C)C)C)O	InChI=1S/C33H50O8/c1-19(35)41-25-22(36)17-29(3)23(30(25,4)18-34)10-11-32(6)24(29)9-8-20-21-16-28(2,27(39)40-7)12-14-33(21,26(37)38)15-13-31(20,32)5/h8,21-25,34,36H,9-18H2,1-7H3,(H,37,38)	(2S,4aR,6aR,6aS,6bR,8aR,9R,10R,11S,12aR,14bS)-10-acetyloxy-11-hydroxy-9-(hydroxymethyl)-2-methoxycarbonyl-2,6a,6b,9,12a-pentamethyl-1,3,4,5,6,6a,7,8,8a,10,11,12,13,14b-tetradecahydropicene-4a-carboxylic acid	21594230	12
307	C32H58NO10P	0.8199925041771704	[M + H]+	CCCCCCCCCCCCCCCC(=O)OCC(COP(=O)(O)OCC[N+](C)(C)C)OC(=O)CCCC(=O)C=CC=O	InChI=1S/C32H58NO10P/c1-5-6-7-8-9-10-11-12-13-14-15-16-17-22-31(36)40-27-30(28-42-44(38,39)41-26-24-33(2,3)4)43-32(37)23-18-20-29(35)21-19-25-34/h19,21,25,30H,5-18,20,22-24,26-28H2,1-4H3/p+1	1-Palmitoyl-2-(5-keto-8-oxo-6-octenoyl)-sn-glycero-3-phosphatidylcholine	5282307	55
308	C25H48NO7P	0.8198187397298595	[M + H]+	CCCCCC=CCC=CCCCCCCCCCC(=O)OCC(COP(=O)(O)OCCN)O	InChI=1S/C25H48NO7P/c1-2-3-4-5-6-7-8-9-10-11-12-13-14-15-16-17-18-19-25(28)31-22-24(27)23-33-34(29,30)32-21-20-26/h6-7,9-10,24,27H,2-5,8,11-23,26H2,1H3,(H,29,30)	Lysophosphatidylethanolamine(20:2/0:0)	52925140	124
309	C10H17N3O	0.8198175626424117	[M + H]+	CC(C)CC(=O)NCCC1=CN=CN1	InChI=1S/C10H17N3O/c1-8(2)5-10(14)12-4-3-9-6-11-7-13-9/h6-8H,3-5H2,1-2H3,(H,11,13)(H,12,14)	Dolichotheline	168082	5
310	C13H18N2O2	0.8196758590744514	[M + H]+	C1=CC(=CC=C1C=CC(=O)NCCCCN)O	InChI=1S/C13H18N2O2/c14-9-1-2-10-15-13(17)8-5-11-3-6-12(16)7-4-11/h3-8,16H,1-2,9-10,14H2,(H,15,17)	p-Coumaroylputrescine	133420	36
311	C30H52NO7P	0.8195951435511661	[M + H]+	CCC=CCC=CCC=CCC=CCC=CCCCCCC(=O)OCC(COP(=O)(O)OCC[N+](C)(C)C)O	InChI=1S/C30H52NO7P/c1-5-6-7-8-9-10-11-12-13-14-15-16-17-18-19-20-21-22-23-24-30(33)36-27-29(32)28-38-39(34,35)37-26-25-31(2,3)4/h6-7,9-10,12-13,15-16,18-19,29,32H,5,8,11,14,17,20-28H2,1-4H3/p+1	Lysophosphatidylcholine(22:5n3/0:0)	53480475	162
312	C15H28N6O4	0.8192520456963042	[M + H]+	CC(C(=O)N1CCC(CC1)C(=O)NC(CCCN=C(N)N)C(=O)O)N	InChI=1S/C15H28N6O4/c1-9(16)13(23)21-7-4-10(5-8-21)12(22)20-11(14(24)25)3-2-6-19-15(17)18/h9-11H,2-8,16H2,1H3,(H,20,22)(H,24,25)(H4,17,18,19)	null	40543770	51
313	C22H41NO3	0.8186013284076248	[M + H]+	CCCCCCCCC=CCCCCCCCC(=O)NCCCC(=O)O	InChI=1S/C22H41NO3/c1-2-3-4-5-6-7-8-9-10-11-12-13-14-15-16-18-21(24)23-20-17-19-22(25)26/h9-10H,2-8,11-20H2,1H3,(H,23,24)(H,25,26)	N-oleoyl GABA	16759340	182
314	C18H37O9P	0.8184972850187371	[M - H4O2 + H]+	CCCCCCCCCCCC(=O)OCC(COP(=O)(O)OCC(CO)O)O	InChI=1S/C18H37O9P/c1-2-3-4-5-6-7-8-9-10-11-18(22)25-13-17(21)15-27-28(23,24)26-14-16(20)12-19/h16-17,19-21H,2-15H2,1H3,(H,23,24)	1-acyl-sn-glycero-3-phosphoglycerol (n-C12:0)	10025587	15
315	C17H23N3O4	0.8184768352000105	[M + H]+	CC(C(=O)N1CCCC1C(=O)O)NC(=O)C(CC2=CC=CC=C2)N	InChI=1S/C17H23N3O4/c1-11(16(22)20-9-5-8-14(20)17(23)24)19-15(21)13(18)10-12-6-3-2-4-7-12/h2-4,6-7,11,13-14H,5,8-10,18H2,1H3,(H,19,21)(H,23,24)	L-phenylalanyl-L-alanyl-L-proline	9840601	71
316	C22H39NO3	0.818371074766079	[M + H]+	CCCCCC=CCC=CCCCCCCCC(=O)NCCCC(=O)O	InChI=1S/C22H39NO3/c1-2-3-4-5-6-7-8-9-10-11-12-13-14-15-16-18-21(24)23-20-17-19-22(25)26/h6-7,9-10H,2-5,8,11-20H2,1H3,(H,23,24)(H,25,26)	GABA linoleamide	119318	95
317	C24H44N4O4	0.8182120653814885	[M + H3N + H]+	CCC(C)C1C(=O)NC(C(=O)NC(C(=O)NC(C(=O)N1)CC(C)C)C(C)CC)CC(C)C	InChI=1S/C24H44N4O4/c1-9-15(7)19-23(31)25-18(12-14(5)6)22(30)28-20(16(8)10-2)24(32)26-17(11-13(3)4)21(29)27-19/h13-20H,9-12H2,1-8H3,(H,25,31)(H,26,32)(H,27,29)(H,28,30)	null	10961409	220
318	C34H66NO8P	0.8177092471033885	[M + H]+	CCCCCCCCCCCCCCC(=O)OC(COC(=O)CCCCCCCC=CCCCC)COP(=O)(O)OCCN	InChI=1S/C34H66NO8P/c1-3-5-7-9-11-13-15-17-19-21-23-25-27-34(37)43-32(31-42-44(38,39)41-29-28-35)30-40-33(36)26-24-22-20-18-16-14-12-10-8-6-4-2/h10,12,32H,3-9,11,13-31,35H2,1-2H3,(H,38,39)	Phophatidylethanolamine(14:1/15:0)	52924130	11
319	C14H29NO2	0.8176065827053995	[M + H]+	CCCCCCCCCCCC(=O)NCCO	InChI=1S/C14H29NO2/c1-2-3-4-5-6-7-8-9-10-11-14(17)15-12-13-16/h16H,2-13H2,1H3,(H,15,17)	Copramyl	8899	125
320	C17H35O7P	0.8175152437637805	[M - H2O + H]+	CCCCCCCCCCCCCC(=O)OCC(COP(=O)(O)O)O	InChI=1S/C17H35O7P/c1-2-3-4-5-6-7-8-9-10-11-12-13-17(19)23-14-16(18)15-24-25(20,21)22/h16,18H,2-15H2,1H3,(H2,20,21,22)	1-myristoyl LPA	89565	5
321	C35H68NO8P	0.8174374156569397	[M + H]+	CCCCCCCCCCCCCCCC(=O)OC(COC(=O)CCCCCCCC=CCCCC)COP(=O)(O)OCCN	InChI=1S/C35H68NO8P/c1-3-5-7-9-11-13-15-16-18-20-22-24-26-28-35(38)44-33(32-43-45(39,40)42-30-29-36)31-41-34(37)27-25-23-21-19-17-14-12-10-8-6-4-2/h10,12,33H,3-9,11,13-32,36H2,1-2H3,(H,39,40)	1-myristoleoyl-2-palmitoyl-sn-glycero-3-phosphoethanolamine	52924132	17
322	C16H20N2O5S	0.8171532345070573	[M + H]+	CC1(C(NC(S1)C(C(=O)O)NC(=O)CC2=CC=CC=C2)C(=O)O)C	InChI=1S/C16H20N2O5S/c1-16(2)12(15(22)23)18-13(24-16)11(14(20)21)17-10(19)8-9-6-4-3-5-7-9/h3-7,11-13,18H,8H2,1-2H3,(H,17,19)(H,20,21)(H,22,23)	Penicilloate	98994	7
323	C30H54O12	0.8171331207382551	[M + H3N + H]+	CCCCCCCCCCCCCCCC(=O)OC1C(C(OC(C1OC(=O)C)OCC(C(CO)O)O)COC(=O)C)O	InChI=1S/C30H54O12/c1-4-5-6-7-8-9-10-11-12-13-14-15-16-17-26(36)42-28-27(37)25(20-38-21(2)32)41-30(29(28)40-22(3)33)39-19-24(35)23(34)18-31/h23-25,27-31,34-35,37H,4-20H2,1-3H3	null	11028432	7
324	C14H20N6O4	0.8170578020365213	[M + H]+	CCCCNC(=O)C1C(C(C(O1)N2C=NC3=C2N=CN=C3N)O)O	InChI=1S/C14H20N6O4/c1-2-3-4-16-13(23)10-8(21)9(22)14(24-10)20-6-19-7-11(15)17-5-18-12(7)20/h5-6,8-10,14,21-22H,2-4H2,1H3,(H,16,23)(H2,15,17,18)	9-(beta-D-ribofuranuronosyl)-9H-purin-6-amine butylamide	10830664	6
325	C14H18N2O5S	0.8168764899517921	[M + H]+	CC1=CC=C(C=C1)S(=O)(=O)NCC(=O)N2CCCC2C(=O)O	InChI=1S/C14H18N2O5S/c1-10-4-6-11(7-5-10)22(20,21)15-9-13(17)16-8-2-3-12(16)14(18)19/h4-7,12,15H,2-3,8-9H2,1H3,(H,18,19)	N-[(4-methylphenyl)sulfonyl]glycylproline	550958	1
326	C16H24N2O3	0.8164250489832484	[M + H]+	CC(C)CC(C(=O)NC(CC1=CC=CC=C1)C(=O)OC)N	InChI=1S/C16H24N2O3/c1-11(2)9-13(17)15(19)18-14(16(20)21-3)10-12-7-5-4-6-8-12/h4-8,11,13-14H,9-10,17H2,1-3H3,(H,18,19)	methyl L-leucyl-D-phenylalaninate	437682	61
327	C28H41NO5	0.8163366689678039	[M + H]+	CCC(C)CC(C)C=C(C)C1C(CCC(O1)C2=C3C(=CN(C2=O)C)C4(CCC(=O)CC4O3)O)C	InChI=1S/C28H41NO5/c1-7-16(2)12-17(3)13-19(5)25-18(4)8-9-22(33-25)24-26-21(15-29(6)27(24)31)28(32)11-10-20(30)14-23(28)34-26/h13,15-18,22-23,25,32H,7-12,14H2,1-6H3	null	16109804	3
328	C34H66NO8P	0.8160737848441602	[M + H]+	CCCCCCCCCCCCCCC(=O)OCC(COP(=O)(O)OCCN)OC(=O)CCCCCCCC=CCCCC	InChI=1S/C34H66NO8P/c1-3-5-7-9-11-13-15-17-18-20-22-24-26-33(36)40-30-32(31-42-44(38,39)41-29-28-35)43-34(37)27-25-23-21-19-16-14-12-10-8-6-4-2/h10,12,32H,3-9,11,13-31,35H2,1-2H3,(H,38,39)	Phophatidylethanolamine(15:0/14:1)	52924158	14
329	C38H48N6O5	0.8157958660510571	[M - H2O + H]+	CCC(C)C(C(=O)NC(CC1=CC=CC=C1)C(=O)NC(CC2=CC=CC=C2)C(=O)NC(CC3=CC=CC=C3)C(=O)N4CCCC4C(=O)N)N	InChI=1S/C38H48N6O5/c1-3-25(2)33(39)37(48)42-30(23-27-16-9-5-10-17-27)35(46)41-29(22-26-14-7-4-8-15-26)36(47)43-31(24-28-18-11-6-12-19-28)38(49)44-21-13-20-32(44)34(40)45/h4-12,14-19,25,29-33H,3,13,20-24,39H2,1-2H3,(H2,40,45)(H,41,46)(H,42,48)(H,43,47)	null	10508633	15
330	C39H70O6	0.8154135730497717	[M + H]+	CCCCCCCCCCCCCCCC(=O)OCC(COC(=O)C)OC(=O)CCCCCCCC=CCC=CCCCCC	InChI=1S/C39H70O6/c1-4-6-8-10-12-14-16-18-19-21-23-25-27-29-31-33-39(42)45-37(34-43-36(3)40)35-44-38(41)32-30-28-26-24-22-20-17-15-13-11-9-7-5-2/h12,14,18-19,37H,4-11,13,15-17,20-35H2,1-3H3	null	9809487	120
331	C15H29N3O4	0.8152604665249235	[M + H]+	CC(C)C(C(=O)NC(C(C)C)C(=O)NC(C(C)C)C(=O)O)N	InChI=1S/C15H29N3O4/c1-7(2)10(16)13(19)17-11(8(3)4)14(20)18-12(9(5)6)15(21)22/h7-12H,16H2,1-6H3,(H,17,19)(H,18,20)(H,21,22)	D-Valine, D-valyl-D-valyl-	235009	78
332	C23H50NO6P	0.8151604252766673	[M + H]+	CCCCCCCCCCCCCCCOCC(COP(=O)(O)OCC[N+](C)(C)C)O	InChI=1S/C23H50NO6P/c1-5-6-7-8-9-10-11-12-13-14-15-16-17-19-28-21-23(25)22-30-31(26,27)29-20-18-24(2,3)4/h23,25H,5-22H2,1-4H3/p+1	1-pentadecyl-sn-glycero-3-phosphocholine	9546708	172
333	C15H21N3O4	0.8147933959169148	[M + H]+	CC(C(=O)NC(CC1=CC=CC=C1)C(=O)NC(C)C(=O)O)N	InChI=1S/C15H21N3O4/c1-9(16)13(19)18-12(8-11-6-4-3-5-7-11)14(20)17-10(2)15(21)22/h3-7,9-10,12H,8,16H2,1-2H3,(H,17,20)(H,18,19)(H,21,22)	2-[[2-(2-aminopropanoylamino)-3-phenylpropanoyl]amino]propanoic acid	7019963	31
334	C23H47O7P	0.8142843522344861	[M + Na]+	CCCCCCCCCCCCCCCCCCCC(=O)OCC(COP(=O)(O)O)O	InChI=1S/C23H47O7P/c1-2-3-4-5-6-7-8-9-10-11-12-13-14-15-16-17-18-19-23(25)29-20-22(24)21-30-31(26,27)28/h22,24H,2-21H2,1H3,(H2,26,27,28)	1-eicosanoyl-glycero-3-phosphate	17786819	102
335	C36H58O7	0.8140194814793588	[M - H2O + H]+	CCCCCCCCCCCCCCCC(=O)OC12CC(C3(C(C1C2(C)CO)C=C(CC4(C3C=C(C4=O)C)O)CO)O)C	InChI=1S/C36H58O7/c1-5-6-7-8-9-10-11-12-13-14-15-16-17-18-30(39)43-35-21-26(3)36(42)28(31(35)33(35,4)24-38)20-27(23-37)22-34(41)29(36)19-25(2)32(34)40/h19-20,26,28-29,31,37-38,41-42H,5-18,21-24H2,1-4H3	16 OH-12-deoxyphorbol 13 palmitate	322887	4
336	C30H37N5O4	0.8139384117553181	[M + H]+	CC1C(=O)NC=CC2=CC=C(C=C2)OC(C(C(=O)N1)NC(=O)C(CC3=CNC4=CC=CC=C43)N(C)C)C(C)C	InChI=1S/C30H37N5O4/c1-18(2)27-26(30(38)33-19(3)28(36)31-15-14-20-10-12-22(39-27)13-11-20)34-29(37)25(35(4)5)16-21-17-32-24-9-7-6-8-23(21)24/h6-15,17-19,25-27,32H,16H2,1-5H3,(H,31,36)(H,33,38)(H,34,37)	null	10554250	57
337	C35H68NO8P	0.813675390507308	[M + H]+	CCCCCCCCCCCCCC(=O)OCC(COP(=O)(O)OCCN)OC(=O)CCCCCCCC=CCCCCCC	InChI=1S/C35H68NO8P/c1-3-5-7-9-11-13-15-16-18-20-22-24-26-28-35(38)44-33(32-43-45(39,40)42-30-29-36)31-41-34(37)27-25-23-21-19-17-14-12-10-8-6-4-2/h13,15,33H,3-12,14,16-32,36H2,1-2H3,(H,39,40)	Phophatidylethanolamine(14:0/16:1)	52924945	9
338	C12H21N3O6	0.8134886251200926	[M + H]+	CC(C)CC(C(=O)NC(CC(=O)O)C(=O)NCC(=O)O)N	InChI=1S/C12H21N3O6/c1-6(2)3-7(13)11(20)15-8(4-9(16)17)12(21)14-5-10(18)19/h6-8H,3-5,13H2,1-2H3,(H,14,21)(H,15,20)(H,16,17)(H,18,19)	L-leucyl-L-alpha-aspartylglycine	18222035	59
339	C25H46O5	0.8132749140290582	[M + H]+	CCCCCCCCC=CCCCCCCCC(=O)OC(CO)COC(=O)CCC	InChI=1S/C25H46O5/c1-3-5-6-7-8-9-10-11-12-13-14-15-16-17-18-20-25(28)30-23(21-26)22-29-24(27)19-4-2/h11-12,23,26H,3-10,13-22H2,1-2H3	1-butyryl-2-(9Z)-octadecenoyl-sn-glycerol	71728387	108
340	C22H38N2O6	0.8129179474052666	[M + H]+	CC[C@H](C)[C@@H](C(=O)O[C@@H](C(C)C)C(=O)N[C@H]([C@@H](C)CC)C(=O)OCC(=C)C)NC=O	InChI=1S/C22H38N2O6/c1-9-15(7)17(23-12-25)22(28)30-19(14(5)6)20(26)24-18(16(8)10-2)21(27)29-11-13(3)4/h12,14-19H,3,9-11H2,1-2,4-8H3,(H,23,25)(H,24,26)	null		22
341	C22H33N3O5	0.8128153396043933	[M + Na]+	CCCCC(C(=O)NC(CC(C)C)C(=O)NC(CC1=CC=CC=C1)C(=O)O)NC=O	InChI=1S/C22H33N3O5/c1-4-5-11-17(23-14-26)20(27)24-18(12-15(2)3)21(28)25-19(22(29)30)13-16-9-7-6-8-10-16/h6-10,14-15,17-19H,4-5,11-13H2,1-3H3,(H,23,26)(H,24,27)(H,25,28)(H,29,30)	N-Formyl-Nle-Leu-Phe	119508	39
342	C7H10N2O4	0.8125174498657999	[M + H]+	C1CC(=O)NC1C(=O)NCC(=O)O	InChI=1S/C7H10N2O4/c10-5-2-1-4(9-5)7(13)8-3-6(11)12/h4H,1-3H2,(H,8,13)(H,9,10)(H,11,12)	Pyroglu-gly-OH	152981	20
343	C20H28O11	0.8124275371234011	[M - H2O + H]+	CC1=C[C@@H]([C@H]([C@]2([C@@H]1C[C@@H]3[C@]45[C@@H]2[C@]([C@@H]([C@@]([C@@]4([C@H](C(=O)O3)O)O)(CO)O)O)(OC5)O)C)O)O	InChI=1S/C20H28O11/c1-7-3-9(22)11(23)16(2)8(7)4-10-17-6-30-19(28,14(16)17)15(26)18(27,5-21)20(17,29)12(24)13(25)31-10/h3,8-12,14-15,21-24,26-29H,4-6H2,1-2H3	null		16
344	C12H22N2O5	0.812135041469067	[M + H]+	CCCC(C)(CC(=O)NC(CCC(=O)N)C(=O)O)O	InChI=1S/C12H22N2O5/c1-3-6-12(2,19)7-10(16)14-8(11(17)18)4-5-9(13)15/h8,19H,3-7H2,1-2H3,(H2,13,15)(H,14,16)(H,17,18)	5-amino-2-[(3-hydroxy-3-methylhexanoyl)amino]-5-oxopentanoic acid	16666323	106
345	C39H70O7	0.8116845841600914	[M + H3N + H]+	C(CCCCO)CCCC=CCCCCCCCC(=O)OCC(CO)OC(=O)CCCCCCCC=CCC=CCCCCCO	InChI=1S/C39H70O7/c40-33-29-25-21-17-13-9-5-1-3-7-11-15-19-23-27-31-38(43)45-36-37(35-42)46-39(44)32-28-24-20-16-12-8-4-2-6-10-14-18-22-26-30-34-41/h1-4,10,14,37,40-42H,5-9,11-13,15-36H2	null	91820474	115
346	C25H45N	0.8116746600937077	[M + H]+	CCCCCCCCCCCCCCCC[N+](C)(C)CC1=CC=CC=C1	InChI=1S/C25H46N/c1-4-5-6-7-8-9-10-11-12-13-14-15-16-20-23-26(2,3)24-25-21-18-17-19-22-25/h17-19,21-22H,4-16,20,23-24H2,1-3H3/q+1	Cetalkonium	31203	168
347	C35H68NO8P	0.8115784820060764	[M + H]+	CCCCCCCCCCCCCCCC(=O)OCC(COP(=O)(O)OCCN)OC(=O)CCCCCCCC=CCCCC	InChI=1S/C35H68NO8P/c1-3-5-7-9-11-13-15-16-18-19-21-23-25-27-34(37)41-31-33(32-43-45(39,40)42-30-29-36)44-35(38)28-26-24-22-20-17-14-12-10-8-6-4-2/h10,12,33H,3-9,11,13-32,36H2,1-2H3,(H,39,40)	1-palmitoyl-2-myristoleoyl-sn-glycero-3-phosphoethanolamine	52924209	17
348	C16H29N3O6	0.8111127354752473	[M + H]+	CC(C)CC(C(=O)NC(CC(C)C)C(=O)NC(CC(=O)O)C(=O)O)N	InChI=1S/C16H29N3O6/c1-8(2)5-10(17)14(22)18-11(6-9(3)4)15(23)19-12(16(24)25)7-13(20)21/h8-12H,5-7,17H2,1-4H3,(H,18,22)(H,19,23)(H,20,21)(H,24,25)	L-leucyl-L-leucyl-L-aspartic acid	18222153	355
349	C24H36O3	0.8106450927155433	[M + H]+	CC(CCC(=O)O)C1CCC2C1(CCC3C2CCC4=CC(=O)CCC34C)C	InChI=1S/C24H36O3/c1-15(4-9-22(26)27)19-7-8-20-18-6-5-16-14-17(25)10-12-23(16,2)21(18)11-13-24(19,20)3/h14-15,18-21H,4-13H2,1-3H3,(H,26,27)	3-Oxochol-4-en-24-oic acid	159621	525
350	C15H29N3O4	0.8104618918997932	[M + H]+	CC(C)CC(C(=O)NC(CC(C)C)C(=O)NC(C)C(=O)O)N	InChI=1S/C15H29N3O4/c1-8(2)6-11(16)13(19)18-12(7-9(3)4)14(20)17-10(5)15(21)22/h8-12H,6-7,16H2,1-5H3,(H,17,20)(H,18,19)(H,21,22)	L-leucyl-L-leucyl-L-alanine	7020109	414
351	C23H31NO3	0.8093842156193036	[M + H]+	C1CCN(CC1)C(=O)C=CCCCCCCC=CC2=CC3=C(C=C2)OCO3	InChI=1S/C23H31NO3/c25-23(24-16-10-7-11-17-24)13-9-6-4-2-1-3-5-8-12-20-14-15-21-22(18-20)27-19-26-21/h8-9,12-15,18H,1-7,10-11,16-17,19H2	null	44453655	10
352	C24H36O16	0.8088729870926968	[M + K]+	CC=C1C(C(=COC1OC2C(C(C(C(O2)COC3C(C(C(C(O3)CO)O)O)O)O)O)O)C(=O)OC)CC(=O)OC	InChI=1S/C24H36O16/c1-4-9-10(5-14(26)34-2)11(21(33)35-3)7-36-22(9)40-24-20(32)18(30)16(28)13(39-24)8-37-23-19(31)17(29)15(27)12(6-25)38-23/h4,7,10,12-13,15-20,22-25,27-32H,5-6,8H2,1-3H3	null	42599631	2
353	C22H34O10	0.8087687371626288	[M + H]+	CC1=CC(=O)CC(C1CCC(C)OC2C(C(C(C(O2)COC(=O)CC(=O)O)O)O)O)(C)C	InChI=1S/C22H34O10/c1-11-7-13(23)9-22(3,4)14(11)6-5-12(2)31-21-20(29)19(28)18(27)15(32-21)10-30-17(26)8-16(24)25/h7,12,14-15,18-21,27-29H,5-6,8-10H2,1-4H3,(H,24,25)	null	101862455	19
354	C26H43NO6S	0.8086612104440662	[M + H]+	CC(CCC(=O)NCCS(=O)(=O)O)C1CCC2C1(CCC3C2C(=O)CC4C3(CCC(C4)O)C)C	InChI=1S/C26H43NO6S/c1-16(4-7-23(30)27-12-13-34(31,32)33)19-5-6-20-24-21(9-11-26(19,20)3)25(2)10-8-18(28)14-17(25)15-22(24)29/h16-21,24,28H,4-15H2,1-3H3,(H,27,30)(H,31,32,33)	3-Hydroxy-7-oxocholanoyltaurine	195866	436
355	C21H41O6P	0.8084323929269127	[M + H]+	CCCCCCCCCCCCCCCCCC(=O)OCC1COP(=O)(O1)O	InChI=1S/C21H41O6P/c1-2-3-4-5-6-7-8-9-10-11-12-13-14-15-16-17-21(22)25-18-20-19-26-28(23,24)27-20/h20H,2-19H2,1H3,(H,23,24)	Cyclic Phosphatidic acid(18:0)	51040919	23
356	C31H39N3O6	0.80796160811451	[M + H]+	CC(C)(C)OC(=O)N1CCCC1C(=O)N2CCC(CC2)(C3=CC=CC=C3)C(=O)NC(CC4=CC=CC=C4)C(=O)O	InChI=1S/C31H39N3O6/c1-30(2,3)40-29(39)34-18-10-15-25(34)26(35)33-19-16-31(17-20-33,23-13-8-5-9-14-23)28(38)32-24(27(36)37)21-22-11-6-4-7-12-22/h4-9,11-14,24-25H,10,15-21H2,1-3H3,(H,32,38)(H,36,37)	2-[[1-[1-[(2-methylpropan-2-yl)oxycarbonyl]pyrrolidine-2-carbonyl]-4-phenylpiperidine-4-carbonyl]amino]-3-phenylpropanoic acid	4964873	35
357	C16H20N2O3	0.8075748141759874	[M + H]+	CC(=O)CCC(=O)N1CC2CC(C1)C3=CC=CC(=O)N3C2	InChI=1S/C16H20N2O3/c1-11(19)5-6-15(20)17-8-12-7-13(10-17)14-3-2-4-16(21)18(14)9-12/h2-4,12-13H,5-10H2,1H3	null	927620	1
358	C11H18N5O13P3	0.8065184886193788	[M + H3N + H]+	C1=NC2=C(N1C3C(C(C(O3)COP(=O)(O)OP(=O)(CP(=O)(O)O)O)O)O)NC(=NC2=O)N	InChI=1S/C11H18N5O13P3/c12-11-14-8-5(9(19)15-11)13-2-16(8)10-7(18)6(17)4(28-10)1-27-32(25,26)29-31(23,24)3-30(20,21)22/h2,4,6-7,10,17-18H,1,3H2,(H,23,24)(H,25,26)(H2,20,21,22)(H3,12,14,15,19)	Gabmtp	4800	2
359	C8H11N5O2	0.8063314642858835	[M + H]+	CN1C2=C(NC(=O)NC2=O)N=C1N(C)C	InChI=1S/C8H11N5O2/c1-12(2)8-10-5-4(13(8)3)6(14)11-7(15)9-5/h1-3H3,(H2,9,11,14,15)	null		3
360	C32H51N5O7	0.8056310103899804	[M + H]+	CCC(C)C(C(=O)N1CCCC1C(=O)NC(CC2=CC=C(C=C2)O)C(=O)NC(C(C)CC)C(=O)NC(CC(C)C)C(=O)O)N	InChI=1S/C32H51N5O7/c1-7-19(5)26(33)31(42)37-15-9-10-25(37)29(40)34-23(17-21-11-13-22(38)14-12-21)28(39)36-27(20(6)8-2)30(41)35-24(32(43)44)16-18(3)4/h11-14,18-20,23-27,38H,7-10,15-17,33H2,1-6H3,(H,34,40)(H,35,41)(H,36,39)(H,43,44)	null	10326507	25
361	C19H38N6O10	0.8046985393851878	[M + H]+	C1C(C(C(C(C1N)OC2C(C(C(C(O2)CO)O)N)O)O)OC3C(CC(C(O3)CN)O)NC(=O)N)N	InChI=1S/C19H38N6O10/c20-3-9-8(27)2-7(25-19(24)31)17(32-9)34-15-5(21)1-6(22)16(14(15)30)35-18-13(29)11(23)12(28)10(4-26)33-18/h5-18,26-30H,1-4,20-23H2,(H3,24,25,31)	[(2R,3R,5S,6R)-6-(aminomethyl)-2-[(1R,2S,3S,4R,6S)-4,6-diamino-3-[(2S,3R,4S,5S,6R)-4-amino-3,5-dihydroxy-6-(hydroxymethyl)oxan-2-yl]oxy-2-hydroxycyclohexyl]oxy-5-hydroxyoxan-3-yl]urea	21677483	33
362	C16H20N2O7	0.8046957110164928	[M + H]+	C1=CC2=C(C=C1OC3C(C(C(C(O3)C(=O)O)O)O)O)C(=CN2)CCN	InChI=1S/C16H20N2O7/c17-4-3-7-6-18-10-2-1-8(5-9(7)10)24-16-13(21)11(19)12(20)14(25-16)15(22)23/h1-2,5-6,11-14,16,18-21H,3-4,17H2,(H,22,23)	Serotonin |A-D-Glucuronide	71752181	11
363	C10H14N5O9P	0.8045832249163197	[M + H]+	C1=NC2=C(N1C3C(C(C(O3)COP(=O)(O)O)O)O)NC(=NC2=O)NO	InChI=1S/C10H14N5O9P/c16-5-3(1-23-25(20,21)22)24-9(6(5)17)15-2-11-4-7(15)12-10(14-19)13-8(4)18/h2-3,5-6,9,16-17,19H,1H2,(H2,20,21,22)(H2,12,13,14,18)	null	25246154	1
364	C23H25N3O5	0.804092034047735	[M + H]+	CC(C)CC(C(=O)O)NC(=O)C(CC1=CC=CC=C1)N2C(=O)C3=CC=CC=C3NC2=O	InChI=1S/C23H25N3O5/c1-14(2)12-18(22(29)30)24-20(27)19(13-15-8-4-3-5-9-15)26-21(28)16-10-6-7-11-17(16)25-23(26)31/h3-11,14,18-19H,12-13H2,1-2H3,(H,24,27)(H,25,31)(H,29,30)	2-[[2-(2,4-dioxo-1H-quinazolin-3-yl)-3-phenylpropanoyl]amino]-4-methylpentanoic acid	1784276	3
365	C20H23N3O4	0.8040655693217231	[M + H]+	C1=CC=C(C=C1)CC(C(=O)NC(CC2=CC=CC=C2)C(=O)O)NC(=O)CN	InChI=1S/C20H23N3O4/c21-13-18(24)22-16(11-14-7-3-1-4-8-14)19(25)23-17(20(26)27)12-15-9-5-2-6-10-15/h1-10,16-17H,11-13,21H2,(H,22,24)(H,23,25)(H,26,27)	ACMC-20mxzm	83153	5
366	C20H30N4O5	0.8040081127185257	[M + H]+	CC(C)C(C(=O)NC(C)C(=O)NC(C)C(=O)NC(CC1=CC=CC=C1)C(=O)O)N	InChI=1S/C20H30N4O5/c1-11(2)16(21)19(27)23-12(3)17(25)22-13(4)18(26)24-15(20(28)29)10-14-8-6-5-7-9-14/h5-9,11-13,15-16H,10,21H2,1-4H3,(H,22,25)(H,23,27)(H,24,26)(H,28,29)	2-[2-[2-[(2-amino-3-methylbutanoyl)amino]propanoylamino]propanoylamino]-3-phenylpropanoic acid	7408262	162
367	C24H24O13	0.8039824571447087	[M + H]+	CC(=O)OCC1C(C(C(C(O1)OC2=C(OC3=CC(=CC(=C3C2=O)O)O)C4=CC(=C(C=C4)O)OC)O)O)O	InChI=1S/C24H24O13/c1-9(25)34-8-16-18(29)20(31)21(32)24(36-16)37-23-19(30)17-13(28)6-11(26)7-15(17)35-22(23)10-3-4-12(27)14(5-10)33-2/h3-7,16,18,20-21,24,26-29,31-32H,8H2,1-2H3	Isorhamnetin 3-(6''''-acetylglucoside)	44258021	2
368	C26H33N3O6	0.803747563457921	[M + H]+	CC(C)CC(C(=O)NC(C)C(=O)O)NC(=O)C(CC1=CC=CC=C1)NC(=O)OCC2=CC=CC=C2	InChI=1S/C26H33N3O6/c1-17(2)14-21(23(30)27-18(3)25(32)33)28-24(31)22(15-19-10-6-4-7-11-19)29-26(34)35-16-20-12-8-5-9-13-20/h4-13,17-18,21-22H,14-16H2,1-3H3,(H,27,30)(H,28,31)(H,29,34)(H,32,33)	2-[[4-methyl-2-[[3-phenyl-2-(phenylmethoxycarbonylamino)propanoyl]amino]pentanoyl]amino]propanoic acid	335262	96
369	C15H16N2O5	0.8036285693918981	[M + H]+	C1=CC=C2C(=C1)C(=CN2)CC(=O)NC(CCC(=O)O)C(=O)O	InChI=1S/C15H16N2O5/c18-13(17-12(15(21)22)5-6-14(19)20)7-9-8-16-11-4-2-1-3-10(9)11/h1-4,8,12,16H,5-7H2,(H,17,18)(H,19,20)(H,21,22)	Auxistim G	7097226	12
370	C26H45NO9S2	0.8034985615331175	[M + H3N + H]+	CC(CCC(=O)NCCS(=O)(=O)O)C1CCC2C1(CCC3C2C(CC4C3(CCC(C4)O)C)OS(=O)(=O)O)C	InChI=1S/C26H45NO9S2/c1-16(4-7-23(29)27-12-13-37(30,31)32)19-5-6-20-24-21(9-11-26(19,20)3)25(2)10-8-18(28)14-17(25)15-22(24)36-38(33,34)35/h16-22,24,28H,4-15H2,1-3H3,(H,27,29)(H,30,31,32)(H,33,34,35)	Taurochenodeoxycholate-7-sulfate	6602195	20
371	C18H17NO5	0.8032403924324558	[M + H]+	C1=CC=C(C=C1)CC(C(=O)O)NC(=O)C=CC2=CC(=C(C=C2)O)O	InChI=1S/C18H17NO5/c20-15-8-6-13(11-16(15)21)7-9-17(22)19-14(18(23)24)10-12-4-2-1-3-5-12/h1-9,11,14,20-21H,10H2,(H,19,22)(H,23,24)	Phenylalanine, N-[(2E)-3-(3,4-dihydroxyphenyl)-1-oxo-2-propenyl]-	15228041	5
372	C18H35NO4	0.8031916478952249	[M + H]+	CCCCCCCCCCCCCC(CC(=O)NCC(=O)O)O	InChI=1S/C18H35NO4/c1-2-3-4-5-6-7-8-9-10-11-12-13-16(20)14-17(21)19-15-18(22)23/h16,20H,2-15H2,1H3,(H,19,21)(H,22,23)	null	10711444	332
373	C13H23N3O4	0.8030679463560666	[M + H]+	CC(C)CC(C(=O)NCC(=O)N1CCCC1C(=O)O)N	InChI=1S/C13H23N3O4/c1-8(2)6-9(14)12(18)15-7-11(17)16-5-3-4-10(16)13(19)20/h8-10H,3-7,14H2,1-2H3,(H,15,18)(H,19,20)	L-Proline, L-leucylglycyl-	439585	99
374	C24H35N5O6	0.8030437085767104	[M + H]+	CC(C)CC(C(=O)NCC(=O)N)NC(=O)C1CCCN1C(=O)C(C)NC(=O)OCC2=CC=CC=C2	InChI=1S/C24H35N5O6/c1-15(2)12-18(21(31)26-13-20(25)30)28-22(32)19-10-7-11-29(19)23(33)16(3)27-24(34)35-14-17-8-5-4-6-9-17/h4-6,8-9,15-16,18-19H,7,10-14H2,1-3H3,(H2,25,30)(H,26,31)(H,27,34)(H,28,32)	Ambcb5217422	3574801	95
375	C24H26O9	0.8029503143623744	[M + H3N + H]+	CC(C)(C(CC1=C(C=CC(=C1)CC2(C(=C(C(=O)O2)O)C3=CC=C(C=C3)O)C(=O)OC)O)O)O	InChI=1S/C24H26O9/c1-23(2,31)18(27)11-15-10-13(4-9-17(15)26)12-24(22(30)32-3)19(20(28)21(29)33-24)14-5-7-16(25)8-6-14/h4-10,18,25-28,31H,11-12H2,1-3H3	null	46930025	4
376	C27H53O12P	0.8027143269246763	[M - H2O + H]+	CCCCCCCCCCCCCCCCCC(=O)OCC(COP(=O)(O)OC1C(C(C(C(C1O)O)O)O)O)O	InChI=1S/C27H53O12P/c1-2-3-4-5-6-7-8-9-10-11-12-13-14-15-16-17-21(29)37-18-20(28)19-38-40(35,36)39-27-25(33)23(31)22(30)24(32)26(27)34/h20,22-28,30-34H,2-19H2,1H3,(H,35,36)	Epitope ID:143242	10175367	153
377	C15H22N4O4	0.8025182115834467	[M + H]+	C1=CC=C(C=C1)CC(C(=O)O)NC(=O)C(CCCN=C(N)N)O	InChI=1S/C15H22N4O4/c16-15(17)18-8-4-7-12(20)13(21)19-11(14(22)23)9-10-5-2-1-3-6-10/h1-3,5-6,11-12,20H,4,7-9H2,(H,19,21)(H,22,23)(H4,16,17,18)	null	10245563	8
378	C9H16N2O2	0.8024531202741779	[M + H]+	CC(=O)NCCCN1CCCC1=O	InChI=1S/C9H16N2O2/c1-8(12)10-5-3-7-11-6-2-4-9(11)13/h2-7H2,1H3,(H,10,12)	Acisoga	129397	145
379	C36H56O6	0.8019516491630562	[M - H2O + H]+	CCCCCCCCCCCCCCCC(=O)OC12CC(C3(C(C1C2(C)C)C=C(CC4(C3C=C(C4=O)C)O)C=O)O)C	InChI=1S/C36H56O6/c1-6-7-8-9-10-11-12-13-14-15-16-17-18-19-30(38)42-35-22-26(3)36(41)28(31(35)33(35,4)5)21-27(24-37)23-34(40)29(36)20-25(2)32(34)39/h20-21,24,26,28-29,31,40-41H,6-19,22-23H2,1-5H3	(1aR,1bS,4aR,7aS,7bR,8R,9aS)-3-Formyl-4a,7b-dihydroxy-1,1,6,8-tetramethyl-5-oxo-1,1a,1b,4,4a,5,7a,7b,8,9-decahydro-9aH-cyclopropa[3,4]benzo[1,2-e]azulen-9a-yl palmitate	11671494	3
380	C16H21N3O6S	0.8014785667780059	[M + H]+	CC1(C(NC(S1)C(C(=O)O)NC(=O)C(C2=CC=C(C=C2)O)N)C(=O)O)C	InChI=1S/C16H21N3O6S/c1-16(2)11(15(24)25)19-13(26-16)10(14(22)23)18-12(21)9(17)7-3-5-8(20)6-4-7/h3-6,9-11,13,19-20H,17H2,1-2H3,(H,18,21)(H,22,23)(H,24,25)	Amoxipenicilloic Acid	446954	1
381	C25H46O4	0.8008905751486856	[M + H]+	CCCCCC=CCC=CCCCCCCCCCCCC(=O)OCC(CO)O	InChI=1S/C25H46O4/c1-2-3-4-5-6-7-8-9-10-11-12-13-14-15-16-17-18-19-20-21-25(28)29-23-24(27)22-26/h6-7,9-10,24,26-27H,2-5,8,11-23H2,1H3	1-docosadienoyl-glycerol	53480991	26
382	C33H54O14	0.8002412399293052	[M + H3N + H]+	CCC=CCC=CCC=CCC=CCCCCC(=O)OCC(COC1C(C(C(C(O1)COC2C(C(C(C(O2)CO)O)O)O)O)O)O)O	InChI=1S/C33H54O14/c1-2-3-4-5-6-7-8-9-10-11-12-13-14-15-16-17-25(36)43-19-22(35)20-44-32-31(42)29(40)27(38)24(47-32)21-45-33-30(41)28(39)26(37)23(18-34)46-33/h3-4,6-7,9-10,12-13,22-24,26-35,37-42H,2,5,8,11,14-21H2,1H3	null	44254754	34
383	C18H16O10	0.8001044469087901	[M - H2O + H]+	C1C(C(C(C(O1)C2=C(C=C3C(=C2O)C(=O)C4=CC(=C(C=C4O3)O)O)O)O)O)O	InChI=1S/C18H16O10/c19-6-1-5-10(2-7(6)20)28-11-3-8(21)12(16(25)13(11)14(5)23)18-17(26)15(24)9(22)4-27-18/h1-3,9,15,17-22,24-26H,4H2	null	101006837	2
384	C24H33N5O6	0.799888365726887	[M + Na]+	CC1C(=O)NCC(=O)N2CCCC2C(=O)NC(C(=O)NC(C(=O)N1)CC3=CC=C(C=C3)O)C(C)C	InChI=1S/C24H33N5O6/c1-13(2)20-24(35)27-17(11-15-6-8-16(30)9-7-15)22(33)26-14(3)21(32)25-12-19(31)29-10-4-5-18(29)23(34)28-20/h6-9,13-14,17-18,20,30H,4-5,10-12H2,1-3H3,(H,25,32)(H,26,33)(H,27,35)(H,28,34)	null	12067616	49
385	C40H77NO8	0.7998250516816591	[M - H2O + H]+	CCCCCCCCCCCCCCCCCC(=O)NC(COC1C(C(C(C(O1)CO)O)O)O)C(C=CCCCCCCCCCCC)O	InChI=1S/C40H77NO8/c1-3-5-7-9-11-13-15-16-17-18-20-22-24-26-28-30-36(44)41-33(32-48-40-39(47)38(46)37(45)35(31-42)49-40)34(43)29-27-25-23-21-19-14-12-10-8-6-4-2/h27,29,33-35,37-40,42-43,45-47H,3-26,28,30-32H2,1-2H3,(H,41,44)	N-(octadecanoyl)-1-beta-glucosyl-hexadecasphing-4-enine	11296996	25
386	C20H22N2O5	0.7997638231903983	[M + H]+	CC(=O)NC(CC1=CC=CC=C1)C(=O)NC(CC2=CC=C(C=C2)O)C(=O)O	InChI=1S/C20H22N2O5/c1-13(23)21-17(11-14-5-3-2-4-6-14)19(25)22-18(20(26)27)12-15-7-9-16(24)10-8-15/h2-10,17-18,24H,11-12H2,1H3,(H,21,23)(H,22,25)(H,26,27)	Ambcb6429601	2059996	10
387	C17H34N6O4	0.7996522961384306	[M + H]+	CC(C)CC(C(=O)NC(C(C)C)C(=O)NC(CCCN=C(N)N)C(=O)O)N	InChI=1S/C17H34N6O4/c1-9(2)8-11(18)14(24)23-13(10(3)4)15(25)22-12(16(26)27)6-5-7-21-17(19)20/h9-13H,5-8,18H2,1-4H3,(H,22,25)(H,23,24)(H,26,27)(H4,19,20,21)	2-[[2-[(2-amino-4-methylpentanoyl)amino]-3-methylbutanoyl]amino]-5-(diaminomethylideneamino)pentanoic acid	18222310	89
388	C16H28N4O8	0.7994341433481186	[M + H]+	C(CCN)CC(C(=O)O)NC(=O)CCC(C(=O)O)NC(=O)CCC(C(=O)O)N	InChI=1S/C16H28N4O8/c17-8-2-1-3-10(15(25)26)19-13(22)7-5-11(16(27)28)20-12(21)6-4-9(18)14(23)24/h9-11H,1-8,17-18H2,(H,19,22)(H,20,21)(H,23,24)(H,25,26)(H,27,28)	6-amino-2-[[4-[(4-amino-4-carboxybutanoyl)amino]-4-carboxybutanoyl]amino]hexanoic acid	17972071	50
389	C10H12N2O3	0.7988938182692462	[M + H]+	C1=CC=C(C=C1)CC(C(=O)O)NC(=O)N	InChI=1S/C10H12N2O3/c11-10(15)12-8(9(13)14)6-7-4-2-1-3-5-7/h1-5,8H,6H2,(H,13,14)(H3,11,12,15)	Oprea1_162467	446054	10
390	C30H58NO7P	0.7987471576800981	[M - H2O + H]+	CCCCCC=CCC=CCCCCCCCCCCCC(=O)OCC(COP(=O)(O)OCC[N+](C)(C)C)O	InChI=1S/C30H58NO7P/c1-5-6-7-8-9-10-11-12-13-14-15-16-17-18-19-20-21-22-23-24-30(33)36-27-29(32)28-38-39(34,35)37-26-25-31(2,3)4/h9-10,12-13,29,32H,5-8,11,14-28H2,1-4H3/p+1	Lysophosphatidylcholine(22:2/0:0)	52924059	84
391	C28H35N5O5	0.7984469355217892	[M + Na]+	C1CC(N(C1)C(=O)C(CC2=CC=C(C=C2)O)N)C(=O)NC(CC3=CC=CC=C3)C(=O)N4CCCC4C(=O)N	InChI=1S/C28H35N5O5/c29-21(16-19-10-12-20(34)13-11-19)27(37)33-15-5-9-24(33)26(36)31-22(17-18-6-2-1-3-7-18)28(38)32-14-4-8-23(32)25(30)35/h1-3,6-7,10-13,21-24,34H,4-5,8-9,14-17,29H2,(H2,30,35)(H,31,36)	Deproceptin	119303	40
392	C16H27N3O4	0.7983850894955211	[M + H]+	CC(C)C(C(=O)O)NC(=O)C1CCN(CC1)C(=O)C2CCCN2	InChI=1S/C16H27N3O4/c1-10(2)13(16(22)23)18-14(20)11-5-8-19(9-6-11)15(21)12-4-3-7-17-12/h10-13,17H,3-9H2,1-2H3,(H,18,20)(H,22,23)	N-{[1-(D-prolyl)piperidin-4-yl]carbonyl}-D-valine	1807688	145
393	C15H27N3O6	0.7982549045803868	[M + H]+	CC(C)C(C(=O)NC(C(C)C)C(=O)O)NC(=O)C(CCC(=O)O)N	InChI=1S/C15H27N3O6/c1-7(2)11(14(22)18-12(8(3)4)15(23)24)17-13(21)9(16)5-6-10(19)20/h7-9,11-12H,5-6,16H2,1-4H3,(H,17,21)(H,18,22)(H,19,20)(H,23,24)	L-alpha-glutamyl-L-valyl-L-valine	18220498	86
394	C27H54NO7P	0.7981075642554307	[M + H]+	CCCCCCC1CC1CCCCCCCCCC(=O)OCC(COP(=O)(O)OCC[N+](C)(C)C)O	InChI=1S/C27H54NO7P/c1-5-6-7-13-16-24-21-25(24)17-14-11-9-8-10-12-15-18-27(30)33-22-26(29)23-35-36(31,32)34-20-19-28(2,3)4/h24-26,29H,5-23H2,1-4H3/p+1	[(2R)-3-[10-[(1R,2S)-2-hexylcyclopropyl]decanoyloxy]-2-hydroxypropyl] 2-(trimethylazaniumyl)ethyl phosphate	10075836	74
395	C26H44NO9P	0.7980655023396603	[M + H]+	CCCCCC=CCC=CCC=CCC=CCCCC(=O)OCC(COP(=O)(O)OCC(C(=O)O)N)O	InChI=1S/C26H44NO9P/c1-2-3-4-5-6-7-8-9-10-11-12-13-14-15-16-17-18-19-25(29)34-20-23(28)21-35-37(32,33)36-22-24(27)26(30)31/h6-7,9-10,12-13,15-16,23-24,28H,2-5,8,11,14,17-22,27H2,1H3,(H,30,31)(H,32,33)	1-(5Z,8Z,11Z,14Z-eicosatetraenoyl)-sn-glycero-3-phosphoserine	42607475	82
396	C29H60NO7P	0.7977380040056432	[M + H]+	CCCCCCCCCCCCCCCCCCCCCCCC(=O)OCC(COP(=O)(O)OCCN)O	InChI=1S/C29H60NO7P/c1-2-3-4-5-6-7-8-9-10-11-12-13-14-15-16-17-18-19-20-21-22-23-29(32)35-26-28(31)27-37-38(33,34)36-25-24-30/h28,31H,2-27,30H2,1H3,(H,33,34)	Lysophosphatidylethanolamine(24:0/0:0)	53480956	35
397	C38H61NO10	0.7972855881164808	[M - H4O2 + H]+	CC(=O)N[C@H]1[C@H]([C@H]([C@@H](O[C@H]1O[C@H]2CC[C@]3([C@@H](C2(C)C)CC[C@@]4([C@@H]3CC=C5[C@]4([C@H]([C@H]([C@@]6([C@H]5CC(CC6)(C)C)C(=O)O)O)O)C)C)C)CO)O)O	InChI=1S/C38H61NO10/c1-19(41)39-26-28(43)27(42)22(18-40)48-31(26)49-25-12-13-35(6)23(34(25,4)5)11-14-36(7)24(35)10-9-20-21-17-33(2,3)15-16-38(21,32(46)47)30(45)29(44)37(20,36)8/h9,21-31,40,42-45H,10-18H2,1-8H3,(H,39,41)(H,46,47)	null		14
398	C24H45NO3	0.7972659134762935	[M + H]+	CCCCCCCCC=CCCCCCCCC(=O)NC(CC(C)C)C(=O)O	InChI=1S/C24H45NO3/c1-4-5-6-7-8-9-10-11-12-13-14-15-16-17-18-19-23(26)25-22(24(27)28)20-21(2)3/h11-12,21-22H,4-10,13-20H2,1-3H3,(H,25,26)(H,27,28)	N-oleoyl leucine	52922067	95
399	C24H42O	0.7970668552900048	[M + H]+	CC(CCCO)C1CCC2C1(CCC3C2CCC4C3(CCCC4)C)C	InChI=1S/C24H42O/c1-17(7-6-16-25)20-11-12-21-19-10-9-18-8-4-5-14-23(18,2)22(19)13-15-24(20,21)3/h17-22,25H,4-16H2,1-3H3	Cholan-24-ol	612593	10
400	C27H45NO4	0.7969654871406988	[M + H]+	CCCCCCCCCCCCCCCCCC(=O)NC(CC1=CC=C(C=C1)O)C(=O)O	InChI=1S/C27H45NO4/c1-2-3-4-5-6-7-8-9-10-11-12-13-14-15-16-17-26(30)28-25(27(31)32)22-23-18-20-24(29)21-19-23/h18-21,25,29H,2-17,22H2,1H3,(H,28,30)(H,31,32)	N-Stearoyltyrosine	3017091	32
401	C36H66O5	0.7967837431694336	[M + H]+	CCCCCCCCCCCCCCC(=O)OCC(CO)OC(=O)CCCCCCCC=CCC=CCCCCC	InChI=1S/C36H66O5/c1-3-5-7-9-11-13-15-17-18-19-21-23-25-27-29-31-36(39)41-34(32-37)33-40-35(38)30-28-26-24-22-20-16-14-12-10-8-6-4-2/h11,13,17-18,34,37H,3-10,12,14-16,19-33H2,1-2H3	Diacylglycerol(15:0/18:2)	14275369	40
402	C29H36N2O4	0.796670486412673	[M + H]+	CCC1CN2CCC3=CC(=C(C=C3C2CC1CC4=NC=CC5=CC(=C(C=C54)OC)OC)OC)OC	InChI=1S/C29H36N2O4/c1-6-18-17-31-10-8-20-14-27(33-3)29(35-5)16-23(20)25(31)12-21(18)11-24-22-15-28(34-4)26(32-2)13-19(22)7-9-30-24/h7,9,13-16,18,21,25H,6,8,10-12,17H2,1-5H3	Emetamine	442217	3
403	C36H72NO8P	0.7966509655524295	[M + H]+	CCCCCCCCCCCCCCCC(=O)OCC(COP(=O)(O)OCCN)OC(=O)CCCCCCCCCCCCCC	InChI=1S/C36H72NO8P/c1-3-5-7-9-11-13-15-17-19-20-22-24-26-28-35(38)42-32-34(33-44-46(40,41)43-31-30-37)45-36(39)29-27-25-23-21-18-16-14-12-10-8-6-4-2/h34H,3-33,37H2,1-2H3,(H,40,41)	1-hexadecanoyl-2-pentadecanoyl-glycero-3-phosphoethanolamine	9546995	24
404	C28H45N5O7	0.796567225042084	[M + H]+	CC1C(=O)NCCC(=O)OC(C(=O)N2CCCC2C(=O)NC(C(=O)N(C(C(=O)N1C)C(C)C)C)C(C)C)CC=C	InChI=1S/C28H45N5O7/c1-9-11-20-26(37)33-15-10-12-19(33)25(36)30-22(16(2)3)27(38)32(8)23(17(4)5)28(39)31(7)18(6)24(35)29-14-13-21(34)40-20/h9,16-20,22-23H,1,10-15H2,2-8H3,(H,29,35)(H,30,36)	Destruxin A, 2-L-valine-	157382	38
405	C7H6N2O2S2	0.7963984498080435	[M + H]+	C1=CC=C2C(=C1)N=C(S2)S(=O)(=O)N	InChI=1S/C7H6N2O2S2/c8-13(10,11)7-9-5-3-1-2-4-6(5)12-7/h1-4H,(H2,8,10,11)	2-Benzothiazolesulfonamide	67944	1
406	C28H55NO3	0.7962874908793796	[M + H]+	CCCCCCCCCCCCCC=CC(C(CO)NC(=O)CCCCCCCCC)O	InChI=1S/C28H55NO3/c1-3-5-7-9-11-12-13-14-15-16-18-19-21-23-27(31)26(25-30)29-28(32)24-22-20-17-10-8-6-4-2/h21,23,26-27,30-31H,3-20,22,24-25H2,1-2H3,(H,29,32)	N-decanoylceramide	2734000	18
407	C20H39NO3	0.796145470268241	[M + H]+	CCCCCCCCCCCCCCCCCC(=O)NCC(=O)O	InChI=1S/C20H39NO3/c1-2-3-4-5-6-7-8-9-10-11-12-13-14-15-16-17-19(22)21-18-20(23)24/h2-18H2,1H3,(H,21,22)(H,23,24)	Stearoylglycine	95070	113
408	C40H75NO8	0.7956831364850725	[M + H]+	CCCCCCCCCCCCCCCC(=O)NC(COC1C(C(C(C(O1)CO)O)O)O)C(C=CCCC=CCCCCCCCCC)O	InChI=1S/C40H75NO8/c1-3-5-7-9-11-13-15-17-19-21-23-25-27-29-34(43)33(32-48-40-39(47)38(46)37(45)35(31-42)49-40)41-36(44)30-28-26-24-22-20-18-16-14-12-10-8-6-4-2/h19,21,27,29,33-35,37-40,42-43,45-47H,3-18,20,22-26,28,30-32H2,1-2H3,(H,41,44)	N-[(2S,3R,4E,8Z)-3-hydroxy-1-[(2R,3R,4S,5S,6R)-3,4,5-trihydroxy-6-(hydroxymethyl)oxan-2-yl]oxyoctadeca-4,8-dien-2-yl]hexadecanamide	10233751	59
409	C33H65NO4	0.7955494699434625	[M - H4O2 + H]+	CCCCCCCCCCCCCCC(C(=O)NC(CO)C(C=CCCCCCCCCCC(C)C)O)O	InChI=1S/C33H65NO4/c1-4-5-6-7-8-9-10-11-14-18-21-24-27-32(37)33(38)34-30(28-35)31(36)26-23-20-17-15-12-13-16-19-22-25-29(2)3/h23,26,29-32,35-37H,4-22,24-25,27-28H2,1-3H3,(H,34,38)	N-[(2S,3R,4E)-1,3-dihydroxy-15-methylhexadec-4-en-2-yl]-2-hydroxyhexadecanamide	70680357	12
410	C25H20N4O3S	0.7947881711738048	[M + H]+	C1C2CN(CC1C3=C(C=CC(=O)N3C2)C4=CC=CC(=C4)C#N)S(=O)(=O)C5=CC=CC=C5C#N	InChI=1S/C25H20N4O3S/c26-12-17-4-3-6-19(10-17)22-8-9-24(30)29-15-18-11-21(25(22)29)16-28(14-18)33(31,32)23-7-2-1-5-20(23)13-27/h1-10,18,21H,11,14-16H2	null	9419229	2
411	C30H41N3O7	0.794541790226216	[M + H]+	CCCCC(C(=O)O)NC(=O)C(C)NC(=O)C(CC1=CC=C(C=C1)OCC2=CC=CC=C2)NC(=O)OC(C)(C)C	InChI=1S/C30H41N3O7/c1-6-7-13-24(28(36)37)32-26(34)20(2)31-27(35)25(33-29(38)40-30(3,4)5)18-21-14-16-23(17-15-21)39-19-22-11-9-8-10-12-22/h8-12,14-17,20,24-25H,6-7,13,18-19H2,1-5H3,(H,31,35)(H,32,34)(H,33,38)(H,36,37)	O-benzyl-N-(tert-butoxycarbonyl)tyrosylalanylnorleucine	3737352	72
412	C11H11NO5	0.7945094815878507	[M + H]+	CC(=O)OC1=CC=CC=C1C(=O)NCC(=O)O	InChI=1S/C11H11NO5/c1-7(13)17-9-5-3-2-4-8(9)11(16)12-6-10(14)15/h2-5H,6H2,1H3,(H,12,16)(H,14,15)	Bzgly-ogly	5229310	7
413	C25H43O7P	0.7937680601680601	[M - H2O + H]+	CCCCCC=CCC=CCC=CCC=CCCCCCC(=O)OCC(COP(=O)(O)O)O	InChI=1S/C25H43O7P/c1-2-3-4-5-6-7-8-9-10-11-12-13-14-15-16-17-18-19-20-21-25(27)31-22-24(26)23-32-33(28,29)30/h6-7,9-10,12-13,15-16,24,26H,2-5,8,11,14,17-23H2,1H3,(H2,28,29,30)	1-(7Z,10Z,13Z,16Z-docosatetraenoyl)-glycero-3-phosphate	52929754	32
414	C32H51NO12	0.7934288986125478	[M + H]+	CC(CCC(=O)NCC(=O)O)C1CCC2C1(C(CC3C2C(CC4C3(CCC(C4)OC5C(C(C(C(O5)C(=O)O)O)O)O)C)O)O)C	InChI=1S/C32H51NO12/c1-14(4-7-22(36)33-13-23(37)38)17-5-6-18-24-19(12-21(35)32(17,18)3)31(2)9-8-16(10-15(31)11-20(24)34)44-30-27(41)25(39)26(40)28(45-30)29(42)43/h14-21,24-28,30,34-35,39-41H,4-13H2,1-3H3,(H,33,36)(H,37,38)(H,42,43)	(3a,5b,7a,12a)-24-[(carboxymethyl)amino]-1,12-dihydroxy-24-oxocholan-3-yl-b-D-Glucopyranosiduronic acid	21252304	25
415	C36H66O5	0.7934042798446813	[M - H2O + H]+	CCCCCCCCCCCCCCC(=O)OC(CO)COC(=O)CCCCCCCC=CCC=CCCCCC	InChI=1S/C36H66O5/c1-3-5-7-9-11-13-15-17-18-19-21-22-24-26-28-30-35(38)40-33-34(32-37)41-36(39)31-29-27-25-23-20-16-14-12-10-8-6-4-2/h11,13,17-18,34,37H,3-10,12,14-16,19-33H2,1-2H3	Diacylglycerol(18:2/15:0)	53478100	39
416	C16H18O7	0.7932091978829349	[M + H]+	C1C(C(C(CC1(C(=O)O)O)O)OC(=O)C=CC2=CC=CC=C2)O	InChI=1S/C16H18O7/c17-11-8-16(22,15(20)21)9-12(18)14(11)23-13(19)7-6-10-4-2-1-3-5-10/h1-7,11-12,14,17-18,22H,8-9H2,(H,20,21)	null	101735701	9
417	C20H19N7O7	0.7931151537798232	[M + H]+	C1=CC(=CC=C1C(=O)NC(CCC(=O)O)C(=O)O)N(CC2=CN=C3C(=N2)C(=O)N=C(N3)N)C=O	InChI=1S/C20H19N7O7/c21-20-25-16-15(18(32)26-20)23-11(7-22-16)8-27(9-28)12-3-1-10(2-4-12)17(31)24-13(19(33)34)5-6-14(29)30/h1-4,7,9,13H,5-6,8H2,(H,24,31)(H,29,30)(H,33,34)(H3,21,22,25,26,32)	10-Formylfolic acid	430710	7
418	C18H25N3O6	0.7929883422887652	[M + H]+	CC(C)C(C(=O)NC(CC(=O)O)C(=O)O)NC(=O)C(CC1=CC=CC=C1)N	InChI=1S/C18H25N3O6/c1-10(2)15(17(25)20-13(18(26)27)9-14(22)23)21-16(24)12(19)8-11-6-4-3-5-7-11/h3-7,10,12-13,15H,8-9,19H2,1-2H3,(H,20,25)(H,21,24)(H,22,23)(H,26,27)	L-phenylalanyl-L-valyl-L-aspartic acid	18223405	48
419	C25H26N2O3	0.7929834889418226	[M + H]+	C1=CC=C(C=C1)CC(CO)NC(=O)C(CC2=CC=CC=C2)NC(=O)C3=CC=CC=C3	InChI=1S/C25H26N2O3/c28-18-22(16-19-10-4-1-5-11-19)26-25(30)23(17-20-12-6-2-7-13-20)27-24(29)21-14-8-3-9-15-21/h1-15,22-23,28H,16-18H2,(H,26,30)(H,27,29)	n|A-benzoyl-n-[(2s)-1-hydroxy-3-phenylpropan-2-yl]-l-phenylalaninamide	185904	12
420	C17H20N2O6	0.7928781840631266	[M + H]+	CC(CC(=O)NC(CC1=CNC2=CC=CC=C21)C(=O)O)(CC(=O)O)O	InChI=1S/C17H20N2O6/c1-17(25,8-15(21)22)7-14(20)19-13(16(23)24)6-10-9-18-12-5-3-2-4-11(10)12/h2-5,9,13,18,25H,6-8H2,1H3,(H,19,20)(H,21,22)(H,23,24)	5-[[1-carboxy-2-(1H-indol-3-yl)ethyl]amino]-3-hydroxy-3-methyl-5-oxopentanoic acid	10783908	20
421	C25H52NO7P	0.7925303037268252	[M + H]+	CCCCCCCCCCCCCCCCCCCC(=O)OCC(COP(=O)(O)OCCN)O	InChI=1S/C25H52NO7P/c1-2-3-4-5-6-7-8-9-10-11-12-13-14-15-16-17-18-19-25(28)31-22-24(27)23-33-34(29,30)32-21-20-26/h24,27H,2-23,26H2,1H3,(H,29,30)	Lysophosphatidylethanolamine(20:0/0:0)	52925131	37
422	C29H58NO7P	0.7923302124945736	[M + H]+	CCCCCCCCC=CCCCCCCCCCCCCCC(=O)OCC(COP(=O)(O)OCCN)O	InChI=1S/C29H58NO7P/c1-2-3-4-5-6-7-8-9-10-11-12-13-14-15-16-17-18-19-20-21-22-23-29(32)35-26-28(31)27-37-38(33,34)36-25-24-30/h9-10,28,31H,2-8,11-27,30H2,1H3,(H,33,34)	Lysophosphatidylethanolamine(24:1/0:0)	53480957	30
423	C21H39NO5	0.7918778882919332	[M + H]+	CCCCC=CCCCCCC(CC(=O)OC(CC(=O)O)C[N+](C)(C)C)O	InChI=1S/C21H39NO5/c1-5-6-7-8-9-10-11-12-13-14-18(23)15-21(26)27-19(16-20(24)25)17-22(2,3)4/h8-9,18-19,23H,5-7,10-17H2,1-4H3/p+1	null	86289104	143
424	C19H26N8O14P2	0.7917773007704936	[M + H]+	C1=CN(C(=O)N=C1N)C2C(C(C(O2)COP(=O)(O)OC3C(OC(C3O)N4C=NC5=C4N=CN=C5N)CO)OP(=O)(O)O)O	InChI=1S/C19H26N8O14P2/c20-9-1-2-26(19(31)25-9)17-12(30)14(40-42(32,33)34)8(39-17)4-37-43(35,36)41-13-7(3-28)38-18(11(13)29)27-6-24-10-15(21)22-5-23-16(10)27/h1-2,5-8,11-14,17-18,28-30H,3-4H2,(H,35,36)(H2,20,25,31)(H2,21,22,23)(H2,32,33,34)	3''-Cytidylic acid, adenylyl-(3''-5'')-	3083759	8
425	C10H10N4O4	0.7912803527696936	[M + H]+	C=C1C(C(C(O1)N2C=NC3=C2NC=NC3=O)O)O	InChI=1S/C10H10N4O4/c1-4-6(15)7(16)10(18-4)14-3-13-5-8(14)11-2-12-9(5)17/h2-3,6-7,10,15-16H,1H2,(H,11,12,17)	null	10377402	20
426	C26H45NO10S2	0.7911536201841515	[M + H3N + H]+	CC(CCC(=O)NCCS(=O)(=O)O)C1CCC2C1(C(CC3C2C(CC4C3(CCC(C4)OS(=O)(=O)O)C)O)O)C	InChI=1S/C26H45NO10S2/c1-15(4-7-23(30)27-10-11-38(31,32)33)18-5-6-19-24-20(14-22(29)26(18,19)3)25(2)9-8-17(37-39(34,35)36)12-16(25)13-21(24)28/h15-22,24,28-29H,4-14H2,1-3H3,(H,27,30)(H,31,32,33)(H,34,35,36)	3-Sulfocholyltaurine	14454428	133
427	C23H37N7O6	0.7907214493723158	[M + H]+	CC(C)CC(C(=O)N1CCCC1C(=O)NC(CC2=CN=CN2)C(=O)NC(C)C(=O)O)NC(=O)C(C)N	InChI=1S/C23H37N7O6/c1-12(2)8-17(29-19(31)13(3)24)22(34)30-7-5-6-18(30)21(33)28-16(9-15-10-25-11-26-15)20(32)27-14(4)23(35)36/h10-14,16-18H,5-9,24H2,1-4H3,(H,25,26)(H,27,32)(H,28,33)(H,29,31)(H,35,36)	null	9892453	55
428	C29H40N4O6	0.79058856269818	[M + H]+	CCC1(C(=O)NC(C(=O)N2CCCC2C(=O)NC(C(=O)N1)CCCCCC(=O)C3CO3)CC4=CC=CC=C4)C	InChI=1S/C29H40N4O6/c1-3-29(2)28(38)31-21(17-19-11-6-4-7-12-19)27(37)33-16-10-14-22(33)26(36)30-20(25(35)32-29)13-8-5-9-15-23(34)24-18-39-24/h4,6-7,11-12,20-22,24H,3,5,8-10,13-18H2,1-2H3,(H,30,36)(H,31,38)(H,32,35)	null	10392519	71
429	C30H37NO13	0.7904640141036562	[M + H]+	CC1CCC2=C(C=CC=N2)C(=O)OCC3(C4C(C5(O3)C(C(C(C(C5(CC4=O)COC(=O)C)O)O)OC1=O)(C)O)OC(=O)C)C	InChI=1S/C30H37NO13/c1-14-8-9-18-17(7-6-10-31-18)26(38)41-12-27(4)20-19(34)11-29(13-40-15(2)32)22(36)21(35)24(43-25(14)37)28(5,39)30(29,44-27)23(20)42-16(3)33/h6-7,10,14,20-24,35-36,39H,8-9,11-13H2,1-5H3	null	16083177	2
430	C15H27N3O6	0.7902670736258762	[M + H]+	CC(C)CC(C(=O)NC(C(C)C)C(=O)NC(CC(=O)O)C(=O)O)N	InChI=1S/C15H27N3O6/c1-7(2)5-9(16)13(21)18-12(8(3)4)14(22)17-10(15(23)24)6-11(19)20/h7-10,12H,5-6,16H2,1-4H3,(H,17,22)(H,18,21)(H,19,20)(H,23,24)	L-leucyl-L-valyl-L-aspartic acid	18222312	205
431	C20H31N5O3	0.7901261955092564	[M + H]+	CC(C)CC(=O)NC(CC1=CC=CC=C1)C(=O)NC(CCCN=C(N)N)C=O	InChI=1S/C20H31N5O3/c1-14(2)11-18(27)25-17(12-15-7-4-3-5-8-15)19(28)24-16(13-26)9-6-10-23-20(21)22/h3-5,7-8,13-14,16-17H,6,9-12H2,1-2H3,(H,24,28)(H,25,27)(H4,21,22,23)	null	10430430	26
432	C13H15NO5	0.7895835706130825	[M + H]+	C1=CC=C(C=C1)CC(C(=O)O)NC(=O)CCC(=O)O	InChI=1S/C13H15NO5/c15-11(6-7-12(16)17)14-10(13(18)19)8-9-4-2-1-3-5-9/h1-5,10H,6-8H2,(H,14,15)(H,16,17)(H,18,19)	N-(beta-Carboxypropionyl)-L-phenylalanine	3131586	21
433	C33H53NO7	0.7894761441589692	[M + H]+	CC1CCC2(C(C3C(O2)CC4C3(CCC5C4CC=C6C5(CCC(C6)OC7C(C(C(C(O7)CO)O)O)O)C)C)C)NC1	InChI=1S/C33H53NO7/c1-17-7-12-33(34-15-17)18(2)26-24(41-33)14-23-21-6-5-19-13-20(8-10-31(19,3)22(21)9-11-32(23,26)4)39-30-29(38)28(37)27(36)25(16-35)40-30/h5,17-18,20-30,34-38H,6-16H2,1-4H3	Solasodine glucoside	425999	14
434	C27H44NO7P	0.7893258478643242	[M + H]+	CCC=CCC=CCC=CCC=CCC=CCC=CCCC(=O)OCC(COP(=O)(O)OCCN)O	InChI=1S/C27H44NO7P/c1-2-3-4-5-6-7-8-9-10-11-12-13-14-15-16-17-18-19-20-21-27(30)33-24-26(29)25-35-36(31,32)34-23-22-28/h3-4,6-7,9-10,12-13,15-16,18-19,26,29H,2,5,8,11,14,17,20-25,28H2,1H3,(H,31,32)	Lysophosphatidylethanolamine(22:6/0:0)	49785835	179
435	C18H20O10	0.7892545027556843	[M + H]+	CC(=O)OCC1C(C(C(C(O1)OC2=C(C=C3C=CC(=O)OC3=C2)OC)O)O)O	InChI=1S/C18H20O10/c1-8(19)25-7-13-15(21)16(22)17(23)18(28-13)27-12-6-10-9(5-11(12)24-2)3-4-14(20)26-10/h3-6,13,15-18,21-23H,7H2,1-2H3	[(2R,3S,4S,5R,6S)-3,4,5-trihydroxy-6-(6-methoxy-2-oxochromen-7-yl)oxyoxan-2-yl]methyl acetate	21636121	7
436	C26H52NO7P	0.7890727853692631	[M + Na]+	CCCCCCC=CCCCCCCCCOCC(COP(=O)(O)OCC[N+](C)(C)C)OC(=O)C	InChI=1S/C26H52NO7P/c1-6-7-8-9-10-11-12-13-14-15-16-17-18-19-21-31-23-26(34-25(2)28)24-33-35(29,30)32-22-20-27(3,4)5/h11-12,26H,6-10,13-24H2,1-5H3/p+1	2-[[2-acetyloxy-3-[(E)-hexadec-9-enoxy]propoxy]-hydroxyphosphoryl]oxyethyl-trimethylazanium	5313837	137
437	C12H20N2O2	0.7887512734045652	[M + H3N + H]+	CC(C)CCC1C(=O)N2CCCC2C(=O)N1	InChI=1S/C12H20N2O2/c1-8(2)5-6-9-12(16)14-7-3-4-10(14)11(15)13-9/h8-10H,3-7H2,1-2H3,(H,13,15)	null	85575702	78
438	C12H12N2O3	0.7885273973239664	[M + H]+	C1=CC=C2C(=C1)C(=CN2)CC(=O)NCC(=O)O	InChI=1S/C12H12N2O3/c15-11(14-7-12(16)17)5-8-6-13-10-4-2-1-3-9(8)10/h1-4,6,13H,5,7H2,(H,14,15)(H,16,17)	Oprea1_318615	446640	18
439	C26H41N3O6S	0.7880391358362838	[M + H]+	CCCCCC(C(=O)O)NC(=O)C1CCN(CC1)C(=O)C(C(C)CC)NS(=O)(=O)C2=CC=C(C=C2)C	InChI=1S/C26H41N3O6S/c1-5-7-8-9-22(26(32)33)27-24(30)20-14-16-29(17-15-20)25(31)23(19(4)6-2)28-36(34,35)21-12-10-18(3)11-13-21/h10-13,19-20,22-23,28H,5-9,14-17H2,1-4H3,(H,27,30)(H,32,33)	2-[[1-[3-methyl-2-[(4-methylphenyl)sulfonylamino]pentanoyl]piperidine-4-carbonyl]amino]heptanoic acid	3528172	9
440	C40H56O8	0.7880174025977924	[M + H]+	CC1CCC2(CCC3(C(=CCC4C3(CCC5C4(CC(C(C5(C)C)OC(=O)C=CC6=CC(=C(C=C6)O)OC)O)C)C)C2C1(C)O)C)C(=O)O	InChI=1S/C40H56O8/c1-23-15-18-40(34(44)45)20-19-37(5)25(32(40)39(23,7)46)11-13-30-36(4)22-27(42)33(35(2,3)29(36)16-17-38(30,37)6)48-31(43)14-10-24-9-12-26(41)28(21-24)47-8/h9-12,14,21,23,27,29-30,32-33,41-42,46H,13,15-20,22H2,1-8H3,(H,44,45)	null	102600416	5
441	C31H49NO11	0.7879380220187935	[M + H]+	CCC(=O)O[C@@H]1CC(=O)O[C@@H](C/C=C/C=C/C(=O)[C@@H](C[C@@H]([C@H]([C@@H]1OC)O[C@@H]2[C@H]([C@@H]([C@H]([C@@H](O2)C)O)N(C)C)O)CC=O)C)C	InChI=1S/C31H49NO11/c1-8-24(35)42-23-17-25(36)40-19(3)12-10-9-11-13-22(34)18(2)16-21(14-15-33)29(30(23)39-7)43-31-28(38)26(32(5)6)27(37)20(4)41-31/h9-11,13,15,18-21,23,26-31,37-38H,8,12,14,16-17H2,1-7H3	null		17
442	C16H19N3O2S	0.7878938575604334	[M + H]+	CSCCC1C(=O)N(C(=O)N1)CCC2=CNC3=CC=CC=C32	InChI=1S/C16H19N3O2S/c1-22-9-7-14-15(20)19(16(21)18-14)8-6-11-10-17-13-5-3-2-4-12(11)13/h2-5,10,14,17H,6-9H2,1H3,(H,18,21)	(5S)-3-[2-(1H-indol-3-yl)ethyl]-5-(2-methylsulfanylethyl)imidazolidine-2,4-dione	8016262	1
443	C30H54O7	0.7872793725131492	[M + H]+	CCCCCCCCCCCCCCCCCC(=O)OCC1C2C(C3C(O1)OC(O3)(C)C)OC(O2)(C)C	InChI=1S/C30H54O7/c1-6-7-8-9-10-11-12-13-14-15-16-17-18-19-20-21-24(31)32-22-23-25-26(35-29(2,3)34-25)27-28(33-23)37-30(4,5)36-27/h23,25-28H,6-22H2,1-5H3	[(3aR,5R,5aS,8aS,8bR)-2,2,7,7-tetramethyl-5,5a,8a,8b-tetrahydro-3aH-di[1,3]dioxolo[4,5-a:5'',4''-d]pyran-5-yl]methyl octadecanoate	3123168	113
444	C13H27N3O3	0.7870899988887456	[M + H]+	CCCCCCCC(=O)NCC(C(C)C)N(N=O)O	InChI=1S/C13H27N3O3/c1-4-5-6-7-8-9-13(17)14-10-12(11(2)3)16(19)15-18/h11-12,19H,4-10H2,1-3H3,(H,14,17)	Fragin	28242	31
445	C25H24O11	0.7870350373280542	[M + H]+	CC=CC(=O)OCC1C(C(C(C(O1)OC2=CC(=C3C(=C2)OC(=CC3=O)C4=CC=C(C=C4)O)O)O)O)O	InChI=1S/C25H24O11/c1-2-3-20(29)33-11-19-22(30)23(31)24(32)25(36-19)34-14-8-15(27)21-16(28)10-17(35-18(21)9-14)12-4-6-13(26)7-5-12/h2-10,19,22-27,30-32H,11H2,1H3	Apigenin 7-(6''''-crotonylglucoside)	14334939	1
446	C14H16N2O4	0.7869362162849637	[M + H]+	CC(C(=O)NC(CC1=CNC2=CC=CC=C21)C(=O)O)O	InChI=1S/C14H16N2O4/c1-8(17)13(18)16-12(14(19)20)6-9-7-15-11-5-3-2-4-10(9)11/h2-5,7-8,12,15,17H,6H2,1H3,(H,16,18)(H,19,20)	null	12919057	6
447	C36H70NO8P	0.7869334762289194	[M + H]+	CCCCCCCCCCCCCCC(=O)OC(COC(=O)CCCCCCCC=CCCCCCC)COP(=O)(O)OCCN	InChI=1S/C36H70NO8P/c1-3-5-7-9-11-13-15-17-19-20-22-24-26-28-35(38)42-32-34(33-44-46(40,41)43-31-30-37)45-36(39)29-27-25-23-21-18-16-14-12-10-8-6-4-2/h13,15,34H,3-12,14,16-33,37H2,1-2H3,(H,40,41)	Phophatidylethanolamine(16:1/15:0)	52924221	46
448	C22H45O7P	0.7869205232257203	[M + Na]+	CCCCCCCCCCCCCCCCCCC(=O)OCC(COP(=O)(O)O)O	InChI=1S/C22H45O7P/c1-2-3-4-5-6-7-8-9-10-11-12-13-14-15-16-17-18-22(24)28-19-21(23)20-29-30(25,26)27/h21,23H,2-20H2,1H3,(H2,25,26,27)	1-nonadecanoyl-glycero-3-phosphate	17786765	169
449	C22H43NO4	0.7865474533733106	[M + H]+	CCCCCCCCCCCCCCC(=O)OC(CC(=O)O)C[N+](C)(C)C	InChI=1S/C22H43NO4/c1-5-6-7-8-9-10-11-12-13-14-15-16-17-22(26)27-20(18-21(24)25)19-23(2,3)4/h20H,5-19H2,1-4H3/p+1	(4-hydroxy-4-oxo-2-pentadecanoyloxybutyl)-trimethylazanium	4669	140
450	C32H58O11	0.7858804826097417	[M - H2O + H]+	CCCCCC(CC(CC(=O)OC(CCCCC)CC(CC(=O)OC(CCCCC)CC(CC(=O)O)O)OC(=O)C)O)O	InChI=1S/C32H58O11/c1-5-8-11-14-24(34)17-25(35)20-31(39)43-28(16-13-10-7-3)21-29(41-23(4)33)22-32(40)42-27(15-12-9-6-2)18-26(36)19-30(37)38/h24-29,34-36H,5-22H2,1-4H3,(H,37,38)	null	10627654	17
451	C15H31NO	0.7858773952121437	[M + H]+	CCCCCCCCCCCCCCC(=O)N	InChI=1S/C15H31NO/c1-2-3-4-5-6-7-8-9-10-11-12-13-14-15(16)17/h2-14H2,1H3,(H2,16,17)	Pentadecanamide	13296099	71
452	C32H64NO7P	0.7858748507961325	[M + H]+	CCCCCCCCC=CCCCCCCCCCCCCCC(=O)OCC(COP(=O)(O)OCC[N+](C)(C)C)O	InChI=1S/C32H64NO7P/c1-5-6-7-8-9-10-11-12-13-14-15-16-17-18-19-20-21-22-23-24-25-26-32(35)38-29-31(34)30-40-41(36,37)39-28-27-33(2,3)4/h12-13,31,34H,5-11,14-30H2,1-4H3/p+1	Lysophosphatidylcholine(24:1)	53480477	57
453	C14H15NO6	0.785695256214579	[M + H3N + H]+	C1=CC(=CC=C1C=CC(=O)NC(CCC(=O)O)C(=O)O)O	InChI=1S/C14H15NO6/c16-10-4-1-9(2-5-10)3-7-12(17)15-11(14(20)21)6-8-13(18)19/h1-5,7,11,16H,6,8H2,(H,15,17)(H,18,19)(H,20,21)	null	24891325	14
454	C14H16N2O3	0.7855968853972216	[M + H]+	CC(=O)NC(CC1=CNC2=CC=CC=C21)C(=O)OC	InChI=1S/C14H16N2O3/c1-9(17)16-13(14(18)19-2)7-10-8-15-12-6-4-3-5-11(10)12/h3-6,8,13,15H,7H2,1-2H3,(H,16,17)	AmbotzAAA1943	102337	5
455	C20H33N5O5	0.7855940526707108	[M + Na]+	CC(C)C(C(=O)NC(CCC1C=CC(C=C1)N)C(=O)NC(CCC(=O)N)C(=O)O)N	InChI=1S/C20H33N5O5/c1-11(2)17(23)19(28)24-14(8-5-12-3-6-13(21)7-4-12)18(27)25-15(20(29)30)9-10-16(22)26/h3-4,6-7,11-15,17H,5,8-10,21,23H2,1-2H3,(H2,22,26)(H,24,28)(H,25,27)(H,29,30)	trans-4-(4-Amino-2,5-cyclohexadien-1-yl)-L-2-aminobutanoyl-L-valyl-L-glutamine	3086432	17
456	C36H70NO8P	0.7855153166862278	[M + H]+	CCCCCCCCCCCCCCC(=O)OCC(COP(=O)(O)OCCN)OC(=O)CCCCCCCC=CCCCCCC	InChI=1S/C36H70NO8P/c1-3-5-7-9-11-13-15-17-19-21-23-25-27-29-36(39)45-34(33-44-46(40,41)43-31-30-37)32-42-35(38)28-26-24-22-20-18-16-14-12-10-8-6-4-2/h13,15,34H,3-12,14,16-33,37H2,1-2H3,(H,40,41)	Phophatidylethanolamine(15:0/16:1)	52924932	34
457	C12H23N3O4	0.7853173326286326	[M + H]+	CC(C)CC(C(=O)O)NC(=O)C(C)NC(=O)C(C)N	InChI=1S/C12H23N3O4/c1-6(2)5-9(12(18)19)15-11(17)8(4)14-10(16)7(3)13/h6-9H,5,13H2,1-4H3,(H,14,16)(H,15,17)(H,18,19)	L-Leucine, L-alanyl-L-alanyl-	18218263	131
458	C11H22O4	0.7846317538545553	[M - H2O + H]+	CCCCCCCC(=O)OCC(CO)O	InChI=1S/C11H22O4/c1-2-3-4-5-6-7-11(14)15-9-10(13)8-12/h10,12-13H,2-9H2,1H3	Capmul	3033877	9
459	C16H21NO11	0.7845192120756207	[M + H]+	C1=C(C=C(C(=C1O)O)C(=O)NC(CO)C(=O)O)C2C(C(C(C(O2)CO)O)O)O	InChI=1S/C16H21NO11/c18-3-7(16(26)27)17-15(25)6-1-5(2-8(20)10(6)21)14-13(24)12(23)11(22)9(4-19)28-14/h1-2,7,9,11-14,18-24H,3-4H2,(H,17,25)(H,26,27)	null	25098914	18
460	C18H32N8O6	0.7844901937502731	[M + H]+	C1CC(N(C1)C(=O)C(CCC(=O)N)NC(=O)CN)C(=O)NC(CCCN=C(N)N)C(=O)O	InChI=1S/C18H32N8O6/c19-9-14(28)24-10(5-6-13(20)27)16(30)26-8-2-4-12(26)15(29)25-11(17(31)32)3-1-7-23-18(21)22/h10-12H,1-9,19H2,(H2,20,27)(H,24,28)(H,25,29)(H,31,32)(H4,21,22,23)	Rigin	127555	12
461	C17H25N3O5	0.7844661914099865	[M + H]+	CC(C)CC(C(=O)NC(CC1=CC=C(C=C1)O)C(=O)O)NC(=O)CN	InChI=1S/C17H25N3O5/c1-10(2)7-13(19-15(22)9-18)16(23)20-14(17(24)25)8-11-3-5-12(21)6-4-11/h3-6,10,13-14,21H,7-9,18H2,1-2H3,(H,19,22)(H,20,23)(H,24,25)	Glycyl-leucyl-tyrosine	96817	66
462	C17H29N3O6	0.7844577500132149	[M + H3N + H]+	CCCC(CC(=O)NO)C(=O)N1CCCC1C(=O)NC(C(C)C)C(=O)O	InChI=1S/C17H29N3O6/c1-4-6-11(9-13(21)19-26)16(23)20-8-5-7-12(20)15(22)18-14(10(2)3)17(24)25/h10-12,14,26H,4-9H2,1-3H3,(H,18,22)(H,19,21)(H,24,25)	Propioxatin A	128218	109
463	C19H39NO	0.7843135810071158	[M + H]+	CCCCCCCCCCCCCCCC(=O)NCCC	InChI=1S/C19H39NO/c1-3-5-6-7-8-9-10-11-12-13-14-15-16-17-19(21)20-18-4-2/h3-18H2,1-2H3,(H,20,21)	Hexadecanoic acid propylamide	10379895	110
464	C27H37N3O6	0.7842188205952687	[M + H]+	CC(C)(C)OC(=O)N1CCCC1C(=O)N2CCC(CC2)(C3=CC=CC=C3)C(=O)N4CCCC4C(=O)O	InChI=1S/C27H37N3O6/c1-26(2,3)36-25(35)30-16-7-11-20(30)22(31)28-17-13-27(14-18-28,19-9-5-4-6-10-19)24(34)29-15-8-12-21(29)23(32)33/h4-6,9-10,20-21H,7-8,11-18H2,1-3H3,(H,32,33)	1-[1-[1-[(2-methylpropan-2-yl)oxycarbonyl]pyrrolidine-2-carbonyl]-4-phenylpiperidine-4-carbonyl]pyrrolidine-2-carboxylic acid	4838091	86
465	C20H26O13	0.7841493255280495	[M + H3N + H]+	C1C(C(C(O1)OCC2C(C(C(C(O2)OC(=O)C=CC3=CC(=C(C=C3)O)O)O)O)O)O)(CO)O	InChI=1S/C20H26O13/c21-7-20(29)8-31-19(17(20)28)30-6-12-14(25)15(26)16(27)18(32-12)33-13(24)4-2-9-1-3-10(22)11(23)5-9/h1-5,12,14-19,21-23,25-29H,6-8H2	null	10457595	6
466	C9H17NO3	0.7838785184131538	[M + H]+	CCCCCCC(=O)NCC(=O)O	InChI=1S/C9H17NO3/c1-2-3-4-5-6-8(11)10-7-9(12)13/h2-7H2,1H3,(H,10,11)(H,12,13)	N-Heptanoylglycine	10932172	8
467	C14H20N4O3	0.783665419038129	[M + H]+	COC(=O)C(CCCN=C(N)N)NC(=O)C1=CC=CC=C1	InChI=1S/C14H20N4O3/c1-21-13(20)11(8-5-9-17-14(15)16)18-12(19)10-6-3-2-4-7-10/h2-4,6-7,11H,5,8-9H2,1H3,(H,18,19)(H4,15,16,17)	AmbotzBAA0032	150869	16
468	C32H44N4O5S	0.7834629644397436	[M + H]+	CC1=CC=C(C=C1)NC(=O)C(CC2=CC=CC=C2)NC(=O)C3CCN(CC3)C(=O)C(CCSC)NC(=O)OC(C)(C)C	InChI=1S/C32H44N4O5S/c1-22-11-13-25(14-12-22)33-29(38)27(21-23-9-7-6-8-10-23)34-28(37)24-15-18-36(19-16-24)30(39)26(17-20-42-5)35-31(40)41-32(2,3)4/h6-14,24,26-27H,15-21H2,1-5H3,(H,33,38)(H,34,37)(H,35,40)	Nalpha-({1-[N-(tert-butoxycarbonyl)methionyl]piperidin-4-yl}carbonyl)-N-(4-methylphenyl)phenylalaninamide	3390793	24
469	C22H42O5	0.7834525041523184	[M + H]+	CCCCCCCC(=O)OCC(CCCCO)OC(=O)CCCCCCC	InChI=1S/C22H42O5/c1-3-5-7-9-11-16-21(24)26-19-20(15-13-14-18-23)27-22(25)17-12-10-8-6-4-2/h20,23H,3-19H2,1-2H3	diC8-hexanetriol	44237316	103
470	C23H20N2O9	0.7833158457434759	[M + H]+	C1OC2=C(O1)C=C(C=C2)C=C3C(=O)C4=C(O3)C=C(C=C4)OCC(=O)NC(CCC(=O)N)C(=O)O	InChI=1S/C23H20N2O9/c24-20(26)6-4-15(23(29)30)25-21(27)10-31-13-2-3-14-17(9-13)34-19(22(14)28)8-12-1-5-16-18(7-12)33-11-32-16/h1-3,5,7-9,15H,4,6,10-11H2,(H2,24,26)(H,25,27)(H,29,30)	5-amino-2-[[2-[[2-(1,3-benzodioxol-5-ylmethylidene)-3-oxo-1-benzofuran-6-yl]oxy]acetyl]amino]-5-oxopentanoic acid	4964674	4
471	C25H54NO6P	0.7831761999263765	[M + Na]+	CCCCCCCCCCCCCCCCCOCC(COP(=O)(O)OCC[N+](C)(C)C)O	InChI=1S/C25H54NO6P/c1-5-6-7-8-9-10-11-12-13-14-15-16-17-18-19-21-30-23-25(27)24-32-33(28,29)31-22-20-26(2,3)4/h25,27H,5-24H2,1-4H3/p+1	1-heptadecyl-sn-glycero-3-phosphocholine	9546710	57
472	C18H31NO2S	0.7831596849888781	[M + H]+	CC(=CCCC(=CCCC(=CCSCC(C(=O)O)N)C)C)C	InChI=1S/C18H31NO2S/c1-14(2)7-5-8-15(3)9-6-10-16(4)11-12-22-13-17(19)18(20)21/h7,9,11,17H,5-6,8,10,12-13,19H2,1-4H3,(H,20,21)	Farnesylcysteine	122323	12
473	C29H47NO5	0.783008197184636	[M + H]+	CC1CC(C(NC1)C(C)C2C(CC3C2(CCC4C3CCC5C4(CCC(C5=O)O)C)C)OC(=O)C)O	InChI=1S/C29H47NO5/c1-15-12-23(33)26(30-14-15)16(2)25-24(35-17(3)31)13-21-18-6-7-20-27(34)22(32)9-11-28(20,4)19(18)8-10-29(21,25)5/h15-16,18-26,30,32-33H,6-14H2,1-5H3	Solafilidine	213508	75
474	C17H31NO6	0.7829804797311971	[M + H]+	C[N+](C)(C)CC(CC(=O)O)OC(=O)CCCCCCCCC(=O)O	InChI=1S/C17H31NO6/c1-18(2,3)13-14(12-16(21)22)24-17(23)11-9-7-5-4-6-8-10-15(19)20/h14H,4-13H2,1-3H3,(H-,19,20,21,22)/p+1	sebacoylcarnitine	71464537	240
475	C16H18N2O5	0.7829040296009985	[M + H]+	C1=CC=C2C(=C1)C(=CN2)CCC(=O)NC(CCC(=O)O)C(=O)O	InChI=1S/C16H18N2O5/c19-14(18-13(16(22)23)6-8-15(20)21)7-5-10-9-17-12-4-2-1-3-11(10)12/h1-4,9,13,17H,5-8H2,(H,18,19)(H,20,21)(H,22,23)	null	7097147	48
476	C38H77N2O6P	0.7826953214196362	[M + H]+	CCCCCCCCCCCCCCC(=O)NC(COP(=O)(O)OCC[N+](C)(C)C)C(C=CCCCCCCCCCCCCC)O	InChI=1S/C38H77N2O6P/c1-6-8-10-12-14-16-18-20-21-23-25-27-29-31-37(41)36(35-46-47(43,44)45-34-33-40(3,4)5)39-38(42)32-30-28-26-24-22-19-17-15-13-11-9-7-2/h29,31,36-37,41H,6-28,30,32-35H2,1-5H3,(H-,39,42,43,44)/p+1	N-(pentadecanoyl)-sphing-4-enine-1-phosphocholine	52931139	19
477	C26H28O13	0.7826737615271354	[M + H]+	C1C(C(C(C(O1)C2=C(C3=C(C(=C2O)C4C(C(C(C(O4)CO)O)O)O)OC(=CC3=O)C5=CC=CC=C5)O)O)O)O	InChI=1S/C26H28O13/c27-7-13-18(31)21(34)23(36)26(39-13)16-20(33)15(25-22(35)17(30)11(29)8-37-25)19(32)14-10(28)6-12(38-24(14)16)9-4-2-1-3-5-9/h1-6,11,13,17-18,21-23,25-27,29-36H,7-8H2	Chrysin 6-C-alpha-L-arabinopyranoside-8-C-glucoside	21722008	3
478	C34H34O13	0.7825457343920058	[M + H3N + H]+	COC1=CC(=O)OC(=C1)C2C(C(C2C3=CC=C(C=C3)OC4C(C(C(C(O4)CO)O)O)O)C5=CC(=CC(=O)O5)OC)C6=CC=C(C=C6)O	InChI=1S/C34H34O13/c1-42-20-11-22(45-25(37)13-20)29-27(16-3-7-18(36)8-4-16)30(23-12-21(43-2)14-26(38)46-23)28(29)17-5-9-19(10-6-17)44-34-33(41)32(40)31(39)24(15-35)47-34/h3-14,24,27-36,39-41H,15H2,1-2H3	6-[(1S,3S)-2-(4-hydroxyphenyl)-3-(4-methoxy-6-oxopyran-2-yl)-4-[4-[(2S,3R,4S,5S,6R)-3,4,5-trihydroxy-6-(hydroxymethyl)oxan-2-yl]oxyphenyl]cyclobutyl]-4-methoxypyran-2-one	11399558	9
479	C14H28O8	0.7824880917269282	[M + H3N + H]+	CC(C(CCOC1C(C(C(C(O1)CO)O)O)O)C(C)(C)O)O	InChI=1S/C14H28O8/c1-7(16)8(14(2,3)20)4-5-21-13-12(19)11(18)10(17)9(6-15)22-13/h7-13,15-20H,4-6H2,1-3H3	null	10829818	81
480	C32H63NO3	0.7824484871897536	[M - H2O + H]+	CCCCCCCCCCCCCCCCCC(=O)NC(CO)C(C=CCCCCCCCCC)O	InChI=1S/C32H63NO3/c1-3-5-7-9-11-13-14-15-16-17-18-20-22-24-26-28-32(36)33-30(29-34)31(35)27-25-23-21-19-12-10-8-6-4-2/h25,27,30-31,34-35H,3-24,26,28-29H2,1-2H3,(H,33,36)	N-(octadecanoyl)-tetradecasphing-4-enine	21629598	30
481	C38H77N2O6P	0.7823171881432474	[M + H]+	CCCCCCCCCCCCCCCCC(=O)NC(COP(=O)(O)OCC[N+](C)(C)C)C(C=CCCCCCCCCCCC)O	InChI=1S/C38H77N2O6P/c1-6-8-10-12-14-16-18-19-20-22-24-26-28-30-32-38(42)39-36(35-46-47(43,44)45-34-33-40(3,4)5)37(41)31-29-27-25-23-21-17-15-13-11-9-7-2/h29,31,36-37,41H,6-28,30,32-35H2,1-5H3,(H-,39,42,43,44)/p+1	N-(heptadecanoyl)-hexadecasphing-4-enine-1-phosphocholine	52931137	28
482	C24H47NO4	0.7820819286832231	[M + H]+	CCCCCCCCCCCCCCCCC(=O)OC(CC(=O)O)C[N+](C)(C)C	InChI=1S/C24H47NO4/c1-5-6-7-8-9-10-11-12-13-14-15-16-17-18-19-24(28)29-22(20-23(26)27)21-25(2,3)4/h22H,5-21H2,1-4H3/p+1	Heptadecanoylcarnitine	53477803	161
483	C27H39N5O6	0.7814367974825265	[M + H]+	CC(C)CC(C(=O)NCC(=O)N)NC(=O)C1CCCN1C(=O)C2CCN(CC2)C(=O)OCC3=CC=CC=C3	InChI=1S/C27H39N5O6/c1-18(2)15-21(24(34)29-16-23(28)33)30-25(35)22-9-6-12-32(22)26(36)20-10-13-31(14-11-20)27(37)38-17-19-7-4-3-5-8-19/h3-5,7-8,18,20-22H,6,9-17H2,1-2H3,(H2,28,33)(H,29,34)(H,30,35)	benzyl 4-[2-[[1-[(2-amino-2-oxoethyl)amino]-4-methyl-1-oxopentan-2-yl]carbamoyl]pyrrolidine-1-carbonyl]piperidine-1-carboxylate	5159011	189
484	C8H14N2O4	0.7814093796468113	[M + H]+	CCC(=O)NC(CCC(=O)N)C(=O)O	InChI=1S/C8H14N2O4/c1-2-7(12)10-5(8(13)14)3-4-6(9)11/h5H,2-4H2,1H3,(H2,9,11)(H,10,12)(H,13,14)	5-amino-5-oxo-2-(propanoylamino)pentanoic acid	11845160	8
485	C11H18O7	0.7812218109407706	[M - H2O + H]+	CC(=CC(=O)OC1C(C(C(C(O1)CO)O)O)O)C	InChI=1S/C11H18O7/c1-5(2)3-7(13)18-11-10(16)9(15)8(14)6(4-12)17-11/h3,6,8-12,14-16H,4H2,1-2H3	null	73293759	22
486	C22H31NO	0.7811395315174476	[M + H]+	CCCCCCC=CCCCCC1=CC(=O)C2=CC=CC=C2N1C	InChI=1S/C22H31NO/c1-3-4-5-6-7-8-9-10-11-12-15-19-18-22(24)20-16-13-14-17-21(20)23(19)2/h8-9,13-14,16-18H,3-7,10-12,15H2,1-2H3	2-[(E)-dodec-5-enyl]-1-methyl-quinolin-4-one	50994737	8
487	C17H12N2O6	0.7810554326610818	[M + H]+	COC(=O)C1=CC(=CC(=N1)C(=O)OC)N2C(=O)C3=CC=CC=C3C2=O	InChI=1S/C17H12N2O6/c1-24-16(22)12-7-9(8-13(18-12)17(23)25-2)19-14(20)10-5-3-4-6-11(10)15(19)21/h3-8H,1-2H3	dimethyl 4-(1,3-dioxoisoindol-2-yl)pyridine-2,6-dicarboxylate	2747936	3
488	C18H31N3O6	0.7805109789064202	[M - H4O2 + H]+	CC(C)CC(CC(=O)NO)C(=O)N1CCCC1C(=O)NC(C(C)C)C(=O)O	InChI=1S/C18H31N3O6/c1-10(2)8-12(9-14(22)20-27)17(24)21-7-5-6-13(21)16(23)19-15(11(3)4)18(25)26/h10-13,15,27H,5-9H2,1-4H3,(H,19,23)(H,20,22)(H,25,26)	Propioxatin B	128219	122
489	C22H33N3O5S	0.7802213313200296	[M + H]+	CC(C)CC(C(=O)NC(CC1=CC=CC=C1)C(=O)OC)NC(=O)C(CCSC)NC=O	InChI=1S/C22H33N3O5S/c1-15(2)12-18(24-20(27)17(23-14-26)10-11-31-4)21(28)25-19(22(29)30-3)13-16-8-6-5-7-9-16/h5-9,14-15,17-19H,10-13H2,1-4H3,(H,23,26)(H,24,27)(H,25,28)	Formyl-met-leu-phe ome	122066	8
490	C21H20N2O5	0.7796388987291454	[M + H]+	COC1=C(C=CC(=C1)C=CC(=O)NC(CC2=CNC3=CC=CC=C32)C(=O)O)O	InChI=1S/C21H20N2O5/c1-28-19-10-13(6-8-18(19)24)7-9-20(25)23-17(21(26)27)11-14-12-22-16-5-3-2-4-15(14)16/h2-10,12,17,22,24H,11H2,1H3,(H,23,25)(H,26,27)	(2S)-2-[[(E)-3-(4-hydroxy-3-methoxyphenyl)prop-2-enoyl]amino]-3-(1H-indol-3-yl)propanoate	7097584	3
491	C21H25NO3	0.77923026747994	[M + H]+	C1CCN(CC1)C(=O)C=CC=CCCC=CC2=CC3=C(C=C2)OCO3	InChI=1S/C21H25NO3/c23-21(22-14-8-5-9-15-22)11-7-4-2-1-3-6-10-18-12-13-19-20(16-18)25-17-24-19/h2,4,6-7,10-13,16H,1,3,5,8-9,14-15,17H2	Dehydropipernoline	147128	11
492	C9H11N5O3	0.7792152207412835	[M + H]+	CC(C(C1=CN=C2C(=N1)NC(=NC2=O)N)O)O	InChI=1S/C9H11N5O3/c1-3(15)6(16)4-2-11-5-7(12-4)13-9(10)14-8(5)17/h2-3,6,15-16H,1H3,(H3,10,12,13,14,17)	Anapterin	5488923	4
493	C41H70O6	0.779150910203441	[M + Na]+	CCCCCCCCCCCCCCCC(=O)OCC(COC(=O)C)OC(=O)CCCC=CCC=CCC=CCC=CCCCCC	InChI=1S/C41H70O6/c1-4-6-8-10-12-14-16-18-19-20-21-23-25-27-29-31-33-35-41(44)47-39(36-45-38(3)42)37-46-40(43)34-32-30-28-26-24-22-17-15-13-11-9-7-5-2/h12,14,18-19,21,23,27,29,39H,4-11,13,15-17,20,22,24-26,28,30-37H2,1-3H3	null	9917694	17
494	C20H29N3O3S	0.7791347417422279	[M + H3N + H]+	CC(C)(C)CC(=O)N1CC2CC(C1)C3=CC=C(C(=O)N3C2)NC(=O)CSC	InChI=1S/C20H29N3O3S/c1-20(2,3)8-18(25)22-9-13-7-14(11-22)16-6-5-15(19(26)23(16)10-13)21-17(24)12-27-4/h5-6,13-14H,7-12H2,1-4H3,(H,21,24)	null	7156247	1
495	C10H17NO3S	0.7789848607896612	[M + H]+	CC(C)(CS)C(=O)N1CCCC1C(=O)O	InChI=1S/C10H17NO3S/c1-10(2,6-15)9(14)11-5-3-4-7(11)8(12)13/h7,15H,3-6H2,1-2H3,(H,12,13)	Prestwick0_000019	6604423	1
496	C29H40N2O5	0.7789684845817533	[M + H]+	CCC1C[N+]2(CCC3=CC(=C(C=C3C2CC1CC4C5=CC(=C(C=C5CCN4)OC)OC)OC)OC)[O-]	InChI=1S/C29H40N2O5/c1-6-18-17-31(32)10-8-20-14-27(34-3)29(36-5)16-23(20)25(31)12-21(18)11-24-22-15-28(35-4)26(33-2)13-19(22)7-9-30-24/h13-16,18,21,24-25,30H,6-12,17H2,1-5H3	null	57509371	10
497	C35H70NO7P	0.7788083084140662	[M + H]+	CCCCCCCCCCCCCCC=COCC(COP(=O)(O)OCCN)OC(=O)CCCCCCCCCCCCC	InChI=1S/C35H70NO7P/c1-3-5-7-9-11-13-15-16-17-19-21-23-25-27-30-40-32-34(33-42-44(38,39)41-31-29-36)43-35(37)28-26-24-22-20-18-14-12-10-8-6-4-2/h27,30,34H,3-26,28-29,31-33,36H2,1-2H3,(H,38,39)	1-(1Z-hexadecenyl)-2-tetradecanoyl-glycero-3-phosphoethanolamine	52925042	3
498	C12H13Br2N5O	0.7786033042621577	[M + H]+	CN1C(=CC(=C1Br)Br)C(=O)NCC=CC2=CN=C(N2)N	InChI=1S/C12H13Br2N5O/c1-19-9(5-8(13)10(19)14)11(20)16-4-2-3-7-6-17-12(15)18-7/h2-3,5-6H,4H2,1H3,(H,16,20)(H3,15,17,18)	null	10938301	1
499	C17H36N4O3	0.7784564769892047	[M + K]+	CCCCCCCCCCCC(=O)NCCC[N+](CC(=O)O)(N)N	InChI=1S/C17H36N4O3/c1-2-3-4-5-6-7-8-9-10-12-16(22)20-13-11-14-21(18,19)15-17(23)24/h2-15,18-19H2,1H3,(H-,20,22,23,24)/p+1	dodecanamidopropyl betaine	56927888	16
500	C20H38O7	0.7780300543515741	[M - H2O + H]+	CCCCCC(CC(CC(=O)OC(CC(CCCCC)O)CC(=O)O)O)O	InChI=1S/C20H38O7/c1-3-5-7-9-15(21)11-17(23)13-20(26)27-18(14-19(24)25)12-16(22)10-8-6-4-2/h15-18,21-23H,3-14H2,1-2H3,(H,24,25)	null	24066837	38
501	C19H27N3O5	0.7778113773293476	[M - H2O + H]+	C1CC(N(C1)C(=O)C(CCCCN)NC(=O)OCC2=CC=CC=C2)C(=O)O	InChI=1S/C19H27N3O5/c20-11-5-4-9-15(17(23)22-12-6-10-16(22)18(24)25)21-19(26)27-13-14-7-2-1-3-8-14/h1-3,7-8,15-16H,4-6,9-13,20H2,(H,21,26)(H,24,25)	L-Proline,1-[N6-[(phenylmethoxy)carbonyl]-L-lysyl]-;	25796550	156
502	C16H18N2O3	0.7774008144856068	[M + H3N + H]+	C1CC(N(C1)C(=O)CCC2=CNC3=CC=CC=C32)C(=O)O	InChI=1S/C16H18N2O3/c19-15(18-9-3-6-14(18)16(20)21)8-7-11-10-17-13-5-2-1-4-12(11)13/h1-2,4-5,10,14,17H,3,6-9H2,(H,20,21)	(2S)-1-[3-(1H-indol-3-yl)propanoyl]pyrrolidine-2-carboxylate	7097215	13
503	C31H31N5O4	0.7773007462755284	[M + H]+	C1=CC=C(C=C1)CC(C(=O)NC(CC2=CNC3=CC=CC=C32)C(=O)NC(CC4=CNC5=CC=CC=C54)C(=O)O)N	InChI=1S/C31H31N5O4/c32-24(14-19-8-2-1-3-9-19)29(37)35-27(15-20-17-33-25-12-6-4-10-22(20)25)30(38)36-28(31(39)40)16-21-18-34-26-13-7-5-11-23(21)26/h1-13,17-18,24,27-28,33-34H,14-16,32H2,(H,35,37)(H,36,38)(H,39,40)	L-phenylalanyl-L-tryptophyl-L-tryptophan	18223381	11
504	C13H23NO4	0.7772845074414336	[M + H]+	CCCC=CC(=O)OC(CC(=O)O)C[N+](C)(C)C	InChI=1S/C13H23NO4/c1-5-6-7-8-13(17)18-11(9-12(15)16)10-14(2,3)4/h7-8,11H,5-6,9-10H2,1-4H3/p+1	2-Hexenoylcarnitine	53481638	43
505	C15H21N3O3S	0.777177342645731	[M + H]+	CC1(C(NC(S1)C(C(=O)NCC2=CC=CC=C2)N)C(=O)O)C	InChI=1S/C15H21N3O3S/c1-15(2)11(14(20)21)18-13(22-15)10(16)12(19)17-8-9-6-4-3-5-7-9/h3-7,10-11,13,18H,8,16H2,1-2H3,(H,17,19)(H,20,21)	(2R,4S)-2-[(1R)-1-amino-2-(benzylamino)-2-oxoethyl]-5,5-dimethyl-1,3-thiazolidine-4-carboxylic acid	44602462	28
506	C26H42O6	0.7770106590636413	[M + H3N + H]+	CC(CCC(=O)O)C1CCC2C1(C(CC3C2C(CC4C3(CCC(C4)OC(=O)C)C)O)O)C	InChI=1S/C26H42O6/c1-14(5-8-23(30)31)18-6-7-19-24-20(13-22(29)26(18,19)4)25(3)10-9-17(32-15(2)27)11-16(25)12-21(24)28/h14,16-22,24,28-29H,5-13H2,1-4H3,(H,30,31)	4-[(5R,8R,10S,13R,17R)-3-acetyloxy-7,12-dihydroxy-10,13-dimethyl-2,3,4,5,6,7,8,9,11,12,14,15,16,17-tetradecahydro-1H-cyclopenta[a]phenanthren-17-yl]pentanoic acid	5315622	35
507	C12H18N4O	0.7769032758148142	[M + H]+	C1=CC=C(C=C1)C(=O)NCCCCN=C(N)N	InChI=1S/C12H18N4O/c13-12(14)16-9-5-4-8-15-11(17)10-6-2-1-3-7-10/h1-3,6-7H,4-5,8-9H2,(H,15,17)(H4,13,14,16)	Benzoylagmatine	439689	5
508	C26H46O6	0.7768472193145457	[M + H]+	CC(CCC(C(CO)O)O)C1CCC2C1(C(CC3C2C(CC4C3(CCC(C4)O)C)O)O)C	InChI=1S/C26H46O6/c1-14(4-7-20(29)22(31)13-27)17-5-6-18-24-19(12-23(32)26(17,18)3)25(2)9-8-16(28)10-15(25)11-21(24)30/h14-24,27-32H,4-13H2,1-3H3	27-Norcholestanehexol	196302	88
509	C22H43NO5	0.7764594382309918	[M - H2O + H]+	CCCCCCCCCCCCC(CC(=O)OC(CC(=O)O)C[N+](C)(C)C)O	InChI=1S/C22H43NO5/c1-5-6-7-8-9-10-11-12-13-14-15-19(24)16-22(27)28-20(17-21(25)26)18-23(2,3)4/h19-20,24H,5-18H2,1-4H3/p+1	null	131770394	85
510	C25H32N4O5	0.7762996705789538	[M + H]+	CC(C)C(C(=O)NC1=CC(=C(C=C1)OC)OC)NC(=O)N2CC3CC(C2)C4=CC=CC(=O)N4C3	InChI=1S/C25H32N4O5/c1-15(2)23(24(31)26-18-8-9-20(33-3)21(11-18)34-4)27-25(32)28-12-16-10-17(14-28)19-6-5-7-22(30)29(19)13-16/h5-9,11,15-17,23H,10,12-14H2,1-4H3,(H,26,31)(H,27,32)	null	1750830	2
511	C17H31NO4	0.7762306745240575	[M + H]+	C[N+](C)(C)CC(CC(=O)O)OC(=O)CCCCCCCC=C	InChI=1S/C17H31NO4/c1-5-6-7-8-9-10-11-12-17(21)22-15(13-16(19)20)14-18(2,3)4/h5,15H,1,6-14H2,2-4H3/p+1	9-Decenoylcarnitine	53481651	107
512	C16H32N2O3	0.775733457816732	[M + H]+	CC(C)CC(C(=O)NC(CC(C)C)C(=O)OC(C)(C)C)N	InChI=1S/C16H32N2O3/c1-10(2)8-12(17)14(19)18-13(9-11(3)4)15(20)21-16(5,6)7/h10-13H,8-9,17H2,1-7H3,(H,18,19)	tert-butyl 2-[(2-amino-4-methylpentanoyl)amino]-4-methylpentanoate	4615490	22
513	C19H24O11	0.7757188215742821	[M + H3N + H]+	CC1=CC(=O)[C@H]([C@]2([C@H]1C[C@@H]3[C@]45[C@@H]2[C@H]([C@@H]([C@]([C@@]4([C@H](C(=O)O3)O)O)(O[C@@H]5O)O)O)O)C)O	InChI=1S/C19H24O11/c1-5-3-7(20)11(22)16(2)6(5)4-8-17-10(16)9(21)12(23)19(28,30-15(17)26)18(17,27)13(24)14(25)29-8/h3,6,8-13,15,21-24,26-28H,4H2,1-2H3	null		21
514	C27H52NO7P	0.7755646111681599	[M + H]+	CCCCCC=CCC=CCCCCCCCCCCCC(=O)OCC(COP(=O)(O)OCCN)O	InChI=1S/C27H52NO7P/c1-2-3-4-5-6-7-8-9-10-11-12-13-14-15-16-17-18-19-20-21-27(30)33-24-26(29)25-35-36(31,32)34-23-22-28/h6-7,9-10,26,29H,2-5,8,11-25,28H2,1H3,(H,31,32)	Lysophosphatidylethanolamine(22:2/0:0)	52925143	34
515	C21H37NO4	0.7751226322588197	[M + H]+	CCCCCC=CCC=CCCCC(=O)OC(CC(=O)O)C[N+](C)(C)C	InChI=1S/C21H37NO4/c1-5-6-7-8-9-10-11-12-13-14-15-16-21(25)26-19(17-20(23)24)18-22(2,3)4/h9-10,12-13,19H,5-8,11,14-18H2,1-4H3/p+1	5-cis,8-cis-tetradecadienoylcarnitine	71464539	67
516	C24H34O14	0.77475381443551	[M + Na]+	COC1C(C(C(C(O1)COC2C(C(C(C(O2)COC(=O)C=CC3=CC(=C(C=C3)OC)OC)O)O)O)O)O)O	InChI=1S/C24H34O14/c1-32-12-6-4-11(8-13(12)33-2)5-7-16(25)35-9-14-17(26)20(29)22(31)24(38-14)36-10-15-18(27)19(28)21(30)23(34-3)37-15/h4-8,14-15,17-24,26-31H,9-10H2,1-3H3	null	73775277	10
517	C27H56NO7P	0.7746387672353585	[M + H]+	CCCCCCCCCCCCCCCCCCCCCC(=O)OCC(COP(=O)(O)OCCN)O	InChI=1S/C27H56NO7P/c1-2-3-4-5-6-7-8-9-10-11-12-13-14-15-16-17-18-19-20-21-27(30)33-24-26(29)25-35-36(31,32)34-23-22-28/h26,29H,2-25,28H2,1H3,(H,31,32)	Lysophosphatidylethanolamine(22:0/0:0)	52925144	22
518	C15H18N2O3	0.7746165297947374	[M + H]+	CC(C)C(=O)NC(CC1=CNC2=CC=CC=C21)C(=O)O	InChI=1S/C15H18N2O3/c1-9(2)14(18)17-13(15(19)20)7-10-8-16-12-6-4-3-5-11(10)12/h3-6,8-9,13,16H,7H2,1-2H3,(H,17,18)(H,19,20)	3-(1H-indol-3-yl)-2-(isobutyrylamino)propanoic acid	582733	16
519	C35H48N6O8	0.7745570715234528	[M + H]+	CC(C)CC1C(=O)NC(C(=O)NC(C(=O)NCC(=O)NC(C(=O)NC(C(=O)N1)CC2=CC=CC=C2)C(C)O)C(C)C)CC3=CC=C(C=C3)O	InChI=1S/C35H48N6O8/c1-19(2)15-25-31(45)38-27(17-23-11-13-24(43)14-12-23)33(47)41-29(20(3)4)34(48)36-18-28(44)40-30(21(5)42)35(49)39-26(32(46)37-25)16-22-9-7-6-8-10-22/h6-14,19-21,25-27,29-30,42-43H,15-18H2,1-5H3,(H,36,48)(H,37,46)(H,38,45)(H,39,49)(H,40,44)(H,41,47)	null	10101075	30
520	C37H40N4O5	0.7742910532975719	[M + H]+	CCC1=C(C2=NC1=CC3=C(C4=C([C@@H](C(=C5[C@H]([C@@H](C(=CC6=NC(=C2)C(=C6C)C=C)N5)C)CCC(=O)OCC)C4=N3)C(=O)OC)O)C)C	InChI=1S/C37H40N4O5/c1-9-21-17(4)24-14-26-19(6)23(12-13-30(42)46-11-3)34(40-26)32-33(37(44)45-8)36(43)31-20(7)27(41-35(31)32)16-29-22(10-2)18(5)25(39-29)15-28(21)38-24/h9,14-16,19,23,33,40,43H,1,10-13H2,2-8H3	null		7
521	C12H23NO8	0.7742332746533002	[M + H]+	CC(C(CO)OC1C(C(C(C(O1)CO)O)O)NC(=O)C)O	InChI=1S/C12H23NO8/c1-5(16)7(3-14)20-12-9(13-6(2)17)11(19)10(18)8(4-15)21-12/h5,7-12,14-16,18-19H,3-4H2,1-2H3,(H,13,17)	null	91855220	25
522	C19H28N4O5	0.7742329282693331	[M + H]+	CC(C)CC(C(=O)O)NC(=O)C(CC1=CC=CC=C1)NC(=O)CNC(=O)CN	InChI=1S/C19H28N4O5/c1-12(2)8-15(19(27)28)23-18(26)14(9-13-6-4-3-5-7-13)22-17(25)11-21-16(24)10-20/h3-7,12,14-15H,8-11,20H2,1-2H3,(H,21,24)(H,22,25)(H,23,26)(H,27,28)	Enkephalin-leu, des-tyr(1)-	2994	70
523	C14H25N3O7	0.7740537887735137	[M - H2O + H]+	CCC(C)C(C(=O)NC(CO)C(=O)O)NC(=O)C(CCC(=O)O)N	InChI=1S/C14H25N3O7/c1-3-7(2)11(13(22)16-9(6-18)14(23)24)17-12(21)8(15)4-5-10(19)20/h7-9,11,18H,3-6,15H2,1-2H3,(H,16,22)(H,17,21)(H,19,20)(H,23,24)	L-alpha-glutamyl-L-isoleucyl-L-serine	18220311	48
524	C22H45NO3	0.7739647973238519	[M + Na]+	CCCCCCCC(C)CCCCCCCCCC(=O)NC(CO)CO	InChI=1S/C22H45NO3/c1-3-4-5-9-12-15-20(2)16-13-10-7-6-8-11-14-17-22(26)23-21(18-24)19-25/h20-21,24-25H,3-19H2,1-2H3,(H,23,26)	null	102413368	289
525	C9H15NO5S	0.7736677002245194	[M - H2O + H]+	CC(CSCC(C(=O)O)NC(=O)C)C(=O)O	InChI=1S/C9H15NO5S/c1-5(8(12)13)3-16-4-7(9(14)15)10-6(2)11/h5,7H,3-4H2,1-2H3,(H,10,11)(H,12,13)(H,14,15)	N-Acetyl-S-(2-carboxypropyl)cysteine	175510	12
526	C20H30O9	0.7735324152602202	[M - H4O2 + H]+	C[C@@]12C[C@@H]([C@H]([C@@H]([C@H]1[C@@](CC[C@H]2O)(CO)O)O)C(=C)C(=O)OC)OC(=O)C(=C)CO	InChI=1S/C20H30O9/c1-10(8-21)17(25)29-12-7-19(3)13(23)5-6-20(27,9-22)16(19)15(24)14(12)11(2)18(26)28-4/h12-16,21-24,27H,1-2,5-9H2,3-4H3	null		54
527	C6H10N2O3	0.773472628791472	[M + H]+	C1CC(N(C1)C(=O)N)C(=O)O	InChI=1S/C6H10N2O3/c7-6(11)8-3-1-2-4(8)5(9)10/h4H,1-3H2,(H2,7,11)(H,9,10)	1-carbamoylproline	217338	126
528	C35H69NO3	0.7733391513022626	[M + H]+	CCCCCCCCCCCCCCCCC(=O)NC(CO)C(C=CCCCCCCCCCCCCC)O	InChI=1S/C35H69NO3/c1-3-5-7-9-11-13-15-17-19-21-23-25-27-29-31-35(39)36-33(32-37)34(38)30-28-26-24-22-20-18-16-14-12-10-8-6-4-2/h28,30,33-34,37-38H,3-27,29,31-32H2,1-2H3,(H,36,39)	C17 Ceramide (d18:1/17:0)	11664003	23
529	C25H45NO5	0.773333251399659	[M + H]+	CCCCCC=CCC=CCCCCCC(CC(=O)OC(CC(=O)O)C[N+](C)(C)C)O	InChI=1S/C25H45NO5/c1-5-6-7-8-9-10-11-12-13-14-15-16-17-18-22(27)19-25(30)31-23(20-24(28)29)21-26(2,3)4/h9-10,12-13,22-23,27H,5-8,11,14-21H2,1-4H3/p+1	3-hydroxylinoleylcarnitine	71464556	77
530	C22H29N5O5	0.7733053555977131	[M + Na]+	C1CC(=O)NC1C(=O)NC(CCCCN)C(=O)NC(CC2=CNC3=CC=CC=C32)C(=O)O	InChI=1S/C22H29N5O5/c23-10-4-3-7-16(26-21(30)17-8-9-19(28)25-17)20(29)27-18(22(31)32)11-13-12-24-15-6-2-1-5-14(13)15/h1-2,5-6,12,16-18,24H,3-4,7-11,23H2,(H,25,28)(H,26,30)(H,27,29)(H,31,32)	L-Tryptophan, 5-oxo-L-prolyl-L-lysyl-	446810	12
531	C28H50NO7P	0.7727765434992043	[M + H]+	CCCCCC=CCC=CCC=CCC=CCCCC(=O)OCC(COP(=O)(O)OCC[N+](C)(C)C)O	InChI=1S/C28H50NO7P/c1-5-6-7-8-9-10-11-12-13-14-15-16-17-18-19-20-21-22-28(31)34-25-27(30)26-36-37(32,33)35-24-23-29(2,3)4/h9-10,12-13,15-16,18-19,27,30H,5-8,11,14,17,20-26H2,1-4H3/p+1	Lysophosphatidylcholine(20:4n6/0:0)	5314001	165
532	C36H68NO8P	0.7726424884953303	[M + H]+	CCCCCCC=CCCCCCCCC(=O)OCC(COP(=O)(O)OCCNC)OC(=O)CCCCCCCC=CCCCC	InChI=1S/C36H68NO8P/c1-4-6-8-10-12-14-16-17-19-20-22-24-26-28-35(38)42-32-34(33-44-46(40,41)43-31-30-37-3)45-36(39)29-27-25-23-21-18-15-13-11-9-7-5-2/h11,13-14,16,34,37H,4-10,12,15,17-33H2,1-3H3,(H,40,41)	null	131820177	8
533	C34H38O14	0.7724371863932187	[M + H]+	COC1=C(C(=C2CCCCC(=O)CCC3=CC(=C(C=C3)O)C1=C2)OC4C(C(C(C(O4)COC(=O)C5=CC(=C(C(=C5)O)O)O)O)O)O)OC	InChI=1S/C34H38O14/c1-44-31-21-12-17(5-3-4-6-19(35)9-7-16-8-10-22(36)20(21)11-16)30(32(31)45-2)48-34-29(42)28(41)27(40)25(47-34)15-46-33(43)18-13-23(37)26(39)24(38)14-18/h8,10-14,25,27-29,34,36-42H,3-7,9,15H2,1-2H3	null	71451260	3
534	C18H33NO	0.7723249325210245	[M + H]+	CCCCCC=CCC=CCCCCCCCC(=O)N	InChI=1S/C18H33NO/c1-2-3-4-5-6-7-8-9-10-11-12-13-14-15-16-17-18(19)20/h6-7,9-10H,2-5,8,11-17H2,1H3,(H2,19,20)	linoleamide	3930	296
535	C40H77NO10	0.7720885960805824	[M - H4O2 + H]+	CCCCCCC=CCCCCCCCC(=O)NC(COC1C(C(C(C(O1)CO)O)O)O)C(C(CCCCCCCC(CCCCCC)O)O)O	InChI=1S/C40H77NO10/c1-3-5-7-9-10-11-12-13-14-15-16-20-24-28-35(45)41-32(30-50-40-39(49)38(48)37(47)34(29-42)51-40)36(46)33(44)27-23-19-17-18-22-26-31(43)25-21-8-6-4-2/h11-12,31-34,36-40,42-44,46-49H,3-10,13-30H2,1-2H3,(H,41,45)	null	11136363	17
536	C6H14NO8P	0.7719395362245056	[M + H]+	C(C(COP(=O)(O)OCC(C(=O)O)N)O)O	InChI=1S/C6H14NO8P/c7-5(6(10)11)3-15-16(12,13)14-2-4(9)1-8/h4-5,8-9H,1-3,7H2,(H,10,11)(H,12,13)	Glycerophosphoserine	453627	41
537	C14H15NO7	0.7717580175956009	[M + H]+	C1=CC=C2C(=C1)C(=CN2)OC3C(C(C(C(O3)C(=O)O)O)O)O	InChI=1S/C14H15NO7/c16-9-10(17)12(13(19)20)22-14(11(9)18)21-8-5-15-7-4-2-1-3-6(7)8/h1-5,9-12,14-18H,(H,19,20)	XGLUC, Sodium Salt	2733785	4
538	C38H78NO7P	0.7716534650817323	[M + H]+	CCCCCCCCCCCCCCCC(=O)OC(COCCCCCCCCCCCCCC)COP(=O)(O)OCC[N+](C)(C)C	InChI=1S/C38H78NO7P/c1-6-8-10-12-14-16-18-20-21-23-25-27-29-31-38(40)46-37(36-45-47(41,42)44-34-32-39(3,4)5)35-43-33-30-28-26-24-22-19-17-15-13-11-9-7-2/h37H,6-36H2,1-5H3/p+1	1-Myristyl-2-palmitoyl-sn-glycero-3-phosphocholine	5313857	9
539	C38H78NO7P	0.7715555336373434	[M + H]+	CCCCCCCCCCCCCCCCCCOCC(COP(=O)(O)OCC[N+](C)(C)C)OC(=O)CCCCCCCCCCC	InChI=1S/C38H78NO7P/c1-6-8-10-12-14-16-17-18-19-20-21-22-24-26-28-30-33-43-35-37(36-45-47(41,42)44-34-32-39(3,4)5)46-38(40)31-29-27-25-23-15-13-11-9-7-2/h37H,6-36H2,1-5H3/p+1	1-octadecyl-2-dodecanoyl-glycero-3-phosphocholine	52923764	7
540	C38H78NO7P	0.7715324343813799	[M + H]+	CCCCCCCCCCCCCCCCOCC(COP(=O)(O)OCC[N+](C)(C)C)OC(=O)CCCCCCCCCCCCC	InChI=1S/C38H78NO7P/c1-6-8-10-12-14-16-18-19-20-22-24-26-28-30-33-43-35-37(36-45-47(41,42)44-34-32-39(3,4)5)46-38(40)31-29-27-25-23-21-17-15-13-11-9-7-2/h37H,6-36H2,1-5H3/p+1	1-hexadecyl-2-tetradecanoyl-glycero-3-phosphocholine	52923734	5
541	C29H39NO5	0.7713405897770995	[M - H2O + H]+	CC1CC=CC2C(C(=C)C(C3C2(C(=O)CC(C(C1)(C)O)OC)C(=O)NC3CC4=CC=CC=C4)C)O	InChI=1S/C29H39NO5/c1-17-10-9-13-21-26(32)19(3)18(2)25-22(14-20-11-7-6-8-12-20)30-27(33)29(21,25)23(31)15-24(35-5)28(4,34)16-17/h6-9,11-13,17-18,21-22,24-26,32,34H,3,10,14-16H2,1-2,4-5H3,(H,30,33)	null	15223849	4
542	C24H47NO4	0.7709496284930629	[M + H]+	CCCCCCCCCCCCCC=CC(C(CO)NC(=O)C(CCCC)O)O	InChI=1S/C24H47NO4/c1-3-5-7-8-9-10-11-12-13-14-15-16-17-19-22(27)21(20-26)25-24(29)23(28)18-6-4-2/h17,19,21-23,26-28H,3-16,18,20H2,1-2H3,(H,25,29)	null	49843564	88
543	C25H36O9	0.7707334384090907	[M + H3N + H]+	CC12CCC(CC1CCC3C2C(=O)CC4(C3CCC4=O)C)OC5C(C(C(C(O5)C(=O)O)O)O)O	InChI=1S/C25H36O9/c1-24-8-7-12(33-23-20(30)18(28)19(29)21(34-23)22(31)32)9-11(24)3-4-13-14-5-6-16(27)25(14,2)10-15(26)17(13)24/h11-14,17-21,23,28-30H,3-10H2,1-2H3,(H,31,32)	Androsterone, glucuronide	270604	21
544	C25H43NO	0.7703998264090439	[M + H]+	CCCCCCCCCCCCCCCCCC(=O)NCC1=CC=CC=C1	InChI=1S/C25H43NO/c1-2-3-4-5-6-7-8-9-10-11-12-13-14-15-19-22-25(27)26-23-24-20-17-16-18-21-24/h16-18,20-21H,2-15,19,22-23H2,1H3,(H,26,27)	N-benzylstearamide	220495	47
545	C34H67NO3	0.7703875986880951	[M - H2O + H]+	CCCCCCCCCCCCCCCCCCCC(=O)NC(CO)C(C=CCCCCCCCCC)O	InChI=1S/C34H67NO3/c1-3-5-7-9-11-13-14-15-16-17-18-19-20-22-24-26-28-30-34(38)35-32(31-36)33(37)29-27-25-23-21-12-10-8-6-4-2/h27,29,32-33,36-37H,3-26,28,30-31H2,1-2H3,(H,35,38)	N-(eicosanoyl)-tetradecasphing-4-enine	11092732	203
546	C14H28N2O3	0.770304004650369	[M + H]+	CCCCCCCC(=O)NCCCCC(C(=O)O)N	InChI=1S/C14H28N2O3/c1-2-3-4-5-6-10-13(17)16-11-8-7-9-12(15)14(18)19/h12H,2-11,15H2,1H3,(H,16,17)(H,18,19)	n6-octanoyl-l-lysine	90242	39
547	C13H12N2O3	0.7702479404131567	[M + H]+	C1=CC=C2C(=C1)C(=CN2)C=CC(=O)NCC(=O)O	InChI=1S/C13H12N2O3/c16-12(15-8-13(17)18)6-5-9-7-14-11-4-2-1-3-10(9)11/h1-7,14H,8H2,(H,15,16)(H,17,18)	Indoleacrylic glycine	188972	57
548	C26H45NO5S	0.7701457111305461	[M - H2O + H]+	CC(CCC(=O)NCCS(=O)(=O)O)C1CCC2C1(CCC3C2CCC4C3(CCC(C4)O)C)C	InChI=1S/C26H45NO5S/c1-17(4-9-24(29)27-14-15-33(30,31)32)21-7-8-22-20-6-5-18-16-19(28)10-12-25(18,2)23(20)11-13-26(21,22)3/h17-23,28H,4-16H2,1-3H3,(H,27,29)(H,30,31,32)	Taurolithocholate	10595	31
549	C32H44O15	0.7699137758639455	[M + H3N + H]+	CC1C(C(C(C(O1)OCC2C(OC3=C(C=C(C=C23)CCCOC4C(C(C(C(O4)CO)O)O)O)OC)C5=CC(=C(C=C5)O)OC)O)O)O	InChI=1S/C32H44O15/c1-14-23(35)25(37)27(39)32(45-14)44-13-18-17-9-15(5-4-8-43-31-28(40)26(38)24(36)22(12-33)46-31)10-21(42-3)30(17)47-29(18)16-6-7-19(34)20(11-16)41-2/h6-7,9-11,14,18,22-29,31-40H,4-5,8,12-13H2,1-3H3	(2R,3R,4R,5R,6S)-2-[[(2S,3R)-2-(4-hydroxy-3-methoxyphenyl)-7-methoxy-5-[3-[(2R,3R,4S,5S,6R)-3,4,5-trihydroxy-6-(hydroxymethyl)oxan-2-yl]oxypropyl]-2,3-dihydro-1-benzofuran-3-yl]methoxy]-6-methyloxane-3,4,5-triol	21589938	1
550	C33H50O8	0.7693166700132493	[M + H]+	CC1C2C(CC3C2(CCC4C3CC=C5C4(CCC(C5)OC6C(C(C(C(O6)CO)O)O)O)C)C)OC17CCC(=C)CO7	InChI=1S/C33H50O8/c1-17-7-12-33(38-16-17)18(2)26-24(41-33)14-23-21-6-5-19-13-20(8-10-31(19,3)22(21)9-11-32(23,26)4)39-30-29(37)28(36)27(35)25(15-34)40-30/h5,18,20-30,34-37H,1,6-16H2,2-4H3	null	101421465	2
551	C19H26N2O7	0.7692731267773592	[M - H2O + H]+	CC(C)CC(C(=O)NC(CCC(=O)O)C(=O)O)NC(=O)OCC1=CC=CC=C1	InChI=1S/C19H26N2O7/c1-12(2)10-15(17(24)20-14(18(25)26)8-9-16(22)23)21-19(27)28-11-13-6-4-3-5-7-13/h3-7,12,14-15H,8-11H2,1-2H3,(H,20,24)(H,21,27)(H,22,23)(H,25,26)	null	69583605	22
552	C8H13NO4S	0.7690999655516582	[M + H]+	CC(=O)NC(CS(=O)CC=C)C(=O)O	InChI=1S/C8H13NO4S/c1-3-4-14(13)5-7(8(11)12)9-6(2)10/h3,7H,1,4-5H2,2H3,(H,9,10)(H,11,12)	null	121350879	21
553	C12H25NO	0.7690977226170572	[M + H]+	CCCCCCCCCCCC(=O)N	InChI=1S/C12H25NO/c1-2-3-4-5-6-7-8-9-10-11-12(13)14/h2-11H2,1H3,(H2,13,14)	Amide KK	14256	355
554	C24H34O	0.7690969644013664	[M - H2O + H]+	CC12CCC(=C3C=CC=C3)CC1CCC4C2CCC5(C4CCC5O)C	InChI=1S/C24H34O/c1-23-13-11-17(16-5-3-4-6-16)15-18(23)7-8-19-20-9-10-22(25)24(20,2)14-12-21(19)23/h3-6,18-22,25H,7-15H2,1-2H3	3-(cyclopenta-2,4-dien-1-ylidene)androstan-17-ol	246445	180
555	C17H29N3O6S	0.7689333793707178	[M + Na]+	CSCCC(C(=O)NCC1CCC(CC1)C(=O)NC(CC(=O)O)C(=O)O)N	InChI=1S/C17H29N3O6S/c1-27-7-6-12(18)16(24)19-9-10-2-4-11(5-3-10)15(23)20-13(17(25)26)8-14(21)22/h10-13H,2-9,18H2,1H3,(H,19,24)(H,20,23)(H,21,22)(H,25,26)	(2S)-2-[[4-[[[(2S)-2-azaniumyl-4-methylsulfanylbutanoyl]amino]methyl]cyclohexanecarbonyl]amino]butanedioate	7097220	8
556	C12H10N2O3S2	0.7687428867129275	[M + H]+	COC1=CC2=C(C=C1)N=C(S2)C3=NC(CS3)C(=O)O	InChI=1S/C12H10N2O3S2/c1-17-6-2-3-7-9(4-6)19-11(13-7)10-14-8(5-18-10)12(15)16/h2-4,8H,5H2,1H3,(H,15,16)	Luciferin 6 inverted exclamation marka-methyl ether sodium salt	688511	2
557	C23H45NO3	0.7685216274879296	[M - H2O + H]+	CCCCCCCCCCCCC=CC(C(CO)NC(=O)CCCCC)O	InChI=1S/C23H45NO3/c1-3-5-7-8-9-10-11-12-13-14-15-17-18-22(26)21(20-25)24-23(27)19-16-6-4-2/h17-18,21-22,25-26H,3-16,19-20H2,1-2H3,(H,24,27)	N-[(E)-1,3-dihydroxyheptadec-4-en-2-yl]hexanamide	11825153	121
558	C25H36N4O7	0.7684060556067281	[M + H]+	CC(C)C(C(=O)N1CCCC1C(=O)N2CC(CC2C(=O)O)O)NC(=O)C(C(CC3=CC=CC=C3)N)O	InChI=1S/C25H36N4O7/c1-14(2)20(27-22(32)21(31)17(26)11-15-7-4-3-5-8-15)24(34)28-10-6-9-18(28)23(33)29-13-16(30)12-19(29)25(35)36/h3-5,7-8,14,16-21,30-31H,6,9-13,26H2,1-2H3,(H,27,32)(H,35,36)	null	9935904	56
559	C30H60NO7P	0.7681415723988927	[M - H2O + H]+	CCCCCCCCC=CCCCCCCCCCCCC(=O)OCC(COP(=O)(O)OCC[N+](C)(C)C)O	InChI=1S/C30H60NO7P/c1-5-6-7-8-9-10-11-12-13-14-15-16-17-18-19-20-21-22-23-24-30(33)36-27-29(32)28-38-39(34,35)37-26-25-31(2,3)4/h12-13,29,32H,5-11,14-28H2,1-4H3/p+1	Lysophosphatidylcholine(22:1/0:0)	53480471	100
560	C13H18N2O	0.7679439501753779	[M + H]+	C1=CC=C(C=C1)C=CC(=O)NCCCCN	InChI=1S/C13H18N2O/c14-10-4-5-11-15-13(16)9-8-12-6-2-1-3-7-12/h1-3,6-9H,4-5,10-11,14H2,(H,15,16)	null	12073937	23
561	C13H26O4	0.7675291769877641	[M - H2O + H]+	CCCCCCCCCC(=O)OCC(CO)O	InChI=1S/C13H26O4/c1-2-3-4-5-6-7-8-9-13(16)17-11-12(15)10-14/h12,14-15H,2-11H2,1H3	Glyceryl caprate	92926	65
562	C13H23N3O4	0.7672925492242508	[M + H]+	CC(C)CC(C(=O)NCC(=O)O)NC(=O)C1CCCN1	InChI=1S/C13H23N3O4/c1-8(2)6-10(12(19)15-7-11(17)18)16-13(20)9-4-3-5-14-9/h8-10,14H,3-7H2,1-2H3,(H,15,19)(H,16,20)(H,17,18)	Prolyl-leucyl-glycine	169533	59
563	C18H29N3O6	0.7672464998892787	[M + H3N + H]+	CCCNC(=O)C1C(O1)C(=O)NC(C(C)CC)C(=O)N2CCCC2C(=O)O	InChI=1S/C18H29N3O6/c1-4-8-19-15(22)13-14(27-13)16(23)20-12(10(3)5-2)17(24)21-9-6-7-11(21)18(25)26/h10-14H,4-9H2,1-3H3,(H,19,22)(H,20,23)(H,25,26)	ACMC-20mvda	122165	49
564	C9H14N2O3	0.7666868143274798	[M + H]+	CC1=NC=CN=C1CC(C(CO)O)O	InChI=1S/C9H14N2O3/c1-6-7(11-3-2-10-6)4-8(13)9(14)5-12/h2-3,8-9,12-14H,4-5H2,1H3	4-(3-methylpyrazin-2-yl)butane-1,2,3-triol	5319803	53
565	C17H18O8	0.7661808320879737	[M + H]+	CC1C2(C(=O)C3=C(C=CC=C3O)C(=O)C2(CC(O1)CC(=O)OC)O)O	InChI=1S/C17H18O8/c1-8-17(23)15(21)13-10(4-3-5-11(13)18)14(20)16(17,22)7-9(25-8)6-12(19)24-2/h3-5,8-9,18,22-23H,6-7H2,1-2H3	null	50925565	1
566	C15H17N5O6S2	0.7658591749559229	[M + H]+	COCC1=C(N2C(C(C2=O)NC(=O)C(=NOC)C3=CSC(=N3)N)SC1)C(=O)O	InChI=1S/C15H17N5O6S2/c1-25-3-6-4-27-13-9(12(22)20(13)10(6)14(23)24)18-11(21)8(19-26-2)7-5-28-15(16)17-7/h5,9,13H,3-4H2,1-2H3,(H2,16,17)(H,18,21)(H,23,24)	Epoxim	54547	4
567	C16H27N5O4	0.7655272725279316	[M + H]+	CC(C)NC(=O)N1CCN(CC1C(=O)NC2CCCNC2=O)C(=O)C	InChI=1S/C16H27N5O4/c1-10(2)18-16(25)21-8-7-20(11(3)22)9-13(21)15(24)19-12-5-4-6-17-14(12)23/h10,12-13H,4-9H2,1-3H3,(H,17,23)(H,18,25)(H,19,24)	(2S)-4-acetyl-2-N-[(3S)-2-oxopiperidin-3-yl]-1-N-propan-2-ylpiperazine-1,2-dicarboxamide	11942708	25
568	C36H71O10P	0.7655012141744272	[M + H]+	CCCCCCCCCCCCCCCC(=O)OC(COC(=O)CCCCCCCCCCCCC)COP(=O)(O)OCC(CO)O	InChI=1S/C36H71O10P/c1-3-5-7-9-11-13-15-16-18-20-22-24-26-28-36(40)46-34(32-45-47(41,42)44-30-33(38)29-37)31-43-35(39)27-25-23-21-19-17-14-12-10-8-6-4-2/h33-34,37-38H,3-32H2,1-2H3,(H,41,42)	1-myristoyl-2-palmitoyl-sn-glycero-3-phospho-(1''-sn-glycerol)	9547116	10
569	C36H71O10P	0.7655012141744187	[M + H]+	CCCCCCCCCCCCCCCC(=O)OCC(COP(=O)(O)OCC(CO)O)OC(=O)CCCCCCCCCCCCC	InChI=1S/C36H71O10P/c1-3-5-7-9-11-13-15-16-18-19-21-23-25-27-35(39)43-31-34(32-45-47(41,42)44-30-33(38)29-37)46-36(40)28-26-24-22-20-17-14-12-10-8-6-4-2/h33-34,37-38H,3-32H2,1-2H3,(H,41,42)	1-hexadecanoyl-2-tetradecanoyl-glycero-3-phospho-(1''-sn-glycerol)	52927237	5
570	C16H21N3O7S	0.7653568206685017	[M + Na]+	CC1=C(N2C(C(C2=O)NC(=O)CCCC(C(=O)O)NC(=O)C)SC1)C(=O)O	InChI=1S/C16H21N3O7S/c1-7-6-27-14-11(13(22)19(14)12(7)16(25)26)18-10(21)5-3-4-9(15(23)24)17-8(2)20/h9,11,14H,3-6H2,1-2H3,(H,17,20)(H,18,21)(H,23,24)(H,25,26)	null	122201173	2
571	C35H39N5O4	0.7650320506914451	[M + H]+	CC(C)C(C(=O)N1C(C(=O)N2CCCC2C1=O)CC3=CC=CC=C3)NC(=O)C4CN(C5CC6=CNC7=CC=CC(=C67)C5=C4)C	InChI=1S/C35H39N5O4/c1-20(2)31(35(44)40-29(15-21-9-5-4-6-10-21)33(42)39-14-8-13-27(39)34(40)43)37-32(41)23-16-25-24-11-7-12-26-30(24)22(18-36-26)17-28(25)38(3)19-23/h4-7,9-12,16,18,20,23,27-29,31,36H,8,13-15,17,19H2,1-3H3,(H,37,41)	N-[1-(3-benzyl-1,4-dioxohexahydropyrrolo[1,2-a]pyrazin-2(1H)-yl)-3-methyl-1-oxobutan-2-yl]-6-methyl-9,10-didehydroergoline-8-carboxamide	179573	27
572	C38H70O5	0.7648415301612027	[M + H3N + H]+	CCCCCCCCCCCCCCC(=O)OCC(CO)OC(=O)CCCCCCCCCC=CCC=CCCCCC	InChI=1S/C38H70O5/c1-3-5-7-9-11-13-15-17-18-19-20-21-23-25-27-29-31-33-38(41)43-36(34-39)35-42-37(40)32-30-28-26-24-22-16-14-12-10-8-6-4-2/h11,13,17-18,36,39H,3-10,12,14-16,19-35H2,1-2H3	Diacylglycerol(15:0/20:2)	53478009	6
573	C19H36NO9P	0.7647040967740643	[M + H]+	CCCCCC(=O)OCC(COP(=O)(O)OCC[N+](C)(C)C)OC(=O)CCCC=O	InChI=1S/C19H36NO9P/c1-5-6-7-10-18(22)26-15-17(29-19(23)11-8-9-13-21)16-28-30(24,25)27-14-12-20(2,3)4/h13,17H,5-12,14-16H2,1-4H3/p+1	Epitope ID:150914	49852408	5
574	C17H31N3O4	0.7646382803454109	[M + H]+	CC(C)CC(C(=O)NC(CC(C)C)C(=O)N1CCCC1C(=O)O)N	InChI=1S/C17H31N3O4/c1-10(2)8-12(18)15(21)19-13(9-11(3)4)16(22)20-7-5-6-14(20)17(23)24/h10-14H,5-9,18H2,1-4H3,(H,19,21)(H,23,24)	1-[2-[(2-amino-4-methylpentanoyl)amino]-4-methylpentanoyl]pyrrolidine-2-carboxylic acid	19739648	75
575	C22H44NO7P	0.7639659005149515	[M + H]+	CCCCC=CCCCCCCCC(=O)OCC(COP(=O)(O)OCC[N+](C)(C)C)O	InChI=1S/C22H44NO7P/c1-5-6-7-8-9-10-11-12-13-14-15-16-22(25)28-19-21(24)20-30-31(26,27)29-18-17-23(2,3)4/h8-9,21,24H,5-7,10-20H2,1-4H3/p+1	Lysophosphatidylcholine(14:1/0:0)	5313975	173
576	C27H36N4O3	0.7638487095179468	[M + H]+	CC1=CC=C(C=C1)NC(=O)C(C(C)C)NC(=O)C2CCN(CC2)C(=O)C(CC3=CC=CC=C3)N	InChI=1S/C27H36N4O3/c1-18(2)24(26(33)29-22-11-9-19(3)10-12-22)30-25(32)21-13-15-31(16-14-21)27(34)23(28)17-20-7-5-4-6-8-20/h4-12,18,21,23-24H,13-17,28H2,1-3H3,(H,29,33)(H,30,32)	N-{2-methyl-1-[(4-methylphenyl)carbamoyl]propyl}-1-phenylalanylpiperidine-4-carboxamide	3789344	29
577	C30H42N6O7	0.763661884981171	[M + Na]+	CC(C)C(C(=O)NC(CC1=CC=CC=C1)CO)NC(=O)C(CCCNC(=O)N)NC(=O)NC(CC2=CC=CC=C2)C(=O)O	InChI=1S/C30H42N6O7/c1-19(2)25(27(39)33-22(18-37)16-20-10-5-3-6-11-20)36-26(38)23(14-9-15-32-29(31)42)34-30(43)35-24(28(40)41)17-21-12-7-4-8-13-21/h3-8,10-13,19,22-25,37H,9,14-18H2,1-2H3,(H,33,39)(H,36,38)(H,40,41)(H3,31,32,42)(H2,34,35,43)	Valinamide, N5-(aminocarbonyl)-N2-(((1-carboxy-2-phenylethyl)amino)carbonyl)ornithyl-N-(1-(hydroxymethyl)-2-phenylethyl)-	9894915	25
578	C24H38O19	0.7636369482476345	[M - H2O + H]+	C1C2C(C(O1)C(C(O2)O)O)OC3C(C(C(C(O3)CO)O)OC4C(C5C(C(O4)CO5)OC6C(C(C(C(O6)CO)O)O)O)O)O	InChI=1S/C24H38O19/c25-1-5-9(27)11(29)12(30)22(38-5)41-17-8-4-36-20(17)15(33)24(40-8)43-18-10(28)6(2-26)39-23(14(18)32)42-16-7-3-35-19(16)13(31)21(34)37-7/h5-34H,1-4H2	Agarose	4604180	3
579	C18H24O13	0.7636265190389717	[M + H3N + H]+	C1C(C(C(O1)OC2C(C(C(OC2OC3=CC(=C(C=C3)O)C(=O)O)CO)O)O)O)(CO)O	InChI=1S/C18H24O13/c19-4-10-11(22)12(23)13(31-17-14(24)18(27,5-20)6-28-17)16(30-10)29-7-1-2-9(21)8(3-7)15(25)26/h1-3,10-14,16-17,19-24,27H,4-6H2,(H,25,26)	null	129851787	2
580	C36H38N4O5	0.7635695864992549	[M + H]+	C1=CC=C(C=C1)CC(C(=O)NC(CC2=CC=CC=C2)C(=O)NC(CC3=CC=CC=C3)C(=O)NC(CC4=CC=CC=C4)C(=O)O)N	InChI=1S/C36H38N4O5/c37-29(21-25-13-5-1-6-14-25)33(41)38-30(22-26-15-7-2-8-16-26)34(42)39-31(23-27-17-9-3-10-18-27)35(43)40-32(36(44)45)24-28-19-11-4-12-20-28/h1-20,29-32H,21-24,37H2,(H,38,41)(H,39,42)(H,40,43)(H,44,45)	D-Phenylalanine, D-phenylalanyl-D-phenylalanyl-D-phenylalanyl-	3340486	6
581	C23H36O	0.7632594490416664	[M + H]+	CC1(CCCC2(C1CCC3C2CCC4(C3CCC4(C#C)O)C)C)C	InChI=1S/C23H36O/c1-6-23(24)15-11-18-16-8-9-19-20(2,3)12-7-13-21(19,4)17(16)10-14-22(18,23)5/h1,16-19,24H,7-15H2,2-5H3	17-ethynyl-4,4,10,13-tetramethyl-2,3,5,6,7,8,9,11,12,14,15,16-dodecahydro-1H-cyclopenta[a]phenanthren-17-ol	2748118	31
582	C25H36N6O6	0.7629193275340188	[M + Na]+	C1CC(N(C1)C(=O)OCC2=CC=CC=C2)C(=O)N3CCC(CC3)C(=O)NC(CCCN=C(N)N)C(=O)O	InChI=1S/C25H36N6O6/c26-24(27)28-12-4-8-19(23(34)35)29-21(32)18-10-14-30(15-11-18)22(33)20-9-5-13-31(20)25(36)37-16-17-6-2-1-3-7-17/h1-3,6-7,18-20H,4-5,8-16H2,(H,29,32)(H,34,35)(H4,26,27,28)	5-(diaminomethylideneamino)-2-[[1-(1-phenylmethoxycarbonylpyrrolidine-2-carbonyl)piperidine-4-carbonyl]amino]pentanoic acid	4835301	20
583	C25H34O9	0.7628135907626372	[M + H3N + H]+	C1=CC(=CC=C1CCC(CC(CCC2=CC=C(C=C2)O)OC3C(C(C(C(O3)CO)O)O)O)O)O	InChI=1S/C25H34O9/c26-14-21-22(30)23(31)24(32)25(34-21)33-20(12-6-16-3-9-18(28)10-4-16)13-19(29)11-5-15-1-7-17(27)8-2-15/h1-4,7-10,19-32H,5-6,11-14H2	null	9982517	20
584	C37H74NO8P	0.7627947587711099	[M + H]+	CCCCCCCCCCCCCCCCCC(=O)OCC(COP(=O)(O)OCCN)OC(=O)CCCCCCCCCCCCC	InChI=1S/C37H74NO8P/c1-3-5-7-9-11-13-15-16-17-18-20-21-23-25-27-29-36(39)43-33-35(34-45-47(41,42)44-32-31-38)46-37(40)30-28-26-24-22-19-14-12-10-8-6-4-2/h35H,3-34,38H2,1-2H3,(H,41,42)	1-stearoyl-2-myristoyl-sn-glycero-3-phosphoethanolamine	447790	21
585	C10H17N3O3	0.7625800534903023	[M + H]+	CCC(C)C1C(=O)NC(C(=O)N1)CC(=O)N	InChI=1S/C10H17N3O3/c1-3-5(2)8-10(16)12-6(4-7(11)14)9(15)13-8/h5-6,8H,3-4H2,1-2H3,(H2,11,14)(H,12,16)(H,13,15)	2-[(2R,5R)-5-(butan-2-yl)-3,6-dioxopiperazin-2-yl]acetamide	11218418	53
586	C7H14NO5P	0.7621472549925478	[M + H]+	CC(=O)NC(CCP(=O)(C)O)C(=O)O	InChI=1S/C7H14NO5P/c1-5(9)8-6(7(10)11)3-4-14(2,12)13/h6H,3-4H2,1-2H3,(H,8,9)(H,10,11)(H,12,13)	N-Acetylphinothricin	9815914	2
587	C38H75N2O6P	0.7621348700229298	[M + H]+	CCCCCCCCCC=CC(C(COP(=O)(O)OCCN)NC(=O)CCCCCCCCCCCC=CCCCCCCCC)O	InChI=1S/C38H75N2O6P/c1-3-5-7-9-11-13-14-15-16-17-18-19-20-21-22-24-26-28-30-32-38(42)40-36(35-46-47(43,44)45-34-33-39)37(41)31-29-27-25-23-12-10-8-6-4-2/h15-16,29,31,36-37,41H,3-14,17-28,30,32-35,39H2,1-2H3,(H,40,42)(H,43,44)	N-(13Z-docosenoyl)-tetradecasphing-4-enine-1-phosphoethanolamine	70698992	5
588	C27H44	0.7619241139872921	[M + H]+	CC(C)CCCC(C)C1CCC2C1(CCC3C2CC=C4C3(CCC=C4)C)C	InChI=1S/C27H44/c1-19(2)9-8-10-20(3)23-14-15-24-22-13-12-21-11-6-7-17-26(21,4)25(22)16-18-27(23,24)5/h6,11-12,19-20,22-25H,7-10,13-18H2,1-5H3	Cholesterilene	92835	480
589	C37H74NO8P	0.7615080655907822	[M + H]+	CCCCCCCCCCCCCCCCCC(=O)OC(COC(=O)CCCCCCCCCCCCC)COP(=O)(O)OCCN	InChI=1S/C37H74NO8P/c1-3-5-7-9-11-13-15-16-17-18-20-22-24-26-28-30-37(40)46-35(34-45-47(41,42)44-32-31-38)33-43-36(39)29-27-25-23-21-19-14-12-10-8-6-4-2/h35H,3-34,38H2,1-2H3,(H,41,42)	1-myristoyl-2-stearoyl-sn-glycero-3-phosphoethanolamine	49786976	32
590	C17H32O5	0.7613769425515423	[M - H4O2 + H]+	C(CCCC(CCCCCCCC(=O)O)O)CCCC(=O)O	InChI=1S/C17H32O5/c18-15(11-7-3-1-5-9-13-16(19)20)12-8-4-2-6-10-14-17(21)22/h15,18H,1-14H2,(H,19,20)(H,21,22)	null		194
591	C21H29N3O6	0.7607895632873075	[M + Na]+	CC(C)CC(C(=O)O)NC(=O)C1CCCN1C(=O)CNC(=O)OCC2=CC=CC=C2	InChI=1S/C21H29N3O6/c1-14(2)11-16(20(27)28)23-19(26)17-9-6-10-24(17)18(25)12-22-21(29)30-13-15-7-4-3-5-8-15/h3-5,7-8,14,16-17H,6,9-13H2,1-2H3,(H,22,29)(H,23,26)(H,27,28)	N-[(benzyloxy)carbonyl]glycylprolylleucine	13267259	21
592	C14H22N5O7P	0.7607459014069631	[M + H]+	CCCCOP(=O)(O)OC1C(OC(C1O)N2C=NC3=C2N=CN=C3N)CO	InChI=1S/C14H22N5O7P/c1-2-3-4-24-27(22,23)26-11-8(5-20)25-14(10(11)21)19-7-18-9-12(15)16-6-17-13(9)19/h6-8,10-11,14,20-21H,2-5H2,1H3,(H,22,23)(H2,15,16,17)	B-Factor	171147	9
593	C23H37NO4	0.7607184417589782	[M + H]+	CCCCCCCCCCCCCC(=O)NC(CC1=CC=C(C=C1)O)C(=O)O	InChI=1S/C23H37NO4/c1-2-3-4-5-6-7-8-9-10-11-12-13-22(26)24-21(23(27)28)18-19-14-16-20(25)17-15-19/h14-17,21,25H,2-13,18H2,1H3,(H,24,26)(H,27,28)	ACMC-20mong	6710108	7
594	C32H43N3O6	0.7607065989292923	[M + Na]+	CC(C)CC(C(=O)NC(CC1=CC=CC=C1)C(=O)O)NC(=O)C2(CCN(CC2)C(=O)OC(C)(C)C)C3=CC=CC=C3	InChI=1S/C32H43N3O6/c1-22(2)20-25(27(36)33-26(28(37)38)21-23-12-8-6-9-13-23)34-29(39)32(24-14-10-7-11-15-24)16-18-35(19-17-32)30(40)41-31(3,4)5/h6-15,22,25-26H,16-21H2,1-5H3,(H,33,36)(H,34,39)(H,37,38)	2-[[4-methyl-2-[[1-[(2-methylpropan-2-yl)oxycarbonyl]-4-phenylpiperidine-4-carbonyl]amino]pentanoyl]amino]-3-phenylpropanoic acid	4967602	89
595	C26H47N5O7	0.7605740017497239	[M + K]+	CCC(C(=O)C(=O)NC(CC(C)C)C(=O)NC(C(C)C)C(=O)O)NC(=O)C(C(C)C)NC(=O)C(C(C)C)N	InChI=1S/C26H47N5O7/c1-10-16(28-24(35)19(14(6)7)30-23(34)18(27)13(4)5)21(32)25(36)29-17(11-12(2)3)22(33)31-20(15(8)9)26(37)38/h12-20H,10-11,27H2,1-9H3,(H,28,35)(H,29,36)(H,30,34)(H,31,33)(H,37,38)	null	10482446	62
596	C34H67O10P	0.7601066626041858	[M + H3N + H]+	CCCCCCCCCCCCCCCC(=O)OCC(COP(=O)(O)OCC(CO)O)OC(=O)CCCCCCCCCCC	InChI=1S/C34H67O10P/c1-3-5-7-9-11-13-14-15-16-18-19-21-23-25-33(37)41-29-32(30-43-45(39,40)42-28-31(36)27-35)44-34(38)26-24-22-20-17-12-10-8-6-4-2/h31-32,35-36H,3-30H2,1-2H3,(H,39,40)	1-palmitoyl-2-lauroyl-sn-phosphatidylglycerol(1-)	9547119	6
597	C16H29N3O7S	0.7600879790534739	[M + H]+	CCCC(CCO)SCC(C(=O)NCC(=O)O)NC(=O)CCC(C(=O)O)N	InChI=1S/C16H29N3O7S/c1-2-3-10(6-7-20)27-9-12(15(24)18-8-14(22)23)19-13(21)5-4-11(17)16(25)26/h10-12,20H,2-9,17H2,1H3,(H,18,24)(H,19,21)(H,22,23)(H,25,26)	null	53250284	27
598	C19H31N7O4	0.7596965475938646	[M + Na]+	C[C@H]([C@@H](C(=O)N[C@@H](CCCN=C(N)N)C(=O)N[C@@H](CC1=CC=CC=C1)C(=O)N)N)O	InChI=1S/C19H31N7O4/c1-11(27)15(20)18(30)25-13(8-5-9-24-19(22)23)17(29)26-14(16(21)28)10-12-6-3-2-4-7-12/h2-4,6-7,11,13-15,27H,5,8-10,20H2,1H3,(H2,21,28)(H,25,30)(H,26,29)(H4,22,23,24)	null		17
599	C11H19N5O2	0.7596285260821963	[M + H]+	C1CC2C(=O)NC(C(=O)N2C1)CCCN=C(N)N	InChI=1S/C11H19N5O2/c12-11(13)14-5-1-3-7-10(18)16-6-2-4-8(16)9(17)15-7/h7-8H,1-6H2,(H,15,17)(H4,12,13,14)	2-{3-[(3R,8aR)-1,4-dioxo-hexahydropyrrolo[1,2-a]piperazin-3-yl]propyl}guanidine	449095	159
600	C24H41NO	0.7595776305982652	[M + H]+	CCCCCCCCCCCCCCCCC(=O)NCC1=CC=CC=C1	InChI=1S/C24H41NO/c1-2-3-4-5-6-7-8-9-10-11-12-13-14-18-21-24(26)25-22-23-19-16-15-17-20-23/h15-17,19-20H,2-14,18,21-22H2,1H3,(H,25,26)	null	86237120	43
601	C25H46O7	0.7594799933020414	[M - H2O + H]+	CCCCCCCCCCCCCCCC(CC(=O)OC(CO)COC(=O)C)OC(=O)C	InChI=1S/C25H46O7/c1-4-5-6-7-8-9-10-11-12-13-14-15-16-17-23(31-22(3)28)18-25(29)32-24(19-26)20-30-21(2)27/h23-24,26H,4-20H2,1-3H3	null	101491180	83
602	C16H19N5O8	0.7594662761052228	[M + K]+	CC(=O)OCC1C(C(C(O1)N2C=NC3=C2NC(=NC3=O)N)OC(=O)C)OC(=O)C	InChI=1S/C16H19N5O8/c1-6(22)26-4-9-11(27-7(2)23)12(28-8(3)24)15(29-9)21-5-18-10-13(21)19-16(17)20-14(10)25/h5,9,11-12,15H,4H2,1-3H3,(H3,17,19,20,25)	Oprea1_473535	65173	4
603	C21H33N3O5	0.7594314002991184	[M + H]+	CCC(C)C(C(=O)NC(CC(C)C)C(=O)O)NC(=O)C(CC1=CC=C(C=C1)O)N	InChI=1S/C21H33N3O5/c1-5-13(4)18(20(27)23-17(21(28)29)10-12(2)3)24-19(26)16(22)11-14-6-8-15(25)9-7-14/h6-9,12-13,16-18,25H,5,10-11,22H2,1-4H3,(H,23,27)(H,24,26)(H,28,29)	Neurotensin 11-13	10069972	12
604	C17H34N2O5	0.7593335413043999	[M + H]+	CCCCCC(C(CCO)NCCCCC(C(=O)O)NC(=O)C)O	InChI=1S/C17H34N2O5/c1-3-4-5-9-16(22)14(10-12-20)18-11-7-6-8-15(17(23)24)19-13(2)21/h14-16,18,20,22H,3-12H2,1-2H3,(H,19,21)(H,23,24)	null	118987290	23
605	C15H20N6O8	0.7592658484724373	[M + Na]+	CC(C(C(=O)O)NC(=O)NC1=NC=NC2=C1N=CN2C3C(C(C(O3)CO)O)O)O	InChI=1S/C15H20N6O8/c1-5(23)7(14(26)27)19-15(28)20-11-8-12(17-3-16-11)21(4-18-8)13-10(25)9(24)6(2-22)29-13/h3-7,9-10,13,22-25H,2H2,1H3,(H,26,27)(H2,16,17,19,20,28)	N6-Threonylcarbamoyladenosine	161466	65
606	C14H23NO7	0.7592584403895246	[M - H2O + H]+	C1[C@@H](C=C/C(=C/CN)/[C@H]1O[C@H]2[C@@H]([C@H]([C@@H]([C@H](O2)CO)O)O)O)O	InChI=1S/C14H23NO7/c15-4-3-7-1-2-8(17)5-9(7)21-14-13(20)12(19)11(18)10(6-16)22-14/h1-3,8-14,16-20H,4-6,15H2	null		34
607	C30H60NO8P	0.7590604901176567	[M + H]+	CCCCCCCCCCCCCCCC(=O)OCC(COP(=O)(O)OCC[N+](C)(C)C)OC(=O)CCCCC	InChI=1S/C30H60NO8P/c1-6-8-10-11-12-13-14-15-16-17-18-19-21-22-29(32)36-26-28(39-30(33)23-20-9-7-2)27-38-40(34,35)37-25-24-31(3,4)5/h28H,6-27H2,1-5H3/p+1	1-hexadecanoyl-2-hexanoyl-sn-phosphatidylcholine	5313266	27
608	C13H21N3O5	0.758713940600382	[M + H]+	CCC(=O)NC(CCC(=O)NC1CCCNC1=O)C(=O)O	InChI=1S/C13H21N3O5/c1-2-10(17)16-9(13(20)21)5-6-11(18)15-8-4-3-7-14-12(8)19/h8-9H,2-7H2,1H3,(H,14,19)(H,15,18)(H,16,17)(H,20,21)	null	67880711	99
609	C10H11NO6	0.7586976325690665	[M + H]+	C1=CC(=C(C(=C1)O)O)C(=O)NC(CO)C(=O)O	InChI=1S/C10H11NO6/c12-4-6(10(16)17)11-9(15)5-2-1-3-7(13)8(5)14/h1-3,6,12-14H,4H2,(H,11,15)(H,16,17)	2,3-dihydroxybenzoylserine	151483	27
610	C19H18N2O3	0.7586083896414578	[M + H]+	C1=CC=C(C=C1)CC(=O)NC(CC2=CNC3=CC=CC=C32)C(=O)O	InChI=1S/C19H18N2O3/c22-18(10-13-6-2-1-3-7-13)21-17(19(23)24)11-14-12-20-16-9-5-4-8-15(14)16/h1-9,12,17,20H,10-11H2,(H,21,22)(H,23,24)	L-Tryptophan, N-(phenylacetyl)-	12919059	3
611	C8H8O3S	0.7581816687765515	[M + H]+	C=CC1=CC=C(C=C1)S(=O)(=O)O	InChI=1S/C8H8O3S/c1-2-7-3-5-8(6-4-7)12(9,10)11/h2-6H,1H2,(H,9,10,11)	Tolevamer [INN]	75905	5
612	C25H44N2O6	0.7578613990921772	[M - H2O + H]+	CCC(C)C1C(=O)N2CCCC2C(=O)OC(CC(C(C(=O)N1)C)O)C(C)CCCCC(C)O	InChI=1S/C25H44N2O6/c1-6-15(2)22-24(31)27-13-9-12-19(27)25(32)33-21(14-20(29)18(5)23(30)26-22)16(3)10-7-8-11-17(4)28/h15-22,28-29H,6-14H2,1-5H3,(H,26,30)	null	24853879	67
613	C12H15NO3	0.7574422256116113	[M + H]+	CC(=O)NC(CC1=CC=CC=C1)C(=O)OC	InChI=1S/C12H15NO3/c1-9(14)13-11(12(15)16-2)8-10-6-4-3-5-7-10/h3-7,11H,8H2,1-2H3,(H,13,14)	Maybridge3_005305	97805	27
614	C22H28N6O4	0.7574353733443848	[M + H]+	CC(=O)NC(CC1=CC=CC=C1)C(=O)NC(CC2=CN=CN2)C(=O)N3CCCC3C(=O)N	InChI=1S/C22H28N6O4/c1-14(29)26-17(10-15-6-3-2-4-7-15)21(31)27-18(11-16-12-24-13-25-16)22(32)28-9-5-8-19(28)20(23)30/h2-4,6-7,12-13,17-19H,5,8-11H2,1H3,(H2,23,30)(H,24,25)(H,26,29)(H,27,31)	N-acetyl-D-phenylalanyl-L-histidyl-D-prolinamide	447130	55
615	C19H34N4O7	0.7573634758246798	[M + H]+	CC(C)C(C(=O)NC(C(C)C)C(=O)NC(C(C)C)C(=O)O)NC(=O)C(CC(=O)O)N	InChI=1S/C19H34N4O7/c1-8(2)13(21-16(26)11(20)7-12(24)25)17(27)22-14(9(3)4)18(28)23-15(10(5)6)19(29)30/h8-11,13-15H,7,20H2,1-6H3,(H,21,26)(H,22,27)(H,23,28)(H,24,25)(H,29,30)	L-alpha-aspartyl-L-valyl-L-valyl-L-valine	18254485	21
616	C11H16N5O6P	0.7570391092643979	[M + H]+	CNC1=NC=NC2=C1N=CN2C3CC(C(O3)COP(=O)(O)O)O	InChI=1S/C11H16N5O6P/c1-12-10-9-11(14-4-13-10)16(5-15-9)8-2-6(17)7(22-8)3-21-23(18,19)20/h4-8,17H,2-3H2,1H3,(H,12,13,14)(H2,18,19,20)	5''-Adenylic acid, 2''-deoxy-N-methyl-	49866558	26
617	C16H16N2O4S	0.7566361480210853	[M + H3N + H]+	CC1=C(N2C(C(C2=O)NC(=O)CC3=CC=CC=C3)SC1)C(=O)O	InChI=1S/C16H16N2O4S/c1-9-8-23-15-12(14(20)18(15)13(9)16(21)22)17-11(19)7-10-5-3-2-4-6-10/h2-6,12,15H,7-8H2,1H3,(H,17,19)(H,21,22)	Oprea1_089321	168674	19
618	C22H42O4	0.7565790062722291	[M - H2O + H]+	CCCCCCCCC(=CCCCCCCCC(=O)OCC(CO)O)C	InChI=1S/C22H42O4/c1-3-4-5-6-9-12-15-20(2)16-13-10-7-8-11-14-17-22(25)26-19-21(24)18-23/h16,21,23-24H,3-15,17-19H2,1-2H3	2,3-dihydroxypropyl (Z)-10-methyloctadec-9-enoate	21597408	32
619	C16H25N6O6P	0.7564772178425941	[M - H2O + H]+	C1C2C(C(C(O2)N3C=NC4=C3N=CN=C4NCCCCCCN)O)OP(=O)(O1)O	InChI=1S/C16H25N6O6P/c17-5-3-1-2-4-6-18-14-11-15(20-8-19-14)22(9-21-11)16-12(23)13-10(27-16)7-26-29(24,25)28-13/h8-10,12-13,16,23H,1-7,17H2,(H,24,25)(H,18,19,20)	6-[6-(6-aminohexylamino)purin-9-yl]-2-oxido-2-oxo-4a,6,7,7a-tetrahydro-4H-furo[3,2-d][1,3,2]dioxaphosphinin-7-ol	6426619	3
620	C28H52O11	0.7558802847388753	[M + K]+	CCCCCCCCCCCCCCCC(=O)OC1C(C(OC(C1OC(=O)C)OCC(C(CO)O)O)CO)O	InChI=1S/C28H52O11/c1-3-4-5-6-7-8-9-10-11-12-13-14-15-16-24(34)39-26-25(35)23(18-30)38-28(27(26)37-20(2)31)36-19-22(33)21(32)17-29/h21-23,25-30,32-33,35H,3-19H2,1-2H3	null	101466281	27
621	C19H25N8O12P	0.7556749698976641	[M + H]+	C1=CN(C(=O)N=C1N)C2C(C(C(O2)COP(=O)(O)OC3C(OC(C3O)N4C=NC5=C4NC(=NC5=O)N)CO)O)O	InChI=1S/C19H25N8O12P/c20-8-1-2-26(19(33)23-8)16-11(30)10(29)7(38-16)4-36-40(34,35)39-13-6(3-28)37-17(12(13)31)27-5-22-9-14(27)24-18(21)25-15(9)32/h1-2,5-7,10-13,16-17,28-31H,3-4H2,(H,34,35)(H2,20,23,33)(H3,21,24,25,32)	Guanylyl-(3'',5'')-cytidine	107595	8
622	C16H19N5O8	0.7555355765815929	[M + H]+	C1CC(N(C1)C2=C(C=C(C=C2)[N+](=O)[O-])[N+](=O)[O-])C(=O)NC(CCC(=O)N)C(=O)O	InChI=1S/C16H19N5O8/c17-14(22)6-4-10(16(24)25)18-15(23)12-2-1-7-19(12)11-5-3-9(20(26)27)8-13(11)21(28)29/h3,5,8,10,12H,1-2,4,6-7H2,(H2,17,22)(H,18,23)(H,24,25)	Epitope ID:180865	70788996	20
623	C29H35N5O7	0.7554675348972834	[M + H]+	CC(C(C(=O)O)NC(=O)C(CC1=CNC2=CC=CC=C21)NC(=O)C3CCCN3C(=O)C(CC4=CC=C(C=C4)O)N)O	InChI=1S/C29H35N5O7/c1-16(35)25(29(40)41)33-26(37)23(14-18-15-31-22-6-3-2-5-20(18)22)32-27(38)24-7-4-12-34(24)28(39)21(30)13-17-8-10-19(36)11-9-17/h2-3,5-6,8-11,15-16,21,23-25,31,35-36H,4,7,12-14,30H2,1H3,(H,32,38)(H,33,37)(H,40,41)	Hemorphin 4	128444	25
624	C27H44O9S	0.7554490295056794	[M + H3N + H]+	CC(C1CCC2(C1(CCC3C2=CC(=O)C4C3(CC(C(C4)O)O)C)C)O)C(CCC(C)(C)O)OS(=O)(=O)O	InChI=1S/C27H44O9S/c1-15(23(36-37(33,34)35)8-9-24(2,3)31)16-7-11-27(32)18-12-20(28)19-13-21(29)22(30)14-25(19,4)17(18)6-10-26(16,27)5/h12,15-17,19,21-23,29-32H,6-11,13-14H2,1-5H3,(H,33,34,35)	[(2S,3R)-6-hydroxy-6-methyl-2-[(2S,3R,5R,9R,10R,13R,14S,17R)-2,3,14-trihydroxy-10,13-dimethyl-6-oxo-2,3,4,5,9,11,12,15,16,17-decahydro-1H-cyclopenta[a]phenanthren-17-yl]heptan-3-yl] sulfate	21607616	11
625	C32H65NO3	0.7550398230308759	[M + H]+	CCCCCCCCCCCCCCCC(=O)NC(CO)C(CCCCCCCCCCCCC)O	InChI=1S/C32H65NO3/c1-3-5-7-9-11-13-15-16-18-20-22-24-26-28-32(36)33-30(29-34)31(35)27-25-23-21-19-17-14-12-10-8-6-4-2/h30-31,34-35H,3-29H2,1-2H3,(H,33,36)	Hexadecanamide, N-[2-hydroxy-1-(hydroxymethyl)pentadecyl]-	15511094	48
626	C15H31N5O4	0.754898608511312	[M + Na]+	CC(C(=O)NC(CCCCN)C(=O)NC(CCCCN)C(=O)O)N	InChI=1S/C15H31N5O4/c1-10(18)13(21)19-11(6-2-4-8-16)14(22)20-12(15(23)24)7-3-5-9-17/h10-12H,2-9,16-18H2,1H3,(H,19,21)(H,20,22)(H,23,24)	6-amino-2-[[6-amino-2-(2-aminopropanoylamino)hexanoyl]amino]hexanoic acid	18411385	90
627	C13H22N2O4	0.7547815710011478	[M + H]+	CCOC(=O)CCC1C(=O)NC(C(=O)N1)CC(C)C	InChI=1S/C13H22N2O4/c1-4-19-11(16)6-5-9-12(17)15-10(7-8(2)3)13(18)14-9/h8-10H,4-7H2,1-3H3,(H,14,18)(H,15,17)	null	58300978	133
628	C30H54O7	0.7547461201475388	[M - H4O2 + H]+	CC(C)C(CCC(C)C1CC(C2C1(CCC3C2(CC(C4(C3(CCC(C4)O)C)O)O)O)C)O)C(C(C)O)O	InChI=1S/C30H54O7/c1-16(2)20(25(35)18(4)31)8-7-17(3)21-13-22(33)26-27(21,5)11-10-23-28(6)12-9-19(32)14-30(28,37)24(34)15-29(23,26)36/h16-26,31-37H,7-15H2,1-6H3	(3S,5R,6R,10R,13R,15S)-17-(6,7-dihydroxy-5-propan-2-yloctan-2-yl)-10,13-dimethyl-2,3,4,6,7,9,11,12,14,15,16,17-dodecahydro-1H-cyclopenta[a]phenanthrene-3,5,6,8,15-pentol	21773416	8
629	C34H42N4O5	0.7547330139271309	[M + H]+	CC(C)C[C@H]1C(=O)NC=CC2=CC=C(C=C2)O[C@H]([C@@H](C(=O)N1)NC(=O)[C@@H]3CCCN3C(=O)C=CC4=CC=CC=C4)C(C)C	InChI=1S/C34H42N4O5/c1-22(2)21-27-32(40)35-19-18-25-12-15-26(16-13-25)43-31(23(3)4)30(34(42)36-27)37-33(41)28-11-8-20-38(28)29(39)17-14-24-9-6-5-7-10-24/h5-7,9-10,12-19,22-23,27-28,30-31H,8,11,20-21H2,1-4H3,(H,35,40)(H,36,42)(H,37,41)	null		25
630	C25H46O9	0.7546929917975631	[M + H3N + H]+	CCCCCCC=CCCCCCCCC(=O)OCC(COC1C(C(C(C(O1)CO)O)O)O)O	InChI=1S/C25H46O9/c1-2-3-4-5-6-7-8-9-10-11-12-13-14-15-21(28)32-17-19(27)18-33-25-24(31)23(30)22(29)20(16-26)34-25/h7-8,19-20,22-27,29-31H,2-6,9-18H2,1H3	[(2S)-2-hydroxy-3-[(2R,3R,4S,5R,6R)-3,4,5-trihydroxy-6-(hydroxymethyl)oxan-2-yl]oxypropyl] (Z)-hexadec-9-enoate	21729959	43
631	C11H18N2O3S	0.7545973716069636	[M + H]+	COC(=O)CCCCC1C2C(CS1)NC(=O)N2	InChI=1S/C11H18N2O3S/c1-16-9(14)5-3-2-4-8-10-7(6-17-8)12-11(15)13-10/h7-8,10H,2-6H2,1H3,(H2,12,13,15)	Biotin methyl ester	83871	3
632	C21H36N8O6	0.7541701780456475	[M + H]+	CC(C(=O)N1CCCC1C(=O)NCC(=O)N2CCCC2C(=O)NC(CCCN=C(N)N)C(=O)O)N	InChI=1S/C21H36N8O6/c1-12(22)19(33)29-10-4-6-14(29)17(31)26-11-16(30)28-9-3-7-15(28)18(32)27-13(20(34)35)5-2-8-25-21(23)24/h12-15H,2-11,22H2,1H3,(H,26,31)(H,27,32)(H,34,35)(H4,23,24,25)	APGPR Enterostatin	3082883	72
633	C18H31N7O5	0.7541436576262138	[M - H4O2 + H]+	C1CC(N(C1)C(=O)CN)C(=O)NC(CCCN=C(N)N)C(=O)N2CCCC2C(=O)O	InChI=1S/C18H31N7O5/c19-10-14(26)24-8-2-5-12(24)15(27)23-11(4-1-7-22-18(20)21)16(28)25-9-3-6-13(25)17(29)30/h11-13H,1-10,19H2,(H,23,27)(H,29,30)(H4,20,21,22)	glycyl-prolyl-arginyl-proline	123681	31
634	C15H26N4O8	0.7538060799201053	[M + H]+	CC(C)C(C(=O)NCC(=O)NC(CCC(=O)O)C(=O)O)NC(=O)C(CO)N	InChI=1S/C15H26N4O8/c1-7(2)12(19-13(24)8(16)6-20)14(25)17-5-10(21)18-9(15(26)27)3-4-11(22)23/h7-9,12,20H,3-6,16H2,1-2H3,(H,17,25)(H,18,21)(H,19,24)(H,22,23)(H,26,27)	L-Glutamic acid, L-seryl-L-valylglycyl-	10596539	4
635	C17H19N5O5	0.7530267821981464	[M + H]+	C1=CC(=CC=C1CNC2=NC=NC3=C2N=CN3C4C(C(C(O4)CO)O)O)O	InChI=1S/C17H19N5O5/c23-6-11-13(25)14(26)17(27-11)22-8-21-12-15(19-7-20-16(12)22)18-5-9-1-3-10(24)4-2-9/h1-4,7-8,11,13-14,17,23-26H,5-6H2,(H,18,19,20)	ACMC-20aamy	10474479	5
636	C34H42N2O12	0.752870707543167	[M - H2O + H]+	CCC(C)C1C(=O)OC(C(C(=O)OC(C(=O)OC(C(C(C(=O)O1)(C)C)O)CC2=CC=CC=C2)C)NC(=O)C3=C(C(=CC=C3)NC=O)O)C	InChI=1S/C34H42N2O12/c1-7-18(2)27-32(43)45-19(3)25(36-29(40)22-14-11-15-23(26(22)38)35-17-37)31(42)46-20(4)30(41)47-24(16-21-12-9-8-10-13-21)28(39)34(5,6)33(44)48-27/h8-15,17-20,24-25,27-28,38-39H,7,16H2,1-6H3,(H,35,37)(H,36,40)	null	9896098	4
637	C10H9N5	0.7528224631517527	[M + H3N + H]+	CN1C2=C(C3=NC=CN=C3C=C2)N=C1N	InChI=1S/C10H9N5/c1-15-7-3-2-6-8(13-5-4-12-6)9(7)14-10(15)11/h2-5H,1H3,(H2,11,14)	3-methylimidazo[4,5-f]quinoxalin-2-amine	105041	95
638	C33H66NO8P	0.7525464008855484	[M + H]+	CCCCCCCCCCCCCCCC(=O)OC(COC(=O)CCCCCCCCCCC)COP(=O)(O)OCCN	InChI=1S/C33H66NO8P/c1-3-5-7-9-11-13-14-15-16-18-20-22-24-26-33(36)42-31(30-41-43(37,38)40-28-27-34)29-39-32(35)25-23-21-19-17-12-10-8-6-4-2/h31H,3-30,34H2,1-2H3,(H,37,38)	1-dodecanoyl-2-hexadecanoyl-glycero-3-phosphoethanolamine	9546921	27
639	C18H19NO3	0.7524941329053582	[M + H]+	COC1=C(C=CC(=C1)C=CC(=O)NCCC2=CC=CC=C2)O	InChI=1S/C18H19NO3/c1-22-17-13-15(7-9-16(17)20)8-10-18(21)19-12-11-14-5-3-2-4-6-14/h2-10,13,20H,11-12H2,1H3,(H,19,21)	null	11162295	13
640	C20H18N2O4	0.7523894943361781	[M + H]+	C1=CC=C2C(=C1)C(=CN2)CC(C(=O)O)NC(=O)C=CC3=CC=C(C=C3)O	InChI=1S/C20H18N2O4/c23-15-8-5-13(6-9-15)7-10-19(24)22-18(20(25)26)11-14-12-21-17-4-2-1-3-16(14)17/h1-10,12,18,21,23H,11H2,(H,22,24)(H,25,26)	null	24891366	11
641	C27H55O7P	0.7522118891359767	[M + H]+	CCCCCCCCCCCCCCCCCCCCCCCC(=O)OCC(COP(=O)(O)O)O	InChI=1S/C27H55O7P/c1-2-3-4-5-6-7-8-9-10-11-12-13-14-15-16-17-18-19-20-21-22-23-27(29)33-24-26(28)25-34-35(30,31)32/h26,28H,2-25H2,1H3,(H2,30,31,32)	(2-hydroxy-3-phosphonooxypropyl) tetracosanoate	17786802	7
642	C34H64O5	0.7521953281195892	[M + H]+	CCCCCCCCCCCCCCC(=O)OCC(CO)OC(=O)CCCCCCCC=CCCCCCC	InChI=1S/C34H64O5/c1-3-5-7-9-11-13-15-17-19-21-23-25-27-29-34(37)39-32(30-35)31-38-33(36)28-26-24-22-20-18-16-14-12-10-8-6-4-2/h13,15,32,35H,3-12,14,16-31H2,1-2H3	Diacylglycerol(15:0/16:1)	14275233	13
643	C12H6O5	0.7521866666513957	[M + H]+	C1=CC(=O)OC2=C(C3=C(C=CO3)C(=C21)C=O)O	InChI=1S/C12H6O5/c13-5-8-6-1-2-9(14)17-12(6)10(15)11-7(8)3-4-16-11/h1-5,15H	null	10585521	10
644	C12H19N3O4	0.7519686197284432	[M + H]+	C1CC(N(C1)C(=O)CN)C(=O)N2CCCC2C(=O)O	InChI=1S/C12H19N3O4/c13-7-10(16)14-5-1-3-8(14)11(17)15-6-2-4-9(15)12(18)19/h8-9H,1-7,13H2,(H,18,19)	Gly-pro-pro terpolymer	3082260	32
645	C11H16N5O7P	0.7519551628227015	[M + H]+	COC1C(C(OC1N2C=NC3=C2N=CN=C3N)COP(=O)(O)O)O	InChI=1S/C11H16N5O7P/c1-21-8-7(17)5(2-22-24(18,19)20)23-11(8)16-4-15-6-9(12)13-3-14-10(6)16/h3-5,7-8,11,17H,2H2,1H3,(H2,12,13,14)(H2,18,19,20)	2''-O-methyl-AMP	161605	37
646	C33H47N3O7	0.7518839026712435	[M + H3N + H]+	CC(C)C1C(=O)OC(C(=O)N(C(C(=O)NCCC(=O)OC(C(C(=O)N1)(C)C)CCCC#C)CC2=CC=CC=C2)C)C(C)C	InChI=1S/C33H47N3O7/c1-9-10-12-17-25-33(6,7)32(41)35-27(21(2)3)31(40)43-28(22(4)5)30(39)36(8)24(20-23-15-13-11-14-16-23)29(38)34-19-18-26(37)42-25/h1,11,13-16,21-22,24-25,27-28H,10,12,17-20H2,2-8H3,(H,34,38)(H,35,41)	Yanucamide A	10746111	17
647	C18H34N4O7	0.7517640409882617	[M + H]+	C(CCN)CCN(C(=O)CCC(=O)NCCCCCN(C(=O)CCC(=O)O)O)O	InChI=1S/C18H34N4O7/c19-11-3-1-5-13-21(28)16(24)8-7-15(23)20-12-4-2-6-14-22(29)17(25)9-10-18(26)27/h28-29H,1-14,19H2,(H,20,23)(H,26,27)	pre-bisucaberin	16654922	127
648	C31H60NO9P	0.7516375868003258	[M + H]+	CCCCCCCCCCCCCCCC(=O)OCC(COP(=O)(O)OCC[N+](C)(C)C)OC(=O)CCCCCC=O	InChI=1S/C31H60NO9P/c1-5-6-7-8-9-10-11-12-13-14-15-16-19-22-30(34)38-27-29(41-31(35)23-20-17-18-21-25-33)28-40-42(36,37)39-26-24-32(2,3)4/h25,29H,5-24,26-28H2,1-4H3/p+1	null	101365300	213
649	C26H30N4O2	0.7514688007152499	[M + Na]+	C1CCC(C1)NC(=O)C(CC2=CNC3=CC=CC=C32)NC(=O)C4CC5=CC=CC=C5CN4	InChI=1S/C26H30N4O2/c31-25(23-13-17-7-1-2-8-18(17)15-28-23)30-24(26(32)29-20-9-3-4-10-20)14-19-16-27-22-12-6-5-11-21(19)22/h1-2,5-8,11-12,16,20,23-24,27-28H,3-4,9-10,13-15H2,(H,29,32)(H,30,31)	N-[1-(cyclopentylamino)-3-(1H-indol-3-yl)-1-oxopropan-2-yl]-1,2,3,4-tetrahydroisoquinoline-3-carboxamide	4967053	1
650	C28H40N4O6	0.7513822309303777	[M + H]+	CC(C(=O)CCCCCC1C(=O)NC(C(=O)NC(C(=O)N2CCCC2C(=O)N1)CC3=CC=CC=C3)(C)C)O	InChI=1S/C28H40N4O6/c1-18(33)23(34)15-9-5-8-13-20-24(35)31-28(2,3)27(38)30-21(17-19-11-6-4-7-12-19)26(37)32-16-10-14-22(32)25(36)29-20/h4,6-7,11-12,18,20-22,33H,5,8-10,13-17H2,1-3H3,(H,29,36)(H,30,38)(H,31,35)	null	9914893	33
651	C25H38O7	0.751281978840401	[M - H2O + H]+	CC12CCC3C(C1CC=C2)CCC4C3(CCC(C4)OC5C(C(C(C(O5)C(=O)O)O)O)O)C	InChI=1S/C25H38O7/c1-24-9-3-4-16(24)15-6-5-13-12-14(7-11-25(13,2)17(15)8-10-24)31-23-20(28)18(26)19(27)21(32-23)22(29)30/h3,9,13-21,23,26-28H,4-8,10-12H2,1-2H3,(H,29,30)	null	101403639	1
652	C6H11NOS	0.7512333450659124	[M + H]+	CS(=O)CCCCC#N	InChI=1S/C6H11NOS/c1-9(8)6-4-2-3-5-7/h2-4,6H2,1H3	Sulforaphane nitrile	543743	130
653	C26H35N5O7	0.7511660216469048	[M + H]+	CC(C)CC(C(=O)NCC(=O)N)NC(=O)C1CCCN1C(=O)C2CCC(=O)N2C(=O)OCC3=CC=CC=C3	InChI=1S/C26H35N5O7/c1-16(2)13-18(23(34)28-14-21(27)32)29-24(35)19-9-6-12-30(19)25(36)20-10-11-22(33)31(20)26(37)38-15-17-7-4-3-5-8-17/h3-5,7-8,16,18-20H,6,9-15H2,1-2H3,(H2,27,32)(H,28,34)(H,29,35)	benzyl 2-[2-[[1-[(2-amino-2-oxoethyl)amino]-4-methyl-1-oxopentan-2-yl]carbamoyl]pyrrolidine-1-carbonyl]-5-oxopyrrolidine-1-carboxylate	4528753	14
654	C22H44O5	0.7511564979885963	[M - H4O2 + H]+	CCCCCCCCCC(CCCC(C(CCCCCCC(=O)O)O)O)O	InChI=1S/C22H44O5/c1-2-3-4-5-6-7-10-14-19(23)15-13-17-21(25)20(24)16-11-8-9-12-18-22(26)27/h19-21,23-25H,2-18H2,1H3,(H,26,27)	8,9,13-Trihydroxydocosanoic acid	99112	58
655	C16H23N3O	0.7511207365967157	[M + H]+	CC(C)CCNC(=O)C(CC1=CNC2=CC=CC=C21)N	InChI=1S/C16H23N3O/c1-11(2)7-8-18-16(20)14(17)9-12-10-19-15-6-4-3-5-13(12)15/h3-6,10-11,14,19H,7-9,17H2,1-2H3,(H,18,20)	(2S)-2-amino-3-(1H-indol-3-yl)-N-(3-methylbutyl)propanamide	11119262	5
656	C26H50NO8P	0.7509547705153387	[M + H]+	CCCCCCC=CCCCCCCCC(=O)OCC(COP(=O)(O)OCC[N+](C)(C)C)OC(=O)C	InChI=1S/C26H50NO8P/c1-6-7-8-9-10-11-12-13-14-15-16-17-18-19-26(29)32-22-25(35-24(2)28)23-34-36(30,31)33-21-20-27(3,4)5/h11-12,25H,6-10,13-23H2,1-5H3/p+1	1-(9Z-hexadecenoyl)-2-acetyl-sn-glycero-3-phosphocholine	5313285	318
657	C17H19N5O4	0.7508381340369381	[M + H]+	C1=CC=C(C=C1)CNC2=NC=NC3=C2N=CN3C4C(C(C(O4)CO)O)O	InChI=1S/C17H19N5O4/c23-7-11-13(24)14(25)17(26-11)22-9-21-12-15(19-8-20-16(12)22)18-6-10-4-2-1-3-5-10/h1-5,8-9,11,13-14,17,23-25H,6-7H2,(H,18,19,20)	Oprea1_687437	92208	26
658	C38H68O8	0.7506054912005903	[M + H3N + H]+	CCCCCCCCCCCCCCCC(=O)OCC(C1C(=C(C(=O)O1)O)O)OC(=O)CCCCCCCCCCCCCCC	InChI=1S/C38H68O8/c1-3-5-7-9-11-13-15-17-19-21-23-25-27-29-33(39)44-31-32(37-35(41)36(42)38(43)46-37)45-34(40)30-28-26-24-22-20-18-16-14-12-10-8-6-4-2/h32,37,41-42H,3-31H2,1-2H3	null	67913753	54
659	C36H54O10	0.7505588447025882	[M + H]+	CC1(CCC2(CCC3(C(=CCC4C3(CCC5C4(CCC(C5(C)C=O)OC6C(C(C(C(O6)C(=O)O)O)O)O)C)C)C2C1)C)C(=O)O)C	InChI=1S/C36H54O10/c1-31(2)13-15-36(30(43)44)16-14-34(5)19(20(36)17-31)7-8-22-32(3)11-10-23(33(4,18-37)21(32)9-12-35(22,34)6)45-29-26(40)24(38)25(39)27(46-29)28(41)42/h7,18,20-27,29,38-40H,8-17H2,1-6H3,(H,41,42)(H,43,44)	Vaccarosid	636482	8
660	C22H36O11	0.7503264592252614	[M + H3N + H]+	CC1=CCC(CC1)C(=C)COC2C(C(C(C(O2)CO)O)O)OC3C(C(C(C(O3)CO)O)O)O	InChI=1S/C22H36O11/c1-10-3-5-12(6-4-10)11(2)9-30-22-20(18(28)16(26)14(8-24)32-22)33-21-19(29)17(27)15(25)13(7-23)31-21/h3,12-29H,2,4-9H2,1H3	(2S,3R,4S,5S,6R)-2-[(2R,3R,4S,5S,6R)-4,5-dihydroxy-6-(hydroxymethyl)-2-[2-(4-methylcyclohex-3-en-1-yl)prop-2-enoxy]oxan-3-yl]oxy-6-(hydroxymethyl)oxane-3,4,5-triol	11213690	55
661	C38H70O5	0.7503045848767433	[M + H3N + H]+	CCCCCCCCCCCCCCC(=O)OC(CO)COC(=O)CCCCCCCCCC=CCC=CCCCCC	InChI=1S/C38H70O5/c1-3-5-7-9-11-13-15-17-18-19-20-21-23-24-26-28-30-32-37(40)42-35-36(34-39)43-38(41)33-31-29-27-25-22-16-14-12-10-8-6-4-2/h11,13,17-18,36,39H,3-10,12,14-16,19-35H2,1-2H3	Diacylglycerol(20:2/15:0)	53478221	7
662	C40H60O9	0.7501090844815572	[M - H4O2 + H]+	CC=C(C)C(=O)OC1C(C2(C(CC1(C)C)C3=CCC4C5(CCC(C(C5CCC4(C3(C(C2O)O)C)C)(C)C=O)O)C)CO)OC(=O)C(=CC)C	InChI=1S/C40H60O9/c1-11-22(3)33(46)48-31-32(49-34(47)23(4)12-2)40(21-42)25(19-35(31,5)6)24-13-14-27-36(7)17-16-28(43)37(8,20-41)26(36)15-18-38(27,9)39(24,10)29(44)30(40)45/h11-13,20,25-32,42-45H,14-19,21H2,1-10H3	null	71739901	7
663	C14H18N2O4	0.750089292080393	[M + H]+	C1C(CN(C1C(=O)O)C(=O)C(CC2=CC=CC=C2)N)O	InChI=1S/C14H18N2O4/c15-11(6-9-4-2-1-3-5-9)13(18)16-8-10(17)7-12(16)14(19)20/h1-5,10-12,17H,6-8,15H2,(H,19,20)	Phenylalanylhydroxyproline	25227056	23
664	C19H34N4O7	0.7500470692657679	[M + H]+	CC(C)CC(C(=O)NC(CC(C)C)C(=O)NC(CC(=O)O)C(=O)O)NC(=O)C(C)N	InChI=1S/C19H34N4O7/c1-9(2)6-12(21-16(26)11(5)20)17(27)22-13(7-10(3)4)18(28)23-14(19(29)30)8-15(24)25/h9-14H,6-8,20H2,1-5H3,(H,21,26)(H,22,27)(H,23,28)(H,24,25)(H,29,30)	L-alanyl-L-leucyl-L-leucyl-L-aspartic acid	18236750	281
665	C23H26N2O5	0.750014897706089	[M + H]+	COC1=C(C=CC(=C1)C=CC(=O)NCCCCNC(=O)C=CC2=CC=C(C=C2)O)O	InChI=1S/C23H26N2O5/c1-30-21-16-18(6-11-20(21)27)8-13-23(29)25-15-3-2-14-24-22(28)12-7-17-4-9-19(26)10-5-17/h4-13,16,26-27H,2-3,14-15H2,1H3,(H,24,28)(H,25,29)	null	44241259	110
666	C36H54O11	0.7498862034893699	[M + H3N + H]+	CC1(C2=CCC3C(C2C=C(C1=O)OC4C(C(C(C(O4)CO)O)O)O)(CCC5(C3(CC(C5C(C)(C(=O)C=CC(C)(C)O)O)O)C)C)C)C	InChI=1S/C36H54O11/c1-31(2,44)12-11-24(39)36(8,45)28-20(38)16-35(7)23-10-9-18-19(33(23,5)13-14-34(28,35)6)15-21(29(43)32(18,3)4)46-30-27(42)26(41)25(40)22(17-37)47-30/h9,11-12,15,19-20,22-23,25-28,30,37-38,40-42,44-45H,10,13-14,16-17H2,1-8H3	null	72194050	44
667	C16H18N2O4	0.7498791159017038	[M - H2O + H]+	C1C(CN(C1C(=O)O)C(=O)CCC2=CNC3=CC=CC=C32)O	InChI=1S/C16H18N2O4/c19-11-7-14(16(21)22)18(9-11)15(20)6-5-10-8-17-13-4-2-1-3-12(10)13/h1-4,8,11,14,17,19H,5-7,9H2,(H,21,22)	(2S,4R)-4-hydroxy-1-[3-(1H-indol-3-yl)propanoyl]pyrrolidine-2-carboxylate	7097343	10
668	C34H40O4	0.7497476291889872	[M + H3N + H]+	CC12CCC3C(C1CCC2OC(=O)C4=CC=CC=C4)C(=C)CC5C3(CCC(C5)OC(=O)C6=CC=CC=C6)C	InChI=1S/C34H40O4/c1-22-20-25-21-26(37-31(35)23-10-6-4-7-11-23)16-18-33(25,2)28-17-19-34(3)27(30(22)28)14-15-29(34)38-32(36)24-12-8-5-9-13-24/h4-13,25-30H,1,14-21H2,2-3H3	(17-benzoyloxy-10,13-dimethyl-7-methylidene-1,2,3,4,5,6,8,9,11,12,14,15,16,17-tetradecahydrocyclopenta[a]phenanthren-3-yl) benzoate	2748233	13
669	C32H46N4O7	0.7497318443075389	[M + Na]+	CCC(C)C1C(=O)N2CCCCC2C(=O)NC(C(=O)NC(C(=O)N1)CC3=CC=C(C=C3)OC)CCCCCC(=O)C4CO4	InChI=1S/C32H46N4O7/c1-4-20(2)28-32(41)36-17-9-8-11-25(36)31(40)33-23(10-6-5-7-12-26(37)27-19-43-27)29(38)34-24(30(39)35-28)18-21-13-15-22(42-3)16-14-21/h13-16,20,23-25,27-28H,4-12,17-19H2,1-3H3,(H,33,40)(H,34,38)(H,35,39)	Cyclo(O-methyltyrosine-L-isoleucine-L-pipecolic acid-2-amino-8-oxo-9,10-epoxydecanoic acid)	162495	102
670	C12H20N2O5	0.7494726594167752	[M + H]+	C/C=C(\C)/C[C@@H](C(=O)O)NC(=O)CC[C@@H](C(=O)O)N	InChI=1S/C12H20N2O5/c1-3-7(2)6-9(12(18)19)14-10(15)5-4-8(13)11(16)17/h3,8-9H,4-6,13H2,1-2H3,(H,14,15)(H,16,17)(H,18,19)	null		157
671	C15H16N2O6	0.7494329106999803	[M + H]+	COC(=O)CC(C(=O)O)NC(=O)CC1C2=CC=CC=C2NC1=O	InChI=1S/C15H16N2O6/c1-23-13(19)7-11(15(21)22)16-12(18)6-9-8-4-2-3-5-10(8)17-14(9)20/h2-5,9,11H,6-7H2,1H3,(H,16,18)(H,17,20)(H,21,22)	4-methoxy-4-oxo-2-[[2-(2-oxo-1,3-dihydroindol-3-yl)acetyl]amino]butanoic acid	21626478	7
672	C17H20N6O5	0.7491239506026662	[M - H2O + H]+	C1=CC=C(C=C1)CNC2=NC3=C(N2C4C(C(C(O4)CO)O)O)NC(=NC3=O)N	InChI=1S/C17H20N6O5/c18-16-21-13-10(14(27)22-16)20-17(19-6-8-4-2-1-3-5-8)23(13)15-12(26)11(25)9(7-24)28-15/h1-5,9,11-12,15,24-26H,6-7H2,(H,19,20)(H3,18,21,22,27)	6H-Purin-6-one,9-dihydro-8-[(phenylmethyl)amino]-	325239	9
673	C19H27NO4	0.7491196347018901	[M + H]+	CC(C)C1CCC(CC1)C(=O)NC(CC2=CC=C(C=C2)O)C(=O)O	InChI=1S/C19H27NO4/c1-12(2)14-5-7-15(8-6-14)18(22)20-17(19(23)24)11-13-3-9-16(21)10-4-13/h3-4,9-10,12,14-15,17,21H,5-8,11H2,1-2H3,(H,20,22)(H,23,24)	null	10382179	4
674	C28H54NO7P	0.7489431985029774	[M + Na]+	CCCCCC=CCC=CCCCCCCCCCC(=O)OCC(COP(=O)(O)OCC[N+](C)(C)C)O	InChI=1S/C28H54NO7P/c1-5-6-7-8-9-10-11-12-13-14-15-16-17-18-19-20-21-22-28(31)34-25-27(30)26-36-37(32,33)35-24-23-29(2,3)4/h9-10,12-13,27,30H,5-8,11,14-26H2,1-4H3/p+1	Lysophosphatidylcholine(20:2/0:0)	52924053	292
675	C36H73NO3	0.7489094577666064	[M + H]+	CCCCCCCCCCCCCCCCCC(C(CO)NC(=O)CCCCCCCCCCCCCCC)O	InChI=1S/C36H73NO3/c1-3-5-7-9-11-13-15-17-18-20-21-23-25-27-29-31-35(39)34(33-38)37-36(40)32-30-28-26-24-22-19-16-14-12-10-8-6-4-2/h34-35,38-39H,3-33H2,1-2H3,(H,37,40)	N-palmitoyl-C20-sphinganine	70678855	18
676	C20H28N8O4	0.7487717632201697	[M - H4O2 + H]+	C1=CC=C(C=C1)C[C@@H](C(=O)N[C@@H](CC2=CN=CN2)C(=O)O)NC(=O)[C@H](CCN=C(N)N)N	InChI=1S/C20H28N8O4/c21-14(6-7-25-20(22)23)17(29)27-15(8-12-4-2-1-3-5-12)18(30)28-16(19(31)32)9-13-10-24-11-26-13/h1-5,10-11,14-16H,6-9,21H2,(H,24,26)(H,27,29)(H,28,30)(H,31,32)(H4,22,23,25)	null		138
677	C33H65NO4	0.7486623973682567	[M + K]+	CCCCCCCCCCCCCCCCCCCCCCCCCC(=O)OC(CC(=O)O)C[N+](C)(C)C	InChI=1S/C33H65NO4/c1-5-6-7-8-9-10-11-12-13-14-15-16-17-18-19-20-21-22-23-24-25-26-27-28-33(37)38-31(29-32(35)36)30-34(2,3)4/h31H,5-30H2,1-4H3/p+1	Hexacosanoyl carnitine	53477828	6
678	C20H26N2O5S	0.7485037860792559	[M + Na]+	CC(CSC(=O)C)C(=O)N1CCCC1C(=O)NC(CC2=CC=CC=C2)C(=O)O	InChI=1S/C20H26N2O5S/c1-13(12-28-14(2)23)19(25)22-10-6-9-17(22)18(24)21-16(20(26)27)11-15-7-4-3-5-8-15/h3-5,7-8,13,16-17H,6,9-12H2,1-2H3,(H,21,24)(H,26,27)	Cetapril	2077	2
679	C20H39NO5	0.7484290157339887	[M + H]+	CCCCCCCCCCC(CC(=O)OC(CC(=O)O)C[N+](C)(C)C)O	InChI=1S/C20H39NO5/c1-5-6-7-8-9-10-11-12-13-17(22)14-20(25)26-18(15-19(23)24)16-21(2,3)4/h17-18,22H,5-16H2,1-4H3/p+1	null	131770392	171
680	C36H52O11	0.7483287848697612	[M + H3N + H]+	CC(=C)CCC(=O)C(C)(C1C(CC2(C1(CC(=O)C3(C2CC=C4C3C=C(C(=O)C4(C)C)OC5C(C(C(C(O5)CO)O)O)O)C)C)C)O)O	InChI=1S/C36H52O11/c1-17(2)9-12-24(39)36(8,45)29-20(38)14-33(5)23-11-10-18-19(35(23,7)25(40)15-34(29,33)6)13-21(30(44)32(18,3)4)46-31-28(43)27(42)26(41)22(16-37)47-31/h10,13,19-20,22-23,26-29,31,37-38,41-43,45H,1,9,11-12,14-16H2,2-8H3	(8S,9R,10R,13R,14S,16R,17R)-16-hydroxy-17-[(2R)-2-hydroxy-6-methyl-3-oxohept-6-en-2-yl]-4,4,9,13,14-pentamethyl-2-[(2S,3R,4R,5S,6R)-3,4,5-trihydroxy-6-(hydroxymethyl)oxan-2-yl]oxy-8,10,12,15,16,17-hexahydro-7H-cyclopenta[a]phenanthrene-3,11-dione	6325474	26
681	C10H19NO5	0.7482053955344107	[M + H]+	CC(C)(CO)C(C(=O)NCCC(=O)OC)O	InChI=1S/C10H19NO5/c1-10(2,6-12)8(14)9(15)11-5-4-7(13)16-3/h8,12,14H,4-6H2,1-3H3,(H,11,15)	Methyl pantothenate	135189	72
682	C8H16N4O4	0.7481203597797969	[M + H]+	C(CC(C(=O)O)NCC(=O)O)CN=C(N)N	InChI=1S/C8H16N4O4/c9-8(10)11-3-1-2-5(7(15)16)12-4-6(13)14/h5,12H,1-4H2,(H,13,14)(H,15,16)(H4,9,10,11)	(2S)-2-(carboxymethylamino)-5-(diaminomethylideneamino)pentanoic acid	21133833	9
683	C28H50NO7P	0.7479607670647827	[M + H]+	CCC=CCC=CCC=CCC=CCCCCCCC(=O)OCC(COP(=O)(O)OCC[N+](C)(C)C)O	InChI=1S/C28H50NO7P/c1-5-6-7-8-9-10-11-12-13-14-15-16-17-18-19-20-21-22-28(31)34-25-27(30)26-36-37(32,33)35-24-23-29(2,3)4/h6-7,9-10,12-13,15-16,27,30H,5,8,11,14,17-26H2,1-4H3/p+1	Lysophosphatidylcholine(20:4n3/0:0)	53480469	100
684	C44H87NO3	0.7478049609146469	[M + H]+	CCCCCCCCCCCCCCCCCCCCCCCCCC(=O)NC(CO)C(C=CCCCCCCCCCCCCC)O	InChI=1S/C44H87NO3/c1-3-5-7-9-11-13-15-17-18-19-20-21-22-23-24-25-26-28-30-32-34-36-38-40-44(48)45-42(41-46)43(47)39-37-35-33-31-29-27-16-14-12-10-8-6-4-2/h37,39,42-43,46-47H,3-36,38,40-41H2,1-2H3,(H,45,48)	C26 Ceramide	5283570	21
685	C14H25N3O7	0.7474067187468709	[M + H]+	CC(C)CC(C(=O)NC(C(C)O)C(=O)NC(CC(=O)O)C(=O)O)N	InChI=1S/C14H25N3O7/c1-6(2)4-8(15)12(21)17-11(7(3)18)13(22)16-9(14(23)24)5-10(19)20/h6-9,11,18H,4-5,15H2,1-3H3,(H,16,22)(H,17,21)(H,19,20)(H,23,24)	L-leucyl- L-threonyl- L-aspartic acid	18222258	93
686	C20H31N3O5	0.7473953507381043	[M + H]+	CC(C)C(C(=O)NC(C(C)C)C(=O)O)NC(=O)C(C(CC1=CC=CC=C1)N)O	InChI=1S/C20H31N3O5/c1-11(2)15(18(25)23-16(12(3)4)20(27)28)22-19(26)17(24)14(21)10-13-8-6-5-7-9-13/h5-9,11-12,14-17,24H,10,21H2,1-4H3,(H,22,26)(H,23,25)(H,27,28)	null	101536046	102
687	C16H33NO2	0.7470125679659613	[M + H]+	CCCCCCCCCCCC=CC(C(CO)N)O	InChI=1S/C16H33NO2/c1-2-3-4-5-6-7-8-9-10-11-12-13-16(19)15(17)14-18/h12-13,15-16,18-19H,2-11,14,17H2,1H3	C16 Sphingosine	14767869	49
688	C30H42N4O6	0.746807635969913	[M + H]+	CCC(C)C1C(=O)N2CCCC2C(=O)NC(C(=O)NC(C(=O)N1)CC3=CC=CC=C3)CCCCCC(=O)C4CO4	InChI=1S/C30H42N4O6/c1-3-19(2)26-30(39)34-16-10-14-23(34)29(38)31-21(13-8-5-9-15-24(35)25-18-40-25)27(36)32-22(28(37)33-26)17-20-11-6-4-7-12-20/h4,6-7,11-12,19,21-23,25-26H,3,5,8-10,13-18H2,1-2H3,(H,31,38)(H,32,36)(H,33,37)	null	101679623	108
689	C15H14O9	0.7466726776283172	[M + H]+	C1=CC(=CC2=C1C=CC(=O)O2)OC3C(C(C(C(O3)C(=O)O)O)O)O	InChI=1S/C15H14O9/c16-9-4-2-6-1-3-7(5-8(6)23-9)22-15-12(19)10(17)11(18)13(24-15)14(20)21/h1-5,10-13,15,17-19H,(H,20,21)	7-Hydroxycoumarin glucuronide	125641	3
690	C15H27NO5	0.746649776110487	[M + H]+	CCC=CCC(CC(=O)OC(CC(=O)O)C[N+](C)(C)C)O	InChI=1S/C15H27NO5/c1-5-6-7-8-12(17)9-15(20)21-13(10-14(18)19)11-16(2,3)4/h6-7,12-13,17H,5,8-11H2,1-4H3/p+1	(Z)-3-hydroxy-5-octenoylcarnitine	71464491	110
691	C10H18N2O4S3	0.746606803983361	[M + H]+	CC(=O)NC(CSC(=S)NCCCS(=O)C)C(=O)O	InChI=1S/C10H18N2O4S3/c1-7(13)12-8(9(14)15)6-18-10(17)11-4-3-5-19(2)16/h8H,3-6H2,1-2H3,(H,11,17)(H,12,13)(H,14,15)	L-Cysteine, N-acetyl-S-[[[3-(methylsulfinyl)propyl]amino]thioxomethyl]-	71424642	11
692	C16H21NO	0.74644179742989	[M + H]+	CCCCCCCC1=CC(=O)C2=CC=CC=C2N1	InChI=1S/C16H21NO/c1-2-3-4-5-6-9-13-12-16(18)14-10-7-8-11-15(14)17-13/h7-8,10-12H,2-6,9H2,1H3,(H,17,18)	4-Quinolinol, 2-heptyl-	164974	20
693	C23H36O3	0.7464053406306815	[M - H2O + H]+	CCC=CCC=CCC=CC=CC(CC=CCCCCCC(=O)OC)O	InChI=1S/C23H36O3/c1-3-4-5-6-7-8-9-10-13-16-19-22(24)20-17-14-11-12-15-18-21-23(25)26-2/h4-5,7-8,10,13-14,16-17,19,22,24H,3,6,9,11-12,15,18,20-21H2,1-2H3	methyl (7Z,11E,13E,16Z,19Z)-10-hydroxydocosa-7,11,13,16,19-pentaenoate	14211706	25
694	C12H21N3O6	0.7463018024983746	[M + H]+	CC(=O)NCCCC(C(=O)O)NC(=O)CCC(C(=O)O)N	InChI=1S/C12H21N3O6/c1-7(16)14-6-2-3-9(12(20)21)15-10(17)5-4-8(13)11(18)19/h8-9H,2-6,13H2,1H3,(H,14,16)(H,15,17)(H,18,19)(H,20,21)	null	131752643	23
695	C18H19NO2	0.7461899272600961	[M + H]+	COC1=CC=C(C=C1)CCNC(=O)C=CC2=CC=CC=C2	InChI=1S/C18H19NO2/c1-21-17-10-7-16(8-11-17)13-14-19-18(20)12-9-15-5-3-2-4-6-15/h2-12H,13-14H2,1H3,(H,19,20)	N-(4-methoxyphenethyl)cinnamamide	768470	6
696	C25H42O6	0.7461851429536817	[M - H4O2 + H]+	CC(CCC(=O)OC)C1CCC2C1(C(CC3C2C(C(C4C3(CCC(C4)O)C)O)O)O)C	InChI=1S/C25H42O6/c1-13(5-8-20(28)31-4)15-6-7-16-21-17(12-19(27)25(15,16)3)24(2)10-9-14(26)11-18(24)22(29)23(21)30/h13-19,21-23,26-27,29-30H,5-12H2,1-4H3	methyl 3,6,7,12-tetrahydroxycholan-24-oate	2754241	33
697	C26H48O9	0.7460737831908301	[M + H]+	CCCCCCCC(CC(=O)O)OC(=O)CC(CCCCCCC)OC1C(C(C(C(O1)C)O)O)O	InChI=1S/C26H48O9/c1-4-6-8-10-12-14-19(16-21(27)28)34-22(29)17-20(15-13-11-9-7-5-2)35-26-25(32)24(31)23(30)18(3)33-26/h18-20,23-26,30-32H,4-17H2,1-3H3,(H,27,28)	Rphdhd	162246	15
698	C16H24N4O3	0.7459904735845412	[M + H]+	COC1=C(C=C(C=C1)C=CC(=O)NCCCCN=C(N)N)OC	InChI=1S/C16H24N4O3/c1-22-13-7-5-12(11-14(13)23-2)6-8-15(21)19-9-3-4-10-20-16(17)18/h5-8,11H,3-4,9-10H2,1-2H3,(H,19,21)(H4,17,18,20)	null	10245456	9
699	C36H58O10	0.7456853479411937	[M - H4O2 + H]+	CC1(CC2C3=CCC4C5(CCC(C(C5CCC4(C3(CCC2(C(C1O)O)C)C)C)(C)CO)OC6C(C(C(C(O6)C(=O)O)O)O)O)C)C	InChI=1S/C36H58O10/c1-31(2)16-19-18-8-9-21-33(4)12-11-22(45-30-25(40)23(38)24(39)26(46-30)29(43)44)34(5,17-37)20(33)10-13-36(21,7)35(18,6)15-14-32(19,3)28(42)27(31)41/h8,19-28,30,37-42H,9-17H2,1-7H3,(H,43,44)	soyasapogenol A-3-O-glucuronide	10349281	2
700	C18H36N4O3	0.7452548278411721	[M + H]+	CCCCCCCCCCCC(=O)NC(CCCN=C(N)N)C(=O)O	InChI=1S/C18H36N4O3/c1-2-3-4-5-6-7-8-9-10-13-16(23)22-15(17(24)25)12-11-14-21-18(19)20/h15H,2-14H2,1H3,(H,22,23)(H,24,25)(H4,19,20,21)	Lauroyl D-Arginate	3349342	21
701	C29H54O6	0.7451761671715833	[M + Na]+	CCCCCCCCCC(=O)OCC(COC(=O)CCCCCCC)OC(=O)CCCCCCC	InChI=1S/C29H54O6/c1-4-7-10-13-14-17-19-22-28(31)34-25-26(35-29(32)23-20-16-12-9-6-3)24-33-27(30)21-18-15-11-8-5-2/h26H,4-25H2,1-3H3	UNII-C9H2L21V7U component OXBFEJBBKCRANO-SANMLTNESA-N	10278570	90
702	C25H45NO6	0.745159461352128	[M + K]+	CCCCCC=CCC=CCCCCCCCC(=O)OCC(CO)OC(=O)C(COC)N	InChI=1S/C25H45NO6/c1-3-4-5-6-7-8-9-10-11-12-13-14-15-16-17-18-24(28)31-20-22(19-27)32-25(29)23(26)21-30-2/h7-8,10-11,22-23,27H,3-6,9,12-21,26H2,1-2H3	null	44515416	47
703	C28H54NO8P	0.7446727108654844	[M - H2O + H]+	CCCCCCCCC=CCCCCCCCC(=O)OCC(COP(=O)(O)OCC[N+](C)(C)C)OC(=O)C	InChI=1S/C28H54NO8P/c1-6-7-8-9-10-11-12-13-14-15-16-17-18-19-20-21-28(31)34-24-27(37-26(2)30)25-36-38(32,33)35-23-22-29(3,4)5/h13-14,27H,6-12,15-25H2,1-5H3/p+1	1-Oleoyl-2-acetyl-sn-glycero-3-phosphocholine	5313463	74
704	C19H25N5O5	0.7445066051794824	[M + H]+	CNC(CC1=CC=CC=C1)C(=O)NC(CNC(CC2=CN=CN2)C(=O)O)C(=O)O	InChI=1S/C19H25N5O5/c1-20-14(7-12-5-3-2-4-6-12)17(25)24-16(19(28)29)10-22-15(18(26)27)8-13-9-21-11-23-13/h2-6,9,11,14-16,20,22H,7-8,10H2,1H3,(H,21,23)(H,24,25)(H,26,27)(H,28,29)	(2S)-2-[[(2S)-3-hydroxy-2-[[(2S)-2-(methylamino)-3-phenylpropanoyl]amino]-3-oxopropyl]amino]-3-(1H-imidazol-5-yl)propanoic acid	196863	51
705	C24H40O11	0.7444220461638774	[M + H]+	CC1=CC(=O)CC(C1CCC(C)OC2C(C(C(C(O2)COC3C(C(CO3)(CO)O)O)O)O)O)(C)C	InChI=1S/C24H40O11/c1-12-7-14(26)8-23(3,4)15(12)6-5-13(2)34-21-19(29)18(28)17(27)16(35-21)9-32-22-20(30)24(31,10-25)11-33-22/h7,13,15-22,25,27-31H,5-6,8-11H2,1-4H3	null	10577445	7
706	C21H31NO8	0.7440630320213094	[M + H]+	CN(C)CC1CCCCC1(C2=CC(=CC=C2)OC3C(C(C(C(O3)C(=O)O)O)O)O)O	InChI=1S/C21H31NO8/c1-22(2)11-13-6-3-4-9-21(13,28)12-7-5-8-14(10-12)29-20-17(25)15(23)16(24)18(30-20)19(26)27/h5,7-8,10,13,15-18,20,23-25,28H,3-4,6,9,11H2,1-2H3,(H,26,27)	O-Desmethyl Tramadol beta-D-Glucuronide	29919004	3
707	C28H36O8	0.7438279857348962	[M - H2O + H]+	CC(=O)OC1CC(C(C2C1(C3CCC4(C(OC(=O)C5C4(C3(C(=O)C2)C)O5)C6=COC=C6)C)C)(C)C)O	InChI=1S/C28H36O8/c1-14(29)34-20-12-18(30)24(2,3)17-11-19(31)27(6)16(26(17,20)5)7-9-25(4)21(15-8-10-33-13-15)35-23(32)22-28(25,27)36-22/h8,10,13,16-18,20-22,30H,7,9,11-12H2,1-6H3	Spectrum_000475	4202701	2
708	C14H18N2O2	0.7438077688161335	[M + H]+	CC(C)C1C(=O)NC(C(=O)N1)CC2=CC=CC=C2	InChI=1S/C14H18N2O2/c1-9(2)12-14(18)15-11(13(17)16-12)8-10-6-4-3-5-7-10/h3-7,9,11-12H,8H2,1-2H3,(H,15,18)(H,16,17)	Cyclo-(l-valyl-l-phenylalanyl)	139766	40
709	C21H38O3	0.7435915315691456	[M + H]+	CCCCCCCCC=CCCCCCCCC(=O)OCC1CO1	InChI=1S/C21H38O3/c1-2-3-4-5-6-7-8-9-10-11-12-13-14-15-16-17-21(22)24-19-20-18-23-20/h9-10,20H,2-8,11-19H2,1H3	Glycidol oleate	62574	508
710	C41H81NO3	0.7435061494357841	[M - H2O + H]+	CCCCCCCCCCCCCCCCCCCCCCC(=O)NC(CO)C(C=CCCCCCCCCCCCCC)O	InChI=1S/C41H81NO3/c1-3-5-7-9-11-13-15-17-18-19-20-21-22-23-25-27-29-31-33-35-37-41(45)42-39(38-43)40(44)36-34-32-30-28-26-24-16-14-12-10-8-6-4-2/h34,36,39-40,43-44H,3-33,35,37-38H2,1-2H3,(H,42,45)	N-(tricosanoyl)-sphing-4-enine	5321273	12
711	C27H45NO3	0.7434676902123222	[M + H]+	CCCCCCCCCCCCCCCCCC(=O)NC(CC1=CC=CC=C1)C(=O)O	InChI=1S/C27H45NO3/c1-2-3-4-5-6-7-8-9-10-11-12-13-14-15-19-22-26(29)28-25(27(30)31)23-24-20-17-16-18-21-24/h16-18,20-21,25H,2-15,19,22-23H2,1H3,(H,28,29)(H,30,31)	N-stearoyl phenylalanine	6710071	16
712	C26H36N6O4	0.7434344792723844	[M + K]+	CC(C)(C)CC(=O)N1CCC(C1C(=O)NC(CC2=CNC3=CC=CC=C32)C(=O)N)NC(=O)NCC=C	InChI=1S/C26H36N6O4/c1-5-11-28-25(36)31-19-10-12-32(21(33)14-26(2,3)4)22(19)24(35)30-20(23(27)34)13-16-15-29-18-9-7-6-8-17(16)18/h5-9,15,19-20,22,29H,1,10-14H2,2-4H3,(H2,27,34)(H,30,35)(H2,28,31,36)	1-(3,3-dimethylbutanoyl)-3-[(prop-2-en-1-ylcarbamoyl)amino]prolyltryptophanamide	3593611	7
713	C30H43N5O5	0.7432999234824651	[M + Na]+	CC(C)CC(C(=O)NC(CC(C)C)C(=O)NC(CC1=CC=CC=C1)C(=O)N)NC(=O)C(CC2=CC=C(C=C2)O)N	InChI=1S/C30H43N5O5/c1-18(2)14-25(34-28(38)23(31)16-21-10-12-22(36)13-11-21)30(40)35-26(15-19(3)4)29(39)33-24(27(32)37)17-20-8-6-5-7-9-20/h5-13,18-19,23-26,36H,14-17,31H2,1-4H3,(H2,32,37)(H,33,39)(H,34,38)(H,35,40)	beta-Lactorphin	128808	56
714	C41H81NO3	0.7430149229349395	[M - H2O + H]+	CCCCCCCCCCCCCCCCCCCCCCCC(=O)NC(CO)C(C=CCCCCCCCCCCCC)O	InChI=1S/C41H81NO3/c1-3-5-7-9-11-13-15-17-18-19-20-21-22-23-24-25-27-29-31-33-35-37-41(45)42-39(38-43)40(44)36-34-32-30-28-26-16-14-12-10-8-6-4-2/h34,36,39-40,43-44H,3-33,35,37-38H2,1-2H3,(H,42,45)	N-tetracosanoyl-C17-sphing-4-enine	71581116	15
715	C21H41O8P	0.7429391739283631	[M - H4O2 + H]+	C(CCCCO)CCCC=CCCCCCCCC(=O)OCC(COP(=O)(O)O)O	InChI=1S/C21H41O8P/c22-17-15-13-11-9-7-5-3-1-2-4-6-8-10-12-14-16-21(24)28-18-20(23)19-29-30(25,26)27/h1-2,20,22-23H,3-19H2,(H2,25,26,27)	null	91820233	6
716	C23H20O7	0.7429314871897498	[M + H]+	C[C@H](C1=CC=C(C=C1)O)C2=C(C=C3C(=C2O)C(=O)[C@@H]([C@H](O3)C4=CC=C(C=C4)O)O)O	InChI=1S/C23H20O7/c1-11(12-2-6-14(24)7-3-12)18-16(26)10-17-19(20(18)27)21(28)22(29)23(30-17)13-4-8-15(25)9-5-13/h2-11,22-27,29H,1H3	null		1
717	C5H4N2	0.7429098557478945	[M + H3N + H]+	C1=CNC(=C1)C#N	InChI=1S/C5H4N2/c6-4-5-2-1-3-7-5/h1-3,7H	2-cyanopyrrole	138277	36
718	C30H41N3O6	0.7428699755798047	[M - H2O + H]+	CC(C)CC(C(=O)OC(C)(C)C)NC(=O)C(C)NC(=O)C(CC1=CC=CC=C1)NC(=O)COC2=CC=CC=C2	InChI=1S/C30H41N3O6/c1-20(2)17-25(29(37)39-30(4,5)6)33-27(35)21(3)31-28(36)24(18-22-13-9-7-10-14-22)32-26(34)19-38-23-15-11-8-12-16-23/h7-16,20-21,24-25H,17-19H2,1-6H3,(H,31,36)(H,32,34)(H,33,35)	null	45490432	56
719	C34H69NO3	0.7427835290056273	[M + H]+	CCCCCCCCCCCCCCCCCC(=O)NC(CO)C(CCCCCCCCCCCCC)O	InChI=1S/C34H69NO3/c1-3-5-7-9-11-13-15-16-17-18-20-22-24-26-28-30-34(38)35-32(31-36)33(37)29-27-25-23-21-19-14-12-10-8-6-4-2/h32-33,36-37H,3-31H2,1-2H3,(H,35,38)	null	10506613	55
720	C38H75NO3	0.7427306416593393	[M - H2O + H]+	CCCCCCCCCCCCCCCCCCCCCC(=O)NC(CO)C(C=CCCCCCCCCCCC)O	InChI=1S/C38H75NO3/c1-3-5-7-9-11-13-15-16-17-18-19-20-21-22-24-26-28-30-32-34-38(42)39-36(35-40)37(41)33-31-29-27-25-23-14-12-10-8-6-4-2/h31,33,36-37,40-41H,3-30,32,34-35H2,1-2H3,(H,39,42)	N-(docosanoyl)-hexadecasphing-4-enine	10627306	22
721	C42H83NO3	0.7425784203437286	[M - H2O + H]+	CCCCCCCCCCCCCCCCCCCCC(=O)NC(CO)C(C=CCCCCCCCCCCCCCCCC)O	InChI=1S/C42H83NO3/c1-3-5-7-9-11-13-15-17-19-21-22-24-26-28-30-32-34-36-38-42(46)43-40(39-44)41(45)37-35-33-31-29-27-25-23-20-18-16-14-12-10-8-6-4-2/h35,37,40-41,44-45H,3-34,36,38-39H2,1-2H3,(H,43,46)	null	134768799	44
722	C36H75N2O7P	0.7424152112149668	[M + H]+	CCCCCCCCCCCCCCCC(=O)NC(COP(=O)(O)OCCN)C(C(CCCCCCCCCCCCCC)O)O	InChI=1S/C36H75N2O7P/c1-3-5-7-9-11-13-15-17-19-21-23-25-27-29-35(40)38-33(32-45-46(42,43)44-31-30-37)36(41)34(39)28-26-24-22-20-18-16-14-12-10-8-6-4-2/h33-34,36,39,41H,3-32,37H2,1-2H3,(H,38,40)(H,42,43)	null	86289618	7
723	C17H33N7O4	0.7422977676095026	[M + H]+	C1CC(N(C1)C(=O)C(CCCCN)N)C(=O)NC(CCCN=C(N)N)C(=O)O	InChI=1S/C17H33N7O4/c18-8-2-1-5-11(19)15(26)24-10-4-7-13(24)14(25)23-12(16(27)28)6-3-9-22-17(20)21/h11-13H,1-10,18-19H2,(H,23,25)(H,27,28)(H4,20,21,22)	Peptide kpr	488929	24
724	C22H24O10	0.7422465641978804	[M + H]+	CC1C(C(C(C(O1)OC2=CC(=C3C(=O)CC(OC3=C2)C4=CC(=C(C=C4)OC)O)O)O)O)O	InChI=1S/C22H24O10/c1-9-19(26)20(27)21(28)22(30-9)31-11-6-13(24)18-14(25)8-16(32-17(18)7-11)10-3-4-15(29-2)12(23)5-10/h3-7,9,16,19-24,26-28H,8H2,1-2H3	Hesperetin 7-O-rhamnoside	42607982	3
725	C14H16N2O3	0.7421055572907737	[M + H]+	CCC(=O)NC(CC1=CNC2=CC=CC=C21)C(=O)O	InChI=1S/C14H16N2O3/c1-2-13(17)16-12(14(18)19)7-9-8-15-11-6-4-3-5-10(9)11/h3-6,8,12,15H,2,7H2,1H3,(H,16,17)(H,18,19)	3-(1H-indol-3-yl)-2-(propanoylamino)propanoic Acid	11845680	42
726	C29H34O9	0.7416837154600566	[M - H2O + H]+	CC1=C2C3C(=O)C4(C(CC5C(C4C(C2(CC1O)C(O3)(C)C)OC(=O)C6=CC=CC=C6)(CO5)OC(=O)C)O)C	InChI=1S/C29H34O9/c1-14-17(31)12-28-20(14)21(38-26(28,3)4)23(33)27(5)18(32)11-19-29(13-35-19,37-15(2)30)22(27)24(28)36-25(34)16-9-7-6-8-10-16/h6-10,17-19,21-22,24,31-32H,11-13H2,1-5H3	null	5317129	4
727	C25H34O9	0.7416575246656697	[M + H]+	CC12CCC(=O)C(=C1CCC3C2CCC4(C3CCC4=O)C)OC5C(C(C(C(O5)C(=O)O)O)O)O	InChI=1S/C25H34O9/c1-24-10-8-15(26)20(33-23-19(30)17(28)18(29)21(34-23)22(31)32)14(24)4-3-11-12-5-6-16(27)25(12,2)9-7-13(11)24/h11-13,17-19,21,23,28-30H,3-10H2,1-2H3,(H,31,32)	Had-glucuronide	128210	4
728	C22H36O13	0.741576294394833	[M + H3N + H]+	CC(C)(C1CCC(=CC1)C(=O)OCC2C(C(C(C(O2)OC3(C(C(C(O3)CO)O)O)CO)O)O)O)O	InChI=1S/C22H36O13/c1-21(2,31)11-5-3-10(4-6-11)19(30)32-8-13-14(25)16(27)17(28)20(33-13)35-22(9-24)18(29)15(26)12(7-23)34-22/h3,11-18,20,23-29,31H,4-9H2,1-2H3	null	101542609	24
729	C17H29N3O5	0.7413779488780005	[M + H]+	CCCCCC(C(CCO)N1C=C(N=C1)CC(C(=O)O)NC(=O)C)O	InChI=1S/C17H29N3O5/c1-3-4-5-6-16(23)15(7-8-21)20-10-13(18-11-20)9-14(17(24)25)19-12(2)22/h10-11,14-16,21,23H,3-9H2,1-2H3,(H,19,22)(H,24,25)	null	118987328	84
730	C22H25N3O6	0.7412372615428466	[M + H]+	C1=CC=C(C=C1)CC(C(=O)NC(CC2=CC=CC=C2)C(=O)NC(CC(=O)O)C(=O)O)N	InChI=1S/C22H25N3O6/c23-16(11-14-7-3-1-4-8-14)20(28)24-17(12-15-9-5-2-6-10-15)21(29)25-18(22(30)31)13-19(26)27/h1-10,16-18H,11-13,23H2,(H,24,28)(H,25,29)(H,26,27)(H,30,31)	L-phenylalanyl-L-phenylalanyl-L-aspartic acid	18223298	9
731	C25H35NO3	0.7411335925074607	[M + H]+	C1CCN(CC1)C(=O)C=CCCCCCCCCC=CC2=CC3=C(C=C2)OCO3	InChI=1S/C25H35NO3/c27-25(26-18-12-9-13-19-26)15-11-8-6-4-2-1-3-5-7-10-14-22-16-17-23-24(20-22)29-21-28-23/h10-11,14-17,20H,1-9,12-13,18-19,21H2	(2E,12E)-Pipertridecadienamide	71665600	5
732	C28H40N2O2	0.7410656061799122	[M + H]+	CCCCCC=CCC=CCCCCCCCC(=O)NCC(=O)C1=CNC2=CC=CC=C21	InChI=1S/C28H40N2O2/c1-2-3-4-5-6-7-8-9-10-11-12-13-14-15-16-21-28(32)30-23-27(31)25-22-29-26-20-18-17-19-24(25)26/h6-7,9-10,17-20,22,29H,2-5,8,11-16,21,23H2,1H3,(H,30,32)	null	49844193	6
733	C34H69NO3	0.7408062883781895	[M + H]+	CCCCCCCCCCCCCCCC(C(CO)NC(=O)CCCCCCCCCCCCCCC)O	InChI=1S/C34H69NO3/c1-3-5-7-9-11-13-15-17-19-21-23-25-27-29-33(37)32(31-36)35-34(38)30-28-26-24-22-20-18-16-14-12-10-8-6-4-2/h32-33,36-37H,3-31H2,1-2H3,(H,35,38)	C16 Sphinganine	4110676	50
734	C27H34N4O3	0.7404013121022586	[M + H]+	CC1=CC=C(C=C1)NC(=O)C(CC2=CC=CC=C2)NC(=O)C3CCN(CC3)C(=O)C4CCCN4	InChI=1S/C27H34N4O3/c1-19-9-11-22(12-10-19)29-26(33)24(18-20-6-3-2-4-7-20)30-25(32)21-13-16-31(17-14-21)27(34)23-8-5-15-28-23/h2-4,6-7,9-12,21,23-24,28H,5,8,13-18H2,1H3,(H,29,33)(H,30,32)	N-[1-(4-methylanilino)-1-oxo-3-phenylpropan-2-yl]-1-(pyrrolidine-2-carbonyl)piperidine-4-carboxamide	4835137	13
735	C29H28O8	0.7397787255430098	[M + H]+	CC1CC2=CC3=C(C(=C2C4=C(C5=C(C=C4C(C1C)OC(=O)C6=CC=CC=C6)OCO5)OC)OC)OCO3	InChI=1S/C29H28O8/c1-15-10-18-11-20-25(35-13-33-20)27(31-3)22(18)23-19(12-21-26(28(23)32-4)36-14-34-21)24(16(15)2)37-29(30)17-8-6-5-7-9-17/h5-9,11-12,15-16,24H,10,13-14H2,1-4H3	Interiotherin A	177359	1
736	C20H19N3O3	0.7397615799057349	[M + H]+	C1=CC=C2C(=C1)C(=CN2)CC3C(=O)NC(C(=O)N3)CC4=CC=C(C=C4)O	InChI=1S/C20H19N3O3/c24-14-7-5-12(6-8-14)9-17-19(25)23-18(20(26)22-17)10-13-11-21-16-4-2-1-3-15(13)16/h1-8,11,17-18,21,24H,9-10H2,(H,22,26)(H,23,25)	cyclo(L-Tyr-L-Trp)	7408259	13
737	C31H28O12	0.7396315047342105	[M + H3N + H]+	COC1=C(C=C2C(=C1O)C(=O)C=C(O2)C3=CC=C(C=C3)O)OC4C(C(C(C(O4)COC(=O)C=CC5=CC=CC=C5)O)O)O	InChI=1S/C31H28O12/c1-39-30-22(14-21-25(27(30)36)19(33)13-20(41-21)17-8-10-18(32)11-9-17)42-31-29(38)28(37)26(35)23(43-31)15-40-24(34)12-7-16-5-3-2-4-6-16/h2-14,23,26,28-29,31-32,35-38H,15H2,1H3	null	102193404	1
738	C25H36N4O6	0.739330577151601	[M + H]+	CC(C)C(C(=O)N1CCCC1C(=O)N2CCCC2C(=O)O)NC(=O)C(C(CC3=CC=CC=C3)N)O	InChI=1S/C25H36N4O6/c1-15(2)20(27-22(31)21(30)17(26)14-16-8-4-3-5-9-16)24(33)28-12-6-10-18(28)23(32)29-13-7-11-19(29)25(34)35/h3-5,8-9,15,17-21,30H,6-7,10-14,26H2,1-2H3,(H,27,31)(H,34,35)	null	9913388	22
739	C16H27N3O7	0.7388857838413069	[M + H]+	CC(C)CC(C(=O)NCCCCC(C(=O)O)N)NC(=O)C1C(O1)C(=O)O	InChI=1S/C16H27N3O7/c1-8(2)7-10(19-14(21)11-12(26-11)16(24)25)13(20)18-6-4-3-5-9(17)15(22)23/h8-12H,3-7,17H2,1-2H3,(H,18,20)(H,19,21)(H,22,23)(H,24,25)	L-Lysine,N6-[N-[(3-carboxyoxiranyl)carbonyl]-L-leucyl]- (9CI)	3074704	48
740	C10H19NO4S	0.7388805383613615	[M + H]+	CC(=O)NC(CSC(C)(C)CCO)C(=O)O	InChI=1S/C10H19NO4S/c1-7(13)11-8(9(14)15)6-16-10(2,3)4-5-12/h8,12H,4-6H2,1-3H3,(H,11,13)(H,14,15)	null	86033384	43
741	C27H38N4O7	0.7388279358575038	[M + H]+	CC(C)(C)OC(=O)N1CCCC1C(=O)N2CCC(CC2)(C3=CC=CC=C3)C(=O)NC(CCC(=O)N)C(=O)O	InChI=1S/C27H38N4O7/c1-26(2,3)38-25(37)31-15-7-10-20(31)22(33)30-16-13-27(14-17-30,18-8-5-4-6-9-18)24(36)29-19(23(34)35)11-12-21(28)32/h4-6,8-9,19-20H,7,10-17H2,1-3H3,(H2,28,32)(H,29,36)(H,34,35)	5-amino-2-[[1-[1-[(2-methylpropan-2-yl)oxycarbonyl]pyrrolidine-2-carbonyl]-4-phenylpiperidine-4-carbonyl]amino]-5-oxopentanoic acid	4869629	30
742	C24H28N2O6	0.7387878125892574	[M + H]+	COC1=C(C=CC(=C1)C=CC(=O)NCCCCNC(=O)C=CC2=CC(=C(C=C2)O)OC)O	InChI=1S/C24H28N2O6/c1-31-21-15-17(5-9-19(21)27)7-11-23(29)25-13-3-4-14-26-24(30)12-8-18-6-10-20(28)22(16-18)32-2/h5-12,15-16,27-28H,3-4,13-14H2,1-2H3,(H,25,29)(H,26,30)	Terrestribisamide	181734	261
743	C22H22O4	0.7378400689246029	[M + H]+	CC(=C)C=CC1=C(C=C(C2=C1OC(CC2=O)C3=CC=CC=C3)OC)OC	InChI=1S/C22H22O4/c1-14(2)10-11-16-19(24-3)13-20(25-4)21-17(23)12-18(26-22(16)21)15-8-6-5-7-9-15/h5-11,13,18H,1,12H2,2-4H3	null	101584232	1
744	C10H19NOS	0.7378324626712498	[M + H]+	CS(=O)CCCCCCCCC#N	InChI=1S/C10H19NOS/c1-13(12)10-8-6-4-2-3-5-7-9-11/h2-8,10H2,1H3	null	85993300	17
745	C33H60O5	0.7377272819200745	[M + H3N + H]+	CCCCCCC=CCCCCCCCC(=O)OC(CO)COC(=O)CCCCCCCC=CCCCC	InChI=1S/C33H60O5/c1-3-5-7-9-11-13-15-16-18-20-22-24-26-28-33(36)38-31(29-34)30-37-32(35)27-25-23-21-19-17-14-12-10-8-6-4-2/h10,12-13,15,31,34H,3-9,11,14,16-30H2,1-2H3	Diacylglycerol(14:1/16:1)	53477976	4
746	C26H41NO5	0.7376343681184285	[M + Na]+	CCN1C[C@]2(CC[C@H]([C@]34[C@H]2C[C@H]([C@@H]31)[C@@]5(C[C@H]([C@@H]6C[C@H]4[C@H]5[C@@H]6OC(=O)C)OC)OC)OC)C	InChI=1S/C26H41NO5/c1-7-27-13-24(3)9-8-20(30-5)26-16-10-15-18(29-4)12-25(31-6,17(23(26)27)11-19(24)26)21(16)22(15)32-14(2)28/h15-23H,7-13H2,1-6H3	null		3
747	C33H56O11	0.7371219269499166	[M + H3N + H]+	C[C@H](C[C@H](CC(C)(C)O)O[C@H]1[C@@H]([C@H]([C@@H]([C@H](O1)C(=O)O)O)O)O)[C@H]2CC[C@@H]3[C@@]2([C@H](C[C@H]4[C@H]3[C@@H](C[C@H]5[C@@]4(CC[C@H](C5)O)C)O)O)C	InChI=1S/C33H56O11/c1-15(10-18(14-31(2,3)42)43-30-27(39)25(37)26(38)28(44-30)29(40)41)19-6-7-20-24-21(13-23(36)33(19,20)5)32(4)9-8-17(34)11-16(32)12-22(24)35/h15-28,30,34-39,42H,6-14H2,1-5H3,(H,40,41)	null		26
748	C40H79NO3	0.7368789539249743	[M - H2O + H]+	CCCCCCCCCCCCCCCCCCCCCCCC(=O)NC(CO)C(C=CCCCCCCCCCCC)O	InChI=1S/C40H79NO3/c1-3-5-7-9-11-13-15-16-17-18-19-20-21-22-23-24-26-28-30-32-34-36-40(44)41-38(37-42)39(43)35-33-31-29-27-25-14-12-10-8-6-4-2/h33,35,38-39,42-43H,3-32,34,36-37H2,1-2H3,(H,41,44)	N-(tetracosanoyl)-hexadecasphing-4-enine	10627700	35
749	C24H41N7O11	0.7368665493185449	[M + H3N + H]+	CC(=O)NC(CCCN(C(=O)C)O)C(=O)NC(CO)C(=O)N(CCCC1C(=O)NC(C(=O)N1)CCCN(C(=O)C)O)O	InChI=1S/C24H41N7O11/c1-14(33)25-17(7-4-10-29(40)15(2)34)21(36)28-20(13-32)24(39)31(42)12-6-9-19-23(38)26-18(22(37)27-19)8-5-11-30(41)16(3)35/h17-20,32,40-42H,4-13H2,1-3H3,(H,25,33)(H,26,38)(H,27,37)(H,28,36)	null	102171016	67
750	C18H32N4O5	0.7367944873557316	[M + Na]+	CC(C)CC(C(=O)NCC1CCC(CC1)C(=O)NC(CC(=O)N)C(=O)O)N	InChI=1S/C18H32N4O5/c1-10(2)7-13(19)17(25)21-9-11-3-5-12(6-4-11)16(24)22-14(18(26)27)8-15(20)23/h10-14H,3-9,19H2,1-2H3,(H2,20,23)(H,21,25)(H,22,24)(H,26,27)	(2R)-4-amino-2-[[4-[[[(2R)-2-azaniumyl-4-methylpentanoyl]amino]methyl]cyclohexanecarbonyl]amino]-4-oxobutanoate	7097299	172
751	C9H13N3O5	0.7367811979258726	[M + H]+	C(CC(=O)NC(CC#N)C(=O)O)C(C(=O)O)N	InChI=1S/C9H13N3O5/c10-4-3-6(9(16)17)12-7(13)2-1-5(11)8(14)15/h5-6H,1-3,11H2,(H,12,13)(H,14,15)(H,16,17)	gamma-Glutamyl-beta-cyanoalanine	440768	13
752	C27H49O12P	0.7367614469132797	[M - H2O + H]+	CCCCCC=CCC=CCCCCCCCC(=O)OCC(COP(=O)(O)OC1C(C(C(C(C1O)O)O)O)O)O	InChI=1S/C27H49O12P/c1-2-3-4-5-6-7-8-9-10-11-12-13-14-15-16-17-21(29)37-18-20(28)19-38-40(35,36)39-27-25(33)23(31)22(30)24(32)26(27)34/h6-7,9-10,20,22-28,30-34H,2-5,8,11-19H2,1H3,(H,35,36)	1-(9Z,12Z-octadecadienoyl)-glycero-3-phospho-(1''-myo-inositol)	9873385	78
753	C19H37NO2	0.7367297833871177	[M + H]+	CCCCCCCCCC(=CCCC=CC(C(CO)N)O)C	InChI=1S/C19H37NO2/c1-3-4-5-6-7-8-10-13-17(2)14-11-9-12-15-19(22)18(20)16-21/h12,14-15,18-19,21-22H,3-11,13,16,20H2,1-2H3	(4E,8E,9Me-d19:2)sphingosine	10913955	54
754	C25H34N4O4	0.7366692585609008	[M + H]+	CC(C)CC1C(=O)N2CCCC2C(=O)NC(C(=O)N3CCCC3C(=O)N1)CC4=CC=CC=C4	InChI=1S/C25H34N4O4/c1-16(2)14-18-24(32)28-12-6-11-21(28)23(31)27-19(15-17-8-4-3-5-9-17)25(33)29-13-7-10-20(29)22(30)26-18/h3-5,8-9,16,18-21H,6-7,10-15H2,1-2H3,(H,26,30)(H,27,31)	null	24851291	19
755	C39H68O7	0.7365816541139047	[M + H]+	CCCCCC1C(O1)CC=CCCCCCCCC(=O)OCC(COC(=O)CCCCCCCC=CCC2C(O2)CCCCC)O	InChI=1S/C39H68O7/c1-3-5-19-25-34-36(45-34)27-21-15-11-7-9-13-17-23-29-38(41)43-31-33(40)32-44-39(42)30-24-18-14-10-8-12-16-22-28-37-35(46-37)26-20-6-4-2/h15-16,21-22,33-37,40H,3-14,17-20,23-32H2,1-2H3	2-hydroxypropane-1,3-diyl bis[11-(3-pentyloxiran-2-yl)undec-9-enoate]	245175	71
756	C30H40O13	0.7365496147132568	[M + H]+	CC(C)CC(=O)OC1C2C(CC(C2CO)OC(=O)C=CC3=CC=C(C=C3)O)C(=CO1)COC4C(C(C(C(O4)CO)O)O)O	InChI=1S/C30H40O13/c1-15(2)9-24(35)43-29-25-19(17(13-39-29)14-40-30-28(38)27(37)26(36)22(12-32)42-30)10-21(20(25)11-31)41-23(34)8-5-16-3-6-18(33)7-4-16/h3-8,13,15,19-22,25-33,36-38H,9-12,14H2,1-2H3	null	102066543	19
757	C25H28O15	0.7364004248614598	[M + H3N + H]+	COC1=CC(=CC(=C1O)OC)C(=O)OCC2C(C(C(C(O2)OC3C4C(CC=C4C(=O)O)C(=CO3)C(=O)O)O)O)O	InChI=1S/C25H28O15/c1-35-13-5-9(6-14(36-2)17(13)26)23(34)37-8-15-18(27)19(28)20(29)25(39-15)40-24-16-10(3-4-11(16)21(30)31)12(7-38-24)22(32)33/h4-7,10,15-16,18-20,24-29H,3,8H2,1-2H3,(H,30,31)(H,32,33)	Tarenninoside A	11713884	2
758	C13H11BrN2	0.7358774494733193	[M + H]+	CCC1=NC=CC2=C1NC3=C2C=C(C=C3)Br	InChI=1S/C13H11BrN2/c1-2-11-13-9(5-6-15-11)10-7-8(14)3-4-12(10)16-13/h3-7,16H,2H2,1H3	ACMC-20mirl	13942345	1
759	C24H50NO7P	0.7356419148841888	[M + Na]+	CCCCCCCCCCCCCCOCC(COP(=O)(O)OCC[N+](C)(C)C)OC(=O)C	InChI=1S/C24H50NO7P/c1-6-7-8-9-10-11-12-13-14-15-16-17-19-29-21-24(32-23(2)26)22-31-33(27,28)30-20-18-25(3,4)5/h24H,6-22H2,1-5H3/p+1	1-tetradecyl-2-acetyl-sn-glycero-3-phosphocholine	5313864	29
760	C30H44O10	0.7354734590752636	[M + H3N + H]+	CC(=O)C1C(CC2(C1(CC(=O)C3(C2CC=C4C3CC(C(=O)C4(C)C)OC5C(C(C(C(O5)CO)O)O)O)C)C)C)O	InChI=1S/C30H44O10/c1-13(32)21-16(33)10-28(4)19-8-7-14-15(30(19,6)20(34)11-29(21,28)5)9-17(25(38)27(14,2)3)39-26-24(37)23(36)22(35)18(12-31)40-26/h7,15-19,21-24,26,31,33,35-37H,8-12H2,1-6H3	null	44139738	16
761	C21H37NO5	0.7352674234524825	[M + H]+	CCCCCC=CCC=CCC(CC(=O)OC(CC(=O)O)C[N+](C)(C)C)O	InChI=1S/C21H37NO5/c1-5-6-7-8-9-10-11-12-13-14-18(23)15-21(26)27-19(16-20(24)25)17-22(2,3)4/h9-10,12-13,18-19,23H,5-8,11,14-17H2,1-4H3/p+1	5-cis,8-cis-3-hydroxytetradecadienoylcarnitine	71464483	75
762	C8H16N2O2	0.7351804217216514	[M + H]+	CC(=O)NCCCCNC(=O)C	InChI=1S/C8H16N2O2/c1-7(11)9-5-3-4-6-10-8(2)12/h3-6H2,1-2H3,(H,9,11)(H,10,12)	N-(4-acetamidobutyl)acetamide	533686	157
763	C30H39N3O7	0.7350533992765793	[M + H]+	CC(C)CC(C(=O)NC1C(OC2=CC=C(CC(NC(=O)C(NC1=O)CC3=CC=CC=C3)C(=O)O)C=C2)C(C)C)O	InChI=1S/C30H39N3O7/c1-17(2)14-24(34)28(36)33-25-26(18(3)4)40-21-12-10-20(11-13-21)16-23(30(38)39)32-27(35)22(31-29(25)37)15-19-8-6-5-7-9-19/h5-13,17-18,22-26,34H,14-16H2,1-4H3,(H,31,37)(H,32,35)(H,33,36)(H,38,39)	null	10626559	43
764	C28H30N2O11	0.7350235514987464	[M + H]+	COC(=O)C1=COC(C(C1CC2=C3C(=CC(=N2)C(=O)O)C4=CC=CC=C4N3)C=C)OC5C(C(C(C(O5)CO)O)O)O	InChI=1S/C28H30N2O11/c1-3-12-14(8-18-21-15(9-19(29-18)25(35)36)13-6-4-5-7-17(13)30-21)16(26(37)38-2)11-39-27(12)41-28-24(34)23(33)22(32)20(10-31)40-28/h3-7,9,11-12,14,20,22-24,27-28,30-34H,1,8,10H2,2H3,(H,35,36)	Desoxycordifoline	21577866	1
765	C27H34O2	0.7348263414085553	[M - H2O + H]+	CC12CCC(CC1=CCC3C2CCC4(C3CCC4(C#CC5=CC=CC=C5)O)C)O	InChI=1S/C27H34O2/c1-25-14-11-21(28)18-20(25)8-9-22-23(25)12-15-26(2)24(22)13-17-27(26,29)16-10-19-6-4-3-5-7-19/h3-8,21-24,28-29H,9,11-15,17-18H2,1-2H3	10,13-dimethyl-17-(2-phenylethynyl)-1,2,3,4,7,8,9,11,12,14,15,16-dodecahydrocyclopenta[a]phenanthrene-3,17-diol	2748174	21
766	C38H77NO3	0.734729428671082	[M + H]+	CCCCCCCCCCCCCCCCCC(C(CO)NC(=O)CCCCCCCCCCCCCCCCC)O	InChI=1S/C38H77NO3/c1-3-5-7-9-11-13-15-17-19-21-23-25-27-29-31-33-37(41)36(35-40)39-38(42)34-32-30-28-26-24-22-20-18-16-14-12-10-8-6-4-2/h36-37,40-41H,3-35H2,1-2H3,(H,39,42)	N-stearoyl-C20-sphinganine	21259879	12
767	C20H30N4O5	0.734617797228779	[M + H]+	CC(=CC(=O)N1CCC(C1C(=O)N2CCCC2C(=O)OC)NC(=O)NCC=C)C	InChI=1S/C20H30N4O5/c1-5-9-21-20(28)22-14-8-11-24(16(25)12-13(2)3)17(14)18(26)23-10-6-7-15(23)19(27)29-4/h5,12,14-15,17H,1,6-11H2,2-4H3,(H2,21,22,28)	methyl 1-[1-(3-methylbut-2-enoyl)-3-(prop-2-enylcarbamoylamino)pyrrolidine-2-carbonyl]pyrrolidine-2-carboxylate	3826655	47
768	C37H40N4O5	0.734585208884519	[M + H]+	CC(C)C1C(C(=O)NC(C(=O)NC=CC2=CC=C(O1)C=C2)CC3=CC=CC=C3)NC(=O)C4CCCN4C(=O)C=CC5=CC=CC=C5	InChI=1S/C37H40N4O5/c1-25(2)34-33(40-36(44)31-14-9-23-41(31)32(42)20-17-26-10-5-3-6-11-26)37(45)39-30(24-28-12-7-4-8-13-28)35(43)38-22-21-27-15-18-29(46-34)19-16-27/h3-8,10-13,15-22,25,30-31,33-34H,9,14,23-24H2,1-2H3,(H,38,43)(H,39,45)(H,40,44)	null	101921946	32
769	C21H40O7	0.7345599356192015	[M - H2O + H]+	CCCCCCC(C(C=CC(CCCCCCC(=O)OCC(CO)O)O)O)O	InChI=1S/C21H40O7/c1-2-3-4-8-11-19(25)20(26)14-13-17(23)10-7-5-6-9-12-21(27)28-16-18(24)15-22/h13-14,17-20,22-26H,2-12,15-16H2,1H3	[(2R)-2,3-dihydroxypropyl] (E)-8,11,12-trihydroxyoctadec-9-enoate	11811556	119
770	C19H15N5O3	0.7345141279643046	[M + H]+	CN1C2=NC3=C(C=CC(=C3)NC(=O)C4=CC=CC=C4)N=C2C(=O)N(C1=O)C	InChI=1S/C19H15N5O3/c1-23-16-15(18(26)24(2)19(23)27)21-13-9-8-12(10-14(13)22-16)20-17(25)11-6-4-3-5-7-11/h3-10H,1-2H3,(H,20,25)	Oprea1_301449	2721668	5
771	C13H23N3O4	0.7344416462991811	[M + H]+	CC(C)C(C(=O)NC(C)C(=O)N1CCCC1C(=O)O)N	InChI=1S/C13H23N3O4/c1-7(2)10(14)11(17)15-8(3)12(18)16-6-4-5-9(16)13(19)20/h7-10H,4-6,14H2,1-3H3,(H,15,17)(H,19,20)	L-Proline, L-valyl-L-alanyl-	11858290	17
772	C34H64O5	0.7342314066378676	[M + H3N + H]+	CCCCCCCCCCCCCCC(=O)OC(CO)COC(=O)CCCCCCCC=CCCCCCC	InChI=1S/C34H64O5/c1-3-5-7-9-11-13-15-17-19-20-22-24-26-28-33(36)38-31-32(30-35)39-34(37)29-27-25-23-21-18-16-14-12-10-8-6-4-2/h13,15,32,35H,3-12,14,16-31H2,1-2H3	Diacylglycerol(16:1/15:0)	53478035	21
773	C27H56NO7P	0.7339673401798118	[M + H]+	CCCCCCCCCCCCCCCCOCC(COP(=O)(O)OCC[N+](C)(C)C)OC(=O)CC	InChI=1S/C27H56NO7P/c1-6-8-9-10-11-12-13-14-15-16-17-18-19-20-22-32-24-26(35-27(29)7-2)25-34-36(30,31)33-23-21-28(3,4)5/h26H,6-25H2,1-5H3/p+1	1-hexadecyl-2-propionyl-sn-glycero-3-phosphocholine	5313906	13
774	C26H50NO7P	0.7336327756089618	[M + Na]+	CCCCCC=CCC=CCCCCCCCC(=O)OC(CO)COP(=O)(O)OCC[N+](C)(C)C	InChI=1S/C26H50NO7P/c1-5-6-7-8-9-10-11-12-13-14-15-16-17-18-19-20-26(29)34-25(23-28)24-33-35(30,31)32-22-21-27(2,3)4/h9-10,12-13,25,28H,5-8,11,14-24H2,1-4H3/p+1	2-18:2(9Z,12Z)-lysoPC	11005822	88
775	C23H42O4	0.7333852330441477	[M + H]+	CCCCCC=CCC=CCCCCCCCCCC(=O)OCC(CO)O	InChI=1S/C23H42O4/c1-2-3-4-5-6-7-8-9-10-11-12-13-14-15-16-17-18-19-23(26)27-21-22(25)20-24/h6-7,9-10,22,24-25H,2-5,8,11-21H2,1H3	1-eicosadienoyl-glycerol	53480983	98
776	C22H33N3O4S	0.7332810356323795	[M + Na]+	CSCCC(C(=O)NCC1CCC(CC1)C(=O)NC(CC2=CC=CC=C2)C(=O)O)N	InChI=1S/C22H33N3O4S/c1-30-12-11-18(23)21(27)24-14-16-7-9-17(10-8-16)20(26)25-19(22(28)29)13-15-5-3-2-4-6-15/h2-6,16-19H,7-14,23H2,1H3,(H,24,27)(H,25,26)(H,28,29)	2-[[4-[[(2-amino-4-methylsulfanylbutanoyl)amino]methyl]cyclohexanecarbonyl]amino]-3-phenylpropanoic acid	4868989	2
777	C30H54NO7P	0.7332401834912243	[M - H2O + H]+	CCCCCC=CCC=CCC=CCC=CCCCCCC(=O)OCC(COP(=O)(O)OCC[N+](C)(C)C)O	InChI=1S/C30H54NO7P/c1-5-6-7-8-9-10-11-12-13-14-15-16-17-18-19-20-21-22-23-24-30(33)36-27-29(32)28-38-39(34,35)37-26-25-31(2,3)4/h9-10,12-13,15-16,18-19,29,32H,5-8,11,14,17,20-28H2,1-4H3/p+1	Lysophosphatidylcholine(22:4)	52924039	130
778	C21H28O10	0.7332062289339203	[M - H2O + H]+	CC1=C(C=C2CCC(OC2=C1C)(C)CCC(=O)O)OC3C(C(C(C(O3)C(=O)O)O)O)O	InChI=1S/C21H28O10/c1-9-10(2)17-11(4-6-21(3,31-17)7-5-13(22)23)8-12(9)29-20-16(26)14(24)15(25)18(30-20)19(27)28/h8,14-16,18,20,24-26H,4-7H2,1-3H3,(H,22,23)(H,27,28)	null	121596235	28
779	C26H44O3	0.7330973942590515	[M - H2O + H]+	CCOC(=O)CCC(C)C1CCC2C1(CCC3C2CCC4C3(CCC(C4)O)C)C	InChI=1S/C26H44O3/c1-5-29-24(28)11-6-17(2)21-9-10-22-20-8-7-18-16-19(27)12-14-25(18,3)23(20)13-15-26(21,22)4/h17-23,27H,5-16H2,1-4H3	Ethyl lithocholate	544468	45
780	C23H34N4O4	0.7330109153244764	[M + H]+	CC(C)CC(C(=O)NC(CC1=CNC2=CC=CC=C21)C(=O)NC(CC(C)C)C(=O)O)N	InChI=1S/C23H34N4O4/c1-13(2)9-17(24)21(28)26-19(22(29)27-20(23(30)31)10-14(3)4)11-15-12-25-18-8-6-5-7-16(15)18/h5-8,12-14,17,19-20,25H,9-11,24H2,1-4H3,(H,26,28)(H,27,29)(H,30,31)	2-[[2-[(2-amino-4-methylpentanoyl)amino]-3-(1H-indol-3-yl)propanoyl]amino]-4-methylpentanoic acid	7408121	41
781	C19H36O6	0.7329225538348616	[M + H3N + H]+	CCCCCCCCCCC[C@H](CC(=O)O[C@@H](CO)COC(=O)C)O	InChI=1S/C19H36O6/c1-3-4-5-6-7-8-9-10-11-12-17(22)13-19(23)25-18(14-20)15-24-16(2)21/h17-18,20,22H,3-15H2,1-2H3	null		151
782	C40H36N6O4	0.732920501328047	[M + H]+	C1C2C(=O)NC(C(=O)N2C3C1(C4=CC=CC=C4N3)C5=CC=CC6=C5NC=C6CC7C(=O)NC(C(=O)N7)CC8=CC=CC=C8)CC9=CC=CC=C9	InChI=1S/C40H36N6O4/c47-35-30(18-23-10-3-1-4-11-23)42-36(48)31(43-35)20-25-22-41-34-26(25)14-9-16-28(34)40-21-33-37(49)44-32(19-24-12-5-2-6-13-24)38(50)46(33)39(40)45-29-17-8-7-15-27(29)40/h1-17,22,30-33,39,41,45H,18-21H2,(H,42,48)(H,43,47)(H,44,49)	Asperazine	10009603	4
783	C9H15NO5	0.7329013614207194	[M + H]+	CC(=O)NC(CCC(=O)OC)C(=O)OC	InChI=1S/C9H15NO5/c1-6(11)10-7(9(13)15-3)4-5-8(12)14-2/h7H,4-5H2,1-3H3,(H,10,11)	dimethyl 2-acetamidopentanedioate	558470	4
784	C29H24O8	0.7323801532303301	[M + H]+	C1=CC(=CC=C1CC2=C(C3=C(C(=C2O)CC4=CC=C(C=C4)O)OC(C(C3=O)O)C5=CC=C(C=C5)O)O)O	InChI=1S/C29H24O8/c30-18-7-1-15(2-8-18)13-21-24(33)22(14-16-3-9-19(31)10-4-16)29-23(25(21)34)26(35)27(36)28(37-29)17-5-11-20(32)12-6-17/h1-12,27-28,30-34,36H,13-14H2	gericudranin D	10097497	27
785	C20H39NO4S	0.7323338015773698	[M + H]+	CCCCCCCCCCC=CCCCCCC(=O)NCCS(=O)(=O)O	InChI=1S/C20H39NO4S/c1-2-3-4-5-6-7-8-9-10-11-12-13-14-15-16-17-20(22)21-18-19-26(23,24)25/h11-12H,2-10,13-19H2,1H3,(H,21,22)(H,23,24,25)	null		76
786	C24H31N3O5	0.7322032723230731	[M + H]+	CC(C)C(C(=O)NC(CC1=CC=CC=C1)C(=O)O)NC(=O)C(C(CC2=CC=CC=C2)N)O	InChI=1S/C24H31N3O5/c1-15(2)20(22(29)26-19(24(31)32)14-17-11-7-4-8-12-17)27-23(30)21(28)18(25)13-16-9-5-3-6-10-16/h3-12,15,18-21,28H,13-14,25H2,1-2H3,(H,26,29)(H,27,30)(H,31,32)	Phebestin	3075601	30
787	C16H19N3O2	0.7319346452962284	[M + H]+	CC(C)C1C(=O)NC(C(=O)N1)CC2=CNC3=CC=CC=C32	InChI=1S/C16H19N3O2/c1-9(2)14-16(21)18-13(15(20)19-14)7-10-8-17-12-6-4-3-5-11(10)12/h3-6,8-9,13-14,17H,7H2,1-2H3,(H,18,21)(H,19,20)	3-(1H-indol-3-ylmethyl)-6-propan-2-ylpiperazine-2,5-dione	267591	2
788	C20H25N10O10P	0.7316661902955632	[M + H]+	C1=NC2=C(C(=N1)N)N=CN2C3C(C(C(O3)COP(=O)(O)OC4C(OC(C4O)N5C=NC6=C5N=CN=C6N)CO)O)O	InChI=1S/C20H25N10O10P/c21-15-9-17(25-3-23-15)29(5-27-9)19-12(33)11(32)8(39-19)2-37-41(35,36)40-14-7(1-31)38-20(13(14)34)30-6-28-10-16(22)24-4-26-18(10)30/h3-8,11-14,19-20,31-34H,1-2H2,(H,35,36)(H2,21,23,25)(H2,22,24,26)	Adenylyl-(3''-5'')-adenosine	94231	20
789	C26H46O6	0.7316661679341359	[M + H3N + H]+	CC1C(C(C(C(O1)OC(C)(CCC2C3(CCCC(C3CCC2(C)O)(C)C)C)C=C)O)O)O	InChI=1S/C26H46O6/c1-8-24(5,32-22-21(29)20(28)19(27)16(2)31-22)14-10-18-25(6)13-9-12-23(3,4)17(25)11-15-26(18,7)30/h8,16-22,27-30H,1,9-15H2,2-7H3	(2S,3R,4S,5R,6R)-2-[(3R)-5-[(1R,2R,4aS,8aS)-2-hydroxy-2,5,5,8a-tetramethyl-3,4,4a,6,7,8-hexahydro-1H-naphthalen-1-yl]-3-methylpent-1-en-3-yl]oxy-6-methyloxane-3,4,5-triol	11619408	21
790	C23H33NO5	0.7315893572458044	[M + K]+	CC(CCCCCCO)C=C(C)C=CC(=O)NC(CC1=CC=C(C=C1)O)C(=O)O	InChI=1S/C23H33NO5/c1-17(7-5-3-4-6-14-25)15-18(2)8-13-22(27)24-21(23(28)29)16-19-9-11-20(26)12-10-19/h8-13,15,17,21,25-26H,3-7,14,16H2,1-2H3,(H,24,27)(H,28,29)	2-[[(2E,4E)-12-hydroxy-4,6-dimethyldodeca-2,4-dienoyl]amino]-3-(4-hydroxyphenyl)propanoic acid	21777982	28
791	C5H8N2O	0.7315147858623653	[M - H2O + H]+	C1=C(NC=N1)CCO	InChI=1S/C5H8N2O/c8-2-1-5-3-6-4-7-5/h3-4,8H,1-2H2,(H,6,7)	Histaminol	3083655	244
792	C19H29N5O4S	0.7312048858238007	[M + H]+	CC(C(=O)NCC(=O)NC(CC1=CC=CC=C1)C(=O)NC(CCSC)C(=O)N)N	InChI=1S/C19H29N5O4S/c1-12(20)18(27)22-11-16(25)23-15(10-13-6-4-3-5-7-13)19(28)24-14(17(21)26)8-9-29-2/h3-7,12,14-15H,8-11,20H2,1-2H3,(H2,21,26)(H,22,27)(H,23,25)(H,24,28)	(2S)-2-[[(2S)-2-[[2-[[(2R)-2-aminopropanoyl]amino]acetyl]amino]-3-phenylpropanoyl]amino]-4-methylsulfanylbutanamide	13890116	7
793	C11H14N4O4S	0.7311939998003655	[M + H]+	CSC1=NC=NC2=C1N=CN2C3C(C(C(O3)CO)O)O	InChI=1S/C11H14N4O4S/c1-20-10-6-9(12-3-13-10)15(4-14-6)11-8(18)7(17)5(2-16)19-11/h3-5,7-8,11,16-18H,2H2,1H3	Oprea1_544049	9570	4
794	C29H53NO8	0.7308915240917628	[M + H]+	CCCCCCCCCCCCCCCCCC(=O)OC1C(C(OC(C1O)COC(=O)CC)O)NC(=O)C	InChI=1S/C29H53NO8/c1-4-6-7-8-9-10-11-12-13-14-15-16-17-18-19-20-25(33)38-28-26(30-22(3)31)29(35)37-23(27(28)34)21-36-24(32)5-2/h23,26-29,34-35H,4-21H2,1-3H3,(H,30,31)	null	10951680	43
795	C21H20O4	0.7308751078213848	[M + H]+	CC(=C)C=CCC(=CCOC1=C2C=CC(=O)OC2=CC3=C1C=CO3)C	InChI=1S/C21H20O4/c1-14(2)5-4-6-15(3)9-11-24-21-16-7-8-20(22)25-19(16)13-18-17(21)10-12-23-18/h4-5,7-10,12-13H,1,6,11H2,2-3H3	4-[(2E,5E)-3,7-dimethylocta-2,5,7-trienoxy]furo[3,2-g]chromen-7-one	5319004	1
796	C11H21N5O4	0.7308337826526395	[M - H2O + H]+	C1C(CNC1C(=O)NC(CCCN=C(N)N)C(=O)O)O	InChI=1S/C11H21N5O4/c12-11(13)14-3-1-2-7(10(19)20)16-9(18)8-4-6(17)5-15-8/h6-8,15,17H,1-5H2,(H,16,18)(H,19,20)(H4,12,13,14)	null	131750764	7
797	C8H12N2O2	0.7307633241398793	[M + H]+	CC1C(=O)N2CCCC2C(=O)N1	InChI=1S/C8H12N2O2/c1-5-8(12)10-4-2-3-6(10)7(11)9-5/h5-6H,2-4H2,1H3,(H,9,11)	Cyclo(-D-Ala-L-Pro)	5325711	33
798	C15H27NO10	0.7307529169184376	[M + H]+	CC(C)(COC1C(C(C(C(O1)CO)O)O)O)C(C(=O)NCCC(=O)O)O	InChI=1S/C15H27NO10/c1-15(2,12(23)13(24)16-4-3-8(18)19)6-25-14-11(22)10(21)9(20)7(5-17)26-14/h7,9-12,14,17,20-23H,3-6H2,1-2H3,(H,16,24)(H,18,19)	D-Pantothenic acid 4''-O-beta-glucoside	3082306	12
799	C27H51O12P	0.7307258292148144	[M - H2O + H]+	CCCCCCCCC=CCCCCCCCC(=O)OCC(COP(=O)(O)OC1C(C(C(C(C1O)O)O)O)O)O	InChI=1S/C27H51O12P/c1-2-3-4-5-6-7-8-9-10-11-12-13-14-15-16-17-21(29)37-18-20(28)19-38-40(35,36)39-27-25(33)23(31)22(30)24(32)26(27)34/h9-10,20,22-28,30-34H,2-8,11-19H2,1H3,(H,35,36)	1-(9Z-octadecenoyl)-sn-glycero-3-phospho-(1''-myo-inositol)	42607496	35
800	C8H10N4O	0.7304234755844926	[M + H]+	CN1C=NC2=C(C1=O)N(C=[N+]2C)C	InChI=1S/C8H11N4O/c1-10-4-9-7-6(8(10)13)11(2)5-12(7)3/h4-5H,1-3H3/q+1	null	10406096	366
801	C13H24N2O4S	0.7302966998573285	[M + H]+	CC(C)CC(C(=O)O)NC(=O)C(CCSC)NC(=O)C	InChI=1S/C13H24N2O4S/c1-8(2)7-11(13(18)19)15-12(17)10(5-6-20-4)14-9(3)16/h8,10-11H,5-7H2,1-4H3,(H,14,16)(H,15,17)(H,18,19)	L-Leucine, N-(N-acetyl-L-methionyl)-	15923256	16
802	C31H44O12	0.7302350162899974	[M + Na]+	C[C@H]1[C@@H]([C@H]([C@H]([C@@H](O1)O[C@H]2CC[C@@]3([C@@H]4CC[C@@]5([C@H]([C@H](C[C@@]5([C@@H]4CC[C@@]3(C2)O)O)OC(=O)C)C6=CC(=O)OC6)C)C=O)O)O)O	InChI=1S/C31H44O12/c1-15-24(35)25(36)26(37)27(41-15)43-18-4-8-29(14-32)19-5-7-28(3)23(17-10-22(34)40-13-17)21(42-16(2)33)12-31(28,39)20(19)6-9-30(29,38)11-18/h10,14-15,18-21,23-27,35-39H,4-9,11-13H2,1-3H3	null		21
803	C23H33ClO5	0.7301042173522128	[M - H2O + H]+	CC1=C(C(=C(C(=C1Cl)O)CC=C(C)CCC=C(C)CCC(C(C)(C)O)O)O)C=O	InChI=1S/C23H33ClO5/c1-14(7-6-8-15(2)10-12-19(26)23(4,5)29)9-11-17-21(27)18(13-25)16(3)20(24)22(17)28/h8-9,13,19,26-29H,6-7,10-12H2,1-5H3	null	25243464	3
804	C10H8O4	0.7298701892242345	[M - H2O + H]+	C1OC2=C(O1)C=C(C=C2)C=CC(=O)O	InChI=1S/C10H8O4/c11-10(12)4-2-7-1-3-8-9(5-7)14-6-13-8/h1-5H,6H2,(H,11,12)	Enamine_001077	16917	12
805	C23H41NO5	0.7296273392052183	[M + H]+	CCCC=CCC=CCCCCCC(CC(=O)OC(CC(=O)O)C[N+](C)(C)C)O	InChI=1S/C23H41NO5/c1-5-6-7-8-9-10-11-12-13-14-15-16-20(25)17-23(28)29-21(18-22(26)27)19-24(2,3)4/h7-8,10-11,20-21,25H,5-6,9,12-19H2,1-4H3/p+1	9-cis,12-cis-3-hydroxyhexadecadienoylcarnitine	71464484	44
806	C32H38O16	0.729612848933516	[M + H]+	CC1C(C(C(C(O1)OC2C(C(C(OC2C3=C(C=C4C(=C3O)C(=O)C=C(O4)C5=CC(=C(C=C5)OC)OC)OC)COC(=O)C)O)O)O)O)O	InChI=1S/C32H38O16/c1-12-24(35)27(38)29(40)32(45-12)48-31-28(39)25(36)21(11-44-13(2)33)47-30(31)23-19(43-5)10-20-22(26(23)37)15(34)9-17(46-20)14-6-7-16(41-3)18(8-14)42-4/h6-10,12,21,24-25,27-32,35-40H,11H2,1-5H3	Linoside A	44258391	4
807	C33H64NO8P	0.7294451022529659	[M + H]+	CCCCCCCCCCCC(=O)OCC(COP(=O)(O)OCCN)OC(=O)CCCCCCCC=CCCCCCC	InChI=1S/C33H64NO8P/c1-3-5-7-9-11-13-14-15-16-18-20-22-24-26-33(36)42-31(30-41-43(37,38)40-28-27-34)29-39-32(35)25-23-21-19-17-12-10-8-6-4-2/h13-14,31H,3-12,15-30,34H2,1-2H3,(H,37,38)	1-dodecanoyl-2-(9Z-hexadecenoyl)-glycero-3-phosphoethanolamine	52924069	5
808	C36H44O	0.7293944457540187	[M - H2O + H]+	CC(=CC=C(C1=CC=CC=C1)C2=CC=CC=C2)C3CCC4C3(CCC5C4CC=C6C5(CCC(C6)O)C)C	InChI=1S/C36H44O/c1-25(14-16-30(26-10-6-4-7-11-26)27-12-8-5-9-13-27)32-18-19-33-31-17-15-28-24-29(37)20-22-35(28,2)34(31)21-23-36(32,33)3/h4-16,29,31-34,37H,17-24H2,1-3H3	17-(5,5-diphenylpenta-2,4-dien-2-yl)-10,13-dimethyl-2,3,4,7,8,9,11,12,14,15,16,17-dodecahydro-1H-cyclopenta[a]phenanthren-3-ol	3788731	9
809	C11H19N3O4	0.7293179546220566	[M + H]+	CC(C(=O)NC(C)C(=O)N1CCCC1C(=O)O)N	InChI=1S/C11H19N3O4/c1-6(12)9(15)13-7(2)10(16)14-5-3-4-8(14)11(17)18/h6-8H,3-5,12H2,1-2H3,(H,13,15)(H,17,18)	L-alanyl-L-alanyl-L-proline	10131317	14
810	C13H19N3O8	0.7291317418055	[M + H]+	C1=CN(C(=O)N(C1=O)CCC(C(=O)O)N)C2C(C(C(O2)CO)O)O	InChI=1S/C13H19N3O8/c14-6(12(21)22)1-3-15-8(18)2-4-16(13(15)23)11-10(20)9(19)7(5-17)24-11/h2,4,6-7,9-11,17,19-20H,1,3,5,14H2,(H,21,22)	Nucleoside X	171198	2
811	C26H34O9	0.7289117206725862	[M + H]+	CC(=O)OC1CCC2C1(CCC3C2CCC4=C3C=CC(=C4)OC5C(C(C(C(O5)C(=O)O)O)O)O)C	InChI=1S/C26H34O9/c1-12(27)33-19-8-7-18-17-5-3-13-11-14(4-6-15(13)16(17)9-10-26(18,19)2)34-25-22(30)20(28)21(29)23(35-25)24(31)32/h4,6,11,16-23,25,28-30H,3,5,7-10H2,1-2H3,(H,31,32)	null	131770405	6
812	C29H58NO9P	0.7288451666542887	[M + Na]+	CCCCCCCCCCCCCCCCOCC(COP(=O)(O)OCC[N+](C)(C)C)OC(=O)CCCC(=O)O	InChI=1S/C29H58NO9P/c1-5-6-7-8-9-10-11-12-13-14-15-16-17-18-23-36-25-27(39-29(33)21-19-20-28(31)32)26-38-40(34,35)37-24-22-30(2,3)4/h27H,5-26H2,1-4H3,(H-,31,32,34,35)/p+1	null	86289560	65
813	C44H80O5	0.7288127120931388	[M + H]+	CCCCCCCCC=CCCCCCCCCCCCC(=O)OCC(CO)OC(=O)CCCCCCCCC=CCC=CCCCCC	InChI=1S/C44H80O5/c1-3-5-7-9-11-13-15-17-19-21-22-23-25-26-28-30-32-34-36-38-43(46)48-41-42(40-45)49-44(47)39-37-35-33-31-29-27-24-20-18-16-14-12-10-8-6-4-2/h12,14,17-20,42,45H,3-11,13,15-16,21-41H2,1-2H3	null	131823104	1
814	C42H68O5	0.7287795897202071	[M + H3N + H]+	CCCCCCC=CCC=CCCCCCCCC(=O)OCC(COC(=O)CCCC=CCC=CCC=CCC=CCC=CCC)O	InChI=1S/C42H68O5/c1-3-5-7-9-11-13-15-17-19-21-23-25-27-29-31-33-35-37-42(45)47-39-40(43)38-46-41(44)36-34-32-30-28-26-24-22-20-18-16-14-12-10-8-6-4-2/h5,7,11,13-14,16-17,19-20,22-23,25,29,31,40,43H,3-4,6,8-10,12,15,18,21,24,26-28,30,32-39H2,1-2H3	null	131801993	14
815	C34H69NO3	0.7287229070180334	[M + H]+	CCCCCCCCCCCCCCCCCC(C(CO)NC(=O)CCCCCCCCCCCCC)O	InChI=1S/C34H69NO3/c1-3-5-7-9-11-13-15-16-17-18-20-21-23-25-27-29-33(37)32(31-36)35-34(38)30-28-26-24-22-19-14-12-10-8-6-4-2/h32-33,36-37H,3-31H2,1-2H3,(H,35,38)	N-myristoyl-C20-sphinganine	70789024	39
816	C19H30O10	0.7286738404117716	[M + H3N + H]+	COC1=C(C=CC(=C1)CCCO)OC(CO)COC2C(C(C(C(O2)CO)O)O)O	InChI=1S/C19H30O10/c1-26-14-7-11(3-2-6-20)4-5-13(14)28-12(8-21)10-27-19-18(25)17(24)16(23)15(9-22)29-19/h4-5,7,12,15-25H,2-3,6,8-10H2,1H3	null	15677594	77
817	C21H28N6O10	0.7280352199521986	[M + H]+	CC1=C(N2C(=O)C3=C(N(C2=N1)C)N(C=N3)C4C(C(C(O4)CO)O)O)CC(C(C(=O)OC)NC(=O)OC)O	InChI=1S/C21H28N6O10/c1-8-9(5-10(29)12(19(33)35-3)24-21(34)36-4)27-17(32)13-16(25(2)20(27)23-8)26(7-22-13)18-15(31)14(30)11(6-28)37-18/h7,10-12,14-15,18,28-31H,5-6H2,1-4H3,(H,24,34)	null	71464645	3
818	C14H19NO3	0.7278836478591569	[M + H]+	CC(C)CC(C(=O)O)NC(=O)CC1=CC=CC=C1	InChI=1S/C14H19NO3/c1-10(2)8-12(14(17)18)15-13(16)9-11-6-4-3-5-7-11/h3-7,10,12H,8-9H2,1-2H3,(H,15,16)(H,17,18)	L-Leucine, N-(phenylacetyl)-	11983894	24
819	C14H25N3O4	0.7277682667229888	[M + Na]+	CC(C(=O)NCC1CCC(CC1)C(=O)NC(C)C(=O)O)N	InChI=1S/C14H25N3O4/c1-8(15)12(18)16-7-10-3-5-11(6-4-10)13(19)17-9(2)14(20)21/h8-11H,3-7,15H2,1-2H3,(H,16,18)(H,17,19)(H,20,21)	2-[[4-[(2-aminopropanoylamino)methyl]cyclohexanecarbonyl]amino]propanoic Acid	4868751	182
820	C10H16N2O2S	0.7276967977486802	[M + H]+	CSCCC1C(=O)N2CCCC2C(=O)N1	InChI=1S/C10H16N2O2S/c1-15-6-4-7-10(14)12-5-2-3-8(12)9(13)11-7/h7-8H,2-6H2,1H3,(H,11,13)	Cyclo-Met-Pro-diketopiperazine	5325718	23
821	C14H19NO7	0.7276251993213072	[M + H]+	C1=CC(=CC=C1CCN)OC2C(C(C(C(O2)C(=O)O)O)O)O	InChI=1S/C14H19NO7/c15-6-5-7-1-3-8(4-2-7)21-14-11(18)9(16)10(17)12(22-14)13(19)20/h1-4,9-12,14,16-18H,5-6,15H2,(H,19,20)	Tyramine glucuronide	193088	6
822	C18H25N3O3	0.7276079756733865	[M + H]+	CC(C)CC(C(=O)OC)NC(=O)C(CC1=CNC2=CC=CC=C21)N	InChI=1S/C18H25N3O3/c1-11(2)8-16(18(23)24-3)21-17(22)14(19)9-12-10-20-15-7-5-4-6-13(12)15/h4-7,10-11,14,16,20H,8-9,19H2,1-3H3,(H,21,22)	null	11110348	2
823	C26H39NO3	0.7275840445500436	[M + H]+	CC(C)CNC(=O)C=CC=CCCCCCCCCCCC1=CC2=C(C=C1)OCO2	InChI=1S/C26H39NO3/c1-22(2)20-27-26(28)16-14-12-10-8-6-4-3-5-7-9-11-13-15-23-17-18-24-25(19-23)30-21-29-24/h10,12,14,16-19,22H,3-9,11,13,15,20-21H2,1-2H3,(H,27,28)	(2E,4E)-15-(1,3-benzodioxol-5-yl)-N-(2-methylpropyl)pentadeca-2,4-dienamide	11761449	2
824	C22H44NO9P	0.7274260017234914	[M + H]+	CCCCCCCCCCCCCCCC(=O)OCC(COP(=O)(O)OCC(C(=O)O)N)O	InChI=1S/C22H44NO9P/c1-2-3-4-5-6-7-8-9-10-11-12-13-14-15-21(25)30-16-19(24)17-31-33(28,29)32-18-20(23)22(26)27/h19-20,24H,2-18,23H2,1H3,(H,26,27)(H,28,29)	1-C16:0-lysophosphatidylserine(1-)	4575781	172
825	C18H35N3O4	0.727385716253093	[M + H]+	CC(C)CC(C(=O)NC(CC(C)C)C(=O)NC(CC(C)C)C(=O)O)N	InChI=1S/C18H35N3O4/c1-10(2)7-13(19)16(22)20-14(8-11(3)4)17(23)21-15(18(24)25)9-12(5)6/h10-15H,7-9,19H2,1-6H3,(H,20,22)(H,21,23)(H,24,25)	Trileucine	82546	313
826	C10H16N2O11P2	0.7272487853737075	[M + H]+	CC1=CN(C(=O)NC1=O)C2CC(C(O2)COP(=O)(O)OP(=O)(O)O)O	InChI=1S/C10H16N2O11P2/c1-5-3-12(10(15)11-9(5)14)8-2-6(13)7(22-8)4-21-25(19,20)23-24(16,17)18/h3,6-8,13H,2,4H2,1H3,(H,19,20)(H,11,14,15)(H2,16,17,18)	deoxy-TDP	1124	3
827	C7H13N3O4	0.7272151817975879	[M + H]+	C(CC(=O)N)C(C(=O)O)NC(=O)CN	InChI=1S/C7H13N3O4/c8-3-6(12)10-4(7(13)14)1-2-5(9)11/h4H,1-3,8H2,(H2,9,11)(H,10,12)(H,13,14)	GQ zwitterion	123913	6
828	C16H21N3O6	0.7271713803294508	[M + H]+	CC(C(=O)NC(CC(=O)O)C(=O)O)NC(=O)C(CC1=CC=CC=C1)N	InChI=1S/C16H21N3O6/c1-9(14(22)19-12(16(24)25)8-13(20)21)18-15(23)11(17)7-10-5-3-2-4-6-10/h2-6,9,11-12H,7-8,17H2,1H3,(H,18,23)(H,19,22)(H,20,21)(H,24,25)	L-phenylalanyl-L-alanyl-L-aspartic acid	15086435	13
829	C33H64NO8P	0.727020698612675	[M + H]+	CCCCCCCCCCCCCC(=O)OCC(COP(=O)(O)OCCN)OC(=O)CCCCCCCC=CCCCC	InChI=1S/C33H64NO8P/c1-3-5-7-9-11-13-15-17-19-21-23-25-32(35)39-29-31(30-41-43(37,38)40-28-27-34)42-33(36)26-24-22-20-18-16-14-12-10-8-6-4-2/h10,12,31H,3-9,11,13-30,34H2,1-2H3,(H,37,38)	Phophatidylethanolamine(14:0/14:1)	52924113	5
830	C26H42O2	0.7265691517646049	[M + H]+	CC(CCCC(=O)C)C1CCC2C1(CCC3C2CC=C4C3(CCC(C4)O)C)C	InChI=1S/C26H42O2/c1-17(6-5-7-18(2)27)22-10-11-23-21-9-8-19-16-20(28)12-14-25(19,3)24(21)13-15-26(22,23)4/h8,17,20-24,28H,5-7,9-16H2,1-4H3	25-Norcholesterol, 25-oxo-	165617	38
831	C9H11NO3S	0.7264408774271032	[M + H]+	C1=CC=C(C=C1)S(=O)CC(C(=O)O)N	InChI=1S/C9H11NO3S/c10-8(9(11)12)6-14(13)7-4-2-1-3-5-7/h1-5,8H,6,10H2,(H,11,12)	null	65474802	8
832	C35H56O6	0.7264219447541405	[M + K]+	CCCCCCCCCCCCCCC(=O)OC12CC(C3(C(C1C2(C)C)C=C(CC4(C3C=C(C4=O)C)O)CO)O)C	InChI=1S/C35H56O6/c1-6-7-8-9-10-11-12-13-14-15-16-17-18-29(37)41-34-21-25(3)35(40)27(30(34)32(34,4)5)20-26(23-36)22-33(39)28(35)19-24(2)31(33)38/h19-20,25,27-28,30,36,39-40H,6-18,21-23H2,1-5H3	null	16681404	3
833	C30H54O5	0.7261895786393343	[M - H4O2 + H]+	CC1(C(CCC2(C1C(CC3(C2CC(C4C3(CCC4C(CCCC(C)(C)OC)O)C)O)C)O)C)O)C	InChI=1S/C30H54O5/c1-26(2,35-8)13-9-10-19(31)18-11-15-29(6)24(18)20(32)16-22-28(5)14-12-23(34)27(3,4)25(28)21(33)17-30(22,29)7/h18-25,31-34H,9-17H2,1-8H3	null	53316854	18
834	C10H17NO5	0.7261555895069165	[M + H]+	CC(C)CC(C(=O)O)NC(=O)CCC(=O)O	InChI=1S/C10H17NO5/c1-6(2)5-7(10(15)16)11-8(12)3-4-9(13)14/h6-7H,3-5H2,1-2H3,(H,11,12)(H,13,14)(H,15,16)	N-(3-carboxypropanoyl)leucine	3467259	17
835	C21H37O6P	0.7261532214207364	[M + H]+	CCCCCC=CCC=CCCCCCCCC(=O)OCC1COP(=O)(O1)O	InChI=1S/C21H37O6P/c1-2-3-4-5-6-7-8-9-10-11-12-13-14-15-16-17-21(22)25-18-20-19-26-28(23,24)27-20/h6-7,9-10,20H,2-5,8,11-19H2,1H3,(H,23,24)	Cyclic Phosphatidic acid(18:2)	53477947	13
836	C18H28O7	0.7257700777163985	[M - H4O2 + H]+	CC(=O)O[C@H]1C[C@]2([C@@H](CC[C@@]([C@@H]2[C@H]([C@@H]1C(=C)C(=O)OC)O)(C)O)O)C	InChI=1S/C18H28O7/c1-9(16(22)24-5)13-11(25-10(2)19)8-17(3)12(20)6-7-18(4,23)15(17)14(13)21/h11-15,20-21,23H,1,6-8H2,2-5H3	null		40
837	C19H28	0.7257369558900694	[M + H]+	CC1(CCC2C(=CCC3C2(CCCC3=C)C)C1)C=C	InChI=1S/C19H28/c1-5-18(3)12-10-17-15(13-18)8-9-16-14(2)7-6-11-19(16,17)4/h5,8,16-17H,1-2,6-7,9-13H2,3-4H3	2-ethenyl-2,4b-dimethyl-8-methylidene-3,4,4a,5,6,7,8a,9-octahydro-1H-phenanthrene	560947	208
838	C20H32N4O4	0.7255190535445366	[M + Na]+	CC(C)C1C(=O)N2CCCC2C(=O)NC(C(=O)N3CCCC3C(=O)N1)C(C)C	InChI=1S/C20H32N4O4/c1-11(2)15-19(27)23-9-5-8-14(23)18(26)22-16(12(3)4)20(28)24-10-6-7-13(24)17(25)21-15/h11-16H,5-10H2,1-4H3,(H,21,25)(H,22,26)	null	14863209	46
839	C15H22N2O7	0.725185561320789	[M - H2O + H]+	C1=CC=C(C=C1)C(CC(=O)O)NC(=O)C(C(C(C(CO)N)O)O)O	InChI=1S/C15H22N2O7/c16-9(7-18)12(21)13(22)14(23)15(24)17-10(6-11(19)20)8-4-2-1-3-5-8/h1-5,9-10,12-14,18,21-23H,6-7,16H2,(H,17,24)(H,19,20)	3-[(5-amino-2,3,4,6-tetrahydroxyhexanoyl)amino]-3-phenylpropanoic acid	10382735	15
840	C27H54NO8P	0.7249177540012846	[M + H]+	CCCCCCCCCCCCCCCC(=O)OCC(COP(=O)(O)OCC[N+](C)(C)C)OC(=O)CC	InChI=1S/C27H54NO8P/c1-6-8-9-10-11-12-13-14-15-16-17-18-19-20-27(30)33-23-25(36-26(29)7-2)24-35-37(31,32)34-22-21-28(3,4)5/h25H,6-24H2,1-5H3/p+1	1-hexadecanoyl-2-propionyl-sn-glycero-3-phosphocholine	5313258	28
841	C17H23NO3	0.7247338887937937	[M + H]+	COC1=C(C=CC(=C1)CCC=CC(=O)N2CCCCC2)O	InChI=1S/C17H23NO3/c1-21-16-13-14(9-10-15(16)19)7-3-4-8-17(20)18-11-5-2-6-12-18/h4,8-10,13,19H,2-3,5-7,11-12H2,1H3	(E)-5-(4-hydroxy-3-methoxyphenyl)-1-piperidin-1-ylpent-2-en-1-one	11630663	10
842	C32H32O15	0.7245218851163613	[M + H3N + H]+	CC1CC(C2(C(=O)C3=C(C=CC(=C3O)C4=C(C5=C(C=C4)OC6(C(C(CC(=O)C6=C5O)C)O)C(=O)OC)O)OC2(C1O)C(=O)OC)O)O	InChI=1S/C32H32O15/c1-11-9-15(33)21-24(37)19-16(46-30(21,25(11)38)28(41)44-3)7-5-13(22(19)35)14-6-8-17-20(23(14)36)27(40)31(43)18(34)10-12(2)26(39)32(31,47-17)29(42)45-4/h5-8,11-12,18,25-26,34-39,43H,9-10H2,1-4H3	null	101297722	1
843	C19H37NO5	0.7244441096108456	[M - H2O + H]+	CCCCCCCCCC(CC(=O)OC(CC(=O)O)C[N+](C)(C)C)O	InChI=1S/C19H37NO5/c1-5-6-7-8-9-10-11-12-16(21)13-19(24)25-17(14-18(22)23)15-20(2,3)4/h16-17,21H,5-15H2,1-4H3/p+1	3-hydroxylauroylcarnitine	71464535	146
844	C30H38O13	0.7240792613226861	[M + Na]+	CC(=O)OCC1C(OC2=C1C=C(C=C2OC)C=CCOC3C(C(C(C(O3)CO)O)O)O)C4=CC(=C(C(=C4)OC)OC)OC	InChI=1S/C30H38O13/c1-15(32)41-14-19-18-9-16(7-6-8-40-30-26(35)25(34)24(33)23(13-31)42-30)10-20(36-2)28(18)43-27(19)17-11-21(37-3)29(39-5)22(12-17)38-4/h6-7,9-12,19,23-27,30-31,33-35H,8,13-14H2,1-5H3	Woorenoside II	10326334	8
845	C17H18O7	0.723937956321043	[M - H2O + H]+	CC(C)(C(COC1=C2C=COC2=C(C3=C1C=CC(=O)O3)OC)O)O	InChI=1S/C17H18O7/c1-17(2,20)11(18)8-23-13-9-4-5-12(19)24-15(9)16(21-3)14-10(13)6-7-22-14/h4-7,11,18,20H,8H2,1-3H3	4-(2,3-dihydroxy-3-methylbutoxy)-9-methoxyfuro[3,2-g]chromen-7-one	21826768	6
846	C26H44O2	0.7238288105784385	[M - H2O + H]+	CC(CCC(=C)C)C1CCC2C1(CCC3C2CC(C4C3(CCC(C4)O)C)O)C	InChI=1S/C26H44O2/c1-16(2)6-7-17(3)20-8-9-21-19-15-24(28)23-14-18(27)10-12-26(23,5)22(19)11-13-25(20,21)4/h17-24,27-28H,1,6-15H2,2-5H3	(3R,5R,6S,8S,9S,10R,13R,14S,17R)-10,13-dimethyl-17-[(2R)-5-methylhex-5-en-2-yl]-2,3,4,5,6,7,8,9,11,12,14,15,16,17-tetradecahydro-1H-cyclopenta[a]phenanthrene-3,6-diol	53297365	52
847	C21H43O9P	0.7237604644375163	[M + H]+	CCC(C)CCCCCCCCCCC(=O)OCC(COP(=O)(O)OCC(CO)O)O	InChI=1S/C21H43O9P/c1-3-18(2)12-10-8-6-4-5-7-9-11-13-21(25)28-15-20(24)17-30-31(26,27)29-16-19(23)14-22/h18-20,22-24H,3-17H2,1-2H3,(H,26,27)	1-(12-methyltetradecanoyl)-3-phosphoglyceroglycerol	10344650	184
848	C29H32N2O7S	0.7236450566940295	[M - H2O + H]+	CC1=C(C(=O)OC2=C1C=CC(=C2C)O)CC(=O)N3CCC(CC3)C(=O)NC(CSCC4=CC=CC=C4)C(=O)O	InChI=1S/C29H32N2O7S/c1-17-21-8-9-24(32)18(2)26(21)38-29(37)22(17)14-25(33)31-12-10-20(11-13-31)27(34)30-23(28(35)36)16-39-15-19-6-4-3-5-7-19/h3-9,20,23,32H,10-16H2,1-2H3,(H,30,34)(H,35,36)	(2R)-3-benzylsulfanyl-2-[[1-[2-(7-hydroxy-4,8-dimethyl-2-oxochromen-3-yl)acetyl]piperidine-4-carbonyl]amino]propanoic acid	16406333	1
849	C19H27NO11	0.723563820645157	[M + H]+	C1C(C(C(C(O1)OCC2C(C(C(C(O2)OC(C3=CC=CC=C3)C(=O)N)O)O)O)O)O)O	InChI=1S/C19H27NO11/c20-17(27)16(8-4-2-1-3-5-8)31-19-15(26)13(24)12(23)10(30-19)7-29-18-14(25)11(22)9(21)6-28-18/h1-5,9-16,18-19,21-26H,6-7H2,(H2,20,27)	null	10503483	9
850	C27H44O13	0.723490653730517	[M + H3N + H]+	CC(C)[C@H](C(=O)O[C@@H]1CC[C@]([C@@H]2[C@]1(CC[C@H]([C@@H]2O)C(=C)C(=O)OC)C)(CO[C@H]3[C@@H]([C@@H]([C@@H]([C@H](O3)CO)O)O)O)O)O	InChI=1S/C27H44O13/c1-12(2)17(29)24(35)40-16-7-9-27(36,11-38-25-21(33)20(32)19(31)15(10-28)39-25)22-18(30)14(6-8-26(16,22)4)13(3)23(34)37-5/h12,14-22,25,28-33,36H,3,6-11H2,1-2,4-5H3	null		45
851	C27H52O9	0.7233463755011745	[M + H3N + H]+	CCCCCCCCCCCCCCCCCC(=O)OCC(COC1C(C(C(C(O1)CO)O)O)O)O	InChI=1S/C27H52O9/c1-2-3-4-5-6-7-8-9-10-11-12-13-14-15-16-17-23(30)34-19-21(29)20-35-27-26(33)25(32)24(31)22(18-28)36-27/h21-22,24-29,31-33H,2-20H2,1H3	Epitope ID:161515	18634535	17
852	C30H54O6	0.7231929200072182	[M - H2O + H]+	CC1(C(CCC2(C1C(CC3(C2CC(C4C3(CCC4C(C)(CCC(C(C)(C)O)O)O)C)O)C)O)C)O)C	InChI=1S/C30H54O6/c1-25(2)21(33)10-12-27(5)20-15-18(31)23-17(30(8,36)14-11-22(34)26(3,4)35)9-13-28(23,6)29(20,7)16-19(32)24(25)27/h17-24,31-36H,9-16H2,1-8H3	(3S,6S,8R,9R,10R,12R,14R,17S)-4,4,8,10,14-pentamethyl-17-[(2S)-2,5,6-trihydroxy-6-methylheptan-2-yl]-2,3,5,6,7,9,11,12,13,15,16,17-dodecahydro-1H-cyclopenta[a]phenanthrene-3,6,12-triol	11756083	22
853	C26H43N5O10	0.7231306017854144	[M + H]+	CCC(C)C(C(=O)N1CCCC1C(=O)NC(CCC(=O)O)C(=O)O)NC(=O)C(CCC(=O)O)NC(=O)C(C(C)C)N	InChI=1S/C26H43N5O10/c1-5-14(4)21(30-22(36)15(8-10-18(32)33)28-24(38)20(27)13(2)3)25(39)31-12-6-7-17(31)23(37)29-16(26(40)41)9-11-19(34)35/h13-17,20-21H,5-12,27H2,1-4H3,(H,28,38)(H,29,37)(H,30,36)(H,32,33)(H,34,35)(H,40,41)	null	10188594	63
854	C23H31N3O6	0.7230646403576192	[M + H]+	CCC(C)C(C(=O)N1CCCC1C(=O)O)NC(=O)C2CC(=O)N(C2)C3=CC=C(C=C3)OC	InChI=1S/C23H31N3O6/c1-4-14(2)20(22(29)25-11-5-6-18(25)23(30)31)24-21(28)15-12-19(27)26(13-15)16-7-9-17(32-3)10-8-16/h7-10,14-15,18,20H,4-6,11-13H2,1-3H3,(H,24,28)(H,30,31)	1-[2-[[1-(4-methoxyphenyl)-5-oxopyrrolidine-3-carbonyl]amino]-3-methylpentanoyl]pyrrolidine-2-carboxylic acid	4967245	26
855	C29H32O18	0.7229934272548184	[M + H]+	CC(=O)OCC1C(C(C(C(O1)OC2=CC(=CC3=[O+]C(=C(C=C23)OC4C(C(C(C(O4)CO)O)O)O)C5=CC(=C(C(=C5)O)O)O)O)O)O)O	InChI=1S/C29H32O18/c1-9(31)42-8-19-22(37)24(39)26(41)28(47-19)44-16-5-11(32)4-15-12(16)6-17(27(43-15)10-2-13(33)20(35)14(34)3-10)45-29-25(40)23(38)21(36)18(7-30)46-29/h2-6,18-19,21-26,28-30,36-41H,7-8H2,1H3,(H3-,32,33,34,35)/p+1	Delphinidin 3-glucoside-5-(6-acetylglucoside)	44256948	1
856	C35H60O7	0.7229869827867591	[M + H3N + H]+	CC(C)C(CCC(C)C1CCC2C1(CCC3C2CC=C4C3(CCC(C4)OC5C(C(C(C(O5)CO)O)O)O)C)C)CCO	InChI=1S/C35H60O7/c1-20(2)22(14-17-36)7-6-21(3)26-10-11-27-25-9-8-23-18-24(12-15-34(23,4)28(25)13-16-35(26,27)5)41-33-32(40)31(39)30(38)29(19-37)42-33/h8,20-22,24-33,36-40H,6-7,9-19H2,1-5H3	null	101428657	2
857	C23H35N3O6	0.7228144184143147	[M + H]+	CC(C)CC(C(=O)NC(CC(C)C)C(=O)NC(CC1=CC=C(C=C1)O)C(=O)O)NC(=O)C	InChI=1S/C23H35N3O6/c1-13(2)10-18(24-15(5)27)21(29)25-19(11-14(3)4)22(30)26-20(23(31)32)12-16-6-8-17(28)9-7-16/h6-9,13-14,18-20,28H,10-12H2,1-5H3,(H,24,27)(H,25,29)(H,26,30)(H,31,32)	N-Acetyl-leu-leu-tyr	443128	90
858	C21H41NO5	0.722647809233664	[M - H2O + H]+	CCCCCCCCCCCC(CC(=O)OC(CC(=O)O)C[N+](C)(C)C)O	InChI=1S/C21H41NO5/c1-5-6-7-8-9-10-11-12-13-14-18(23)15-21(26)27-19(16-20(24)25)17-22(2,3)4/h18-19,23H,5-17H2,1-4H3/p+1	3-hydroxymyristoylcarnitine	71464541	116
859	C21H39NO4	0.7225925458812215	[M + H]+	CCCCC=CCCCCCCCC(=O)OC(CC(=O)O)C[N+](C)(C)C	InChI=1S/C21H39NO4/c1-5-6-7-8-9-10-11-12-13-14-15-16-21(25)26-19(17-20(23)24)18-22(2,3)4/h8-9,19H,5-7,10-18H2,1-4H3/p+1	null	53634646	142
860	C33H55NO7	0.7224822864404953	[M + H]+	CC1CCC2(C(C3C(O2)CC4C3(CCC5C4CCC6C5(CCC(C6)OC7C(C(C(C(O7)CO)O)O)O)C)C)C)NC1	InChI=1S/C33H55NO7/c1-17-7-12-33(34-15-17)18(2)26-24(41-33)14-23-21-6-5-19-13-20(8-10-31(19,3)22(21)9-11-32(23,26)4)39-30-29(38)28(37)27(36)25(16-35)40-30/h17-30,34-38H,5-16H2,1-4H3	O-glucosyl-tomatidine	15286303	16
861	C26H34O15	0.7223022900211726	[M + H3N + H]+	COC(COC(=O)CC1C(=COC(C1=CCO)OC2C(C(C(C(O2)CO)O)O)O)C(=O)OC)C3=CC(=C(C=C3)O)O	InChI=1S/C26H34O15/c1-36-19(12-3-4-16(29)17(30)7-12)11-38-20(31)8-14-13(5-6-27)25(39-10-15(14)24(35)37-2)41-26-23(34)22(33)21(32)18(9-28)40-26/h3-5,7,10,14,18-19,21-23,25-30,32-34H,6,8-9,11H2,1-2H3	null	102163951	4
862	C14H29NO4S	0.7222650387731168	[M + H]+	CCCCCCCCCCCC(=O)NCCS(=O)(=O)O	InChI=1S/C14H29NO4S/c1-2-3-4-5-6-7-8-9-10-11-14(16)15-12-13-20(17,18)19/h2-13H2,1H3,(H,15,16)(H,17,18,19)	2-(dodecanoylamino)ethanesulfonate	3016215	41
863	C21H40N4O13	0.7222275112431368	[M + H]+	C1C(C(C(C(C1NC(=O)C(CCN)O)O)OC2C(C(C(O2)CO)O)O)OC3C(C(C(C(O3)CO)O)O)N)N	InChI=1S/C21H40N4O13/c22-2-1-8(28)19(34)25-7-3-6(23)17(37-20-11(24)15(32)13(30)9(4-26)35-20)18(12(7)29)38-21-16(33)14(31)10(5-27)36-21/h6-18,20-21,26-33H,1-5,22-24H2,(H,25,34)	Butyl-1709E1	198328	12
864	C36H75N2O6P	0.722147673530972	[M + H]+	CCCCCCCCCCCCCCCC(C(COP(=O)(O)OCCN)NC(=O)CCCCCCCCCCCCCCC)O	InChI=1S/C36H75N2O6P/c1-3-5-7-9-11-13-15-17-19-21-23-25-27-29-35(39)34(33-44-45(41,42)43-32-31-37)38-36(40)30-28-26-24-22-20-18-16-14-12-10-8-6-4-2/h34-35,39H,3-33,37H2,1-2H3,(H,38,40)(H,41,42)	null	86289616	2
865	C32H49NO8	0.7220963354558801	[M + H]+	CC(=O)NC(CC(=O)C(C)(C1C(CC2(C1(CC(=O)C3(C2CC=C4C3CC(C(=O)C4(C)C)O)C)C)C)O)O)C(C)(C)O	InChI=1S/C32H49NO8/c1-16(34)33-22(28(4,5)40)13-23(37)32(9,41)25-20(36)14-29(6)21-11-10-17-18(12-19(35)26(39)27(17,2)3)31(21,8)24(38)15-30(25,29)7/h10,18-22,25,35-36,40-41H,11-15H2,1-9H3,(H,33,34)	null	71620243	24
866	C41H83NO3	0.7214269842081606	[M + H]+	CCCCCCCCCCCCCCCCCCCCCC(=O)NC(CO)C(CCCCCCCCCCCCCCCC)O	InChI=1S/C41H83NO3/c1-3-5-7-9-11-13-15-17-19-20-21-22-23-25-27-29-31-33-35-37-41(45)42-39(38-43)40(44)36-34-32-30-28-26-24-18-16-14-12-10-8-6-4-2/h39-40,43-44H,3-38H2,1-2H3,(H,42,45)	N-[(2S,3R)-1,3-dihydroxynonadecan-2-yl]docosanamide	11262199	4
867	C25H49O12P	0.7214049538953948	[M - H2O + H]+	CCCCCCCCCCCCCCCC(=O)OCC(COP(=O)(O)OC1C(C(C(C(C1O)O)O)O)O)O	InChI=1S/C25H49O12P/c1-2-3-4-5-6-7-8-9-10-11-12-13-14-15-19(27)35-16-18(26)17-36-38(33,34)37-25-23(31)21(29)20(28)22(30)24(25)32/h18,20-26,28-32H,2-17H2,1H3,(H,33,34)	1-palmitoyl-sn--glycero-3-phospho-D-myo-inositol	10289831	118
868	C27H45N5O5	0.7213914890618873	[M + Na]+	CCC(C)C1C(=O)N2CCCC2C(=O)NC(C(=O)N3CCCC3C(=O)NC(C(=O)N1)CC(C)C)C(C)C	InChI=1S/C27H45N5O5/c1-7-17(6)22-27(37)32-13-9-11-20(32)25(35)29-21(16(4)5)26(36)31-12-8-10-19(31)24(34)28-18(14-15(2)3)23(33)30-22/h15-22H,7-14H2,1-6H3,(H,28,34)(H,29,35)(H,30,33)	null	14160067	31
869	C20H27N5O4S	0.7213250872789785	[M + H]+	CN1C=CC=C1C(=O)NC2CCN3C(C2)C(=O)N4CCC(C4C3=O)NC(=O)CSC	InChI=1S/C20H27N5O4S/c1-23-7-3-4-14(23)18(27)21-12-5-8-24-15(10-12)19(28)25-9-6-13(17(25)20(24)29)22-16(26)11-30-2/h3-4,7,12-13,15,17H,5-6,8-11H2,1-2H3,(H,21,27)(H,22,26)	null	5094307	13
870	C8H16N6	0.7213043612451845	[M + H]+	CCNC1=NC(=NC(=N1)N)NC(C)C	InChI=1S/C8H16N6/c1-4-10-7-12-6(9)13-8(14-7)11-5(2)3/h5H,4H2,1-3H3,(H4,9,10,11,12,13,14)	ACMC-20mgls	11217811	8
871	C14H23NO12	0.7211567237982119	[M - H2O + H]+	CC(=O)NC1C(C(C(OC1O)CO)O)OC2C(C(C(C(O2)C(=O)O)O)O)O	InChI=1S/C14H23NO12/c1-3(17)15-5-10(6(18)4(2-16)25-13(5)24)26-14-9(21)7(19)8(20)11(27-14)12(22)23/h4-11,13-14,16,18-21,24H,2H2,1H3,(H,15,17)(H,22,23)	Epitope ID:151527	113417	4
872	C23H39NO	0.7211517963165017	[M + H]+	CCCCCCCCCCCCCCCC(=O)NCC1=CC=CC=C1	InChI=1S/C23H39NO/c1-2-3-4-5-6-7-8-9-10-11-12-13-17-20-23(25)24-21-22-18-15-14-16-19-22/h14-16,18-19H,2-13,17,20-21H2,1H3,(H,24,25)	N-benzylpalmitamide	11198769	77
873	C26H44O5	0.7211392361908079	[M - H2O + H]+	CCOC(=O)CCC(C)C1CCC2C1(C(CC3C2C(CC4C3(CCC(C4)O)C)O)O)C	InChI=1S/C26H44O5/c1-5-31-23(30)9-6-15(2)18-7-8-19-24-20(14-22(29)26(18,19)4)25(3)11-10-17(27)12-16(25)13-21(24)28/h15-22,24,27-29H,5-14H2,1-4H3	AmbscPOD_17/0170	536919	44
874	C15H17N3O3	0.7211002079088014	[M + H]+	CC(C1C(=O)NC(C(=O)N1)CC2=CNC3=CC=CC=C32)O	InChI=1S/C15H17N3O3/c1-8(19)13-15(21)17-12(14(20)18-13)6-9-7-16-11-5-3-2-4-10(9)11/h2-5,7-8,12-13,16,19H,6H2,1H3,(H,17,21)(H,18,20)	(3S,6S)-3-[(1R)-1-hydroxyethyl]-6-(1H-indol-3-ylmethyl)piperazine-2,5-dione	21627529	2
875	C17H32O4	0.7208739199510179	[M + H]+	CCCCC=CCCCCCCCC(=O)OCC(CO)O	InChI=1S/C17H32O4/c1-2-3-4-5-6-7-8-9-10-11-12-13-17(20)21-15-16(19)14-18/h5-6,16,18-19H,2-4,7-15H2,1H3	Monomyristolein	6453334	32
876	C33H60O5	0.7207903562660547	[M + H3N + H]+	CCCCCCC=CCCCCCCCC(=O)OCC(CO)OC(=O)CCCCCCCC=CCCCC	InChI=1S/C33H60O5/c1-3-5-7-9-11-13-15-16-18-19-21-23-25-27-32(35)37-30-31(29-34)38-33(36)28-26-24-22-20-17-14-12-10-8-6-4-2/h10,12-13,15,31,34H,3-9,11,14,16-30H2,1-2H3	Diacylglycerol(16:1/14:1)	53478034	13
877	C40H81NO3	0.7207296324776822	[M + H]+	CCCCCCCCCCCCCCCCCCCC(=O)NC(CO)C(CCCCCCCCCCCCCCCCC)O	InChI=1S/C40H81NO3/c1-3-5-7-9-11-13-15-17-19-20-22-24-26-28-30-32-34-36-40(44)41-38(37-42)39(43)35-33-31-29-27-25-23-21-18-16-14-12-10-8-6-4-2/h38-39,42-43H,3-37H2,1-2H3,(H,41,44)	N-icosanoyl-C20-sphinganine	70678794	18
878	C38H75NO8	0.7206428986800311	[M + H]+	CCCCCCCCCCCCCCCC(C(COC1C(C(C(C(O1)CO)O)O)O)NC(=O)CCCCCCCCCCCCC)O	InChI=1S/C38H75NO8/c1-3-5-7-9-11-13-15-16-18-19-21-23-25-27-32(41)31(30-46-38-37(45)36(44)35(43)33(29-40)47-38)39-34(42)28-26-24-22-20-17-14-12-10-8-6-4-2/h31-33,35-38,40-41,43-45H,3-30H2,1-2H3,(H,39,42)	Epitope ID:158635	9831263	20
879	C24H47O8P	0.7206044331956628	[M + H]+	CCCCCCCCCCCCC(=O)OC(COC(=O)CCCCCCC)COP(=O)(O)O	InChI=1S/C24H47O8P/c1-3-5-7-9-10-11-12-13-15-17-19-24(26)32-22(21-31-33(27,28)29)20-30-23(25)18-16-14-8-6-4-2/h22H,3-21H2,1-2H3,(H2,27,28,29)	null	131822220	182
880	C22H41NO	0.7205742018394443	[M + H]+	CCCCCCCCCCCCCC=CC=CC(=O)NCC(C)C	InChI=1S/C22H41NO/c1-4-5-6-7-8-9-10-11-12-13-14-15-16-17-18-19-22(24)23-20-21(2)3/h16-19,21H,4-15,20H2,1-3H3,(H,23,24)	2,4-Octadecadienamide, N-(2-methylpropyl)-, (E,E)-	9974234	152
881	C16H20N4O5S	0.7205273130084763	[M + H]+	CCCC(=O)NC1=CC=C(C=C1)S(=O)(=O)NC2=CC(=NC(=N2)OC)OC	InChI=1S/C16H20N4O5S/c1-4-5-14(21)17-11-6-8-12(9-7-11)26(22,23)20-13-10-15(24-2)19-16(18-13)25-3/h6-10H,4-5H2,1-3H3,(H,17,21)(H,18,19,20)	Oprea1_198240	1010926	3
882	C37H45N7O5	0.7202796457002818	[M - H4O2 + H]+	CC(C)CC(C(=O)NC(CC1=CC=CC=C1)C(=O)NC(CC2=CC=CC=C2)C(=O)NC(CC3=CNC4=CC=CC=C43)C(=O)NCC(=O)N)N	InChI=1S/C37H45N7O5/c1-23(2)17-28(38)34(46)42-30(18-24-11-5-3-6-12-24)36(48)43-31(19-25-13-7-4-8-14-25)37(49)44-32(35(47)41-22-33(39)45)20-26-21-40-29-16-10-9-15-27(26)29/h3-16,21,23,28,30-32,40H,17-20,22,38H2,1-2H3,(H2,39,45)(H,41,47)(H,42,46)(H,43,48)(H,44,49)	null	10794539	38
883	C14H18N2O4	0.7202070984946048	[M + H]+	CC1=CC2=C(C=C1C)N(C=N2)C3C(C(C(O3)CO)O)O	InChI=1S/C14H18N2O4/c1-7-3-9-10(4-8(7)2)16(6-15-9)14-13(19)12(18)11(5-17)20-14/h3-4,6,11-14,17-19H,5H2,1-2H3	a-ribazole	211	10
884	C26H38N4O6	0.7200002825816526	[M + H]+	CC(C)CC(C(=O)N1CCCC1C(=O)N2CCCC2C(=O)O)NC(=O)C(C(CC3=CC=CC=C3)N)O	InChI=1S/C26H38N4O6/c1-16(2)14-19(28-23(32)22(31)18(27)15-17-8-4-3-5-9-17)24(33)29-12-6-10-20(29)25(34)30-13-7-11-21(30)26(35)36/h3-5,8-9,16,18-22,31H,6-7,10-15,27H2,1-2H3,(H,28,32)(H,35,36)	Probestin	130013	142
885	C14H29NO	0.7199463279711308	[M + H]+	CCCCCCCCCCCCCC(=O)N	InChI=1S/C14H29NO/c1-2-3-4-5-6-7-8-9-10-11-12-13-14(15)16/h2-13H2,1H3,(H2,15,16)	Myristamide	69492	218
886	C26H43NO6S	0.7199424746984656	[M + Na]+	CC(CCC(=O)NCCS(=O)(=O)O)C1CCC2C1(CCC3C2C(CC4C3(CCC(=O)C4)C)O)C	InChI=1S/C26H43NO6S/c1-16(4-7-23(30)27-12-13-34(31,32)33)19-5-6-20-24-21(9-11-26(19,20)3)25(2)10-8-18(28)14-17(25)15-22(24)29/h16-17,19-22,24,29H,4-15H2,1-3H3,(H,27,30)(H,31,32,33)	null	121245686	387
887	C20H37NO	0.7199160487368196	[M + H]+	CCCCCCCCCCCC=CC=CC(=O)NCC(C)C	InChI=1S/C20H37NO/c1-4-5-6-7-8-9-10-11-12-13-14-15-16-17-20(22)21-18-19(2)3/h14-17,19H,4-13,18H2,1-3H3,(H,21,22)	(2E,4E)-N-(2-methylpropyl)hexadeca-2,4-dienamide	6442402	38
888	C22H25N3O7	0.7195260953245566	[M + H]+	C1=CC=C(C=C1)CC(C(=O)NC(CC2=CC=C(C=C2)O)C(=O)NC(CC(=O)O)C(=O)O)N	InChI=1S/C22H25N3O7/c23-16(10-13-4-2-1-3-5-13)20(29)24-17(11-14-6-8-15(26)9-7-14)21(30)25-18(22(31)32)12-19(27)28/h1-9,16-18,26H,10-12,23H2,(H,24,29)(H,25,30)(H,27,28)(H,31,32)	2-[[2-[(2-amino-3-phenylpropanoyl)amino]-3-(4-hydroxyphenyl)propanoyl]amino]butanedioic acid	18223387	15
889	C27H46NO7P	0.7193538803540377	[M + H]+	CCC=CCC=CCC=CCC=CCC=CCCCCCC(=O)OCC(COP(=O)(O)OCCN)O	InChI=1S/C27H46NO7P/c1-2-3-4-5-6-7-8-9-10-11-12-13-14-15-16-17-18-19-20-21-27(30)33-24-26(29)25-35-36(31,32)34-23-22-28/h3-4,6-7,9-10,12-13,15-16,26,29H,2,5,8,11,14,17-25,28H2,1H3,(H,31,32)	Lysophosphatidylethanolamine(22:5n3/0:0)	53480955	71
890	C19H33N5O3	0.7192849703343589	[M + K]+	CC(C)NC(=O)NC1CC2C(=O)NCC(N2C1)CCC(=O)N3CCCCC3	InChI=1S/C19H33N5O3/c1-13(2)21-19(27)22-14-10-16-18(26)20-11-15(24(16)12-14)6-7-17(25)23-8-4-3-5-9-23/h13-16H,3-12H2,1-2H3,(H,20,26)(H2,21,22,27)	null	26762941	18
891	C9H9N5O4	0.7192090714345992	[M + H]+	C1=NC2=C(C(=N1)N)N=CN2[C@@H](CC(=O)O)C(=O)O	InChI=1S/C9H9N5O4/c10-7-6-8(12-2-11-7)14(3-13-6)4(9(17)18)1-5(15)16/h2-4H,1H2,(H,15,16)(H,17,18)(H2,10,11,12)	null		47
892	C31H40O13	0.7191250180137662	[M + Na]+	CC(=O)O[C@@H]1C[C@@H]([C@]2([C@H]3[C@@]1(CO[C@H]3[C@H]([C@@]([C@@H]2C(=O)C(=O)OC)(C)[C@@]45[C@@H]6C[C@H]([C@@]4(O5)C)[C@]7(C=CO[C@H]7O6)O)O)C)C)OC(=O)C	InChI=1S/C31H40O13/c1-13(32)41-16-11-17(42-14(2)33)27(4)21(19(34)24(36)38-7)28(5,23(35)20-22(27)26(16,3)12-40-20)31-18-10-15(29(31,6)44-31)30(37)8-9-39-25(30)43-18/h8-9,15-18,20-23,25,35,37H,10-12H2,1-7H3	null		10
893	C10H19N3O2	0.7190340229403962	[M + H]+	CC(C)C(C(=O)N1CCCC1C(=O)N)N	InChI=1S/C10H19N3O2/c1-6(2)8(11)10(15)13-5-3-4-7(13)9(12)14/h6-8H,3-5,11H2,1-2H3,(H2,12,14)	L-valyl-L-prolinamide	11615440	3
894	C11H15N5	0.718901844930856	[M + H]+	CC1=CC(=NC(=N1)N2C(=CC(=N2)C)C)NC	InChI=1S/C11H15N5/c1-7-6-10(12-4)14-11(13-7)16-9(3)5-8(2)15-16/h5-6H,1-4H3,(H,12,13,14)	2-(3,5-dimethylpyrazol-1-yl)-N,6-dimethylpyrimidin-4-amine	657722	40
895	C14H30NO7P	0.7187303891688921	[M + H]+	CCCCCC(=O)OCC(COP(=O)(O)OCC[N+](C)(C)C)O	InChI=1S/C14H30NO7P/c1-5-6-7-8-14(17)20-11-13(16)12-22-23(18,19)21-10-9-15(2,3)4/h13,16H,5-12H2,1-4H3/p+1	1-hexanoyl-sn-glycero-3-phosphocholine	4422401	52
896	C9H16N4O6	0.7186145265371967	[M + H3N + H]+	C(CC(=O)N[C@@H](CNC(=O)N)C(=O)O)[C@@H](C(=O)O)N	InChI=1S/C9H16N4O6/c10-4(7(15)16)1-2-6(14)13-5(8(17)18)3-12-9(11)19/h4-5H,1-3,10H2,(H,13,14)(H,15,16)(H,17,18)(H3,11,12,19)	null		1
897	C10H19NO5	0.718516822667479	[M + H]+	CC(C)(CO)C(C(=O)NCCCC(=O)O)O	InChI=1S/C10H19NO5/c1-10(2,6-12)8(15)9(16)11-5-3-4-7(13)14/h8,12,15H,3-6H2,1-2H3,(H,11,16)(H,13,14)	Pantogab	28281	99
898	C29H49NO4	0.7183921020590258	[M + Na]+	CCCCCC=CCC=CCC=CCC=CCCCCCC(=O)OC(CC(=O)O)C[N+](C)(C)C	InChI=1S/C29H49NO4/c1-5-6-7-8-9-10-11-12-13-14-15-16-17-18-19-20-21-22-23-24-29(33)34-27(25-28(31)32)26-30(2,3)4/h9-10,12-13,15-16,18-19,27H,5-8,11,14,17,20-26H2,1-4H3/p+1	all-cis-7,10,13,16-docosatetraenoylcarnitine	71464592	17
899	C40H68N2O	0.7181315858668447	[M + H]+	CCCCC=CCCCCCCCCCCCCCCCCCCCCCCCC(=O)NCCC1=CNC2=CC=CC=C21	InChI=1S/C40H68N2O/c1-2-3-4-5-6-7-8-9-10-11-12-13-14-15-16-17-18-19-20-21-22-23-24-25-26-27-28-33-40(43)41-35-34-37-36-42-39-32-30-29-31-38(37)39/h5-6,29-32,36,42H,2-4,7-28,33-35H2,1H3,(H,41,43)	null	101428698	10
900	C19H26N8O15P2	0.7181237622089104	[M + H]+	C1=CN(C(=O)N=C1N)C2C(C(C(O2)COP(=O)(O)OC3C(OC(C3O)N4C=NC5=C4NC(=NC5=O)N)COP(=O)(O)O)O)O	InChI=1S/C19H26N8O15P2/c20-8-1-2-26(19(32)23-8)16-11(29)10(28)6(40-16)3-39-44(36,37)42-13-7(4-38-43(33,34)35)41-17(12(13)30)27-5-22-9-14(27)24-18(21)25-15(9)31/h1-2,5-7,10-13,16-17,28-30H,3-4H2,(H,36,37)(H2,20,23,32)(H2,33,34,35)(H3,21,24,25,31)	null	54259940	10
901	C30H40O17	0.7178787587280813	[M + Na]+	CC=C1C(C(=COC1OC2C(C(C(C(O2)CO)O)O)O)C(=O)OCCC3=CC=C(C=C3)O)CC(=O)OC4C(C(C(C(O4)CO)O)O)O	InChI=1S/C30H40O17/c1-2-15-16(9-20(34)46-29-25(39)23(37)21(35)18(10-31)44-29)17(27(41)42-8-7-13-3-5-14(33)6-4-13)12-43-28(15)47-30-26(40)24(38)22(36)19(11-32)45-30/h2-6,12,16,18-19,21-26,28-33,35-40H,7-11H2,1H3	2-(4-hydroxyphenyl)ethyl (4S,5E,6S)-5-ethylidene-4-[2-oxo-2-[(2S,3R,4S,5R,6R)-3,4,5-trihydroxy-6-(hydroxymethyl)oxan-2-yl]oxyethyl]-6-[(2S,3R,4S,5S,6R)-3,4,5-trihydroxy-6-(hydroxymethyl)oxan-2-yl]oxy-4H-pyran-3-carboxylate	11968905	4
902	C22H30O11	0.7176885477046322	[M + H3N + H]+	CC=CC#CC#CC=CCOC1C(C(C(C(O1)CO)O)O)OC2C(C(C(C(O2)CO)O)O)O	InChI=1S/C22H30O11/c1-2-3-4-5-6-7-8-9-10-30-22-20(18(28)16(26)14(12-24)32-22)33-21-19(29)17(27)15(25)13(11-23)31-21/h2-3,8-9,13-29H,10-12H2,1H3	null	101916488	33
903	C14H23O4P	0.7176881889921927	[M + H]+	CCCCOP(=O)(OCCCC)OC1=CC=CC=C1	InChI=1S/C14H23O4P/c1-3-5-12-16-19(15,17-13-6-4-2)18-14-10-8-7-9-11-14/h7-11H,3-6,12-13H2,1-2H3	Dibutyl phenylphosphate	17312	20
904	C29H51NO6S	0.7176438814025085	[M - H4O2 + H]+	CC(CCCC(C)C(=O)NCCS(=O)(=O)O)C1CCC2C1(CCC3C2C(CC4C3(CCC(C4)O)C)O)C	InChI=1S/C29H51NO6S/c1-18(6-5-7-19(2)27(33)30-14-15-37(34,35)36)22-8-9-23-26-24(11-13-29(22,23)4)28(3)12-10-21(31)16-20(28)17-25(26)32/h18-26,31-32H,5-17H2,1-4H3,(H,30,33)(H,34,35,36)	(25R)-3alpha,7alpha-dihydroxy-5beta-cholestan-27-oyl taurine	42608426	48
905	C20H27N3O6	0.7175066413775358	[M + H3N + H]+	C1CN(CCC1C(=O)NC(CCC(=O)O)C(=O)O)C(=O)C(CC2=CC=CC=C2)N	InChI=1S/C20H27N3O6/c21-15(12-13-4-2-1-3-5-13)19(27)23-10-8-14(9-11-23)18(26)22-16(20(28)29)6-7-17(24)25/h1-5,14-16H,6-12,21H2,(H,22,26)(H,24,25)(H,28,29)	2-[[1-(2-amino-3-phenylpropanoyl)piperidine-4-carbonyl]amino]pentanedioic acid	4836179	10
906	C10H14N2O2	0.7173996441650586	[M + H]+	C1CC2C(=O)N3CCCC3C(=O)N2C1	InChI=1S/C10H14N2O2/c13-9-7-3-1-5-11(7)10(14)8-4-2-6-12(8)9/h7-8H,1-6H2	Proline anhydride	529063	64
907	C20H26N4O7S	0.7171707972899802	[M + H]+	COC1=CC=CC2=C1C(=CN2)CSCC(C(=O)NCC(=O)O)NC(=O)CCC(C(=O)O)N	InChI=1S/C20H26N4O7S/c1-31-15-4-2-3-13-18(15)11(7-22-13)9-32-10-14(19(28)23-8-17(26)27)24-16(25)6-5-12(21)20(29)30/h2-4,7,12,14,22H,5-6,8-10,21H2,1H3,(H,23,28)(H,24,25)(H,26,27)(H,29,30)	L-gammaGlu-L-Cys-(4MeOI3M)-Gly	70678641	3
908	C12H20N2O4	0.7171555898550354	[M + H]+	CCCC(=CC(=O)NC(CCC(=O)N)C(=O)O)C	InChI=1S/C12H20N2O4/c1-3-4-8(2)7-11(16)14-9(12(17)18)5-6-10(13)15/h7,9H,3-6H2,1-2H3,(H2,13,15)(H,14,16)(H,17,18)	5-amino-2-[[(Z)-3-methylhex-2-enoyl]amino]-5-oxopentanoic acid	16666684	102
909	C23H33NO3	0.7169969633160502	[M + H]+	CC(C)CNC(=O)C=CCCCCCCCC=CC1=CC2=C(C=C1)OCO2	InChI=1S/C23H33NO3/c1-19(2)17-24-23(25)13-11-9-7-5-3-4-6-8-10-12-20-14-15-21-22(16-20)27-18-26-21/h10-16,19H,3-9,17-18H2,1-2H3,(H,24,25)	null	11079216	20
910	C28H36O4	0.7168801262659692	[M - H2O + H]+	CC(=O)OC1CC2C(C(=O)C=CC2(C3C1(C4=CCC(C4(CC3)C)C5=COC=C5)C)C)(C)C	InChI=1S/C28H36O4/c1-17(29)32-24-15-22-25(2,3)23(30)10-13-27(22,5)21-9-12-26(4)19(18-11-14-31-16-18)7-8-20(26)28(21,24)6/h8,10-11,13-14,16,19,21-22,24H,7,9,12,15H2,1-6H3	Azadiron	185587	1
911	C36H54O7	0.716877142430754	[M + H]+	CC(=O)OC[C@]1([C@H](CC[C@]2([C@@H]1C[C@]3(CC4=CC(=O)[C@H]5[C@@]([C@H]4CC[C@@H]3C2)(CC[C@H](C5(C)C)OC(=O)C)C)C)C)OC(=O)C)C	InChI=1S/C36H54O7/c1-21(37)41-20-36(9)28-19-34(7)17-24-16-27(40)31-32(4,5)29(42-22(2)38)13-15-35(31,8)26(24)11-10-25(34)18-33(28,6)14-12-30(36)43-23(3)39/h16,25-26,28-31H,10-15,17-20H2,1-9H3	null		36
912	C24H40O2	0.7168533977634185	[M + H]+	CCCCCC=CCC=CCC=CCC=CCCCCCCCC(=O)O	InChI=1S/C24H40O2/c1-2-3-4-5-6-7-8-9-10-11-12-13-14-15-16-17-18-19-20-21-22-23-24(25)26/h6-7,9-10,12-13,15-16H,2-5,8,11,14,17-23H2,1H3,(H,25,26)	Tetracosatetraenoic acid (24:4n-6)	52921800	13
913	C25H48O6	0.71672108785794	[M - H2O + H]+	CCCCCCCCCCCCCCCCCC(CC(=O)OC(CO)CO)OC(=O)C	InChI=1S/C25H48O6/c1-3-4-5-6-7-8-9-10-11-12-13-14-15-16-17-18-23(30-22(2)28)19-25(29)31-24(20-26)21-27/h23-24,26-27H,3-21H2,1-2H3	null	102025022	38
914	C25H35N5O5	0.7166482380573554	[M + H]+	CCC(C)C1C(=O)NC(C(=O)NC(C(=O)NCC(=O)N2CCCC2C(=O)N1)C)CC3=CC=CC=C3	InChI=1S/C25H35N5O5/c1-4-15(2)21-25(35)28-18(13-17-9-6-5-7-10-17)23(33)27-16(3)22(32)26-14-20(31)30-12-8-11-19(30)24(34)29-21/h5-7,9-10,15-16,18-19,21H,4,8,11-14H2,1-3H3,(H,26,32)(H,27,33)(H,28,35)(H,29,34)	null	44243998	72
915	C24H30O13	0.7166465252041299	[M + H3N + H]+	COC1=CC(=CC(=C1O)OC)C(=O)OCC2C(C(C(C(O2)OC3=CC(=C(C(=C3)OC)OC)OC)O)O)O	InChI=1S/C24H30O13/c1-30-13-6-11(7-14(31-2)18(13)25)23(29)35-10-17-19(26)20(27)21(28)24(37-17)36-12-8-15(32-3)22(34-5)16(9-12)33-4/h6-9,17,19-21,24-28H,10H2,1-5H3	null	101664403	95
916	C10H17NO5	0.7166118818642871	[M + H]+	CC(C)CC(=O)NC(CCC(=O)O)C(=O)O	InChI=1S/C10H17NO5/c1-6(2)5-8(12)11-7(10(15)16)3-4-9(13)14/h6-7H,3-5H2,1-2H3,(H,11,12)(H,13,14)(H,15,16)	Isovalerylglutamate	133383	11
917	C25H40O2	0.7165729916076279	[M + Na]+	CC(CCC(=O)C)C1CCC2C1(CCC3C2CC=C4C3(CCC(C4)O)C)C	InChI=1S/C25H40O2/c1-16(5-6-17(2)26)21-9-10-22-20-8-7-18-15-19(27)11-13-24(18,3)23(20)12-14-25(21,22)4/h7,16,19-23,27H,5-6,8-15H2,1-4H3	(5R)-5-[(3S,8S,9S,10R,13R,14S,17R)-3-hydroxy-10,13-dimethyl-2,3,4,7,8,9,11,12,14,15,16,17-dodecahydro-1H-cyclopenta[a]phenanthren-17-yl]hexan-2-one	15928948	51
918	C38H73NO8	0.71645719433209	[M + H]+	CCCCCCCCCCCCCCCC(=O)NC(COC1C(C(C(C(O1)CO)O)O)O)C(C=CCCCCCCCCCCC)O	InChI=1S/C38H73NO8/c1-3-5-7-9-11-13-15-16-18-20-22-24-26-28-34(42)39-31(30-46-38-37(45)36(44)35(43)33(29-40)47-38)32(41)27-25-23-21-19-17-14-12-10-8-6-4-2/h25,27,31-33,35-38,40-41,43-45H,3-24,26,28-30H2,1-2H3,(H,39,42)	N-[(E,2S,3R)-3-hydroxy-1-[(2R,3R,4S,5S,6R)-3,4,5-trihydroxy-6-(hydroxymethyl)oxan-2-yl]oxyhexadec-4-en-2-yl]hexadecanamide	11456614	16
919	C13H19N3O5	0.7163653812439068	[M + H]+	COCC(=O)NC1CCN2C1C(=O)N3CC(CC3C2=O)O	InChI=1S/C13H19N3O5/c1-21-6-10(18)14-8-2-3-15-11(8)13(20)16-5-7(17)4-9(16)12(15)19/h7-9,11,17H,2-6H2,1H3,(H,14,18)	N-(7-hydroxy-5,10-dioxooctahydro-1H,5H-dipyrrolo[1,2-a:1'',2''-d]pyrazin-1-yl)-2-methoxyacetamide	3732975	2
920	C25H37N5O4	0.7163494013609976	[M + H]+	CC(=C)C1CCC2(CCCC(C2C1)(C)NC3=NC=NC4=C3N=CN4C5C(C(C(O5)CO)O)O)C	InChI=1S/C25H37N5O4/c1-14(2)15-6-9-24(3)7-5-8-25(4,17(24)10-15)29-21-18-22(27-12-26-21)30(13-28-18)23-20(33)19(32)16(11-31)34-23/h12-13,15-17,19-20,23,31-33H,1,5-11H2,2-4H3,(H,26,27,29)	null	24829130	60
921	C32H60O5	0.7163472155987247	[M - H2O + H]+	CCCCCCCCCCCCCCC(=O)OC(CO)COC(=O)CCCCCCCC=CCCCC	InChI=1S/C32H60O5/c1-3-5-7-9-11-13-15-17-19-21-23-25-27-32(35)37-30(28-33)29-36-31(34)26-24-22-20-18-16-14-12-10-8-6-4-2/h10,12,30,33H,3-9,11,13-29H2,1-2H3	Diacylglycerol(14:1/15:0)	53477974	21
922	C33H60O14	0.7161610797147401	[M + H3N + H]+	CCCCCCCCC=CCCCCCCCC(=O)OCC(COC1C(C(C(C(O1)COC2C(C(C(C(O2)CO)O)O)O)O)O)O)O	InChI=1S/C33H60O14/c1-2-3-4-5-6-7-8-9-10-11-12-13-14-15-16-17-25(36)43-19-22(35)20-44-32-31(42)29(40)27(38)24(47-32)21-45-33-30(41)28(39)26(37)23(18-34)46-33/h9-10,22-24,26-35,37-42H,2-8,11-21H2,1H3	[2-hydroxy-3-[(2R,3R,4S,5R,6R)-3,4,5-trihydroxy-6-[[(2S,3R,4S,5R,6R)-3,4,5-trihydroxy-6-(hydroxymethyl)oxan-2-yl]oxymethyl]oxan-2-yl]oxypropyl] octadec-9-enoate	6325202	26
923	C30H48O11	0.7160891986236168	[M + H]+	CC(CCC(=O)O)C1CCC2C1(C(CC3C2C(CC4C3(CCC(C4)OC5C(C(C(C(O5)C(=O)O)O)O)O)C)O)O)C	InChI=1S/C30H48O11/c1-13(4-7-21(33)34)16-5-6-17-22-18(12-20(32)30(16,17)3)29(2)9-8-15(10-14(29)11-19(22)31)40-28-25(37)23(35)24(36)26(41-28)27(38)39/h13-20,22-26,28,31-32,35-37H,4-12H2,1-3H3,(H,33,34)(H,38,39)	Cholate glucuronide	21252309	22
924	C23H41O7P	0.7159613652254005	[M + H]+	CCCCCC=CCC=CCC=CCCCCCCC(=O)OCC(COP(=O)(O)O)O	InChI=1S/C23H41O7P/c1-2-3-4-5-6-7-8-9-10-11-12-13-14-15-16-17-18-19-23(25)29-20-22(24)21-30-31(26,27)28/h6-7,9-10,12-13,22,24H,2-5,8,11,14-21H2,1H3,(H2,26,27,28)	1-(8Z,11Z,14Z-eicosatrienoyl)-glycero-3-phosphate	52929761	33
925	C23H36N4O3S	0.7159104643760691	[M + H3N + H]+	CC(C)C1=CC=C(C=C1)NC(=O)C(C)NC(=O)C2CCN(CC2)C(=O)C(CCSC)N	InChI=1S/C23H36N4O3S/c1-15(2)17-5-7-19(8-6-17)26-21(28)16(3)25-22(29)18-9-12-27(13-10-18)23(30)20(24)11-14-31-4/h5-8,15-16,18,20H,9-14,24H2,1-4H3,(H,25,29)(H,26,28)	1-(2-amino-4-methylsulfanylbutanoyl)-N-[1-oxo-1-(4-propan-2-ylanilino)propan-2-yl]piperidine-4-carboxamide	3731608	7
926	C10H21NO3	0.7157463444840435	[M - H2O + H]+	CCC(CCCCCC(C(=O)O)N)O	InChI=1S/C10H21NO3/c1-2-8(12)6-4-3-5-7-9(11)10(13)14/h8-9,12H,2-7,11H2,1H3,(H,13,14)	null	91820501	48
927	C20H38O4	0.7154692961339558	[M + H]+	CC(C)CCCCC=CCCCCCCCC(=O)OCC(CO)O	InChI=1S/C20H38O4/c1-18(2)14-12-10-8-6-4-3-5-7-9-11-13-15-20(23)24-17-19(22)16-21/h4,6,18-19,21-22H,3,5,7-17H2,1-2H3	null	23757164	44
928	C28H37N3O5	0.7154407381609974	[M + Na]+	CC(C)CC(=O)NC(CC1=CC=C(C=C1)O)C(=O)NC(C(C)C)C(=O)NC(CC2=CC=CC=C2)C=O	InChI=1S/C28H37N3O5/c1-18(2)14-25(34)30-24(16-21-10-12-23(33)13-11-21)27(35)31-26(19(3)4)28(36)29-22(17-32)15-20-8-6-5-7-9-20/h5-13,17-19,22,24,26,33H,14-16H2,1-4H3,(H,29,36)(H,30,34)(H,31,35)	null	9827119	46
929	C29H45NO5	0.7152058442864613	[M - H2O + H]+	C[C@@H]1C[C@@H]([C@]2([C@@H]([C@@H]3[C@@H](O2)C[C@@H]4[C@@]3([C@@H](C[C@H]5[C@H]4CC=C6[C@@]5(CC[C@@H](C6)O)C)O)C)C)NC1)OC(=O)C	InChI=1S/C29H45NO5/c1-15-10-25(34-17(3)31)29(30-14-15)16(2)26-23(35-29)12-22-20-7-6-18-11-19(32)8-9-27(18,4)21(20)13-24(33)28(22,26)5/h6,15-16,19-26,30,32-33H,7-14H2,1-5H3	null		11
930	C10H12O4	0.7150845460280184	[M - H2O + H]+	C1=CC=C(C=C1)C(=O)OCC(CO)O	InChI=1S/C10H12O4/c11-6-9(12)7-14-10(13)8-4-2-1-3-5-8/h1-5,9,11-12H,6-7H2	1-Monobenzoylglycerol	137911	15
931	C14H26N2O3S2	0.715023860698275	[M + H]+	C1CSSC1CCCCC(=O)NCCCCC(C(=O)O)N	InChI=1S/C14H26N2O3S2/c15-12(14(18)19)6-3-4-9-16-13(17)7-2-1-5-11-8-10-20-21-11/h11-12H,1-10,15H2,(H,16,17)(H,18,19)	N6-lipoyllysine	558483	9
932	C11H16O6	0.7148332015483957	[M - H2O + H]+	COC1=CC(=CC(=C1O)OC)C(C(CO)O)O	InChI=1S/C11H16O6/c1-16-8-3-6(10(14)7(13)5-12)4-9(17-2)11(8)15/h3-4,7,10,12-15H,5H2,1-2H3	(1R,2R)-1-(4-hydroxy-3,5-dimethoxyphenyl)propane-1,2,3-triol	14237629	34
933	C23H33NO4	0.7147029022268769	[M + K]+	CCCCCCC(C)C=C(C)C=CC(=O)NC(CC1=CC=C(C=C1)O)C(=O)O	InChI=1S/C23H33NO4/c1-4-5-6-7-8-17(2)15-18(3)9-14-22(26)24-21(23(27)28)16-19-10-12-20(25)13-11-19/h9-15,17,21,25H,4-8,16H2,1-3H3,(H,24,26)(H,27,28)	Tyrosine, N-[(2E,4E,6R)-4,6-dimethyl-1-oxo-2,4-dodecadienyl]-	11452027	44
934	C9H12N2O4S	0.714538817711928	[M + H]+	CC1(C(N2C(S1)C(C2=O)NC=O)C(=O)O)C	InChI=1S/C9H12N2O4S/c1-9(2)5(8(14)15)11-6(13)4(10-3-12)7(11)16-9/h3-5,7H,1-2H3,(H,10,12)(H,14,15)	Hypericum	9548591	2
935	C36H69NO4	0.7143842480792794	[M + H]+	CCCCCCCCCCCCCCCCC(C(=O)NC(CO)C(C=CCCC=CCCCCCCCCC)O)O	InChI=1S/C36H69NO4/c1-3-5-7-9-11-13-15-17-19-21-23-25-27-29-31-35(40)36(41)37-33(32-38)34(39)30-28-26-24-22-20-18-16-14-12-10-8-6-4-2/h20,22,28,30,33-35,38-40H,3-19,21,23-27,29,31-32H2,1-2H3,(H,37,41)	null	90657302	26
936	C17H19N3O2	0.7143798131306199	[M + H3N + H]+	C[C@@]12CCCN1C(=O)[C@@H](NC2=O)CC3=CNC4=CC=CC=C43	InChI=1S/C17H19N3O2/c1-17-7-4-8-20(17)15(21)14(19-16(17)22)9-11-10-18-13-6-3-2-5-12(11)13/h2-3,5-6,10,14,18H,4,7-9H2,1H3,(H,19,22)	null		3
937	C19H26N2O5	0.7142308001791131	[M + H]+	CC(C)(C)OC(=O)NC(CC1=CC=CC=C1)C(=O)N2CCCC2C(=O)O	InChI=1S/C19H26N2O5/c1-19(2,3)26-18(25)20-14(12-13-8-5-4-6-9-13)16(22)21-11-7-10-15(21)17(23)24/h4-6,8-9,14-15H,7,10-12H2,1-3H3,(H,20,25)(H,23,24)	N-(tert-butoxycarbonyl)phenylalanylproline	468486	7
938	C31H32O10	0.7142064581762616	[M - H2O + H]+	CC1C(C(C2=CC3=C(C(=C2C4=C(C(=C(C=C4C1OC(=O)C)OC)OC)O)OC)OCO3)OC(=O)C5=CC=CC=C5)C	InChI=1S/C31H32O10/c1-15-16(2)27(41-31(34)18-10-8-7-9-11-18)20-13-22-29(39-14-38-22)30(37-6)24(20)23-19(26(15)40-17(3)32)12-21(35-4)28(36-5)25(23)33/h7-13,15-16,26-27,33H,14H2,1-6H3	kadsuphilol B	16757281	2
939	C10H19NO3	0.7141836629488969	[M + H]+	CCCCCCC(C(=O)O)NC(=O)C	InChI=1S/C10H19NO3/c1-3-4-5-6-7-9(10(13)14)11-8(2)12/h9H,3-7H2,1-2H3,(H,11,12)(H,13,14)	2-acetamidooctanoic acid	95555	40
940	C28H31NO8	0.7140388150954954	[M + H]+	COC1=C(C=CC(=C1)C=CC(=O)NCCC2=CC=C(C=C2)O)OC(CO)C(C3=CC(=C(C=C3)O)OC)O	InChI=1S/C28H31NO8/c1-35-24-16-20(7-10-22(24)32)28(34)26(17-30)37-23-11-5-19(15-25(23)36-2)6-12-27(33)29-14-13-18-3-8-21(31)9-4-18/h3-12,15-16,26,28,30-32,34H,13-14,17H2,1-2H3,(H,29,33)	Erythro-canabisine H	636543	3
941	C20H38O6	0.7137612009211135	[M + H3N + H]+	COC(=O)CCCCCCCC(C(CCCCCCCC(=O)OC)O)O	InChI=1S/C20H38O6/c1-25-19(23)15-11-7-3-5-9-13-17(21)18(22)14-10-6-4-8-12-16-20(24)26-2/h17-18,21-22H,3-16H2,1-2H3	null	44248740	79
942	C31H39N5O4	0.7135968502422055	[M + H]+	CC(C)C1C(C(=O)NC(C(=O)NC=CC2=CC=C(O1)C=C2)CC3=CNC4=CC=CC=C43)NC(=O)C(C(C)C)NC	InChI=1S/C31H39N5O4/c1-18(2)26(32-5)30(38)36-27-28(19(3)4)40-22-12-10-20(11-13-22)14-15-33-29(37)25(35-31(27)39)16-21-17-34-24-9-7-6-8-23(21)24/h6-15,17-19,25-28,32,34H,16H2,1-5H3,(H,33,37)(H,35,39)(H,36,38)	Americine	3539508	32
943	C21H22O9	0.7135078542361734	[M + H]+	CC1C(C(C(C(O1)OC2=CC(=C3C(=O)CC(OC3=C2)C4=CC=C(C=C4)O)O)O)O)O	InChI=1S/C21H22O9/c1-9-18(25)19(26)20(27)21(28-9)29-12-6-13(23)17-14(24)8-15(30-16(17)7-12)10-2-4-11(22)5-3-10/h2-7,9,15,18-23,25-27H,8H2,1H3	Naringerin	42607905	10
944	C19H35NO2	0.7134650740561553	[M - H2O + H]+	CCCCCCCC=CC(=CCCC=CC(C(CO)N)O)C	InChI=1S/C19H35NO2/c1-3-4-5-6-7-8-10-13-17(2)14-11-9-12-15-19(22)18(20)16-21/h10,12-15,18-19,21-22H,3-9,11,16,20H2,1-2H3	(9Me,4E,8E,10E-d19:3)sphingosine	42608350	25
945	C8H15NO4S	0.7134108044361654	[M + H]+	CC(CSCC(C(=O)O)NC(=O)C)O	InChI=1S/C8H15NO4S/c1-5(10)3-14-4-7(8(12)13)9-6(2)11/h5,7,10H,3-4H2,1-2H3,(H,9,11)(H,12,13)	2-Hydroxypropylmercapturic acid	4183678	30
946	C23H26O7	0.7133540993785225	[M + H]+	CC=C(C)C(=O)OC1C(C2=C(C=CC3=C2OC(=O)C=C3)OC1(C)C)OC(=O)C(C)C	InChI=1S/C23H26O7/c1-7-13(4)22(26)29-20-19(28-21(25)12(2)3)17-15(30-23(20,5)6)10-8-14-9-11-16(24)27-18(14)17/h7-12,19-20H,1-6H3	null	10319604	8
947	C23H36O12	0.7133286617681532	[M + H]+	CC(C)C1=C(C=C(C=C1)COC2C(C(C(C(O2)COC3C(C(C(C(O3)CO)O)O)O)O)O)O)OC	InChI=1S/C23H36O12/c1-10(2)12-5-4-11(6-13(12)31-3)8-32-22-21(30)19(28)17(26)15(35-22)9-33-23-20(29)18(27)16(25)14(7-24)34-23/h4-6,10,14-30H,7-9H2,1-3H3	null	101405810	7
948	C15H26O8	0.71312235902052	[M + H3N + H]+	CCCCOC(=O)CC(C(C(=O)OCCCC)O)(C(=O)OC)O	InChI=1S/C15H26O8/c1-4-6-8-22-11(16)10-15(20,14(19)21-3)12(17)13(18)23-9-7-5-2/h12,17,20H,4-10H2,1-3H3	null	9974117	33
949	C13H22N4O5	0.7130354283135167	[M + H3N + H]+	CC(C(=O)NC(CCC(=O)N)C(=O)N1CCCC1C(=O)O)N	InChI=1S/C13H22N4O5/c1-7(14)11(19)16-8(4-5-10(15)18)12(20)17-6-2-3-9(17)13(21)22/h7-9H,2-6,14H2,1H3,(H2,15,18)(H,16,19)(H,21,22)	L-alanyl-L-glutaminyl-L-proline	14889703	20
950	C16H29NO5	0.7129053301149039	[M + H]+	CCCCCCCCCC(=O)CC(=O)NC(CCO)C(=O)O	InChI=1S/C16H29NO5/c1-2-3-4-5-6-7-8-9-13(19)12-15(20)17-14(10-11-18)16(21)22/h14,18H,2-12H2,1H3,(H,17,20)(H,21,22)	N-(3-oxododecanoyl)-L-homoserine	22288111	101
951	C19H28O9	0.7128996193803072	[M + H3N + H]+	CC1=CC(=O)CC(C1(C=CC(=O)COC2C(C(C(C(O2)CO)O)O)O)O)(C)C	InChI=1S/C19H28O9/c1-10-6-12(22)7-18(2,3)19(10,26)5-4-11(21)9-27-17-16(25)15(24)14(23)13(8-20)28-17/h4-6,13-17,20,23-26H,7-9H2,1-3H3	null	9978316	18
952	C20H31N3O19P2	0.7127044771247955	[M + H]+	CC(C(=O)O)OC1C(C(OC(C1O)CO)OP(=O)(O)OP(=O)(O)OCC2C(C(C(O2)N3C=CC(=O)NC3=O)O)O)NC(=O)C	InChI=1S/C20H31N3O19P2/c1-7(18(30)31)38-16-12(21-8(2)25)19(40-9(5-24)14(16)28)41-44(35,36)42-43(33,34)37-6-10-13(27)15(29)17(39-10)23-4-3-11(26)22-20(23)32/h3-4,7,9-10,12-17,19,24,27-29H,5-6H2,1-2H3,(H,21,25)(H,30,31)(H,33,34)(H,35,36)(H,22,26,32)	UDP-N-acetylmuramate	1169	1
953	C29H39N3O6	0.7126885216752717	[M - H4O2 + H]+	CC(C)CC(C(=O)NC(CC1=CC=C(C=C1)O)C=O)NC(=O)C(CC2=CC=C(C=C2)O)NC(=O)CC(C)C	InChI=1S/C29H39N3O6/c1-18(2)13-25(28(37)30-22(17-33)15-20-5-9-23(34)10-6-20)32-29(38)26(31-27(36)14-19(3)4)16-21-7-11-24(35)12-8-21/h5-12,17-19,22,25-26,34-35H,13-16H2,1-4H3,(H,30,37)(H,31,36)(H,32,38)	Tyrostatin	6439075	71
954	C23H42N4O5	0.7126777663050571	[M + H]+	CCC(C)C(C(=O)NC(C(C)CC)C(=O)NC(C(C)CC)C(=O)N1CCCC1C(=O)O)N	InChI=1S/C23H42N4O5/c1-7-13(4)17(24)20(28)25-18(14(5)8-2)21(29)26-19(15(6)9-3)22(30)27-12-10-11-16(27)23(31)32/h13-19H,7-12,24H2,1-6H3,(H,25,28)(H,26,29)(H,31,32)	1-[2-[[2-[(2-amino-3-methylpentanoyl)amino]-3-methylpentanoyl]amino]-3-methylpentanoyl]pyrrolidine-2-carboxylic acid	18295197	124
955	C33H38O13	0.7126636365866575	[M + H]+	COC1=C(C=CC(=C1)C2C(C3=CC(=CC(=C3O2)OC)CCCO)COC4C(C(C(C(O4)CO)O)O)OC(=O)C5=CC=C(C=C5)O)O	InChI=1S/C33H38O13/c1-41-24-14-19(7-10-23(24)37)29-22(21-12-17(4-3-11-34)13-25(42-2)30(21)45-29)16-43-33-31(28(39)27(38)26(15-35)44-33)46-32(40)18-5-8-20(36)9-6-18/h5-10,12-14,22,26-29,31,33-39H,3-4,11,15-16H2,1-2H3	null	10556131	12
956	C15H18O9	0.711952355106322	[M - H2O + H]+	C1=CC(=C(C=C1C=CC(=O)OC2C(C(C(C(O2)CO)O)O)O)O)O	InChI=1S/C15H18O9/c16-6-10-12(20)13(21)14(22)15(23-10)24-11(19)4-2-7-1-3-8(17)9(18)5-7/h1-5,10,12-18,20-22H,6H2	1-Caffeoyl-beta-D-glucose	442778	24
957	C22H46NO7P	0.7118915287498225	[M + Na]+	CCCCCCCCCCCCOCC(COP(=O)(O)OCC[N+](C)(C)C)OC(=O)C	InChI=1S/C22H46NO7P/c1-6-7-8-9-10-11-12-13-14-15-17-27-19-22(30-21(2)24)20-29-31(25,26)28-18-16-23(3,4)5/h22H,6-20H2,1-5H3/p+1	1-dodecyl-2-acetyl-sn-glycero-3-phosphocholine	5313854	23
958	C28H29N3O6	0.7117664230088143	[M + Na]+	C1=CC=C(C=C1)CC(C(=O)NC(CC2=CC=CC=C2)C(=O)O)NC(=O)CNC(=O)OCC3=CC=CC=C3	InChI=1S/C28H29N3O6/c32-25(18-29-28(36)37-19-22-14-8-3-9-15-22)30-23(16-20-10-4-1-5-11-20)26(33)31-24(27(34)35)17-21-12-6-2-7-13-21/h1-15,23-24H,16-19H2,(H,29,36)(H,30,32)(H,31,33)(H,34,35)	3-phenyl-2-[[3-phenyl-2-[[2-(phenylmethoxycarbonylamino)acetyl]amino]propanoyl]amino]propanoic acid	13629159	7
959	C24H42N2O6	0.7115562766160864	[M + K]+	CC1C(CC(OC(=O)C2CCCN2C(=O)C(NC1=O)C(C)C)C(C)CCCCC(C)O)O	InChI=1S/C24H42N2O6/c1-14(2)21-23(30)26-12-8-11-18(26)24(31)32-20(13-19(28)17(5)22(29)25-21)15(3)9-6-7-10-16(4)27/h14-21,27-28H,6-13H2,1-5H3,(H,25,29)	null	24853813	57
960	C20H30N4O6	0.7114652254159715	[M + H]+	CC(C(=O)NC(CCCCN)C(=O)O)NC(=O)C(C)NC(=O)OCC1=CC=CC=C1	InChI=1S/C20H30N4O6/c1-13(18(26)24-16(19(27)28)10-6-7-11-21)22-17(25)14(2)23-20(29)30-12-15-8-4-3-5-9-15/h3-5,8-9,13-14,16H,6-7,10-12,21H2,1-2H3,(H,22,25)(H,23,29)(H,24,26)(H,27,28)	(2S)-6-azaniumyl-2-[[(2S)-2-[[(2S)-2-(phenylmethoxycarbonylamino)propanoyl]amino]propanoyl]amino]hexanoate	7408636	128
961	C14H24N2O9	0.7114326360122792	[M - H2O + H]+	CC(C(=O)O)NC(=O)C(C)OC1C(C(OC(C1O)CO)O)NC(=O)C	InChI=1S/C14H24N2O9/c1-5(13(21)22)15-12(20)6(2)24-11-9(16-7(3)18)14(23)25-8(4-17)10(11)19/h5-6,8-11,14,17,19,23H,4H2,1-3H3,(H,15,20)(H,16,18)(H,21,22)	N-Acetylmuramoyl-Ala	439875	3
962	C28H34O8	0.711319166047889	[M + H]+	CC(=O)OC1CC(=O)C2(C3CCC4(C(OC(=O)C5C4(C3(C(=O)CC2C1(C)C)C)O5)C6=COC=C6)C)C	InChI=1S/C28H34O8/c1-14(29)34-20-12-18(30)26(5)16-7-9-25(4)21(15-8-10-33-13-15)35-23(32)22-28(25,36-22)27(16,6)19(31)11-17(26)24(20,2)3/h8,10,13,16-17,20-22H,7,9,11-12H2,1-6H3	Spectrum_000667	4329288	1
963	C16H28O11	0.7111005816177622	[M + H3N + H]+	CC(C)CC(=O)OC1C(C(C(C(O1)COC2C(C(CO2)(CO)O)O)O)O)O	InChI=1S/C16H28O11/c1-7(2)3-9(18)27-14-12(21)11(20)10(19)8(26-14)4-24-15-13(22)16(23,5-17)6-25-15/h7-8,10-15,17,19-23H,3-6H2,1-2H3	[(2S,3R,4R,5S,6R)-6-[[(2R,3S)-3,4-dihydroxy-4-(hydroxymethyl)oxolan-2-yl]oxymethyl]-3,4,5-trihydroxyoxan-2-yl] 3-methylbutanoate	6325630	12
964	C26H44O4	0.7109579802208322	[M - H4O2 + H]+	CCOC(=O)CCC(C)C1CCC2C1(C(CC3C2CCC4C3(CCC(C4)O)C)O)C	InChI=1S/C26H44O4/c1-5-30-24(29)11-6-16(2)20-9-10-21-19-8-7-17-14-18(27)12-13-25(17,3)22(19)15-23(28)26(20,21)4/h16-23,27-28H,5-15H2,1-4H3	ethyl 3,12-dihydroxycholan-24-oate	1768818	58
965	C25H35NO	0.7108389116758994	[M + H]+	CCCCCC=CCC=CCCCCCC1=CC(=O)C2=CC=CC=C2N1C	InChI=1S/C25H35NO/c1-3-4-5-6-7-8-9-10-11-12-13-14-15-18-22-21-25(27)23-19-16-17-20-24(23)26(22)2/h7-8,10-11,16-17,19-21H,3-6,9,12-15,18H2,1-2H3	1-methyl-2-[(6Z,9Z)-pentadeca-6,9-dienyl]quinolin-4-one	5319750	10
966	C23H46NO9P	0.7108291316906741	[M + H]+	CCCCCCCCCCCCCCCCC(=O)OCC(COP(=O)(O)OCC(C(=O)O)N)O	InChI=1S/C23H46NO9P/c1-2-3-4-5-6-7-8-9-10-11-12-13-14-15-16-22(26)31-17-20(25)18-32-34(29,30)33-19-21(24)23(27)28/h20-21,25H,2-19,24H2,1H3,(H,27,28)(H,29,30)	1-heptadecanoyl-glycero-3-phosphoserine	52926298	93
967	C18H18N6O2S	0.7106640526059811	[M + H]+	CNC(=O)NC(=O)CSC1=NN=C(N1CC2=CC=CC=C2)C3=CC=NC=C3	InChI=1S/C18H18N6O2S/c1-19-17(26)21-15(25)12-27-18-23-22-16(14-7-9-20-10-8-14)24(18)11-13-5-3-2-4-6-13/h2-10H,11-12H2,1H3,(H2,19,21,25,26)	Maybridge4_001984	2816422	27
968	C27H52O11S	0.7106559635181128	[M + H3N + H]+	CCCCCCCCCCCCCCCCCC(=O)OCC(COC1C(C(C(C(O1)CS(=O)(=O)O)O)O)O)O	InChI=1S/C27H52O11S/c1-2-3-4-5-6-7-8-9-10-11-12-13-14-15-16-17-23(29)36-18-21(28)19-37-27-26(32)25(31)24(30)22(38-27)20-39(33,34)35/h21-22,24-28,30-32H,2-20H2,1H3,(H,33,34,35)	[(2S,3S,4S,5R,6S)-3,4,5-trihydroxy-6-(2-hydroxy-3-octadecanoyloxypropoxy)oxan-2-yl]methanesulfonate	9808480	28
969	C18H18N2O4	0.710599123663639	[M + H]+	C1=CC(=CC=C1CC2C(=O)NC(C(=O)N2)CC3=CC=C(C=C3)O)O	InChI=1S/C18H18N2O4/c21-13-5-1-11(2-6-13)9-15-17(23)20-16(18(24)19-15)10-12-3-7-14(22)8-4-12/h1-8,15-16,21-22H,9-10H2,(H,19,24)(H,20,23)	Cyclo(tyr-tyr)	192816	10
970	C10H18N2O6S	0.7104165131620253	[M + H]+	CS(=O)CCC(C(=O)O)NC(=O)CCC(C(=O)O)N	InChI=1S/C10H18N2O6S/c1-19(18)5-4-7(10(16)17)12-8(13)3-2-6(11)9(14)15/h6-7H,2-5,11H2,1H3,(H,12,13)(H,14,15)(H,16,17)	2-amino-5-[(1-carboxy-3-methylsulfinylpropyl)amino]-5-oxopentanoic acid	13894653	7
971	C30H26O12	0.710398364693511	[M + H]+	C1=CC(=CC=C1C=CC(=O)OC2C(C(C(OC2C3=C(C=C(C4=C3OC(=CC4=O)C5=CC=C(C=C5)O)O)O)CO)O)O)O	InChI=1S/C30H26O12/c31-13-22-26(38)27(39)30(42-23(37)10-3-14-1-6-16(32)7-2-14)29(41-22)25-19(35)11-18(34)24-20(36)12-21(40-28(24)25)15-4-8-17(33)9-5-15/h1-12,22,26-27,29-35,38-39H,13H2	Vitexin 2''''-O-p-coumarate	44257683	1
972	C27H45NO5	0.7101351046421929	[M + H]+	CCCCCC=CCC=CCC=CCC=CCC(CC(=O)OC(CC(=O)O)C[N+](C)(C)C)O	InChI=1S/C27H45NO5/c1-5-6-7-8-9-10-11-12-13-14-15-16-17-18-19-20-24(29)21-27(32)33-25(22-26(30)31)23-28(2,3)4/h9-10,12-13,15-16,18-19,24-25,29H,5-8,11,14,17,20-23H2,1-4H3/p+1	3-{[(5Z,8Z,11Z,14Z)-3-hydroxyicosa-5,8,11,14-tetraenoyl]oxy}-4-(trimethylammonio)butanoate	71464596	27
973	C24H29N3O6	0.7100275334978464	[M + H]+	CC(C)CC1C(=O)NC(CC2=CC=C(C=C2)OC3=C(C=CC(=C3)CC(C(=O)N1)N)O)C(=O)O	InChI=1S/C24H29N3O6/c1-13(2)9-18-23(30)27-19(24(31)32)11-14-3-6-16(7-4-14)33-21-12-15(5-8-20(21)28)10-17(25)22(29)26-18/h3-8,12-13,17-19,28H,9-11,25H2,1-2H3,(H,26,29)(H,27,30)(H,31,32)	Renieramide	636895	5
974	C20H28N2O8	0.7096859747897132	[M + H]+	CC(CCC(=O)CC(C(=O)O)NC(C)C(=O)NC(CC1=CC=C(C=C1)O)C(=O)O)O	InChI=1S/C20H28N2O8/c1-11(23)3-6-15(25)10-17(20(29)30)21-12(2)18(26)22-16(19(27)28)9-13-4-7-14(24)8-5-13/h4-5,7-8,11-12,16-17,21,23-24H,3,6,9-10H2,1-2H3,(H,22,26)(H,27,28)(H,29,30)	L-Tyrosine,N-[(1S,6S)-1-carboxy-6-hydroxy-3-oxoheptyl]-L-alanyl-	3080984	15
975	C24H40O8S	0.7096211232875376	[M + H3N + H]+	CC(CCC(=O)O)C1CCC2C1(C(CC3C2C(CC4C3(CCC(C4)O)C)OS(=O)(=O)O)O)C	InChI=1S/C24H40O8S/c1-13(4-7-21(27)28)16-5-6-17-22-18(12-20(26)24(16,17)3)23(2)9-8-15(25)10-14(23)11-19(22)32-33(29,30)31/h13-20,22,25-26H,4-12H2,1-3H3,(H,27,28)(H,29,30,31)	7-Sulfocholate	459070	26
976	C31H39N5O5	0.7094134837167604	[M + H]+	CCC1(C(=O)N2C(C(=O)N3CCCC3C2(O1)O)CC(C)C)NC(=O)C4CN(C5CC6=CNC7=CC=CC(=C67)C5=C4)C	InChI=1S/C31H39N5O5/c1-5-30(29(39)36-24(12-17(2)3)28(38)35-11-7-10-25(35)31(36,40)41-30)33-27(37)19-13-21-20-8-6-9-22-26(20)18(15-32-22)14-23(21)34(4)16-19/h6,8-9,13,15,17,19,23-25,32,40H,5,7,10-12,14,16H2,1-4H3,(H,33,37)	Ergoptin	161635	1
977	C25H42O3	0.7093981459134252	[M - H2O + H]+	CC(CCC(=O)OC)C1CCC2C1(CCC3C2CCC4C3(CCC(C4)O)C)C	InChI=1S/C25H42O3/c1-16(5-10-23(27)28-4)20-8-9-21-19-7-6-17-15-18(26)11-13-24(17,2)22(19)12-14-25(20,21)3/h16-22,26H,5-15H2,1-4H3	NCIStruc1_001111	92880	81
978	C16H28N4O5	0.7090728167805146	[M + H]+	CC(C)CC(C(=O)NC(CCC(=O)N)C(=O)N1CCCC1C(=O)O)N	InChI=1S/C16H28N4O5/c1-9(2)8-10(17)14(22)19-11(5-6-13(18)21)15(23)20-7-3-4-12(20)16(24)25/h9-12H,3-8,17H2,1-2H3,(H2,18,21)(H,19,22)(H,24,25)	L-leucyl-L-glutaminyl-L-proline	42641527	264
979	C17H19NO9	0.7090444803841691	[M + H3N + H]+	C1=CC=C(C=C1)[C@H](C#N)O[C@H]2[C@@H]([C@H]([C@@H]([C@H](O2)COC(=O)CC(=O)O)O)O)O	InChI=1S/C17H19NO9/c18-7-10(9-4-2-1-3-5-9)26-17-16(24)15(23)14(22)11(27-17)8-25-13(21)6-12(19)20/h1-5,10-11,14-17,22-24H,6,8H2,(H,19,20)	null		8
980	C26H43N7O6	0.7089619828766489	[M + H]+	CC(C)CC(C(=O)NC(CCCN=C(N)N)C(=O)O)NC(=O)C(CC1=CC=C(C=C1)O)NC(=O)C(C(C)C)N	InChI=1S/C26H43N7O6/c1-14(2)12-19(22(35)31-18(25(38)39)6-5-11-30-26(28)29)32-23(36)20(33-24(37)21(27)15(3)4)13-16-7-9-17(34)10-8-16/h7-10,14-15,18-21,34H,5-6,11-13,27H2,1-4H3,(H,31,35)(H,32,36)(H,33,37)(H,38,39)(H4,28,29,30)	2-[[2-[[2-[(2-amino-3-methylbutanoyl)amino]-3-(4-hydroxyphenyl)propanoyl]amino]-4-methylpentanoyl]amino]-5-(diaminomethylideneamino)pentanoic acid	20054220	48
981	C33H46N4O6	0.7089531249913984	[M + H]+	CC(C)C(C(=O)NCC1=CC=C(C=C1)OC)NC(=O)C2CCN(CC2)C(=O)C(CC3=CC=CC=C3)NC(=O)OC(C)(C)C	InChI=1S/C33H46N4O6/c1-22(2)28(30(39)34-21-24-12-14-26(42-6)15-13-24)36-29(38)25-16-18-37(19-17-25)31(40)27(20-23-10-8-7-9-11-23)35-32(41)43-33(3,4)5/h7-15,22,25,27-28H,16-21H2,1-6H3,(H,34,39)(H,35,41)(H,36,38)	tert-butyl N-[1-[4-[[1-[(4-methoxyphenyl)methylamino]-3-methyl-1-oxobutan-2-yl]carbamoyl]piperidin-1-yl]-1-oxo-3-phenylpropan-2-yl]carbamate	3810373	318
982	C11H16BrN5O3	0.708516805853143	[M + H]+	C1=C(NC=C1Br)C(=O)NC(CCCN=C(N)N)C(=O)O	InChI=1S/C11H16BrN5O3/c12-6-4-8(16-5-6)9(18)17-7(10(19)20)2-1-3-15-11(13)14/h4-5,7,16H,1-3H2,(H,17,18)(H,19,20)(H4,13,14,15)	4-Bromopyrrole-2-carboxyarginine	11660238	2
983	C19H39O6P	0.7082950592181866	[M + H]+	CCCCCCCCCCCCCCC=COCC(COP(=O)(O)O)O	InChI=1S/C19H39O6P/c1-2-3-4-5-6-7-8-9-10-11-12-13-14-15-16-24-17-19(20)18-25-26(21,22)23/h15-16,19-20H,2-14,17-18H2,1H3,(H2,21,22,23)	1-(1Z-hexadecenyl)-glycero-3-phosphate	52929772	23
984	C27H36O13	0.7082336784826759	[M + H3N + H]+	CC=C1C(C(=COC1OC2C(C(C(C(O2)CO)O)O)O)C(=O)OC)CC(=O)OCCC3=CC(=C(C=C3)OC)OC	InChI=1S/C27H36O13/c1-5-15-16(11-21(29)37-9-8-14-6-7-18(34-2)19(10-14)35-3)17(25(33)36-4)13-38-26(15)40-27-24(32)23(31)22(30)20(12-28)39-27/h5-7,10,13,16,20,22-24,26-28,30-32H,8-9,11-12H2,1-4H3	null	10531060	4
985	C16H16O10	0.7081780012652874	[M + H]+	COC1=C(C=C2C(=C1)C=CC(=O)O2)OC3C(C(C(C(O3)C(=O)O)O)O)O	InChI=1S/C16H16O10/c1-23-8-4-6-2-3-10(17)24-7(6)5-9(8)25-16-13(20)11(18)12(19)14(26-16)15(21)22/h2-5,11-14,16,18-20H,1H3,(H,21,22)	Scopoletin |A-D-Glucuronide	25791063	2
986	C11H20N2O3	0.7075314371642472	[M + H]+	C1CCC(CC1)NC(=O)CCC(C(=O)O)N	InChI=1S/C11H20N2O3/c12-9(11(15)16)6-7-10(14)13-8-4-2-1-3-5-8/h8-9H,1-7,12H2,(H,13,14)(H,15,16)	n-cyclohexylglutamine	229867	13
987	C7H12N2O4S	0.707221930981273	[M + H]+	CC(=O)NC(CSC(=O)NC)C(=O)O	InChI=1S/C7H12N2O4S/c1-4(10)9-5(6(11)12)3-14-7(13)8-2/h5H,3H2,1-2H3,(H,8,13)(H,9,10)(H,11,12)	ACMC-20efxb	108218	12
988	C38H77NO3	0.7070995068930318	[M + H]+	CCCCCCCCCCCCCCCCCCCC(=O)NC(CO)C(CCCCCCCCCCCCCCC)O	InChI=1S/C38H77NO3/c1-3-5-7-9-11-13-15-17-18-19-20-22-24-26-28-30-32-34-38(42)39-36(35-40)37(41)33-31-29-27-25-23-21-16-14-12-10-8-6-4-2/h36-37,40-41H,3-35H2,1-2H3,(H,39,42)	C20 Dihydroceramide	5239143	6
989	C23H36N4O5	0.7070759357681332	[M + H]+	CC(C)CC(C(=O)NC(CC(C)C)C(=O)NC(CC1=CC=C(C=C1)O)C(=O)N)NC(=O)C	InChI=1S/C23H36N4O5/c1-13(2)10-19(25-15(5)28)22(31)27-20(11-14(3)4)23(32)26-18(21(24)30)12-16-6-8-17(29)9-7-16/h6-9,13-14,18-20,29H,10-12H2,1-5H3,(H2,24,30)(H,25,28)(H,26,32)(H,27,31)	NAc-LLY-amide	443109	103
990	C26H32N4O8	0.7069858573934446	[M + H]+	CC(C(=O)NCC(=O)NC(CCC(=O)O)C(=O)OCC1=CC=CC=C1)NC(=O)C(CC2=CC=C(C=C2)O)N	InChI=1S/C26H32N4O8/c1-16(29-25(36)20(27)13-17-7-9-19(31)10-8-17)24(35)28-14-22(32)30-21(11-12-23(33)34)26(37)38-15-18-5-3-2-4-6-18/h2-10,16,20-21,31H,11-15,27H2,1H3,(H,28,35)(H,29,36)(H,30,32)(H,33,34)	4-[[2-[2-[[2-amino-3-(4-hydroxyphenyl)propanoyl]amino]propanoylamino]acetyl]amino]-5-oxo-5-phenylmethoxypentanoic acid	3271035	49
991	C21H40O7	0.7068715375121594	[M - H2O + H]+	CCCCCCCCCCCCCCC(=O)O[C@H]1[C@@H]([C@H]([C@@H]([C@H](O1)CO)O)O)O	InChI=1S/C21H40O7/c1-2-3-4-5-6-7-8-9-10-11-12-13-14-17(23)28-21-20(26)19(25)18(24)16(15-22)27-21/h16,18-22,24-26H,2-15H2,1H3	null		91
992	C12H19N3O7S	0.7067287018003487	[M + H]+	CC(=O)SCC(C(=O)NCC(=O)O)NC(=O)CCC(C(=O)O)N	InChI=1S/C12H19N3O7S/c1-6(16)23-5-8(11(20)14-4-10(18)19)15-9(17)3-2-7(13)12(21)22/h7-8H,2-5,13H2,1H3,(H,14,20)(H,15,17)(H,18,19)(H,21,22)	AmbotzLS-1270	102929	11
993	C33H52O14	0.7063304103878785	[M + H]+	CC(=O)C1CC(C2(C1(CCC3C2CC=C4C3(CCC(C4)OC5C(C(C(C(O5)CO)O)O)OC6C(C(C(C(O6)CO)O)O)O)C)C)O)O	InChI=1S/C33H52O14/c1-14(36)19-11-22(37)33(43)18-5-4-15-10-16(6-8-31(15,2)17(18)7-9-32(19,33)3)44-30-28(26(41)24(39)21(13-35)46-30)47-29-27(42)25(40)23(38)20(12-34)45-29/h4,16-30,34-35,37-43H,5-13H2,1-3H3	1-[(3S,8R,9S,10R,13R,14S,15R,17S)-3-[(2R,3R,4S,5S,6R)-4,5-dihydroxy-6-(hydroxymethyl)-3-[(2S,3R,4S,5S,6R)-3,4,5-trihydroxy-6-(hydroxymethyl)oxan-2-yl]oxyoxan-2-yl]oxy-14,15-dihydroxy-10,13-dimethyl-1,2,3,4,7,8,9,11,12,15,16,17-dodecahydrocyclopenta[a]phenanthren-17-yl]ethanone	21574531	25
994	C16H33NO4S	0.7063180329652348	[M + H]+	CCCCCCCCCCCCCC(=O)NCCS(=O)(=O)O	InChI=1S/C16H33NO4S/c1-2-3-4-5-6-7-8-9-10-11-12-13-16(18)17-14-15-22(19,20)21/h2-15H2,1H3,(H,17,18)(H,19,20,21)	2-(tetradecanoylamino)ethanesulfonate	3810822	94
995	C14H28N4O4	0.7061653886758811	[M + H]+	CC(C)C(C(=O)NC(C)C(=O)NC(CCCCN)C(=O)O)N	InChI=1S/C14H28N4O4/c1-8(2)11(16)13(20)17-9(3)12(19)18-10(14(21)22)6-4-5-7-15/h8-11H,4-7,15-16H2,1-3H3,(H,17,20)(H,18,19)(H,21,22)	6-amino-2-[2-[(2-amino-3-methylbutanoyl)amino]propanoylamino]hexanoic acid	9836580	58
996	C30H48O7	0.7059334811167899	[M - H2O + H]+	CC1(C(C(CC2C1=CCC3C2(C(=O)CC4(C3(CC(C4C(C)(C(=O)CCC(C)(C)O)O)O)C)C)C)O)O)C	InChI=1S/C30H48O7/c1-25(2,36)12-11-21(33)30(8,37)23-19(32)14-27(5)20-10-9-16-17(13-18(31)24(35)26(16,3)4)29(20,7)22(34)15-28(23,27)6/h9,17-20,23-24,31-32,35-37H,10-15H2,1-8H3	Cucurbitacin IIb	72421	8
997	C19H25NO3	0.705771358159812	[M + H]+	CC(=C)C1CCC(CC1)C(=O)NC(CC2=CC=CC=C2)C(=O)O	InChI=1S/C19H25NO3/c1-13(2)15-8-10-16(11-9-15)18(21)20-17(19(22)23)12-14-6-4-3-5-7-14/h3-7,15-17H,1,8-12H2,2H3,(H,20,21)(H,22,23)	null	44516819	23
998	C33H36N4O8	0.7056538715874341	[M + H]+	CCC(C)C1C(=O)NC2CC3=CC(=C(C(=C3)C4=C(C=CC(=C4)CC(C(=O)N1)N)O)O)OC5=CC=C(CC(NC2=O)C(=O)O)C=C5	InChI=1S/C33H36N4O8/c1-3-16(2)28-32(42)35-24-14-19-11-22(21-10-18(6-9-26(21)38)12-23(34)30(40)37-28)29(39)27(15-19)45-20-7-4-17(5-8-20)13-25(33(43)44)36-31(24)41/h4-11,15-16,23-25,28,38-39H,3,12-14,34H2,1-2H3,(H,35,42)(H,36,41)(H,37,40)(H,43,44)	null	9917023	3
999	C38H72O5	0.705540617038173	[M + H3N + H]+	CCCCCCCCCCCCCCC(=O)OCC(CO)OC(=O)CCCCCCCCCC=CCCCCCCCC	InChI=1S/C38H72O5/c1-3-5-7-9-11-13-15-17-18-19-20-21-23-25-27-29-31-33-38(41)43-36(34-39)35-42-37(40)32-30-28-26-24-22-16-14-12-10-8-6-4-2/h17-18,36,39H,3-16,19-35H2,1-2H3	Diacylglycerol(15:0/20:1)	53478008	2
1000	C20H40NO8P	0.705515343476283	[M + H]+	CCCCCC(=O)OCC(COP(=O)(O)OCC[N+](C)(C)C)OC(=O)CCCCC	InChI=1S/C20H40NO8P/c1-6-8-10-12-19(22)26-16-18(29-20(23)13-11-9-7-2)17-28-30(24,25)27-15-14-21(3,4)5/h18H,6-17H2,1-5H3/p+1	Epitope ID:141182	124160	37
1001	C12H18N5O7P	0.7054080322189219	[M + H]+	CN(C)C1=NC=NC2=C1N=CN2C3C(C(C(O3)COP(=O)(O)O)O)O	InChI=1S/C12H18N5O7P/c1-16(2)10-7-11(14-4-13-10)17(5-15-7)12-9(19)8(18)6(24-12)3-23-25(20,21)22/h4-6,8-9,12,18-19H,3H2,1-2H3,(H2,20,21,22)	Epitope ID:140949	4477868	49
1002	C16H28N4O5	0.7053725089568231	[M + H]+	CCC(C)C(C(=O)NC(CCC(=O)N)C(=O)N1CCCC1C(=O)O)N	InChI=1S/C16H28N4O5/c1-3-9(2)13(18)14(22)19-10(6-7-12(17)21)15(23)20-8-4-5-11(20)16(24)25/h9-11,13H,3-8,18H2,1-2H3,(H2,17,21)(H,19,22)(H,24,25)	1-[5-amino-2-[(2-amino-3-methylpentanoyl)amino]-5-oxopentanoyl]pyrrolidine-2-carboxylic acid	18221729	73
1003	C16H15NO3	0.704627583387009	[M + H]+	C1=CC=C(C=C1)CC(C(=O)O)NC(=O)C2=CC=CC=C2	InChI=1S/C16H15NO3/c18-15(13-9-5-2-6-10-13)17-14(16(19)20)11-12-7-3-1-4-8-12/h1-10,14H,11H2,(H,17,18)(H,19,20)	Oprea1_754356	97370	5
1004	C18H37O6P	0.7046067343943557	[M - H2O + H]+	CCCCCCC(CCCCCCCCCCC(=O)O)OP(=O)(O)O	InChI=1S/C18H37O6P/c1-2-3-4-11-14-17(24-25(21,22)23)15-12-9-7-5-6-8-10-13-16-18(19)20/h17H,2-16H2,1H3,(H,19,20)(H2,21,22,23)	null	87990637	32
1005	C24H24N4O6	0.7045760491718057	[M + H]+	COC1=C(C=C2C(=C1)C(=O)N(C=N2)CC(=O)NC(CC3=CNC4=CC=CC=C43)C(=O)OC)OC	InChI=1S/C24H24N4O6/c1-32-20-9-16-18(10-21(20)33-2)26-13-28(23(16)30)12-22(29)27-19(24(31)34-3)8-14-11-25-17-7-5-4-6-15(14)17/h4-7,9-11,13,19,25H,8,12H2,1-3H3,(H,27,29)	null	29148410	9
1006	C12H17N3O5	0.7045270174090413	[M + H]+	C1CC2C(=O)NC(C(=O)NCC(=O)N2C1)CCC(=O)O	InChI=1S/C12H17N3O5/c16-9-6-13-11(19)7(3-4-10(17)18)14-12(20)8-2-1-5-15(8)9/h7-8H,1-6H2,(H,13,19)(H,14,20)(H,17,18)	3-[(3S,11aS)-1,4,7-trioxo-2,3,5,6,9,10,11,11a-octahydropyrrolo[1,2-a][1,4,7]triazonin-3-yl]propanoic acid	11277548	7
1007	C15H22N4O3	0.7044624511084938	[M + H]+	CCOC(=O)C(CCCN=C(N)N)NC(=O)C1=CC=CC=C1	InChI=1S/C15H22N4O3/c1-2-22-14(21)12(9-6-10-18-15(16)17)19-13(20)11-7-4-3-5-8-11/h3-5,7-8,12H,2,6,9-10H2,1H3,(H,19,20)(H4,16,17,18)	AmbotzBAA0030	123880	16
1008	C10H17NO3S	0.7044392318394531	[M + H]+	CC(=CCSCC(C(=O)O)NC(=O)C)C	InChI=1S/C10H17NO3S/c1-7(2)4-5-15-6-9(10(13)14)11-8(3)12/h4,9H,5-6H2,1-3H3,(H,11,12)(H,13,14)	null	64140055	44
1009	C20H36O7	0.7043434546012097	[M - H4O2 + H]+	CCCCCC(C=CC1C(CC(C1CC(C(CCCC(=O)O)O)O)O)O)O	InChI=1S/C20H36O7/c1-2-3-4-6-13(21)9-10-14-15(18(24)12-17(14)23)11-19(25)16(22)7-5-8-20(26)27/h9-10,13-19,21-25H,2-8,11-12H2,1H3,(H,26,27)	5,6-Dihydroxyprostaglandin F1	6439819	19
1010	C33H61O8P	0.7042371134017062	[M + Na]+	CCCCCCC=CCCCCCCCC(=O)OCC(COP(=O)(O)O)OC(=O)CCCCCCCC=CCCCC	InChI=1S/C33H61O8P/c1-3-5-7-9-11-13-15-16-18-19-21-23-25-27-32(34)39-29-31(30-40-42(36,37)38)41-33(35)28-26-24-22-20-17-14-12-10-8-6-4-2/h10,12-13,15,31H,3-9,11,14,16-30H2,1-2H3,(H2,36,37,38)	1-(9Z-hexadecenoyl)-2-(9Z-tetradecenoyl)-glycero-3-phosphate	52928795	81
1011	C20H30N2O	0.704109105839002	[M + H]+	CCCCCCCCCC(=O)NCCC1=CNC2=CC=CC=C21	InChI=1S/C20H30N2O/c1-2-3-4-5-6-7-8-13-20(23)21-15-14-17-16-22-19-12-10-9-11-18(17)19/h9-12,16,22H,2-8,13-15H2,1H3,(H,21,23)	Decanamide, N-[2-(indol-3-yl)]ethyl-	588710	15
1012	C30H44N6O7	0.7040925132923112	[M + H]+	CCC(C)C1C(=O)N2CCCC2C(=O)NCC(=O)NC(C(=O)NC(C(=O)NC(C(=O)N1)CO)CC3=CC=CC=C3)C(C)C	InChI=1S/C30H44N6O7/c1-5-18(4)25-30(43)36-13-9-12-22(36)28(41)31-15-23(38)34-24(17(2)3)29(42)32-20(14-19-10-7-6-8-11-19)26(39)33-21(16-37)27(40)35-25/h6-8,10-11,17-18,20-22,24-25,37H,5,9,12-16H2,1-4H3,(H,31,41)(H,32,42)(H,33,39)(H,34,38)(H,35,40)	Dianthin E	11261927	52
1013	C17H19N3O9S	0.7040792061836508	[M + H]+	C1=CC(=CC=C1N)S(=O)(=O)NC2=NC=C(C=C2)OC3C(C(C(C(O3)C(=O)O)O)O)O	InChI=1S/C17H19N3O9S/c18-8-1-4-10(5-2-8)30(26,27)20-11-6-3-9(7-19-11)28-17-14(23)12(21)13(22)15(29-17)16(24)25/h1-7,12-15,17,21-23H,18H2,(H,19,20)(H,24,25)	null	14389498	2
1014	C19H34O11	0.7038914585716352	[M + H3N + H]+	C=CC(CCCCCO)OC1C(C(C(C(O1)COC2C(C(C(CO2)O)O)O)O)O)O	InChI=1S/C19H34O11/c1-2-10(6-4-3-5-7-20)29-19-17(26)15(24)14(23)12(30-19)9-28-18-16(25)13(22)11(21)8-27-18/h2,10-26H,1,3-9H2	Ebracteatoside D	636597	67
1015	C28H30N2O8	0.703880584356534	[M + H]+	CC1=C(C(=O)OC2=C1C=CC(=C2C)OC)CC(=O)NC(CC3=CC=C(C=C3)O)C(=O)N4CCCC4C(=O)O	InChI=1S/C28H30N2O8/c1-15-19-10-11-23(37-3)16(2)25(19)38-28(36)20(15)14-24(32)29-21(13-17-6-8-18(31)9-7-17)26(33)30-12-4-5-22(30)27(34)35/h6-11,21-22,31H,4-5,12-14H2,1-3H3,(H,29,32)(H,34,35)	1-[3-(4-hydroxyphenyl)-2-[[2-(7-methoxy-4,8-dimethyl-2-oxochromen-3-yl)acetyl]amino]propanoyl]pyrrolidine-2-carboxylic acid	4836276	4
1016	C25H49O8P	0.703388509851365	[M + H3N + H]+	CCCCCCCCCCCCCC(=O)OC(COC(=O)CCCCCCC)COP(=O)(O)O	InChI=1S/C25H49O8P/c1-3-5-7-9-10-11-12-13-14-16-18-20-25(27)33-23(22-32-34(28,29)30)21-31-24(26)19-17-15-8-6-4-2/h23H,3-22H2,1-2H3,(H2,28,29,30)	null	24963042	9
1017	C23H29NO7	0.7033239020962825	[M + H]+	C[N+](C)(CCOC(C1=CC=CC=C1)C2=CC=CC=C2)C3C(C(C(C(O3)C(=O)O)O)O)O	InChI=1S/C23H29NO7/c1-24(2,22-19(27)17(25)18(26)21(31-22)23(28)29)13-14-30-20(15-9-5-3-6-10-15)16-11-7-4-8-12-16/h3-12,17-22,25-27H,13-14H2,1-2H3/p+1	2-benzhydryloxyethyl-[(2R,3R,4S,5S,6S)-6-carboxy-3,4,5-trihydroxyoxan-2-yl]-dimethylazanium	178420	7
1018	C23H45O7P	0.7030781545359792	[M - H2O + H]+	CCCCCCCCC=CCCCCCCCCCC(=O)OCC(COP(=O)(O)O)O	InChI=1S/C23H45O7P/c1-2-3-4-5-6-7-8-9-10-11-12-13-14-15-16-17-18-19-23(25)29-20-22(24)21-30-31(26,27)28/h9-10,22,24H,2-8,11-21H2,1H3,(H2,26,27,28)	1-(11Z-eicosenoyl)-glycero-3-phosphate	52929759	79
1019	C33H56O10	0.7029459419892005	[M - H4O2 + H]+	CC(CCCC(C)(C)O)C1CCC2C1(C(CC3C2C(CC4C3(CCC(C4)OC5C(C(C(C(O5)C(=O)O)O)O)O)C)O)O)C	InChI=1S/C33H56O10/c1-16(7-6-11-31(2,3)41)19-8-9-20-24-21(15-23(35)33(19,20)5)32(4)12-10-18(13-17(32)14-22(24)34)42-30-27(38)25(36)26(37)28(43-30)29(39)40/h16-28,30,34-38,41H,6-15H2,1-5H3,(H,39,40)	Cholestane-3,7,12,25-tetrol-3-glucuronide	196008	6
1020	C17H23NO6	0.7029260705028292	[M + Na]+	CC(C)C1=CC=C(C=C1)[C@@H](C#N)O[C@H]2[C@@H]([C@H]([C@@H]([C@H](O2)CO)O)O)O	InChI=1S/C17H23NO6/c1-9(2)10-3-5-11(6-4-10)12(7-18)23-17-16(22)15(21)14(20)13(8-19)24-17/h3-6,9,12-17,19-22H,8H2,1-2H3	null		13
1021	C17H30N4O5S	0.7028434222919974	[M + H]+	CSCCC(C(=O)NCC1CCC(CC1)C(=O)NC(CC(=O)N)C(=O)O)N	InChI=1S/C17H30N4O5S/c1-27-7-6-12(18)16(24)20-9-10-2-4-11(5-3-10)15(23)21-13(17(25)26)8-14(19)22/h10-13H,2-9,18H2,1H3,(H2,19,22)(H,20,24)(H,21,23)(H,25,26)	4-amino-2-[[4-[[(2-amino-4-methylsulfanylbutanoyl)amino]methyl]cyclohexanecarbonyl]amino]-4-oxobutanoic acid	4869714	12
1022	C22H33NO10	0.7027153120760897	[M + Na]+	C[N+](C)(C)CCOC(=O)/C=C/C1=CC(=C(C(=C1)OC)O[C@H]2[C@@H]([C@H]([C@@H]([C@H](O2)CO)O)O)O)OC	InChI=1S/C22H34NO10/c1-23(2,3)8-9-31-17(25)7-6-13-10-14(29-4)21(15(11-13)30-5)33-22-20(28)19(27)18(26)16(12-24)32-22/h6-7,10-11,16,18-20,22,24,26-28H,8-9,12H2,1-5H3/q+1	null		9
1023	C28H52O12	0.7025494478256125	[M + H3N + H]+	CCCCCCCCCCCCCCCC(=O)OCC1C(C(C(C(O1)OC2C(C(C(C(O2)CO)O)O)O)O)O)O	InChI=1S/C28H52O12/c1-2-3-4-5-6-7-8-9-10-11-12-13-14-15-20(30)37-17-19-22(32)24(34)26(36)28(39-19)40-27-25(35)23(33)21(31)18(16-29)38-27/h18-19,21-29,31-36H,2-17H2,1H3	alpha,alpha''-Trehalose 6-palmitate	440276	34
1024	C31H41NO11	0.7025286237415159	[M + H]+	CC1C(C(C(C(O1)OC2=CC=C(C=C2)CCN(C)C)O)OC3C(C(C(C(O3)COC(=O)C=CC4=CC=CC=C4)O)O)O)O	InChI=1S/C31H41NO11/c1-18-24(34)29(28(38)31(40-18)41-21-12-9-20(10-13-21)15-16-32(2)3)43-30-27(37)26(36)25(35)22(42-30)17-39-23(33)14-11-19-7-5-4-6-8-19/h4-14,18,22,24-31,34-38H,15-17H2,1-3H3	null	102147103	9
1025	C8H15NO2S	0.702460057785623	[M + H]+	CC(=CCSCC(C(=O)O)N)C	InChI=1S/C8H15NO2S/c1-6(2)3-4-12-5-7(9)8(10)11/h3,7H,4-5,9H2,1-2H3,(H,10,11)	Prenisteina	21359	13
1026	C9H15N3O2	0.7022752279937133	[M + H]+	C[N+](C)(C)C(CC1=CN=CN1)C(=O)O	InChI=1S/C9H15N3O2/c1-12(2,3)8(9(13)14)4-7-5-10-6-11-7/h5-6,8H,4H2,1-3H3,(H-,10,11,13,14)/p+1	Hercynine	440727	119
1027	C23H32N4O5	0.7021510821321728	[M + H]+	CC(C)CC(C(=O)N1CCCC1C(=O)O)NC(=O)N2C(C(=O)NC3=CC=CC=C32)C(C)C	InChI=1S/C23H32N4O5/c1-13(2)12-16(21(29)26-11-7-10-18(26)22(30)31)25-23(32)27-17-9-6-5-8-15(17)24-20(28)19(27)14(3)4/h5-6,8-9,13-14,16,18-19H,7,10-12H2,1-4H3,(H,24,28)(H,25,32)(H,30,31)	(2R)-1-[(2S)-4-methyl-2-[[(2S)-3-oxo-2-propan-2-yl-2,4-dihydroquinoxaline-1-carbonyl]amino]pentanoyl]pyrrolidine-2-carboxylic acid	16406685	10
1028	C21H18N4O2	0.7021386047130361	[M + H]+	CC1C2=NC3=CC=CC=C3C(=O)N2C(C(=O)N1)CC4=CNC5=CC=CC=C54	InChI=1S/C21H18N4O2/c1-12-19-24-17-9-5-3-7-15(17)21(27)25(19)18(20(26)23-12)10-13-11-22-16-8-4-2-6-14(13)16/h2-9,11-12,18,22H,10H2,1H3,(H,23,26)	(1S,4R)-4-(1H-indol-3-ylmethyl)-1-methyl-2H-pyrazino[2,1-b]quinazoline-3,6(1H,4H)-dione	10089772	4
1029	C17H31N3O4S	0.7020969698022977	[M + H3N + H]+	CC(C)CC(C(=O)O)NC(=O)C1CCN(CC1)C(=O)C(CCSC)N	InChI=1S/C17H31N3O4S/c1-11(2)10-14(17(23)24)19-15(21)12-4-7-20(8-5-12)16(22)13(18)6-9-25-3/h11-14H,4-10,18H2,1-3H3,(H,19,21)(H,23,24)	N-[(1-methionylpiperidin-4-yl)carbonyl]leucine	3715556	44
1030	C33H61N5O7	0.7019758888379007	[M + H]+	CC(C)CC(C(CC(=O)NC(C)C(=O)NC(CC(C)C)C(=O)C)O)NC(=O)C(C(C)C)NC(=O)C(C(C)C)NC(=O)CC(C)C	InChI=1S/C33H61N5O7/c1-17(2)13-24(23(12)39)35-31(43)22(11)34-28(42)16-26(40)25(14-18(3)4)36-32(44)30(21(9)10)38-33(45)29(20(7)8)37-27(41)15-19(5)6/h17-22,24-26,29-30,40H,13-16H2,1-12H3,(H,34,42)(H,35,43)(H,36,44)(H,37,41)(H,38,45)	null	102513333	27
1031	C30H40O13	0.7018748968976458	[M - H2O + H]+	CC1C=CC(C(=O)C(C(C(=C)C(C2C(C(CC2(C1=O)OC(=O)C)(C)OC(=O)C)OC(=O)C)OC(=O)C)OC(=O)C)O)(C)C	InChI=1S/C30H40O13/c1-14-11-12-28(8,9)26(38)22(36)24(40-17(4)32)15(2)23(39-16(3)31)21-27(41-18(5)33)29(10,42-19(6)34)13-30(21,25(14)37)43-20(7)35/h11-12,14,21-24,27,36H,2,13H2,1,3-10H3	null	10698946	1
1032	C27H48O8	0.7017264196280639	[M + H]+	CC(CCCC(C)C1C(C(C2C1(CCC3C2(C(C(C4C3(CCC(C4O)O)C)O)O)O)C)O)O)CO	InChI=1S/C27H48O8/c1-13(12-28)6-5-7-14(2)17-20(31)22(33)23-26(17,4)11-9-16-25(3)10-8-15(29)19(30)18(25)21(32)24(34)27(16,23)35/h13-24,28-35H,5-12H2,1-4H3	ACMC-20mssg	582340	63
1033	C11H23N3O2	0.7017088029947305	[M + H]+	CC(=O)NCCCCNCCCNC(=O)C	InChI=1S/C11H23N3O2/c1-10(15)13-8-4-3-6-12-7-5-9-14-11(2)16/h12H,3-9H2,1-2H3,(H,13,15)(H,14,16)	N1,N8-diacetylspermidine	389613	124
1034	C37H52O9	0.7016420152494612	[M + H]+	CCC1C(CCC2(O1)CC3CC(O2)CC=C(CC(C=CC=C4COC5C4(C(C=C(C5O)COC(=O)C(=CC)C)C(=O)O3)O)C)C)C	InChI=1S/C37H52O9/c1-7-24(5)34(39)43-20-26-17-30-35(40)44-29-18-28(45-36(19-29)15-14-25(6)31(8-2)46-36)13-12-23(4)16-22(3)10-9-11-27-21-42-33(32(26)38)37(27,30)41/h7,9-12,17,22,25,28-33,38,41H,8,13-16,18-21H2,1-6H3	null	10699328	16
1035	C38H58O9	0.7013669267774643	[M - H2O + H]+	CCCCCCCCCCCCCCCC(=O)OC1C(C2(C3C=C(C(=O)C3(C=C(C(=O)C2C4C1(C4(C)C)OC(=O)C)CO)O)C)O)C	InChI=1S/C38H58O9/c1-7-8-9-10-11-12-13-14-15-16-17-18-19-20-29(41)46-34-25(3)37(45)28-21-24(2)33(43)36(28,44)22-27(23-39)31(42)30(37)32-35(5,6)38(32,34)47-26(4)40/h21-22,25,28,30,32,34,39,44-45H,7-20,23H2,1-6H3	null	70685304	1
1036	C9H16N2O3	0.7012618758305538	[M + H]+	CC(C)CC1C(=O)NC(C(=O)N1)CO	InChI=1S/C9H16N2O3/c1-5(2)3-6-8(13)11-7(4-12)9(14)10-6/h5-7,12H,3-4H2,1-2H3,(H,10,14)(H,11,13)	null	10262189	135
1037	C12H21N3O8	0.7012028678875458	[M + H]+	CC(C(C(=O)NC(C(C)O)C(=O)NC(CC(=O)O)C(=O)O)N)O	InChI=1S/C12H21N3O8/c1-4(16)8(13)10(20)15-9(5(2)17)11(21)14-6(12(22)23)3-7(18)19/h4-6,8-9,16-17H,3,13H2,1-2H3,(H,14,21)(H,15,20)(H,18,19)(H,22,23)	L-threonyl-L-threonyl-L-aspartic acid	18224484	1
1038	C22H30N4O5	0.7009694463143036	[M + H]+	CC(C)C1C(=O)NC2=CC=CC=C2N1C(=O)NC(C(C)C)C(=O)N3CCCC3C(=O)O	InChI=1S/C22H30N4O5/c1-12(2)17(20(28)25-11-7-10-16(25)21(29)30)24-22(31)26-15-9-6-5-8-14(15)23-19(27)18(26)13(3)4/h5-6,8-9,12-13,16-18H,7,10-11H2,1-4H3,(H,23,27)(H,24,31)(H,29,30)	(2R)-1-[(2S)-3-methyl-2-[[(2S)-3-oxo-2-propan-2-yl-2,4-dihydroquinoxaline-1-carbonyl]amino]butanoyl]pyrrolidine-2-carboxylic acid	16406601	18
1039	C30H36N2O4	0.700945642577743	[M + Na]+	COC(=O)C(CC1=CC=CC=C1)NC(=O)C(CC2=CC=CC=C2)NC(=O)C34CC5CC(C3)CC(C5)C4	InChI=1S/C30H36N2O4/c1-36-28(34)26(16-21-10-6-3-7-11-21)31-27(33)25(15-20-8-4-2-5-9-20)32-29(35)30-17-22-12-23(18-30)14-24(13-22)19-30/h2-11,22-26H,12-19H2,1H3,(H,31,33)(H,32,35)	methyl N-(tricyclo[3.3.1.13,7]dec-1-ylcarbonyl)phenylalanylphenylalaninate	3752306	15
1040	C18H17ClO5	0.7008592917867916	[M + H]+	CC1=CC(=C(C2=C1OC3=C(C(=C(C(=C3C(=O)O2)C)Cl)O)C)C)OC	InChI=1S/C18H17ClO5/c1-7-6-11(22-5)8(2)17-15(7)23-16-10(4)14(20)13(19)9(3)12(16)18(21)24-17/h6,20H,1-5H3	null		3
1041	C22H36O	0.7007998678279821	[M + Na]+	CC(C)C1CCC2C1(CCC3C2CC=C4C3(CCC(C4)O)C)C	InChI=1S/C22H36O/c1-14(2)18-7-8-19-17-6-5-15-13-16(23)9-11-21(15,3)20(17)10-12-22(18,19)4/h5,14,16-20,23H,6-13H2,1-4H3	Guneribol	150873	19
1042	C16H32O4	0.7006657845961571	[M - H2O + H]+	CCCCCCCCCCCCC(=O)OCC(CO)O	InChI=1S/C16H32O4/c1-2-3-4-5-6-7-8-9-10-11-12-16(19)20-14-15(18)13-17/h15,17-18H,2-14H2,1H3	Glycerides, C14-18	105563	37
1043	C9H12ClNO	0.7006587659515613	[M + H]+	CC(C(C1=CC=CC=C1Cl)O)N	InChI=1S/C9H12ClNO/c1-6(11)9(12)7-4-2-3-5-8(7)10/h2-6,9,12H,11H2,1H3	2-amino-1-(2-chlorophenyl)propan-1-ol	20348787	4
1044	C34H54O12	0.7006508391495472	[M + H]+	CC1C2C(CC3C2(CCC4C3CC(C5C4(CCC(C5)O)C)OC6C(C(C(C(O6)C)O)OC7C(C(C(C(O7)C)O)O)O)O)C)OC1=O	InChI=1S/C34H54O12/c1-13-23-22(44-30(13)41)12-19-17-11-21(20-10-16(35)6-8-33(20,4)18(17)7-9-34(19,23)5)45-32-28(40)29(25(37)15(3)43-32)46-31-27(39)26(38)24(36)14(2)42-31/h13-29,31-32,35-40H,6-12H2,1-5H3	null	25208785	3
1045	C15H26N2O7	0.7005462800784042	[M - H4O2 + H]+	CC(C)NC(=O)CC1C(C(C(O1)CNC(=O)CCCC(=O)O)O)O	InChI=1S/C15H26N2O7/c1-8(2)17-12(19)6-9-14(22)15(23)10(24-9)7-16-11(18)4-3-5-13(20)21/h8-10,14-15,22-23H,3-7H2,1-2H3,(H,16,18)(H,17,19)(H,20,21)	null	45360599	80
1046	C26H45NO4	0.7001315642599539	[M + H]+	CC(CCCNCC(=O)O)C1CCC2C1(C(CC3C2CCC4C3(CCC(C4)O)C)O)C	InChI=1S/C26H45NO4/c1-16(5-4-12-27-15-24(30)31)20-8-9-21-19-7-6-17-13-18(28)10-11-25(17,2)22(19)14-23(29)26(20,21)3/h16-23,27-29H,4-15H2,1-3H3,(H,30,31)	Glykodesoxycholsaeure	9675	20
1047	C30H44O12	0.7000886612702675	[M + H]+	CC1C(C(C(C(O1)OC2CCC3(C4C(CCC3(C2)O)C5(CCC(C5(CC4O)C)C6=CC(=O)OC6)O)C(=O)OC)O)O)O	InChI=1S/C30H44O12/c1-14-22(33)23(34)24(35)25(41-14)42-16-4-8-29(26(36)39-3)21-18(5-7-28(29,37)11-16)30(38)9-6-17(15-10-20(32)40-13-15)27(30,2)12-19(21)31/h10,14,16-19,21-25,31,33-35,37-38H,4-9,11-13H2,1-3H3	null	102145805	22
1048	C25H40O9	0.6999808009792078	[M + H]+	CCC=CCC=CCC=CCC=CCCC(=O)OCC(COC1C(C(C(C(O1)CO)O)O)O)O	InChI=1S/C25H40O9/c1-2-3-4-5-6-7-8-9-10-11-12-13-14-15-21(28)32-17-19(27)18-33-25-24(31)23(30)22(29)20(16-26)34-25/h3-4,6-7,9-10,12-13,19-20,22-27,29-31H,2,5,8,11,14-18H2,1H3	null	10005565	51
1049	C38H71O8P	0.6999571265526852	[M + H]+	CCCCCCCCCCCCCCC(=O)OCC(COP(=O)(O)O)OC(=O)CCCCCCCCCC=CCC=CCCCCC	InChI=1S/C38H71O8P/c1-3-5-7-9-11-13-15-17-18-19-20-21-23-25-27-29-31-33-38(40)46-36(35-45-47(41,42)43)34-44-37(39)32-30-28-26-24-22-16-14-12-10-8-6-4-2/h11,13,17-18,36H,3-10,12,14-16,19-35H2,1-2H3,(H2,41,42,43)	1-pentadecanoyl-2-(11Z,14Z-eicosadienoyl)-glycero-3-phosphate	52928743	16
1050	C35H32O11	0.6998178124014797	[M + H]+	C1=CC=C(C=C1)C(=O)CC2=CC=CC=C2C(=O)OCC3=C(C=CC(=C3)O)OC4C(C(C(C(O4)COC(=O)C5=CC=CC=C5)O)O)O	InChI=1S/C35H32O11/c36-25-15-16-28(45-35-32(40)31(39)30(38)29(46-35)20-44-33(41)22-11-5-2-6-12-22)24(17-25)19-43-34(42)26-14-8-7-13-23(26)18-27(37)21-9-3-1-4-10-21/h1-17,29-32,35-36,38-40H,18-20H2	null	101930400	2
1051	C33H52O4	0.6996579469855944	[M + H]+	CC(=O)OC1CCC2(C(C1(C)C)CCC3(C2CC=C4C3(CCC5(C4CC(CC5)(C)C)C(=O)OC)C)C)C	InChI=1S/C33H52O4/c1-21(34)37-26-13-14-30(6)24(29(26,4)5)12-15-32(8)25(30)11-10-22-23-20-28(2,3)16-18-33(23,27(35)36-9)19-17-31(22,32)7/h10,23-26H,11-20H2,1-9H3	methyl acetyl oleanolate	609115	5
1052	C40H81NO3	0.6994601169039414	[M + H]+	CCCCCCCCCCCCCCCCCCCCCC(=O)NC(CO)C(CCCCCCCCCCCCCCC)O	InChI=1S/C40H81NO3/c1-3-5-7-9-11-13-15-17-18-19-20-21-22-24-26-28-30-32-34-36-40(44)41-38(37-42)39(43)35-33-31-29-27-25-23-16-14-12-10-8-6-4-2/h38-39,42-43H,3-37H2,1-2H3,(H,41,44)	C22 Dihydroceramide	5283575	25
1053	C13H17NO3	0.6993318106249625	[M + H]+	CCOC(=O)C(CC1=CC=CC=C1)NC(=O)C	InChI=1S/C13H17NO3/c1-3-17-13(16)12(14-10(2)15)9-11-7-5-4-6-8-11/h4-8,12H,3,9H2,1-2H3,(H,14,15)	ethyl n-acetyl-l-phenylalaninate	94229	39
1054	C18H25N3O3	0.6991213664720755	[M + H]+	CC(C)NC(=O)CCC(=O)N1CC2CC(C1)C3=CC=CC(=O)N3C2	InChI=1S/C18H25N3O3/c1-12(2)19-16(22)6-7-17(23)20-9-13-8-14(11-20)15-4-3-5-18(24)21(15)10-13/h3-5,12-14H,6-11H2,1-2H3,(H,19,22)	null	1753969	1
1055	C27H24O16	0.6990865770658684	[M + Na]+	C1=CC(=CC=C1C2=C(C=C3C(=CC(=CC3=[O+]2)O)O)OC4C(C(C(C(O4)COC(=O)CC(=O)O)O)OC(=O)CC(=O)O)O)O	InChI=1S/C27H24O16/c28-12-3-1-11(2-4-12)25-17(7-14-15(30)5-13(29)6-16(14)40-25)41-27-24(38)26(43-22(36)9-20(33)34)23(37)18(42-27)10-39-21(35)8-19(31)32/h1-7,18,23-24,26-27,37-38H,8-10H2,(H4-,28,29,30,31,32,33,34)/p+1	Pelargonidin 3-O-3'''',6''''-O-dimalonylglucoside	23724696	20
1056	C36H60O7	0.6989551045704923	[M + H]+	CC1C(C(C(C(O1)OC2CC(CC3C2(CCC4(C3=CCC5C4(CCC6C5(CCC(C6(C)CO)O)C)C)C)C)(C)C)O)O)O	InChI=1S/C36H60O7/c1-20-27(39)28(40)29(41)30(42-20)43-26-18-31(2,3)17-22-21-9-10-24-33(5)13-12-25(38)34(6,19-37)23(33)11-14-36(24,8)35(21,7)16-15-32(22,26)4/h9,20,22-30,37-41H,10-19H2,1-8H3	null	10077398	2
1057	C42H80O5	0.6986953843176302	[M + H3N + H]+	CCCCCCCCCCCCCCC(=O)OCC(CO)OC(=O)CCCCCCCCCCCCCC=CCCCCCCCC	InChI=1S/C42H80O5/c1-3-5-7-9-11-13-15-17-18-19-20-21-22-23-24-25-27-29-31-33-35-37-42(45)47-40(38-43)39-46-41(44)36-34-32-30-28-26-16-14-12-10-8-6-4-2/h17-18,40,43H,3-16,19-39H2,1-2H3	Diacylglycerol(15:0/24:1)	53478023	10
1058	C15H20N2O6S	0.6986356147490349	[M + H]+	C1=CC=C(C=C1)CS(=O)CC(C(=O)O)NC(=O)CCC(C(=O)O)N	InChI=1S/C15H20N2O6S/c16-11(14(19)20)6-7-13(18)17-12(15(21)22)9-24(23)8-10-4-2-1-3-5-10/h1-5,11-12H,6-9,16H2,(H,17,18)(H,19,20)(H,21,22)	(2S)-2-amino-5-[[(1R)-2-[(S)-benzylsulfinyl]-1-carboxyethyl]amino]-5-oxopentanoic acid	21574470	5
1059	C26H43NO5S	0.6984708968960404	[M - H2O + H]+	C[C@H](CCC(=O)NCCS(=O)(=O)O)[C@H]1CCC2=C3CC[C@@H]4C[C@@H](CC[C@@]4([C@H]3CC[C@]12C)C)O	InChI=1S/C26H43NO5S/c1-17(4-9-24(29)27-14-15-33(30,31)32)21-7-8-22-20-6-5-18-16-19(28)10-12-25(18,2)23(20)11-13-26(21,22)3/h17-19,21,23,28H,4-16H2,1-3H3,(H,27,29)(H,30,31,32)	null		57
1060	C38H58O6	0.6984209112441364	[M + Na]+	C[C@]12CCC[C@@]([C@H]1CC[C@]34[C@H]2CC[C@H](C3)[C@@H]([C@H]4O)[C@H]5[C@@H]6CC[C@H]7[C@]8(CCC[C@]([C@H]8CC[C@]7(C6)[C@@H]5O)(C)C(=O)O)C)(C)C(=O)O	InChI=1S/C38H58O6/c1-33-13-5-15-35(3,31(41)42)23(33)11-17-37-19-21(7-9-25(33)37)27(29(37)39)28-22-8-10-26-34(2)14-6-16-36(4,32(43)44)24(34)12-18-38(26,20-22)30(28)40/h21-30,39-40H,5-20H2,1-4H3,(H,41,42)(H,43,44)	null		21
1061	C37H77N2O6P	0.6984150996336276	[M + H]+	CCCCCCCCCCCCCCCC(C(COP(=O)(O)OCC[N+](C)(C)C)NC(=O)CCCCCCCCCCCCC)O	InChI=1S/C37H77N2O6P/c1-6-8-10-12-14-16-18-19-21-22-24-26-28-30-36(40)35(34-45-46(42,43)44-33-32-39(3,4)5)38-37(41)31-29-27-25-23-20-17-15-13-11-9-7-2/h35-36,40H,6-34H2,1-5H3,(H-,38,41,42,43)/p+1	C14DH Sphingomyelin	24779572	9
1062	C30H47N3O10S	0.6982933458446187	[M + H]+	CCCCCC=CCC(=O)CC=CC=CC(C(CCCC(=O)O)O)SCC(C(=O)NCC(=O)O)NC(=O)CCC(C(=O)O)N	InChI=1S/C30H47N3O10S/c1-2-3-4-5-6-8-12-21(34)13-9-7-10-15-25(24(35)14-11-16-27(37)38)44-20-23(29(41)32-19-28(39)40)33-26(36)18-17-22(31)30(42)43/h6-10,15,22-25,35H,2-5,11-14,16-20,31H2,1H3,(H,32,41)(H,33,36)(H,37,38)(H,39,40)(H,42,43)	null	122164853	3
1063	C5H7N5O2	0.6981393701304385	[M - H2O + H]+	C(=O)NC1=C(NC(=NC1=O)N)N	InChI=1S/C5H7N5O2/c6-3-2(8-1-11)4(12)10-5(7)9-3/h1H,(H,8,11)(H5,6,7,9,10,12)	2,6-diamino-4-hydroxy-5-formamidopyrimidine	182661	10
1064	C14H17NO6	0.6979792433249192	[M - H2O + H]+	C1=CC=C(C=C1)CC(C(=O)O)NC(CCC(=O)O)C(=O)O	InChI=1S/C14H17NO6/c16-12(17)7-6-10(13(18)19)15-11(14(20)21)8-9-4-2-1-3-5-9/h1-5,10-11,15H,6-8H2,(H,16,17)(H,18,19)(H,20,21)	null	10637609	14
1065	C34H69NO5	0.697970883954906	[M - H4O2 + H]+	CCCCCCCCCCCCCCCC(=O)NC(CO)C(C(C(CCCCCCCCCCCCC)O)O)O	InChI=1S/C34H69NO5/c1-3-5-7-9-11-13-15-16-18-20-22-24-26-28-32(38)35-30(29-36)33(39)34(40)31(37)27-25-23-21-19-17-14-12-10-8-6-4-2/h30-31,33-34,36-37,39-40H,3-29H2,1-2H3,(H,35,38)	N-palmitoyl-2-amino-1,3,4,5-tetrahydroxyoctadecane	503401	278
1066	C11H14N5O7P	0.6979384550956598	[M + H]+	CN1C(=O)C2=C(N=C1N)N(C=N2)C3C(C4C(O3)COP(=O)(O4)O)O	InChI=1S/C11H14N5O7P/c1-15-9(18)5-8(14-11(15)12)16(3-13-5)10-6(17)7-4(22-10)2-21-24(19,20)23-7/h3-4,6-7,10,17H,2H2,1H3,(H2,12,14)(H,19,20)	null	44755113	1
1067	C9H11N2O8P	0.6978889409723782	[M + H]+	C1=CN(C(=O)NC1=O)C2C3C(C(O2)CO)OP(=O)(O3)O	InChI=1S/C9H11N2O8P/c12-3-4-6-7(19-20(15,16)18-6)8(17-4)11-2-1-5(13)10-9(11)14/h1-2,4,6-8,12H,3H2,(H,15,16)(H,10,13,14)	2'',3''-Cyclic UMP	193315	12
1068	C40H54O8	0.6977844732042983	[M + H]+	CC=C(C)C(=O)OC1CCC2CC3(C(=C(C(=O)O3)C)CC2(C1C)C)C45CC6CCC(C(C6(CC4=C(C(=O)O5)C)C)C)OC(=O)C(=CC)C	InChI=1S/C40H54O8/c1-11-21(3)33(41)45-31-15-13-27-17-39(29(23(5)35(43)47-39)19-37(27,9)25(31)7)40-18-28-14-16-32(46-34(42)22(4)12-2)26(8)38(28,10)20-30(40)24(6)36(44)48-40/h11-12,25-28,31-32H,13-20H2,1-10H3	null	101517800	11
1069	C14H28O8	0.6977618926865825	[M + H3N + H]+	C(COCCOCCOCCOCCOCCOCC=O)O	InChI=1S/C14H28O8/c15-1-3-17-5-7-19-9-11-21-13-14-22-12-10-20-8-6-18-4-2-16/h1,16H,2-14H2	20-hydroxy-3,6,9,12,15,18-hexaoxaicosan-1-al	449607	66
1070	C15H27NO4	0.6976270136053214	[M + H]+	CCCCCC=CC(=O)OC(CC(=O)O)C[N+](C)(C)C	InChI=1S/C15H27NO4/c1-5-6-7-8-9-10-15(19)20-13(11-14(17)18)12-16(2,3)4/h9-10,13H,5-8,11-12H2,1-4H3/p+1	trans-2-octenoylcarnitine	70679121	95
1071	C19H26N4O5S	0.6974410828455154	[M + H]+	CC(C)C(C(=O)NC(CCSC)C(=O)O)NC(=O)N1CC(=O)NC2=CC=CC=C21	InChI=1S/C19H26N4O5S/c1-11(2)16(17(25)21-13(18(26)27)8-9-29-3)22-19(28)23-10-15(24)20-12-6-4-5-7-14(12)23/h4-7,11,13,16H,8-10H2,1-3H3,(H,20,24)(H,21,25)(H,22,28)(H,26,27)	N-[(3-oxo-3,4-dihydroquinoxalin-1(2H)-yl)carbonyl]-L-valyl-D-methionine	7097369	7
1072	C16H28N4O6	0.6973966784601634	[M + H]+	CC(C(=O)NC(C)C(=O)O)NC(=O)C(CCCCNC(=O)C)NC(=O)C	InChI=1S/C16H28N4O6/c1-9(14(23)19-10(2)16(25)26)18-15(24)13(20-12(4)22)7-5-6-8-17-11(3)21/h9-10,13H,5-8H2,1-4H3,(H,17,21)(H,18,24)(H,19,23)(H,20,22)(H,25,26)	(Ac)2-L-lysyl-D-alanyl-D-alanine	152678	68
1073	C11H19N3O7S2	0.6972667708757601	[M + H]+	C(CC(=O)NC(CSSCC(C(=O)O)N)C(=O)O)C(C(=O)O)N	InChI=1S/C11H19N3O7S2/c12-5(9(16)17)1-2-8(15)14-7(11(20)21)4-23-22-3-6(13)10(18)19/h5-7H,1-4,12-13H2,(H,14,15)(H,16,17)(H,18,19)(H,20,21)	(2S)-2-amino-5-[[(1R)-2-[(2-amino-2-carboxyethyl)disulfanyl]-1-carboxyethyl]amino]-5-oxopentanoic acid	18610892	10
1074	C24H40O	0.6970452458111059	[M + Na]+	CCCC(C)C1CCC2C1(CCC3C2CC=C4C3(CCC(C4)O)C)C	InChI=1S/C24H40O/c1-5-6-16(2)20-9-10-21-19-8-7-17-15-18(25)11-13-23(17,3)22(19)12-14-24(20,21)4/h7,16,18-22,25H,5-6,8-15H2,1-4H3	chol-5-en-3-|A-ol	165297	34
1075	C19H24N8O5	0.6970102340255139	[M + Na]+	C1C(NC2=C(N1)N=C(N=C2N)N)CNC3=CC=C(C=C3)C(=O)NC(CCC(=O)O)C(=O)O	InChI=1S/C19H24N8O5/c20-15-14-16(27-19(21)26-15)23-8-11(24-14)7-22-10-3-1-9(2-4-10)17(30)25-12(18(31)32)5-6-13(28)29/h1-4,11-12,22,24H,5-8H2,(H,25,30)(H,28,29)(H,31,32)(H5,20,21,23,26,27)	Tetrahydroxyaminopterin	101185	32
1076	C28H40N2O6	0.6969108734745371	[M + H]+	CC1C(CC(OC(=O)C2CCCN2C(=O)C(NC1=O)CC3=CC=CC=C3)C(C)CCCCC(=O)C)O	InChI=1S/C28H40N2O6/c1-18(10-7-8-11-19(2)31)25-17-24(32)20(3)26(33)29-22(16-21-12-5-4-6-13-21)27(34)30-15-9-14-23(30)28(35)36-25/h4-6,12-13,18,20,22-25,32H,7-11,14-17H2,1-3H3,(H,29,33)	null	24853812	30
1077	C20H23NO3	0.6968965119322761	[M + H]+	C1CCN(C1)C(=O)C=CC=CCCC=CC2=CC3=C(C=C2)OCO3	InChI=1S/C20H23NO3/c22-20(21-13-7-8-14-21)10-6-4-2-1-3-5-9-17-11-12-18-19(15-17)24-16-23-18/h2,4-6,9-12,15H,1,3,7-8,13-14,16H2	(2E,4E,8E)-9-(1,3-benzodioxol-5-yl)-1-pyrrolidin-1-ylnona-2,4,8-trien-1-one	11964516	11
1078	C11H18N4O4	0.6967351330364545	[M - H2O + H]+	CNC(CCC1=NC=C(N1)CC(C(=O)O)N)C(=O)O	InChI=1S/C11H18N4O4/c1-13-8(11(18)19)2-3-9-14-5-6(15-9)4-7(12)10(16)17/h5,7-8,13H,2-4,12H2,1H3,(H,14,15)(H,16,17)(H,18,19)	2-[3-carboxy-3-(methylammonio)propyl]-His	440443	23
1079	C35H58O12	0.696637491462653	[M + H]+	CCC1C(C(OC1(C)CO)C(CO)C2(C(CC3C2(CCC4C3=CCC5C4(CCC(C5)OC6C(C(C(C(O6)CO)O)O)O)C)C)O)O)O	InChI=1S/C35H58O12/c1-5-20-26(40)30(47-34(20,4)16-38)23(14-36)35(44)25(39)13-22-19-7-6-17-12-18(8-10-32(17,2)21(19)9-11-33(22,35)3)45-31-29(43)28(42)27(41)24(15-37)46-31/h7,17-18,20-31,36-44H,5-6,8-16H2,1-4H3	null	9986963	11
1080	C23H40NO7P	0.6963355892364802	[M + H]+	CCC=CCC=CCC=CCC=CCCCCC(=O)OCC(COP(=O)(O)OCCN)O	InChI=1S/C23H40NO7P/c1-2-3-4-5-6-7-8-9-10-11-12-13-14-15-16-17-23(26)29-20-22(25)21-31-32(27,28)30-19-18-24/h3-4,6-7,9-10,12-13,22,25H,2,5,8,11,14-21,24H2,1H3,(H,27,28)	Lysophosphatidylethanolamine(18:4/0:0)	52925137	32
1081	C16H24N4O16P2	0.6960702872319533	[M + K]+	C1=NC(=O)C2=C(N1)N(C=N2)C3C(C(C(O3)COP(=O)(O)OP(=O)(O)OC4C(C(C(C(O4)CO)O)O)O)O)O	InChI=1S/C16H24N4O16P2/c21-1-5-8(22)10(24)12(26)16(34-5)35-38(30,31)36-37(28,29)32-2-6-9(23)11(25)15(33-6)20-4-19-7-13(20)17-3-18-14(7)27/h3-6,8-12,15-16,21-26H,1-2H2,(H,28,29)(H,30,31)(H,17,18,27)	IDP-D-mannose	25243865	1
1082	C22H24N2O2	0.6959236682575222	[M + H]+	C1=CC=C(C=C1)C=CC(=O)NCCCCNC(=O)C=CC2=CC=CC=C2	InChI=1S/C22H24N2O2/c25-21(15-13-19-9-3-1-4-10-19)23-17-7-8-18-24-22(26)16-14-20-11-5-2-6-12-20/h1-6,9-16H,7-8,17-18H2,(H,23,25)(H,24,26)	n,n''-butane-1,4-diylbis(3-phenylprop-2-enamide)	267665	8
1083	C16H21N5O6	0.6958714346845092	[M + H]+	CC(C)(C)C(=O)C(=O)OCC1C(C(C(O1)N2C=NC3=C2N=CN=C3N)O)O	InChI=1S/C16H21N5O6/c1-16(2,3)11(24)15(25)26-4-7-9(22)10(23)14(27-7)21-6-20-8-12(17)18-5-19-13(8)21/h5-7,9-10,14,22-23H,4H2,1-3H3,(H2,17,18,19)	[(2R,3S,4R,5R)-5-(6-aminopurin-9-yl)-3,4-dihydroxyoxolan-2-yl]methyl 3,3-dimethyl-2-oxobutanoate	16089638	6
1084	C33H44O14	0.6956075139320281	[M + Na]+	CC(C)CC(=O)OC1CC(C2(COC3C2C14COC(C4C(C3O)(C)C56C7CC(C5(O6)C)C8(C=COC8O7)O)O)C(=O)OC)OC(=O)C	InChI=1S/C33H44O14/c1-14(2)9-20(35)45-17-11-18(44-15(3)34)31(26(38)40-6)13-42-21-22(31)30(17)12-43-25(37)23(30)28(4,24(21)36)33-19-10-16(29(33,5)47-33)32(39)7-8-41-27(32)46-19/h7-8,14,16-19,21-25,27,36-37,39H,9-13H2,1-6H3	null	11445241	2
1085	C28H47NO5	0.6955180277458729	[M + H]+	CC(CCC(=O)NC(C)C(=O)OC)C1CCC2C1(CCC3C2C(CC4C3(CCC(C4)O)C)O)C	InChI=1S/C28H47NO5/c1-16(6-9-24(32)29-17(2)26(33)34-5)20-7-8-21-25-22(11-13-28(20,21)4)27(3)12-10-19(30)14-18(27)15-23(25)31/h16-23,25,30-31H,6-15H2,1-5H3,(H,29,32)	null	52994359	6
1086	C35H36N4O6	0.695508096622391	[M + H]+	CC1=C(C2=CC3=NC(=CC4=C(C(=C(N4)C=C5C(=C(C(=N5)C=C1N2)C)CCC(=O)O)CCC(=O)O)C)C(=C3C)CCC(=O)O)C=C	InChI=1S/C35H36N4O6/c1-6-21-17(2)25-13-26-18(3)23(8-11-34(42)43)31(37-26)16-32-24(9-12-35(44)45)20(5)28(39-32)15-30-22(7-10-33(40)41)19(4)27(38-30)14-29(21)36-25/h6,13-16,36,39H,1,7-12H2,2-5H3,(H,40,41)(H,42,43)(H,44,45)	Harderoporphyrin	3081462	53
1087	C16H17NO7	0.6954605242953742	[M + H]+	C1=CC2=C(C=CC(=C2)O[C@H]3[C@@H]([C@H]([C@@H]([C@H](O3)C(=O)O)O)O)O)C=C1N	InChI=1S/C16H17NO7/c17-9-3-1-8-6-10(4-2-7(8)5-9)23-16-13(20)11(18)12(19)14(24-16)15(21)22/h1-6,11-14,16,18-20H,17H2,(H,21,22)	null		9
1088	C9H9Cl2NO3	0.6952469982200343	[M + H]+	C1=C(C=C(C(=C1Cl)O)Cl)CC(C(=O)O)N	InChI=1S/C9H9Cl2NO3/c10-5-1-4(2-6(11)8(5)13)3-7(12)9(14)15/h1-2,7,13H,3,12H2,(H,14,15)	Epitope ID:122961	308648	1
1089	C22H26N4O5	0.6951069978884811	[M + H]+	C1=CC=C(C=C1)CC(C(=O)NCC(=O)NC(CC2=CC=CC=C2)C(=O)NCC(=O)O)N	InChI=1S/C22H26N4O5/c23-17(11-15-7-3-1-4-8-15)21(30)24-13-19(27)26-18(22(31)25-14-20(28)29)12-16-9-5-2-6-10-16/h1-10,17-18H,11-14,23H2,(H,24,30)(H,25,31)(H,26,27)(H,28,29)	{2-[2-(2-amino-3-phenylpropanamido)acetamido]-3-phenylpropanamido}acetic acid	335053	13
1090	C33H46N6O5S	0.6950361467110767	[M + H]+	CCC(C)C1C(=O)NC(C(=O)N2CCCC2C(=O)N3CCCC3C(=O)NC(C4=NC(CS4)C(=O)N1)CC5=CC=CC=C5)C(C)C	InChI=1S/C33H46N6O5S/c1-5-20(4)27-30(42)36-26(19(2)3)33(44)39-16-10-14-25(39)32(43)38-15-9-13-24(38)29(41)34-22(17-21-11-7-6-8-12-21)31-35-23(18-45-31)28(40)37-27/h6-8,11-12,19-20,22-27H,5,9-10,13-18H2,1-4H3,(H,34,41)(H,36,42)(H,37,40)	Mollamide F	66553499	23
1091	C13H18N2O3S	0.6949186031748228	[M + H]+	CSCCC(C(=O)O)NC(=O)NCC1=CC=CC=C1	InChI=1S/C13H18N2O3S/c1-19-8-7-11(12(16)17)15-13(18)14-9-10-5-3-2-4-6-10/h2-6,11H,7-9H2,1H3,(H,16,17)(H2,14,15,18)	2-(benzylcarbamoylamino)-4-methylsulfanylbutanoic acid	1802422	12
1092	C38H74O4	0.6949163575457689	[M + H3N + H]+	CCCCCCCCCCCCCCCCOCC(COC(=O)CCCCCCCC=CCCCCCCCC)OC	InChI=1S/C38H74O4/c1-4-6-8-10-12-14-16-18-20-21-23-25-27-29-31-33-38(39)42-36-37(40-3)35-41-34-32-30-28-26-24-22-19-17-15-13-11-9-7-5-2/h18,20,37H,4-17,19,21-36H2,1-3H3	1-O-palmityl-2-O-methyl-3-O-oleoyl-sn-glycerol	71768164	3
1093	C42H80O5	0.6948630884094783	[M + H3N + H]+	CCCCCCCCCCCCCCC(=O)OC(CO)COC(=O)CCCCCCCCCCCCCC=CCCCCCCCC	InChI=1S/C42H80O5/c1-3-5-7-9-11-13-15-17-18-19-20-21-22-23-24-25-27-28-30-32-34-36-41(44)46-39-40(38-43)47-42(45)37-35-33-31-29-26-16-14-12-10-8-6-4-2/h17-18,40,43H,3-16,19-39H2,1-2H3	Diacylglycerol(24:1/15:0)	53478572	8
1094	C35H71N2O6P	0.6948348903331999	[M - H2O + H]+	CCCCCCCCCCCCCCCCCC(=O)NC(COP(=O)(O)OCCN)C(C=CCCCCCCCCCC)O	InChI=1S/C35H71N2O6P/c1-3-5-7-9-11-13-15-16-17-18-19-21-23-25-27-29-35(39)37-33(32-43-44(40,41)42-31-30-36)34(38)28-26-24-22-20-14-12-10-8-6-4-2/h26,28,33-34,38H,3-25,27,29-32,36H2,1-2H3,(H,37,39)(H,40,41)	N-(octadecanoyl)-pentadecasphing-4-enine-1-phosphoethanolamine	70698998	31
1095	C20H24N2	0.6947374185175719	[M + H]+	C1CC2C[N+]34CCC5=C(C3CC2C(C1)C4)NC6=CC=CC=C56	InChI=1S/C20H25N2/c1-2-7-18-15(6-1)16-8-9-22-11-13-4-3-5-14(12-22)17(13)10-19(22)20(16)21-18/h1-2,6-7,13-14,17,19,21H,3-5,8-12H2/q+1	null	101549041	1
1096	C21H36	0.6947201416904168	[M + H]+	CCC1CCC2C1(CCC3C2CCC4C3(CCCC4)C)C	InChI=1S/C21H36/c1-4-15-9-11-18-17-10-8-16-7-5-6-13-20(16,2)19(17)12-14-21(15,18)3/h15-19H,4-14H2,1-3H3	Pregnane	12547	4
1097	C31H32O13	0.6944417454130095	[M + Na]+	CC(=O)OCC1C(C(C(C(O1)OC2=CC=CC=C2COC(=O)C3(C=CCCC3=O)O)OC(=O)C=CC4=CC=C(C=C4)O)O)O	InChI=1S/C31H32O13/c1-18(32)40-17-23-26(36)27(37)28(44-25(35)14-11-19-9-12-21(33)13-10-19)29(43-23)42-22-7-3-2-6-20(22)16-41-30(38)31(39)15-5-4-8-24(31)34/h2-3,5-7,9-15,23,26-29,33,36-37,39H,4,8,16-17H2,1H3	null	102053311	1
1098	C12H17N5O	0.6944289957885385	[M - H2O + H]+	CC1=CC(=NC(=N1)N2C(=CC(=N2)C)C)NCCO	InChI=1S/C12H17N5O/c1-8-7-11(13-4-5-18)15-12(14-8)17-10(3)6-9(2)16-17/h6-7,18H,4-5H2,1-3H3,(H,13,14,15)	CBMicro_004360	1871516	35
1099	C26H30O12	0.6943231640288342	[M + H3N + H]+	COC1=CC(=CC2=C1OC(C2CO)C3=CC(=C(C=C3)OC4C(C(C(C(O4)CO)O)O)O)OC)C=CC(=O)O	InChI=1S/C26H30O12/c1-34-17-9-13(4-5-16(17)36-26-23(33)22(32)21(31)19(11-28)37-26)24-15(10-27)14-7-12(3-6-20(29)30)8-18(35-2)25(14)38-24/h3-9,15,19,21-24,26-28,31-33H,10-11H2,1-2H3,(H,29,30)	null	132353271	4
1100	C15H22N2O4	0.6942857276264819	[M + H]+	COC1=CC(=CC(=C1O)OC)C=CC(=O)NCCCCN	InChI=1S/C15H22N2O4/c1-20-12-9-11(10-13(21-2)15(12)19)5-6-14(18)17-8-4-3-7-16/h5-6,9-10,19H,3-4,7-8,16H2,1-2H3,(H,17,18)	null	129660870	1
1101	C10H18N2O2	0.6941990252678025	[M + H]+	CC(C)C1C(=O)NC(C(=O)N1)C(C)C	InChI=1S/C10H18N2O2/c1-5(2)7-9(13)12-8(6(3)4)10(14)11-7/h5-8H,1-4H3,(H,11,14)(H,12,13)	Cyclo(valylvalyl)	519728	123
1102	C33H52O13	0.694176298113408	[M + H]+	CC(=O)C1CCC2(C1(CCC3C2CC=C4C3(CCC(C4)OC5C(C(C(C(O5)COC6C(C(C(C(O6)CO)O)O)O)O)O)O)C)C)O	InChI=1S/C33H52O13/c1-15(35)18-8-11-33(42)20-5-4-16-12-17(6-9-31(16,2)19(20)7-10-32(18,33)3)44-30-28(41)26(39)24(37)22(46-30)14-43-29-27(40)25(38)23(36)21(13-34)45-29/h4,17-30,34,36-42H,5-14H2,1-3H3	Carumbelloside I	196952	13
1103	C10H14N6O3	0.6940184153368437	[M + H]+	C1C(C(OC1N2C=NC3=C2N=C(N=C3N)N)CO)O	InChI=1S/C10H14N6O3/c11-8-7-9(15-10(12)14-8)16(3-13-7)6-1-4(18)5(2-17)19-6/h3-6,17-18H,1-2H2,(H4,11,12,14,15)	xyloDAPR	97188	45
1104	C36H58O9	0.6939774583448088	[M + H]+	CC1(CC2C3=CCC4C5(CCC(C(C5CCC4(C3(CCC2(C(C1)O)C)C)C)(C)CO)OC6C(C(C(C(O6)C(=O)O)O)O)O)C)C	InChI=1S/C36H58O9/c1-31(2)16-20-19-8-9-22-33(4)12-11-24(44-30-27(41)25(39)26(40)28(45-30)29(42)43)34(5,18-37)21(33)10-13-36(22,7)35(19,6)15-14-32(20,3)23(38)17-31/h8,20-28,30,37-41H,9-18H2,1-7H3,(H,42,43)	soyasapogenol B-3-O-glucuronide	10258526	14
1105	C27H53NO4	0.6939350135777197	[M + H]+	CCCCCCCCCCCCCCCCCCCC(=O)OC(CC(=O)O)C[N+](C)(C)C	InChI=1S/C27H53NO4/c1-5-6-7-8-9-10-11-12-13-14-15-16-17-18-19-20-21-22-27(31)32-25(23-26(29)30)24-28(2,3)4/h25H,5-24H2,1-4H3/p+1	icosanoylcarnitine	5236785	65
1106	C22H39N5O6	0.6938966249860408	[M + H]+	CC(C)CC(C(=O)NC(CC(C)C)C(=O)N1CCCC1C(=O)O)NC(=O)C(CCC(=O)N)N	InChI=1S/C22H39N5O6/c1-12(2)10-15(25-19(29)14(23)7-8-18(24)28)20(30)26-16(11-13(3)4)21(31)27-9-5-6-17(27)22(32)33/h12-17H,5-11,23H2,1-4H3,(H2,24,28)(H,25,29)(H,26,30)(H,32,33)	L-glutaminyl-L-leucyl-L-leucyl-L-proline	18480969	180
1107	C16H29N3O3	0.69381030560084	[M + K]+	CC(C)C[C@@H]1C(=O)N[C@H](C(=O)N[C@H](C(=O)N1)C(C)C)C(C)C	InChI=1S/C16H29N3O3/c1-8(2)7-11-14(20)18-13(10(5)6)16(22)19-12(9(3)4)15(21)17-11/h8-13H,7H2,1-6H3,(H,17,21)(H,18,20)(H,19,22)	null		24
1108	C27H28O15	0.6937619010692031	[M + H]+	CC(CC(=O)O)(CC(=O)OCC1C(C(C(C(O1)OC2=C(OC3=CC(=CC(=C3C2=O)O)O)C4=CC=C(C=C4)O)O)O)O)O	InChI=1S/C27H28O15/c1-27(38,8-17(31)32)9-18(33)39-10-16-20(34)22(36)23(37)26(41-16)42-25-21(35)19-14(30)6-13(29)7-15(19)40-24(25)11-2-4-12(28)5-3-11/h2-7,16,20,22-23,26,28-30,34,36-38H,8-10H2,1H3,(H,31,32)	Kaempferol 3-[6''''-(3-hydroxy-3-methylglutaryl)glucoside]	23757216	1
1109	C27H46O14	0.693650775967723	[M + H3N + H]+	CC(C)CC(=O)OCC1C(C(C(C(O1)OC2(C(C(C(O2)CO)OC(=O)CC(C)C)OC(=O)CC(C)C)CO)O)O)O	InChI=1S/C27H46O14/c1-13(2)7-18(30)36-11-17-21(33)22(34)23(35)26(37-17)41-27(12-29)25(39-20(32)9-15(5)6)24(16(10-28)40-27)38-19(31)8-14(3)4/h13-17,21-26,28-29,33-35H,7-12H2,1-6H3	null	71661995	16
1110	C27H51NO4	0.6936083520805348	[M + H]+	CCCCCCCCC=CCCCCCCCCCC(=O)OC(CC(=O)O)C[N+](C)(C)C	InChI=1S/C27H51NO4/c1-5-6-7-8-9-10-11-12-13-14-15-16-17-18-19-20-21-22-27(31)32-25(23-26(29)30)24-28(2,3)4/h12-13,25H,5-11,14-24H2,1-4H3/p+1	(11Z)-icoseneoylcarnitine	71464507	96
1111	C23H43O7P	0.6935605248359397	[M + H]+	CCCCCC=CCC=CCCCCCCCCCC(=O)OCC(COP(=O)(O)O)O	InChI=1S/C23H43O7P/c1-2-3-4-5-6-7-8-9-10-11-12-13-14-15-16-17-18-19-23(25)29-20-22(24)21-30-31(26,27)28/h6-7,9-10,22,24H,2-5,8,11-21H2,1H3,(H2,26,27,28)	1-(11Z,14Z-eicosadienoyl)-glycero-3-phosphate	52929760	119
1112	C22H39N3O15	0.6935505391271412	[M + Na]+	CC(=O)NC1C(C(C(OC1O)CO)OC2C(C(C(C(O2)CO)OC3C(C(C(C(O3)CO)O)O)NC(=O)C)O)N)O	InChI=1S/C22H39N3O15/c1-6(29)24-12-17(34)19(9(4-27)36-20(12)35)39-21-11(23)15(32)18(10(5-28)38-21)40-22-13(25-7(2)30)16(33)14(31)8(3-26)37-22/h8-22,26-28,31-35H,3-5,23H2,1-2H3,(H,24,29)(H,25,30)	null	122706318	14
1113	C28H47N7O7	0.6933708860739753	[M + K]+	CC1C(=O)NCC(=O)NC(C(=O)NC(C(=O)NC(C(=O)N2CCCC2C(=O)NCC(=O)N1)CC(C)C)C(C)C)C(C)C	InChI=1S/C28H47N7O7/c1-14(2)11-18-28(42)35-10-8-9-19(35)25(39)30-12-20(36)31-17(7)24(38)29-13-21(37)33-22(15(3)4)27(41)34-23(16(5)6)26(40)32-18/h14-19,22-23H,8-13H2,1-7H3,(H,29,38)(H,30,39)(H,31,36)(H,32,40)(H,33,37)(H,34,41)	(3S,6S,9S,15S,21S)-15-methyl-3-(2-methylpropyl)-6,9-di(propan-2-yl)-1,4,7,10,13,16,19-heptazabicyclo[19.3.0]tetracosane-2,5,8,11,14,17,20-heptone	11478874	60
1114	C18H33N3O4	0.6932314592526839	[M + H]+	CC(C)CC(C(=O)N1CCC(CC1)C(=O)NC(CC(C)C)C(=O)O)N	InChI=1S/C18H33N3O4/c1-11(2)9-14(19)17(23)21-7-5-13(6-8-21)16(22)20-15(18(24)25)10-12(3)4/h11-15H,5-10,19H2,1-4H3,(H,20,22)(H,24,25)	2-[[1-(2-amino-4-methylpentanoyl)piperidine-4-carbonyl]amino]-4-methylpentanoic acid	1791784	68
1115	C26H28O15	0.6929061364182197	[M + H]+	C1C(C(C(C(O1)C2=C(C3=C(C(=C2O)C4C(C(C(C(O4)CO)O)O)O)OC(=CC3=O)C5=CC(=C(C=C5)O)O)O)O)O)O	InChI=1S/C26H28O15/c27-5-13-18(33)21(36)23(38)26(41-13)16-20(35)15(25-22(37)17(32)11(31)6-39-25)19(34)14-10(30)4-12(40-24(14)16)7-1-2-8(28)9(29)3-7/h1-4,11,13,17-18,21-23,25-29,31-38H,5-6H2	Lucenin 1	179685	5
1116	C24H26O10	0.692880390084112	[M + Na]+	CC1=C(C(=O)C2=CC=CC=C2C1=O)CC=C(C)CCC(=O)OC3C(C(C(C(O3)C(=O)O)O)O)O	InChI=1S/C24H26O10/c1-11(7-9-13-12(2)17(26)14-5-3-4-6-15(14)18(13)27)8-10-16(25)33-24-21(30)19(28)20(29)22(34-24)23(31)32/h3-7,19-22,24,28-30H,8-10H2,1-2H3,(H,31,32)	null	134820467	3
1117	C20H26N6O4	0.6927417766697834	[M + Na]+	C1=CC=C2C=C(C=CC2=C1)NC(=O)C(CCCN=C(N)N)NC(=O)C(CC(=O)O)N	InChI=1S/C20H26N6O4/c21-15(11-17(27)28)18(29)26-16(6-3-9-24-20(22)23)19(30)25-14-8-7-12-4-1-2-5-13(12)10-14/h1-2,4-5,7-8,10,15-16H,3,6,9,11,21H2,(H,25,30)(H,26,29)(H,27,28)(H4,22,23,24)	(3S)-3-amino-4-[[(2S)-5-(diaminomethylideneamino)-1-(naphthalen-2-ylamino)-1-oxopentan-2-yl]amino]-4-oxobutanoic acid	7408243	11
1118	C17H35NO	0.6924604260049716	[M + H]+	CCCCCCCCCCCCCCCCC(=O)N	InChI=1S/C17H35NO/c1-2-3-4-5-6-7-8-9-10-11-12-13-14-15-16-17(18)19/h2-16H2,1H3,(H2,18,19)	Heptadecanamide	12791129	522
1119	C15H15NO8	0.6923160025727736	[M + H]+	C1=CC=C2C(=C1)C(=CN2)C(=O)OC3C(C(C(C(O3)C(=O)O)O)O)O	InChI=1S/C15H15NO8/c17-9-10(18)12(13(20)21)23-15(11(9)19)24-14(22)7-5-16-8-4-2-1-3-6(7)8/h1-5,9-12,15-19H,(H,20,21)	3-Indoleformate glucuronide	53481645	3
1120	C26H28N4O6	0.6921785284322742	[M + H]+	C1CC(N(C1)C(=O)OCC2=CC=CC=C2)C(=O)NCC(=O)NC(CC3=CNC4=CC=CC=C43)C(=O)O	InChI=1S/C26H28N4O6/c31-23(29-21(25(33)34)13-18-14-27-20-10-5-4-9-19(18)20)15-28-24(32)22-11-6-12-30(22)26(35)36-16-17-7-2-1-3-8-17/h1-5,7-10,14,21-22,27H,6,11-13,15-16H2,(H,28,32)(H,29,31)(H,33,34)	3-(1H-indol-3-yl)-2-[[2-[(1-phenylmethoxycarbonylpyrrolidine-2-carbonyl)amino]acetyl]amino]propanoic acid	3779182	6
1121	C32H60O5	0.6921474475061264	[M + K]+	CCCCCCCCCCCCCCC(=O)OCC(CO)OC(=O)CCCCCCCC=CCCCC	InChI=1S/C32H60O5/c1-3-5-7-9-11-13-15-17-18-20-22-24-26-31(34)36-29-30(28-33)37-32(35)27-25-23-21-19-16-14-12-10-8-6-4-2/h10,12,30,33H,3-9,11,13-29H2,1-2H3	Diacylglycerol(15:0/14:1)	53478002	19
1122	C15H25NO11	0.6921056740644199	[M - H4O2 + H]+	CC1C(C(C(C(O1)OC2C(C(C(OC2C(=O)O)O)O)O)OC)O)NC(=O)C	InChI=1S/C15H25NO11/c1-4-6(16-5(2)17)7(18)11(24-3)15(25-4)27-10-8(19)9(20)14(23)26-12(10)13(21)22/h4,6-12,14-15,18-20,23H,1-3H3,(H,16,17)(H,21,22)	Epitope ID:130700	45480607	13
1123	C7H11NO6	0.6920867712643627	[M + H]+	C(CC(=O)OCC(C(=O)O)N)C(=O)O	InChI=1S/C7H11NO6/c8-4(7(12)13)3-14-6(11)2-1-5(9)10/h4H,1-3,8H2,(H,9,10)(H,12,13)	4-(2-amino-2-carboxyethoxy)-4-oxobutanoic acid	3725379	7
1124	C29H48N8O9	0.6920517217791201	[M + H]+	CC1C(=O)NC(C(=O)NC(C(=O)N2CCCC2C(=O)NCC(=O)NC(C(=O)NC(C(=O)N1)CC(=O)N)CC(C)C)C(C)O)C(C)C	InChI=1S/C29H48N8O9/c1-13(2)10-17-26(43)34-18(11-20(30)39)25(42)32-15(5)24(41)35-22(14(3)4)28(45)36-23(16(6)38)29(46)37-9-7-8-19(37)27(44)31-12-21(40)33-17/h13-19,22-23,38H,7-12H2,1-6H3,(H2,30,39)(H,31,44)(H,32,42)(H,33,40)(H,34,43)(H,35,41)(H,36,45)	2-[(3R,6S,9S,12S,15S,21S)-3-[(1R)-1-hydroxyethyl]-9-methyl-15-(2-methylpropyl)-2,5,8,11,14,17,20-heptaoxo-6-propan-2-yl-1,4,7,10,13,16,19-heptazabicyclo[19.3.0]tetracosan-12-yl]acetamide	11285226	31
1125	C19H26O10	0.6920106246962241	[M + H3N + H]+	C=CC1=CC=C(C=C1)OC2C(C(C(C(O2)COC3C(C(CO3)(CO)O)O)O)O)O	InChI=1S/C19H26O10/c1-2-10-3-5-11(6-4-10)28-17-15(23)14(22)13(21)12(29-17)7-26-18-16(24)19(25,8-20)9-27-18/h2-6,12-18,20-25H,1,7-9H2	null	91895375	3
1126	C14H21N6O7P	0.6919805645766609	[M + H]+	C1COCCN1P(=O)(O)OCC2C(C(C(O2)N3C=NC4=C3N=CN=C4N)O)O	InChI=1S/C14H21N6O7P/c15-12-9-13(17-6-16-12)20(7-18-9)14-11(22)10(21)8(27-14)5-26-28(23,24)19-1-3-25-4-2-19/h6-8,10-11,14,21-22H,1-5H2,(H,23,24)(H2,15,16,17)	adenosine 5-monophosphomorpholidate	11061531	2
1127	C27H50O7	0.6918825986509729	[M + H3N + H]+	CCCCCCCCCCCCCCCCCC(CC(=O)OC(CO)COC(=O)C)OC(=O)C	InChI=1S/C27H50O7/c1-4-5-6-7-8-9-10-11-12-13-14-15-16-17-18-19-25(33-24(3)30)20-27(31)34-26(21-28)22-32-23(2)29/h25-26,28H,4-22H2,1-3H3	null	102025024	67
1128	C18H34N4O5	0.6918400873413136	[M + K]+	CC(C)CC(C(=O)N(CCCCN)CCCCN)NC(=O)C1C(O1)C(=O)O	InChI=1S/C18H34N4O5/c1-12(2)11-13(21-16(23)14-15(27-14)18(25)26)17(24)22(9-5-3-7-19)10-6-4-8-20/h12-15H,3-11,19-20H2,1-2H3,(H,21,23)(H,25,26)	(2S,3S)-3-[[(2S)-1-[bis(4-aminobutyl)amino]-4-methyl-1-oxopentan-2-yl]carbamoyl]oxirane-2-carboxylic acid	10249566	171
1129	C8H17NO6	0.6917714228107442	[M + H]+	C(COC1C(C(C(C(O1)CO)O)O)O)N	InChI=1S/C8H17NO6/c9-1-2-14-8-7(13)6(12)5(11)4(3-10)15-8/h4-8,10-13H,1-3,9H2	(2S,3S,4S,5S,6R)-2-(2-aminoethoxy)-6-(hydroxymethyl)oxane-3,4,5-triol	10331170	1
1130	C19H37NO4S	0.6917372948603762	[M + H]+	CCCCC/C=C\CCCCCCCCCC(=O)NCCS(=O)(=O)O	InChI=1S/C19H37NO4S/c1-2-3-4-5-6-7-8-9-10-11-12-13-14-15-16-19(21)20-17-18-25(22,23)24/h6-7H,2-5,8-18H2,1H3,(H,20,21)(H,22,23,24)	null		36
1131	C23H28O5	0.6916774254326692	[M + H]+	CC(=O)OCC(=O)C1(CCC2C1(CC=C3C2CCC4=CC(=O)C=CC43C)C)O	InChI=1S/C23H28O5/c1-14(24)28-13-20(26)23(27)11-8-19-17-5-4-15-12-16(25)6-9-21(15,2)18(17)7-10-22(19,23)3/h6-7,9,12,17,19,27H,4-5,8,10-11,13H2,1-3H3	1,4,9(11)-Pregnatriene-3,20-dione, 21-acetoxy-17-hydroxy-	540594	11
1132	C22H32N4O4	0.6914846774635721	[M + H]+	CC(C)CC(C(=O)N)NC(=O)C(CC1=CNC2=CC=CC=C21)NC(=O)OC(C)(C)C	InChI=1S/C22H32N4O4/c1-13(2)10-17(19(23)27)25-20(28)18(26-21(29)30-22(3,4)5)11-14-12-24-16-9-7-6-8-15(14)16/h6-9,12-13,17-18,24H,10-11H2,1-5H3,(H2,23,27)(H,25,28)(H,26,29)	null	71676895	53
1133	C9H13N3O10P2	0.6914136524205177	[M + H]+	C1=CN(C(=O)N=C1N)C2C3C(C(O2)COP(=O)(O)O)OP(=O)(O3)O	InChI=1S/C9H13N3O10P2/c10-5-1-2-12(9(13)11-5)8-7-6(21-24(17,18)22-7)4(20-8)3-19-23(14,15)16/h1-2,4,6-8H,3H2,(H,17,18)(H2,10,11,13)(H2,14,15,16)	Cyclo-cdp	192813	7
1134	C22H36N4O8	0.6913782646614967	[M + H]+	CC(=CC(=O)N(CCCC1C(=O)NC(C(=O)N1)CCCN(C(=O)C=C(C)CCO)O)O)CCO	InChI=1S/C22H36N4O8/c1-15(7-11-27)13-19(29)25(33)9-3-5-17-21(31)24-18(22(32)23-17)6-4-10-26(34)20(30)14-16(2)8-12-28/h13-14,17-18,27-28,33-34H,3-12H2,1-2H3,(H,23,32)(H,24,31)	Dimerum acid	6443767	118
1135	C37H52O11	0.6910789514727431	[M + H3N + H]+	C[C@@H]1[C@H]([C@H](C[C@@H](O1)O[C@H]2CC[C@@]3([C@H]4C[C@H]([C@@]5([C@@](CC[C@@]5([C@@]4(C=C[C@]3(C2)O)O)O)([C@H](C)O)O)C)OC(=O)/C=C/C6=CC=CC=C6)C)OC)O	InChI=1S/C37H52O11/c1-22-31(40)26(45-5)19-30(46-22)47-25-13-14-32(3)27-20-28(48-29(39)12-11-24-9-7-6-8-10-24)33(4)35(42,23(2)38)17-18-37(33,44)36(27,43)16-15-34(32,41)21-25/h6-12,15-16,22-23,25-28,30-31,38,40-44H,13-14,17-21H2,1-5H3	null		13
1136	C18H35NO10S3	0.6909422131524552	[M + H]+	C[S@](=O)CCCCCCCCCC/C(=N\OS(=O)(=O)O)/S[C@H]1[C@@H]([C@H]([C@@H]([C@H](O1)CO)O)O)O	InChI=1S/C18H35NO10S3/c1-31(24)11-9-7-5-3-2-4-6-8-10-14(19-29-32(25,26)27)30-18-17(23)16(22)15(21)13(12-20)28-18/h13,15-18,20-23H,2-12H2,1H3,(H,25,26,27)	null		2
1137	C27H49NO4	0.690919162158638	[M + Na]+	CCCCCC=CCC=CCCCCCCCCCC(=O)OC(CC(=O)O)C[N+](C)(C)C	InChI=1S/C27H49NO4/c1-5-6-7-8-9-10-11-12-13-14-15-16-17-18-19-20-21-22-27(31)32-25(23-26(29)30)24-28(2,3)4/h9-10,12-13,25H,5-8,11,14-24H2,1-4H3/p+1	(11Z,14Z)-icosadienoylcarnitine	71464509	84
1138	C30H43NO5	0.6908519192328901	[M + Na]+	CC(CCC(=O)C(=C1C(=O)CC2C1(CCC3C2CC=C4C3(CCC(C4)OC(=O)C)C)C)C)NC(=O)C	InChI=1S/C30H43NO5/c1-17(31-19(3)32)7-10-26(34)18(2)28-27(35)16-25-23-9-8-21-15-22(36-20(4)33)11-13-29(21,5)24(23)12-14-30(25,28)6/h8,17,22-25H,7,9-16H2,1-6H3,(H,31,32)	[17-(6-acetamido-3-oxoheptan-2-ylidene)-10,13-dimethyl-16-oxo-2,3,4,7,8,9,11,12,14,15-decahydro-1H-cyclopenta[a]phenanthren-3-yl] acetate	5199627	140
1139	C23H39O7P	0.6907367651728576	[M + H]+	CCCCCC=CCC=CCC=CCC=CCCCC(=O)OCC(COP(=O)(O)O)O	InChI=1S/C23H39O7P/c1-2-3-4-5-6-7-8-9-10-11-12-13-14-15-16-17-18-19-23(25)29-20-22(24)21-30-31(26,27)28/h6-7,9-10,12-13,15-16,22,24H,2-5,8,11,14,17-21H2,1H3,(H2,26,27,28)	1-arachidonoyl LPA	42607498	12
1140	C23H40N2O15	0.6907192882801478	[M + Na]+	CC1C(C(C(C(O1)COC2C(C(C(C(O2)CO)OC3C(C(C(C(O3)CO)O)O)O)O)NC(=O)C)O)O)NC(=O)C	InChI=1S/C23H40N2O15/c1-7-13(24-8(2)28)17(32)16(31)12(37-7)6-36-22-14(25-9(3)29)18(33)21(11(5-27)39-22)40-23-20(35)19(34)15(30)10(4-26)38-23/h7,10-23,26-27,30-35H,4-6H2,1-3H3,(H,24,28)(H,25,29)	null	57915192	13
1141	C19H25N7O15P2	0.6905607863709043	[M + H]+	C1=CN(C(=O)NC1=O)C2C(C(C(O2)COP(=O)(O)OC3C(OC(C3O)N4C=NC5=C4N=CN=C5N)CO)OP(=O)(O)O)O	InChI=1S/C19H25N7O15P2/c20-15-10-16(22-5-21-15)26(6-23-10)18-11(29)13(7(3-27)38-18)41-43(35,36)37-4-8-14(40-42(32,33)34)12(30)17(39-8)25-2-1-9(28)24-19(25)31/h1-2,5-8,11-14,17-18,27,29-30H,3-4H2,(H,35,36)(H2,20,21,22)(H,24,28,31)(H2,32,33,34)	Adenylyl-(3''-5'')-3''-uridylic acid	2030	3
1142	C35H48O10	0.6902850165115147	[M + H]+	CC1C(C(CC(O1)OC2CCC3(C4CC(C5(C(CCC5(C4(CC=C3C2)O)O)(C(=O)C)O)C)OC(=O)C6=CC=CC=C6)C)OC)O	InChI=1S/C35H48O10/c1-20-29(37)25(42-5)18-28(43-20)44-24-12-13-31(3)23(17-24)11-14-34(40)26(31)19-27(45-30(38)22-9-7-6-8-10-22)32(4)33(39,21(2)36)15-16-35(32,34)41/h6-11,20,24-29,37,39-41H,12-19H2,1-5H3	null	102155548	8
1143	C41H83NO3	0.6901291303303546	[M + H]+	CCCCCCCCCCCCCCCCCCCCCCC(=O)NC(CO)C(CCCCCCCCCCCCCCC)O	InChI=1S/C41H83NO3/c1-3-5-7-9-11-13-15-17-18-19-20-21-22-23-25-27-29-31-33-35-37-41(45)42-39(38-43)40(44)36-34-32-30-28-26-24-16-14-12-10-8-6-4-2/h39-40,43-44H,3-38H2,1-2H3,(H,42,45)	null	53481049	1
1144	C22H40O6	0.6900288600619299	[M + H3N + H]+	CCCCCCCCCCCC(=O)OC(C(C)C)C(C(=O)O)OC(=O)C(C)C	InChI=1S/C22H40O6/c1-6-7-8-9-10-11-12-13-14-15-18(23)27-19(16(2)3)20(21(24)25)28-22(26)17(4)5/h16-17,19-20H,6-15H2,1-5H3,(H,24,25)	null	71558307	128
1145	C34H35N5O4	0.6898945469996666	[M + H3N + H]+	C1CC2C(=O)NC(C(=O)NC(C(=O)NC(C(=O)N2C1)CC3=CC=CC=C3)CC4=CNC5=CC=CC=C54)CC6=CC=CC=C6	InChI=1S/C34H35N5O4/c40-31-27(18-22-10-3-1-4-11-22)37-33(42)30-16-9-17-39(30)34(43)29(19-23-12-5-2-6-13-23)38-32(41)28(36-31)20-24-21-35-26-15-8-7-14-25(24)26/h1-8,10-15,21,27-30,35H,9,16-20H2,(H,36,40)(H,37,42)(H,38,41)	null	9808310	27
1146	C22H26N4O4	0.6898607461611936	[M + H]+	COCCC(=O)N1CC2CC(C1)C3=CC=C(C(=O)N3C2)NC(=O)NC4=CC=CC=C4	InChI=1S/C22H26N4O4/c1-30-10-9-20(27)25-12-15-11-16(14-25)19-8-7-18(21(28)26(19)13-15)24-22(29)23-17-5-3-2-4-6-17/h2-8,15-16H,9-14H2,1H3,(H2,23,24,29)	null	7143049	1
1147	C24H42N6O9	0.6897874095446312	[M + H]+	CC(C)C[C@@H](C(=O)N[C@@H](CCCCN)C(=O)O)NC(=O)[C@H](CO)NC(=O)[C@H]1CCCN1C(=O)[C@H](CC(=O)O)N	InChI=1S/C24H42N6O9/c1-13(2)10-16(20(34)27-15(24(38)39)6-3-4-8-25)28-21(35)17(12-31)29-22(36)18-7-5-9-30(18)23(37)14(26)11-19(32)33/h13-18,31H,3-12,25-26H2,1-2H3,(H,27,34)(H,28,35)(H,29,36)(H,32,33)(H,38,39)	null		215
1148	C13H20O6	0.6897639099643678	[M - H2O + H]+	CCOC(C1=CC(=C(C(=C1)OC)O)OC)C(CO)O	InChI=1S/C13H20O6/c1-4-19-13(9(15)7-14)8-5-10(17-2)12(16)11(6-8)18-3/h5-6,9,13-16H,4,7H2,1-3H3	(2S,3S)-3-ethoxy-3-(4-hydroxy-3,5-dimethoxyphenyl)propane-1,2-diol	11108469	7
1149	C24H21N5O4	0.6896854449653194	[M + H]+	CC1C(=O)N2C(N1)C3(CC4C(=O)NC(O3)(C5=NC6=CC=CC=C6C(=O)N45)C)C7=CC=CC=C72	InChI=1S/C24H21N5O4/c1-12-19(31)28-16-10-6-4-8-14(16)24(22(28)25-12)11-17-18(30)27-23(2,33-24)21-26-15-9-5-3-7-13(15)20(32)29(17)21/h3-10,12,17,22,25H,11H2,1-2H3,(H,27,30)	fumiquinazoline	10003515	2
1150	C10H15N5O4	0.6896441220632653	[M - H4O2 + H]+	C1=NC2=C(C(=N1)N)NNC2C3C(C(C(O3)CO)O)O	InChI=1S/C10H15N5O4/c11-10-6-4(12-2-13-10)5(14-15-6)9-8(18)7(17)3(1-16)19-9/h2-3,5,7-9,14-18H,1H2,(H2,11,12,13)	2-(7-amino-2,3-dihydro-1H-pyrazolo[4,3-d]pyrimidin-3-yl)-5-(hydroxymethyl)oxolane-3,4-diol	656468	14
1151	C20H24N10O12P2	0.6896069381042959	[M + H]+	C1C2C(C(C(O2)N3C=NC4=C3N=CN=C4N)O)OP(=O)(OCC5C(C(C(O5)N6C=NC7=C6N=CN=C7N)O)OP(=O)(O1)O)O	InChI=1S/C20H24N10O12P2/c21-15-9-17(25-3-23-15)29(5-27-9)19-11(31)13-7(39-19)1-37-43(33,34)42-14-8(2-38-44(35,36)41-13)40-20(12(14)32)30-6-28-10-16(22)24-4-26-18(10)30/h3-8,11-14,19-20,31-32H,1-2H2,(H,33,34)(H,35,36)(H2,21,23,25)(H2,22,24,26)	Cyclic di-AMP	11158091	1
1152	C15H17N3O6S	0.6895487031560877	[M + H]+	C1=CC=C(C=C1)C(=O)SCC(=O)NCC(=O)NCC(=O)NCC(=O)O	InChI=1S/C15H17N3O6S/c19-11(16-6-12(20)18-8-14(22)23)7-17-13(21)9-25-15(24)10-4-2-1-3-5-10/h1-5H,6-9H2,(H,16,19)(H,17,21)(H,18,20)(H,22,23)	Betiatide	185457	4
1153	C24H44O7	0.6894395921111143	[M - H2O + H]+	CCCCCC=CCC=CCCCCCCCC(=O)OCC(C(C(C(CO)O)O)O)O	InChI=1S/C24H44O7/c1-2-3-4-5-6-7-8-9-10-11-12-13-14-15-16-17-22(28)31-19-21(27)24(30)23(29)20(26)18-25/h6-7,9-10,20-21,23-27,29-30H,2-5,8,11-19H2,1H3	null	44516490	134
1154	C38H76NO7P	0.6893568455299165	[M + H]+	CCCCCCCCCCCCCCCCOCC(COP(=O)(O)OCC[N+](C)(C)C)OC(=O)CCCCCCCC=CCCCC	InChI=1S/C38H76NO7P/c1-6-8-10-12-14-16-18-19-20-22-24-26-28-30-33-43-35-37(36-45-47(41,42)44-34-32-39(3,4)5)46-38(40)31-29-27-25-23-21-17-15-13-11-9-7-2/h13,15,37H,6-12,14,16-36H2,1-5H3/p+1	1-Palmityl-2-myristoleoyl-sn-glycero-3-phosphocholine	52923736	2
1155	C16H31NO	0.6893051696204484	[M + H]+	CC(C)CCNC(=O)CCCCCCCCC=C	InChI=1S/C16H31NO/c1-4-5-6-7-8-9-10-11-12-16(18)17-14-13-15(2)3/h4,15H,1,5-14H2,2-3H3,(H,17,18)	N-(3-methylbutyl)undec-10-enamide	3760599	180
1156	C22H41NO6	0.6892809394837168	[M + H]+	CC(C)CCCCCCCCC[C@H](CC(=O)N[C@H](CCC(=O)OC)C(=O)OC)O	InChI=1S/C22H41NO6/c1-17(2)12-10-8-6-5-7-9-11-13-18(24)16-20(25)23-19(22(27)29-4)14-15-21(26)28-3/h17-19,24H,5-16H2,1-4H3,(H,23,25)	null		14
1157	C38H42N2O6	0.6892625657963398	[M + H]+	C1CCN(CC1)C(=O)[C@@H]2[C@H]([C@@H]([C@H]2/C=C/C=C/C3=CC4=C(OCO4)C=C3)/C=C/C=C/C5=CC6=C(OCO6)C=C5)C(=O)N7CCCCC7	InChI=1S/C38H42N2O6/c41-37(39-19-7-1-8-20-39)35-29(13-5-3-11-27-15-17-31-33(23-27)45-25-43-31)30(36(35)38(42)40-21-9-2-10-22-40)14-6-4-12-28-16-18-32-34(24-28)46-26-44-32/h3-6,11-18,23-24,29-30,35-36H,1-2,7-10,19-22,25-26H2	null		4
1158	C29H47N7O10	0.6892612903551307	[M + H]+	CC1C(=O)NC(C(=O)NC(C(=O)N2CCCC2C(=O)NCC(=O)NC(C(=O)NC(C(=O)N1)CC(=O)O)CC(C)C)C(C)O)C(C)C	InChI=1S/C29H47N7O10/c1-13(2)10-17-26(43)33-18(11-21(39)40)25(42)31-15(5)24(41)34-22(14(3)4)28(45)35-23(16(6)37)29(46)36-9-7-8-19(36)27(44)30-12-20(38)32-17/h13-19,22-23,37H,7-12H2,1-6H3,(H,30,44)(H,31,42)(H,32,38)(H,33,43)(H,34,41)(H,35,45)(H,39,40)	null	101461103	32
1159	C18H25N3O4	0.6892104134387045	[M + H]+	CC(C(=O)N1CCC(CC1)C(=O)NC(CC2=CC=CC=C2)C(=O)O)N	InChI=1S/C18H25N3O4/c1-12(19)17(23)21-9-7-14(8-10-21)16(22)20-15(18(24)25)11-13-5-3-2-4-6-13/h2-6,12,14-15H,7-11,19H2,1H3,(H,20,22)(H,24,25)	2-[[1-(2-aminopropanoyl)piperidine-4-carbonyl]amino]-3-phenylpropanoic acid	1786452	15
1160	C33H56O13	0.6891626463721867	[M + H3N + H]+	CC1CCCCCCCCCCCCCC2C(C(C(=O)O2)C)C(=O)OC3C(C(C(OC3OC4C(C(C(OC4O1)CO)O)O)C)O)O	InChI=1S/C33H56O13/c1-18-15-13-11-9-7-5-4-6-8-10-12-14-16-21-23(19(2)30(39)43-21)31(40)45-28-26(37)24(35)20(3)42-33(28)46-29-27(38)25(36)22(17-34)44-32(29)41-18/h18-29,32-38H,4-17H2,1-3H3	null	101204278	9
1161	C19H30N2O12	0.6891518095827144	[M + H]+	CC(C(=O)O)OC1C(C2OCC(C1OC3C(C(C(C(O3)CO)O)O)NC(=O)C)O2)NC(=O)C	InChI=1S/C19H30N2O12/c1-6(17(27)28)30-16-12(21-8(3)24)18-29-5-10(32-18)15(16)33-19-11(20-7(2)23)14(26)13(25)9(4-22)31-19/h6,9-16,18-19,22,25-26H,4-5H2,1-3H3,(H,20,23)(H,21,24)(H,27,28)	(2r)-2-[[(1r,2s,3r,4r,5r)-4-Acetamido-2-[(2s,3r,4r,5s,6r)-3-Acetamido-6-(Hydroxymethyl)-4,5-Bis(Oxidanyl)oxan-2-Yl]oxy-6,8-Dioxabicyclo[3.2.1]octan-3-Yl]oxy]propanoic Acid	73729048	36
1162	C25H38O	0.6890574468311527	[M - H2O + H]+	CC#CCC(C)C1CCC2C1(CCC3C2CC=C4C3(CCC(C4)O)C)C	InChI=1S/C25H38O/c1-5-6-7-17(2)21-10-11-22-20-9-8-18-16-19(26)12-14-24(18,3)23(20)13-15-25(21,22)4/h8,17,19-23,26H,7,9-16H2,1-4H3	26,27-dinor-cholest-5-en-23-yn-3beta-ol	13887036	20
1163	C32H60NO11P	0.6888877052256221	[M - H2O + H]+	CCCCCCCCCCCCCCCC(=O)OCC(COP(=O)(O)OCC[N+](C)(C)C)OC(=O)CCCC(C=CC(=O)O)O	InChI=1S/C32H60NO11P/c1-5-6-7-8-9-10-11-12-13-14-15-16-17-20-31(37)41-26-29(27-43-45(39,40)42-25-24-33(2,3)4)44-32(38)21-18-19-28(34)22-23-30(35)36/h22-23,28-29,34H,5-21,24-27H2,1-4H3,(H-,35,36,39,40)/p+1	1-Palmitoyl-2-(5-hydroxy-8-oxo-6-octenedioyl)-sn-glycero-3-phosphatidylcholine	5282301	62
1164	C24H32N4O5	0.6887321892898205	[M + H]+	C1=CC=C(C=C1)CC(C(=O)NC(CC2=CC=C(C=C2)O)C(=O)O)NC(=O)C(CCCCN)N	InChI=1S/C24H32N4O5/c25-13-5-4-8-19(26)22(30)27-20(14-16-6-2-1-3-7-16)23(31)28-21(24(32)33)15-17-9-11-18(29)12-10-17/h1-3,6-7,9-12,19-21,29H,4-5,8,13-15,25-26H2,(H,27,30)(H,28,31)(H,32,33)	Spectrum2_001494	3648836	28
1165	C22H16O8	0.6885005069742799	[M + H]+	C1=CC(=C(C=C1C=O)C2=C(C=CC(=C2)C3C(C(=O)C4=C(C=C(C=C4O3)O)O)O)O)O	InChI=1S/C22H16O8/c23-9-10-1-3-15(25)13(5-10)14-6-11(2-4-16(14)26)22-21(29)20(28)19-17(27)7-12(24)8-18(19)30-22/h1-9,21-22,24-27,29H	null	101632347	1
1166	C10H18N2O4	0.6884940321089208	[M - H2O + H]+	CC(C)C(C(=O)N1CC(CC1C(=O)O)O)N	InChI=1S/C10H18N2O4/c1-5(2)8(11)9(14)12-4-6(13)3-7(12)10(15)16/h5-8,13H,3-4,11H2,1-2H3,(H,15,16)	1-[(2S)-2-amino-3-methylbutanoyl]-4-hydroxypyrrolidine-2-carboxylic acid	10242944	31
1167	C27H49N5O8	0.6884820630422436	[M + H]+	CCCCCCCCCC(CC(=O)NC(CC(=O)N)C(=O)NC(C(CC(=O)N)O)C(=O)NC(CC(C)C)C=O)O	InChI=1S/C27H49N5O8/c1-4-5-6-7-8-9-10-11-19(34)13-24(38)31-20(14-22(28)36)26(39)32-25(21(35)15-23(29)37)27(40)30-18(16-33)12-17(2)3/h16-21,25,34-35H,4-15H2,1-3H3,(H2,28,36)(H2,29,37)(H,30,40)(H,31,38)(H,32,39)	Fellutamide A	3086650	34
1168	C28H30O15	0.6884092532183462	[M + H]+	CC(CC(=O)O)(CC(=O)OCC1C(C(C(C(O1)OC2=C(OC3=CC(=CC(=C3C2=O)O)OC)C4=CC=C(C=C4)O)O)O)O)O	InChI=1S/C28H30O15/c1-28(38,9-18(31)32)10-19(33)40-11-17-21(34)23(36)24(37)27(42-17)43-26-22(35)20-15(30)7-14(39-2)8-16(20)41-25(26)12-3-5-13(29)6-4-12/h3-8,17,21,23-24,27,29-30,34,36-38H,9-11H2,1-2H3,(H,31,32)	Oxytroflavoside D	49871248	1
1169	C11H16N5O8P	0.688383057650375	[M + H]+	COC1C(C(OC1N2C=NC3=C2NC(=NC3=O)N)COP(=O)(O)O)O	InChI=1S/C11H16N5O8P/c1-22-7-6(17)4(2-23-25(19,20)21)24-10(7)16-3-13-5-8(16)14-11(12)15-9(5)18/h3-4,6-7,10,17H,2H2,1H3,(H2,19,20,21)(H3,12,14,15,18)	5''-Guanylic acid, 2''-O-methyl-	168161	6
1170	C12H24N2O7	0.6883708969739989	[M + H]+	C(CCNC1C(C(C(OC1O)CO)O)O)CC(C(=O)O)N	InChI=1S/C12H24N2O7/c13-6(11(18)19)3-1-2-4-14-8-10(17)9(16)7(5-15)21-12(8)20/h6-10,12,14-17,20H,1-5,13H2,(H,18,19)	null	56965393	115
1171	C10H15N6O6P	0.688369659642343	[M + H]+	C1=NC2=C(C(=N1)N)N=CN2C3C(C(C(O3)COP(=O)(N)O)O)O	InChI=1S/C10H15N6O6P/c11-8-5-9(14-2-13-8)16(3-15-5)10-7(18)6(17)4(22-10)1-21-23(12,19)20/h2-4,6-7,10,17-18H,1H2,(H2,11,13,14)(H3,12,19,20)	AMP-Amidate	440142	4
1172	C20H41O7P	0.6882880557807572	[M + H]+	CCCCCCCCCCCCCCCCC(=O)OCC(COP(=O)(O)O)O	InChI=1S/C20H41O7P/c1-2-3-4-5-6-7-8-9-10-11-12-13-14-15-16-20(22)26-17-19(21)18-27-28(23,24)25/h19,21H,2-18H2,1H3,(H2,23,24,25)	1-heptadecanoylglycero-3-phosphate	17786744	127
1173	C19H28N4O5	0.6882365792845058	[M + H]+	CC(C)CC(C(=O)NC(CC1=CC=CC=C1)C(=O)NC(CC(=O)N)C(=O)O)N	InChI=1S/C19H28N4O5/c1-11(2)8-13(20)17(25)22-14(9-12-6-4-3-5-7-12)18(26)23-15(19(27)28)10-16(21)24/h3-7,11,13-15H,8-10,20H2,1-2H3,(H2,21,24)(H,22,25)(H,23,26)(H,27,28)	L-leucyl-L-phenylalanyl-L-asparagine	18222206	86
1174	C31H41N5O7	0.6880626743708843	[M + H]+	CC(C)(C)NC(=O)C1CCCN1C(=O)C(C(CC2=CC=CC=C2)NC(=O)C(CC(=O)N)NC(=O)OCC3=CC=CC=C3)O	InChI=1S/C31H41N5O7/c1-31(2,3)35-28(40)24-15-10-16-36(24)29(41)26(38)22(17-20-11-6-4-7-12-20)33-27(39)23(18-25(32)37)34-30(42)43-19-21-13-8-5-9-14-21/h4-9,11-14,22-24,26,38H,10,15-19H2,1-3H3,(H2,32,37)(H,33,39)(H,34,42)(H,35,40)	Z-Asn-apns-pro-NH-t-but	65004	31
1175	C16H23N5O5S	0.6880538272939916	[M + H]+	CC(=CCNC1=NC(=NC2=C1N=CN2C3C(C(C(O3)CO)O)O)SC)CO	InChI=1S/C16H23N5O5S/c1-8(5-22)3-4-17-13-10-14(20-16(19-13)27-2)21(7-18-10)15-12(25)11(24)9(6-23)26-15/h3,7,9,11-12,15,22-25H,4-6H2,1-2H3,(H,17,19,20)	2-Methylthioribosylzeatin	161517	3
1176	C28H29NO7	0.6879681435074332	[M + H]+	COC1=CC(=CC2=C1OC(C2CO)C3=CC(=C(C=C3)O)OC)C=CC(=O)NCCC4=CC=C(C=C4)O	InChI=1S/C28H29NO7/c1-34-24-15-19(6-9-23(24)32)27-22(16-30)21-13-18(14-25(35-2)28(21)36-27)5-10-26(33)29-12-11-17-3-7-20(31)8-4-17/h3-10,13-15,22,27,30-32H,11-12,16H2,1-2H3,(H,29,33)	null	46910181	6
1177	C29H50O13	0.6879281818582408	[M + Na]+	CC(CCCC1(C2CCC1(C(C2)O)C)C)COC3C(C(C(C(O3)CO)O)O)OC4C(C(C(C(O4)COC(=O)C)O)O)O	InChI=1S/C29H50O13/c1-14(6-5-8-28(3)16-7-9-29(28,4)19(32)10-16)12-39-27-25(23(36)20(33)17(11-30)40-27)42-26-24(37)22(35)21(34)18(41-26)13-38-15(2)31/h14,16-27,30,32-37H,5-13H2,1-4H3	null	91754198	23
1178	C30H41NO3	0.687865255524404	[M + H]+	CC(=O)OC1CCC2(C3CCC4(C(CCC4C3CC=C2C1)CC(=O)N(C)C5=CC=CC=C5)C)C	InChI=1S/C30H41NO3/c1-20(32)34-24-14-16-29(2)21(18-24)10-12-25-26-13-11-22(30(26,3)17-15-27(25)29)19-28(33)31(4)23-8-6-5-7-9-23/h5-10,22,24-27H,11-19H2,1-4H3	[10,13-dimethyl-17-[2-(N-methylanilino)-2-oxoethyl]-2,3,4,7,8,9,11,12,14,15,16,17-dodecahydro-1H-cyclopenta[a]phenanthren-3-yl] acetate	4388416	224
1179	C38H72O5	0.6877711645669086	[M + H]+	CCCCCCCCCCCCCCC(=O)OC(CO)COC(=O)CCCCCCCCCC=CCCCCCCCC	InChI=1S/C38H72O5/c1-3-5-7-9-11-13-15-17-18-19-20-21-23-24-26-28-30-32-37(40)42-35-36(34-39)43-38(41)33-31-29-27-25-22-16-14-12-10-8-6-4-2/h17-18,36,39H,3-16,19-35H2,1-2H3	Diacylglycerol(20:1/15:0)	53478203	3
1180	C27H44O11S	0.6874640879906234	[M + H3N + H]+	CC12CCC3C(C1CCC2C=C)CCC4C3(CCC(C4OC5C(C(C(C(O5)CO)O)OS(=O)(=O)O)O)O)CO	InChI=1S/C27H44O11S/c1-3-14-4-6-16-15-5-7-18-23(19(30)9-11-27(18,13-29)17(15)8-10-26(14,16)2)37-25-22(32)24(38-39(33,34)35)21(31)20(12-28)36-25/h3,14-25,28-32H,1,4-13H2,2H3,(H,33,34,35)	ptilosaponoside B	42640651	10
1181	C38H60O7	0.6874246215961175	[M - H4O2 + H]+	C[C@H]1[C@H]([C@@]2([C@@H](CC([C@H]([C@@H]2OC(=O)C)OC(=O)C=C(C)C)(C)C)C3=CC[C@@H]4[C@]5(CC[C@@H](C([C@@H]5CC[C@]4([C@]13C)C)(C)C)O)C)CO)O	InChI=1S/C38H60O7/c1-21(2)18-29(42)45-31-32(44-23(4)40)38(20-39)25(19-33(31,5)6)24-12-13-27-35(9)16-15-28(41)34(7,8)26(35)14-17-36(27,10)37(24,11)22(3)30(38)43/h12,18,22,25-28,30-32,39,41,43H,13-17,19-20H2,1-11H3	null		29
1182	C15H20N2O6	0.6874179885036091	[M + H]+	CC1=CC2=C(C=C1C)N(C(=O)C(=O)N2)CC(C(C(CO)O)O)O	InChI=1S/C15H20N2O6/c1-7-3-9-10(4-8(7)2)17(15(23)14(22)16-9)5-11(19)13(21)12(20)6-18/h3-4,11-13,18-21H,5-6H2,1-2H3,(H,16,22)	1,2,3,4-Tetrahydroquinoxalin-2,3-dione, 1-ribityl-6,7-dimethyl-	605462	12
1183	C17H24N2O4S	0.6873842397506118	[M + H]+	CC(C)CC(C(=O)O)NC(=O)C(CC1=CC=CC=C1)NC(=O)CS	InChI=1S/C17H24N2O4S/c1-11(2)8-14(17(22)23)19-16(21)13(18-15(20)10-24)9-12-6-4-3-5-7-12/h3-7,11,13-14,24H,8-10H2,1-2H3,(H,18,20)(H,19,21)(H,22,23)	Mercaptoacetyl-Phe-Leu	134204	10
1184	C22H48NO6P	0.687291188522848	[M + H]+	CCCCCCCCCCCCCCOCC(COP(=O)(O)OCC[N+](C)(C)C)O	InChI=1S/C22H48NO6P/c1-5-6-7-8-9-10-11-12-13-14-15-16-18-27-20-22(24)21-29-30(25,26)28-19-17-23(2,3)4/h22,24H,5-21H2,1-4H3/p+1	1-tetradecyl-sn-glycero-3-phosphocholine	9546706	112
1185	C29H59N2O6P	0.6869610443298523	[M + H3N + H]+	CCCCCCCCCCCCCC=CC(C(COP(=O)(O)OCC[N+](C)(C)C)NC(=O)CCCCC)O	InChI=1S/C29H59N2O6P/c1-6-8-10-11-12-13-14-15-16-17-18-19-21-22-28(32)27(30-29(33)23-20-9-7-2)26-37-38(34,35)36-25-24-31(3,4)5/h21-22,27-28,32H,6-20,23-26H2,1-5H3,(H-,30,33,34,35)/p+1	Hexanoyl Sphingomyelin	10460499	23
1186	C24H42O6	0.6866451363054539	[M + H]+	C[C@@H](CC[C@H]1[C@@]2(CCC[C@]([C@H]2CC[C@]1(C)O)(C)COC(=O)CCC(=O)O)C)CCO	InChI=1S/C24H42O6/c1-17(11-15-25)6-7-19-23(3)13-5-12-22(2,18(23)10-14-24(19,4)29)16-30-21(28)9-8-20(26)27/h17-19,25,29H,5-16H2,1-4H3,(H,26,27)	null		68
1187	C15H21NO9	0.6865766110333201	[M + H]+	CNCC(C1=CC(=C(C=C1)OC2C(C(C(C(O2)C(=O)O)O)O)O)O)O	InChI=1S/C15H21NO9/c1-16-5-8(18)6-2-3-9(7(17)4-6)24-15-12(21)10(19)11(20)13(25-15)14(22)23/h2-4,8,10-13,15-21H,5H2,1H3,(H,22,23)	L-Epinephrine glucuronide	53480450	2
1188	C28H46O12	0.6865572067295594	[M + H]+	CC(=O)OC1C23CCC4C(C2CCC(C3)C1(COC5C(C(C(C(O5)CO)O)O)O)O)(CCC(C4(CO)CO)O)C	InChI=1S/C28H46O12/c1-14(32)39-24-26-8-5-18-25(2,7-6-19(33)27(18,11-30)12-31)17(26)4-3-15(9-26)28(24,37)13-38-23-22(36)21(35)20(34)16(10-29)40-23/h15-24,29-31,33-37H,3-13H2,1-2H3	null	101392267	15
1189	C19H27N3O6	0.6864722361852429	[M + H]+	CC(C)CC(C(=O)NC(CC1=CC=CC=C1)C(=O)NC(CC(=O)O)C(=O)O)N	InChI=1S/C19H27N3O6/c1-11(2)8-13(20)17(25)21-14(9-12-6-4-3-5-7-12)18(26)22-15(19(27)28)10-16(23)24/h3-7,11,13-15H,8-10,20H2,1-2H3,(H,21,25)(H,22,26)(H,23,24)(H,27,28)	L-leucyl-L-phenylalanyl-L-aspartic acid	18222207	41
1190	C25H44NO7P	0.6863883974635586	[M + H]+	CCC=CCC=CCC=CCC=CCCCCCCC(=O)OCC(COP(=O)(O)OCCN)O	InChI=1S/C25H44NO7P/c1-2-3-4-5-6-7-8-9-10-11-12-13-14-15-16-17-18-19-25(28)31-22-24(27)23-33-34(29,30)32-21-20-26/h3-4,6-7,9-10,12-13,24,27H,2,5,8,11,14-23,26H2,1H3,(H,29,30)	Lysophosphatidylethanolamine(20:4n3/0:0)	53480952	67
1191	C12H11N5O	0.6862382071985861	[M + H]+	C1=CC(=CC(=C1)O)CNC2=NC=NC3=C2NC=N3	InChI=1S/C12H11N5O/c18-9-3-1-2-8(4-9)5-13-11-10-12(15-6-14-10)17-7-16-11/h1-4,6-7,18H,5H2,(H2,13,14,15,16,17)	Oprea1_312985	11557770	1
1192	C29H57O12P	0.6862185501674033	[M - H2O + H]+	CCCCCCCCCCCCCCCCCCCC(=O)OCC(COP(=O)(O)OC1C(C(C(C(C1O)O)O)O)O)O	InChI=1S/C29H57O12P/c1-2-3-4-5-6-7-8-9-10-11-12-13-14-15-16-17-18-19-23(31)39-20-22(30)21-40-42(37,38)41-29-27(35)25(33)24(32)26(34)28(29)36/h22,24-30,32-36H,2-21H2,1H3,(H,37,38)	1-eicosanoyl-glycero-3-phospho-(1''-myo-inositol)	52928606	9
1193	C11H20O3S	0.6861370626396094	[M + H]+	CSCCCCCCCCC(=O)C(=O)O	InChI=1S/C11H20O3S/c1-15-9-7-5-3-2-4-6-8-10(12)11(13)14/h2-9H2,1H3,(H,13,14)	2-oxo-10-methylthiodecanoate	44237295	15
1194	C8H18N2O	0.6859892729183258	[M + H]+	CC(=O)NCCCCCCN	InChI=1S/C8H18N2O/c1-8(11)10-7-5-3-2-4-6-9/h2-7,9H2,1H3,(H,10,11)	n-(6-aminohexyl)acetamide	162081	40
1195	C9H16N2O5S	0.685618027852882	[M + H]+	CC(=O)NC(CSCCC(C(=O)O)N)C(=O)O	InChI=1S/C9H16N2O5S/c1-5(12)11-7(9(15)16)4-17-3-2-6(10)8(13)14/h6-7H,2-4,10H2,1H3,(H,11,12)(H,13,14)(H,15,16)	Nac-cysta	152314	9
1196	C25H30N4O6	0.6855927296541527	[M + H]+	CC(=O)N1CCN(CC1C(=O)NC(CC2=CC=C(C=C2)OC)C(=O)OC)C(=O)NC3=CC=CC=C3	InChI=1S/C25H30N4O6/c1-17(30)29-14-13-28(25(33)26-19-7-5-4-6-8-19)16-22(29)23(31)27-21(24(32)35-3)15-18-9-11-20(34-2)12-10-18/h4-12,21-22H,13-16H2,1-3H3,(H,26,33)(H,27,31)	methyl (2S)-2-[[(2R)-1-acetyl-4-(phenylcarbamoyl)piperazine-2-carbonyl]amino]-3-(4-methoxyphenyl)propanoate	11887581	11
1197	C10H11NS	0.6855622586917324	[M + H]+	CC[N+]1=C(SC2=CC=CC=C21)C	InChI=1S/C10H12NS/c1-3-11-8(2)12-10-7-5-4-6-9(10)11/h4-7H,3H2,1-2H3/q+1	Enamine_005770	84712	3
1198	C22H32N4O6S	0.6855377861174979	[M + H]+	CC1(C(NC(S1)C(C(=O)NCCCCC(C(=O)O)N)NC(=O)CC2=CC=CC=C2)C(=O)O)C	InChI=1S/C22H32N4O6S/c1-22(2)17(21(31)32)26-19(33-22)16(25-15(27)12-13-8-4-3-5-9-13)18(28)24-11-7-6-10-14(23)20(29)30/h3-5,8-9,14,16-17,19,26H,6-7,10-12,23H2,1-2H3,(H,24,28)(H,25,27)(H,29,30)(H,31,32)	null	45266801	1
1199	C12H15NO5	0.6853458528195077	[M + H]+	CC(C(=O)NC(CC1=CC=C(C=C1)O)C(=O)O)O	InChI=1S/C12H15NO5/c1-7(14)11(16)13-10(12(17)18)6-8-2-4-9(15)5-3-8/h2-5,7,10,14-15H,6H2,1H3,(H,13,16)(H,17,18)	null	22167491	14
1200	C15H23N5O7	0.6852210726049213	[M + H]+	C1CC(=O)NC1C(=O)NC(CCC(=O)N)C(=O)NC(CCC(=O)N)C(=O)O	InChI=1S/C15H23N5O7/c16-10(21)4-1-8(19-13(24)7-3-6-12(23)18-7)14(25)20-9(15(26)27)2-5-11(17)22/h7-9H,1-6H2,(H2,16,21)(H2,17,22)(H,18,23)(H,19,24)(H,20,25)(H,26,27)	null	45141679	2
1201	C33H52O8	0.6851839841750487	[M + H]+	CC1CCC2(C(C3C(O2)CC4C3(CCC5C4CC=C6C5(C(CC(C6)O)OC7C(C(C(C(O7)C)O)O)O)C)C)C)OC1	InChI=1S/C33H52O8/c1-16-8-11-33(38-15-16)17(2)26-24(41-33)14-23-21-7-6-19-12-20(34)13-25(32(19,5)22(21)9-10-31(23,26)4)40-30-29(37)28(36)27(35)18(3)39-30/h6,16-18,20-30,34-37H,7-15H2,1-5H3	null	21630154	2
1202	C8H13NO5	0.6850428578460965	[M + H]+	CCC(=O)NC(CCC(=O)O)C(=O)O	InChI=1S/C8H13NO5/c1-2-6(10)9-5(8(13)14)3-4-7(11)12/h5H,2-4H2,1H3,(H,9,10)(H,11,12)(H,13,14)	L-Glutamic acid, N-(1-oxopropyl)-	9870978	7
1203	C31H53NO10	0.6849504738779539	[M + Na]+	CC[C@H]1C[C@@H]([C@@H](/C=C/C=C/C[C@@H](OC(=O)C[C@@H]([C@@H]([C@@H]1O[C@H]2[C@@H]([C@@H]([C@@H]([C@H](O2)C)O)N(C)C)O)OC)OC(=O)CC)C)O)C	InChI=1S/C31H53NO10/c1-9-21-16-18(3)22(33)15-13-11-12-14-19(4)39-25(35)17-23(41-24(34)10-2)30(38-8)29(21)42-31-28(37)26(32(6)7)27(36)20(5)40-31/h11-13,15,18-23,26-31,33,36-37H,9-10,14,16-17H2,1-8H3	null		32
1204	C23H38O5	0.6849370334738147	[M - H4O2 + H]+	CC(CC(=O)O)C1CCC2C1(C(CC3C2C(CC4C3(CCC(C4)O)C)O)O)C	InChI=1S/C23H38O5/c1-12(8-20(27)28)15-4-5-16-21-17(11-19(26)23(15,16)3)22(2)7-6-14(24)9-13(22)10-18(21)25/h12-19,21,24-26H,4-11H2,1-3H3,(H,27,28)	Norcholate	158738	55
1205	C34H28O9	0.6848080894792361	[M + H]+	CC(=C)/C=C\C1=C(C=C(C2=C1O[C@@H](CC2=O)C3=C(C=C4C(=C3)[C@H]([C@@H](O4)C5=CC=C(C=C5)O)C6=CC(=CC(=C6)O)O)O)O)O	InChI=1S/C34H28O9/c1-16(2)3-8-22-25(38)13-27(40)32-28(41)15-29(43-34(22)32)23-12-24-30(14-26(23)39)42-33(17-4-6-19(35)7-5-17)31(24)18-9-20(36)11-21(37)10-18/h3-14,29,31,33,35-40H,1,15H2,2H3	null		2
1206	C23H39O7P	0.6847790826344877	[M + H3N + H]+	CCC=CCC=CCC=CCC=CCCCCCCC(=O)OCC(COP(=O)(O)O)O	InChI=1S/C23H39O7P/c1-2-3-4-5-6-7-8-9-10-11-12-13-14-15-16-17-18-19-23(25)29-20-22(24)21-30-31(26,27)28/h3-4,6-7,9-10,12-13,22,24H,2,5,8,11,14-21H2,1H3,(H2,26,27,28)	null	131821847	12
1207	C36H65NO2	0.6847138494314162	[M + K]+	CCCCCCCCCCCCCCCCCCCCCCCCCCCC(=O)NCCC1=CC=C(C=C1)O	InChI=1S/C36H65NO2/c1-2-3-4-5-6-7-8-9-10-11-12-13-14-15-16-17-18-19-20-21-22-23-24-25-26-27-36(39)37-33-32-34-28-30-35(38)31-29-34/h28-31,38H,2-27,32-33H2,1H3,(H,37,39)	null	90873687	5
1208	C17H22N2O4S	0.6846883908045223	[M + Na]+	CC(=O)C(C1NC(C(S1)(C)C)C(=O)O)NC(=O)CC2=CC=CC=C2	InChI=1S/C17H22N2O4S/c1-10(20)13(15-19-14(16(22)23)17(2,3)24-15)18-12(21)9-11-7-5-4-6-8-11/h4-8,13-15,19H,9H2,1-3H3,(H,18,21)(H,22,23)	penicilloyl G	57048972	18
1209	C24H40O10	0.6846027847413144	[M - H2O + H]+	CC(CCCC1(C2CCC1(C(C2)O)C)C)COC3C(C(C(C(O3)COC(=O)CC(=O)O)O)O)O	InChI=1S/C24H40O10/c1-13(5-4-7-23(2)14-6-8-24(23,3)16(25)9-14)11-33-22-21(31)20(30)19(29)15(34-22)12-32-18(28)10-17(26)27/h13-16,19-22,25,29-31H,4-12H2,1-3H3,(H,26,27)	null	91669258	129
1210	C35H66NO8P	0.684457214853941	[M + H]+	CCCCC=CCCCCCCCC(=O)OCC(COP(=O)(O)OCCN(C)C)OC(=O)CCCCCCCC=CCCCC	InChI=1S/C35H66NO8P/c1-5-7-9-11-13-15-17-19-21-23-25-27-34(37)41-31-33(32-43-45(39,40)42-30-29-36(3)4)44-35(38)28-26-24-22-20-18-16-14-12-10-8-6-2/h11-14,33H,5-10,15-32H2,1-4H3,(H,39,40)	null	131823339	5
1211	C9H18N4O3	0.6842521820114532	[M - H2O + H]+	CC(=O)NC(CCCN=C(N)N)C(=O)OC	InChI=1S/C9H18N4O3/c1-6(14)13-7(8(15)16-2)4-3-5-12-9(10)11/h7H,3-5H2,1-2H3,(H,13,14)(H4,10,11,12)	methyl 2-acetamido-5-(diaminomethylideneamino)pentanoate	7022312	6
1212	C30H26O11	0.6841955788192529	[M + H]+	C1=CC=C(C=C1)C2=CC(=O)C3=C(C=C(C=C3O2)O[C@H]4[C@@H]([C@H]([C@@H]([C@H](O4)COC(=O)/C=C/C5=CC=C(C=C5)O)O)O)O)O	InChI=1S/C30H26O11/c31-18-9-6-16(7-10-18)8-11-25(34)38-15-24-27(35)28(36)29(37)30(41-24)39-19-12-20(32)26-21(33)14-22(40-23(26)13-19)17-4-2-1-3-5-17/h1-14,24,27-32,35-37H,15H2	null		2
1213	C13H18N2O3	0.6837849002265233	[M + H]+	C1=CC(=C(C=C1C=CC(=O)NCCCCN)O)O	InChI=1S/C13H18N2O3/c14-7-1-2-8-15-13(18)6-4-10-3-5-11(16)12(17)9-10/h3-6,9,16-17H,1-2,7-8,14H2,(H,15,18)	N-Caffeoylputrescine	439877	11
1214	C21H31N3O5	0.6837454847172394	[M + Na]+	CCC(C)C(C(=O)N1CCC(CC1)C(=O)NC(CC2=CC=C(C=C2)O)C(=O)O)N	InChI=1S/C21H31N3O5/c1-3-13(2)18(22)20(27)24-10-8-15(9-11-24)19(26)23-17(21(28)29)12-14-4-6-16(25)7-5-14/h4-7,13,15,17-18,25H,3,8-12,22H2,1-2H3,(H,23,26)(H,28,29)	2-[[1-(2-amino-3-methylpentanoyl)piperidine-4-carbonyl]amino]-3-(4-hydroxyphenyl)propanoic acid	4834073	63
1215	C18H30O9	0.6837428781839328	[M + H3N + H]+	CC(CCCC1C(CCC1=O)CC(=O)O)OC2C(C(C(C(O2)CO)O)O)O	InChI=1S/C18H30O9/c1-9(26-18-17(25)16(24)15(23)13(8-19)27-18)3-2-4-11-10(7-14(21)22)5-6-12(11)20/h9-11,13,15-19,23-25H,2-8H2,1H3,(H,21,22)	(-)-11-hydroxy-9,10-dihydrojasmonic acid 11-beta-D-glucoside	11966292	49
1216	C17H27N5O6	0.6837192981299037	[M + H]+	CC(C(=O)NCC(=O)N1CCCC1C(=O)O)NC(=O)C2CCCN2C(=O)CN	InChI=1S/C17H27N5O6/c1-10(20-16(26)11-4-2-6-21(11)13(23)8-18)15(25)19-9-14(24)22-7-3-5-12(22)17(27)28/h10-12H,2-9,18H2,1H3,(H,19,25)(H,20,26)(H,27,28)	(2S)-1-[2-[[(2S)-2-[[(2S)-1-(2-aminoacetyl)pyrrolidine-2-carbonyl]amino]propanoyl]amino]acetyl]pyrrolidine-2-carboxylic acid	60194388	35
1217	C33H42O6	0.6835703284147338	[M + H]+	CC(=CCC1CC2(C(=O)C(=C(C3=CC(=C(C=C3)O)O)O)C(=O)C(C2=O)(C1(C)C)CC=C(C)C)CC=C(C)C)C	InChI=1S/C33H42O6/c1-19(2)9-11-23-18-32(15-13-20(3)4)28(37)26(27(36)22-10-12-24(34)25(35)17-22)29(38)33(30(32)39,31(23,7)8)16-14-21(5)6/h9-10,12-14,17,23,34-36H,11,15-16,18H2,1-8H3	aristophenone A	10907594	9
1218	C14H29NO2	0.6834123761339332	[M - H2O + H]+	CCCCCCCCCC=CC(C(CO)N)O	InChI=1S/C14H29NO2/c1-2-3-4-5-6-7-8-9-10-11-14(17)13(15)12-16/h10-11,13-14,16-17H,2-9,12,15H2,1H3	C14 sphingosine	22971645	4
1219	C42H56O5	0.6833669118805459	[M + H]+	CC1=C(C(CC(C1)OC(=O)C)(C)C)C#CC(=CC=CC(=CC=CC=C(C)C=CC=C(C)C(=O)CC23C(CC(CC2(O3)C)O)(C)C)C)C	InChI=1S/C42H56O5/c1-29(18-14-19-31(3)22-23-37-33(5)24-36(46-34(6)43)27-39(37,7)8)16-12-13-17-30(2)20-15-21-32(4)38(45)28-42-40(9,10)25-35(44)26-41(42,11)47-42/h12-21,35-36,44H,24-28H2,1-11H3	null	134785909	91
1220	C10H17N5O16P4	0.6832293604488203	[M + K]+	C1=NC2=C(C(=N1)N)N=CN2C3C(C(C(O3)COP(=O)(O)OP(=O)(O)OP(=O)(O)OP(=O)(O)O)O)O	InChI=1S/C10H17N5O16P4/c11-8-5-9(13-2-12-8)15(3-14-5)10-7(17)6(16)4(28-10)1-27-33(21,22)30-35(25,26)31-34(23,24)29-32(18,19)20/h2-4,6-7,10,16-17H,1H2,(H,21,22)(H,23,24)(H,25,26)(H2,11,12,13)(H2,18,19,20)	Atetra P	508	3
1221	C24H47NO3	0.683123472994727	[M + H]+	CCCCCCCCCCCCCCCCCCCCCC(=O)NCC(=O)O	InChI=1S/C24H47NO3/c1-2-3-4-5-6-7-8-9-10-11-12-13-14-15-16-17-18-19-20-21-23(26)25-22-24(27)28/h2-22H2,1H3,(H,25,26)(H,27,28)	Behenoylglycine	21445006	50
1222	C27H53NO5	0.6830421335797133	[M - H2O + H]+	CCCCCCCCCCCCCCCCCC(CC(=O)OC(CC(=O)O)C[N+](C)(C)C)O	InChI=1S/C27H53NO5/c1-5-6-7-8-9-10-11-12-13-14-15-16-17-18-19-20-24(29)21-27(32)33-25(22-26(30)31)23-28(2,3)4/h24-25,29H,5-23H2,1-4H3/p+1	3-hydroxyicosanoylcarnitine	71464572	50
1223	C19H25N3O6	0.6829679938841441	[M + H]+	C1CN(CCC1C(=O)NC(CC(=O)O)C(=O)O)C(=O)C(CC2=CC=CC=C2)N	InChI=1S/C19H25N3O6/c20-14(10-12-4-2-1-3-5-12)18(26)22-8-6-13(7-9-22)17(25)21-15(19(27)28)11-16(23)24/h1-5,13-15H,6-11,20H2,(H,21,25)(H,23,24)(H,27,28)	N-{[1-(L-phenylalanyl)piperidin-4-yl]carbonyl}-L-aspartic acid	1784904	72
1224	C22H44N2O3	0.6828698543978702	[M + H]+	CCCCCCCCCCCCCCCC(=O)NC(CCCCN)C(=O)O	InChI=1S/C22H44N2O3/c1-2-3-4-5-6-7-8-9-10-11-12-13-14-18-21(25)24-20(22(26)27)17-15-16-19-23/h20H,2-19,23H2,1H3,(H,24,25)(H,26,27)	n2-palmitoyl-l-lysine	108851	145
1225	C17H22N6O	0.68273109493079	[M + H]+	CC(C)N1C=NC2=C1N=C(N=C2NCC3=CC=CC=C3)NCCO	InChI=1S/C17H22N6O/c1-12(2)23-11-20-14-15(19-10-13-6-4-3-5-7-13)21-17(18-8-9-24)22-16(14)23/h3-7,11-12,24H,8-10H2,1-2H3,(H2,18,19,21,22)	Kinome_2868	6610355	10
1226	C9H16N2O4	0.6826769844900568	[M + H]+	CC(=O)NCCCC(C(=O)O)NC(=O)C	InChI=1S/C9H16N2O4/c1-6(12)10-5-3-4-8(9(14)15)11-7(2)13/h8H,3-5H2,1-2H3,(H,10,12)(H,11,13)(H,14,15)	Bisorcic	65977	55
1227	C15H18O5	0.6824888359140394	[M + H]+	COC1=CC(=O)OC(C1)CCC2=CC(=C(C=C2)OC)O	InChI=1S/C15H18O5/c1-18-12-8-11(20-15(17)9-12)5-3-10-4-6-14(19-2)13(16)7-10/h4,6-7,9,11,16H,3,5,8H2,1-2H3	2-[2-(3-hydroxy-4-methoxyphenyl)ethyl]-4-methoxy-2,3-dihydropyran-6-one	586508	17
1228	C15H27N3O7S	0.6824648922594053	[M + H]+	CC(C)(CCO)SCC(C(=O)NCC(=O)O)NC(=O)CCC(C(=O)O)N	InChI=1S/C15H27N3O7S/c1-15(2,5-6-19)26-8-10(13(23)17-7-12(21)22)18-11(20)4-3-9(16)14(24)25/h9-10,19H,3-8,16H2,1-2H3,(H,17,23)(H,18,20)(H,21,22)(H,24,25)	null	87632550	24
1229	C12H21N3O7S	0.6824459365334479	[M + H]+	C(CC(=O)NC(CSCCO)C(=O)NCC(=O)O)C(C(=O)O)N	InChI=1S/C12H21N3O7S/c13-7(12(21)22)1-2-9(17)15-8(6-23-4-3-16)11(20)14-5-10(18)19/h7-8,16H,1-6,13H2,(H,14,20)(H,15,17)(H,18,19)(H,21,22)	S-(2-Hydroxyethyl)glutathione	5460887	5
1230	C17H27N3O6	0.6824377492238295	[M + H3N + H]+	CCC(C)C1C(OC1=O)C(=O)NC2CC2CC(C(=O)O)NC(=O)C(C)N	InChI=1S/C17H27N3O6/c1-4-7(2)12-13(26-17(12)25)15(22)19-10-5-9(10)6-11(16(23)24)20-14(21)8(3)18/h7-13H,4-6,18H2,1-3H3,(H,19,22)(H,20,21)(H,23,24)	belactosin A	9799456	39
1231	C29H40N4O5	0.6823871007492148	[M + H]+	CCC(C)C(C(=O)N(C)C(CC1=CC=CC=C1)C(=O)NC(CC(C)C)C(=O)NC2=CC=CC=C2C(=O)O)N	InChI=1S/C29H40N4O5/c1-6-19(4)25(30)28(36)33(5)24(17-20-12-8-7-9-13-20)27(35)32-23(16-18(2)3)26(34)31-22-15-11-10-14-21(22)29(37)38/h7-15,18-19,23-25H,6,16-17,30H2,1-5H3,(H,31,34)(H,32,35)(H,37,38)	Hirsutellic acid A	11663650	40
1232	C30H55N5O5	0.6823650521158077	[M + H]+	CCC(C)C1C(=O)NC(C(=O)NC(C(=O)NC(C(=O)NC(C(=O)N1)CC(C)C)CC(C)C)CC(C)C)CC(C)C	InChI=1S/C30H55N5O5/c1-11-20(10)25-30(40)34-23(14-18(6)7)28(38)32-21(12-16(2)3)26(36)31-22(13-17(4)5)27(37)33-24(15-19(8)9)29(39)35-25/h16-25H,11-15H2,1-10H3,(H,31,36)(H,32,38)(H,33,37)(H,34,40)(H,35,39)	null	102342363	153
1233	C11H19N3O4	0.6822277842112026	[M + H]+	CC(C(=O)N1CCCC1C(=O)NC(C)C(=O)O)N	InChI=1S/C11H19N3O4/c1-6(12)10(16)14-5-3-4-8(14)9(15)13-7(2)11(17)18/h6-8H,3-5,12H2,1-2H3,(H,13,15)(H,17,18)	2-[[1-(2-aminopropanoyl)pyrrolidine-2-carbonyl]amino]propanoic acid	9816556	32
1234	C15H18N6O3	0.6822047853077451	[M - H2O + H]+	COC1=C(C=C(C=C1)NC2=NC3=C(C(=N2)NCCO)NC=N3)OC	InChI=1S/C15H18N6O3/c1-23-10-4-3-9(7-11(10)24-2)19-15-20-13(16-5-6-22)12-14(21-15)18-8-17-12/h3-4,7-8,22H,5-6H2,1-2H3,(H3,16,17,18,19,20,21)	2-({2-[(3,4-dimethoxyphenyl)amino]-9H-purin-6-yl}amino)ethanol	39377938	5
1235	C30H34O9	0.6821063969858491	[M + H]+	COC1=C(C=CC(=C1)CC(CO)C(CC2=CC(=C(C=C2)O)OC)COC(=O)C=CC3=CC(=C(C=C3)O)OC)O	InChI=1S/C30H34O9/c1-36-27-14-19(4-8-24(27)32)7-11-30(35)39-18-23(13-21-6-10-26(34)29(16-21)38-3)22(17-31)12-20-5-9-25(33)28(15-20)37-2/h4-11,14-16,22-23,31-34H,12-13,17-18H2,1-3H3	null	25147697	2
1236	C25H46NO7P	0.6820693461633677	[M + H]+	CCCCCC=CCC=CCC=CCCCCCCC(=O)OCC(COP(=O)(O)OCCN)O	InChI=1S/C25H46NO7P/c1-2-3-4-5-6-7-8-9-10-11-12-13-14-15-16-17-18-19-25(28)31-22-24(27)23-33-34(29,30)32-21-20-26/h6-7,9-10,12-13,24,27H,2-5,8,11,14-23,26H2,1H3,(H,29,30)	Lysophosphatidylethanolamine(20:3n6/0:0)	52925141	110
1237	C12H21N3O2	0.6820307135266178	[M + H]+	CC(C)CC1C(=O)N2CCC(CC2C(=O)N1)N	InChI=1S/C12H21N3O2/c1-7(2)5-9-12(17)15-4-3-8(13)6-10(15)11(16)14-9/h7-10H,3-6,13H2,1-2H3,(H,14,16)	8-amino-3-(2-methylpropyl)tetrahydro-2H-pyrido[1,2-a]pyrazine-1,4(3H,6H)-dione	3787500	12
1238	C22H37N5O4	0.681955048969403	[M + H]+	CC(=O)N1CCN(CC1C(=O)NC(CC2CCCCC2)C(=O)N)C(=O)C3CCNCC3	InChI=1S/C22H37N5O4/c1-15(28)27-12-11-26(22(31)17-7-9-24-10-8-17)14-19(27)21(30)25-18(20(23)29)13-16-5-3-2-4-6-16/h16-19,24H,2-14H2,1H3,(H2,23,29)(H,25,30)	(2R)-1-acetyl-N-[(2S)-1-amino-3-cyclohexyl-1-oxopropan-2-yl]-4-(piperidine-4-carbonyl)piperazine-2-carboxamide	11912127	8
1239	C15H30O5	0.6816152303061573	[M + H3N + H]+	CCCCCCCC(CCCC(=O)OCC(CO)O)O	InChI=1S/C15H30O5/c1-2-3-4-5-6-8-13(17)9-7-10-15(19)20-12-14(18)11-16/h13-14,16-18H,2-12H2,1H3	Glyceryl 5-hydroxydodecanoate	175553	97
1240	C20H24N6O2	0.6814448675903784	[M + Na]+	C=CCNC(=O)C1=C(N(C2=NC3=CC=CC=C3N=C12)CCN4CCOCC4)N	InChI=1S/C20H24N6O2/c1-2-7-22-20(27)16-17-19(24-15-6-4-3-5-14(15)23-17)26(18(16)21)9-8-25-10-12-28-13-11-25/h2-6H,1,7-13,21H2,(H,22,27)	Oprea1_504093	1912040	15
1241	C12H21N3O7	0.6812662551819202	[M + H]+	C(CC(C(=O)O)N)CC(C(=O)O)NC(=O)CCC(C(=O)O)N	InChI=1S/C12H21N3O7/c13-6(10(17)18)2-1-3-8(12(21)22)15-9(16)5-4-7(14)11(19)20/h6-8H,1-5,13-14H2,(H,15,16)(H,17,18)(H,19,20)(H,21,22)	gamma-D-Glu-mDAP	10041614	5
1242	C7H14N2O6	0.6811917492399587	[M + H]+	C(C1C(C(C(C(O1)O)NC(=O)N)O)O)O	InChI=1S/C7H14N2O6/c8-7(14)9-3-5(12)4(11)2(1-10)15-6(3)13/h2-6,10-13H,1H2,(H3,8,9,14)	Oprea1_737676	118032	11
1243	C24H44O3	0.6808835700968683	[M + H]+	CCCCCC=CCC=CCCCCCCCC(=O)OCCOCCCC	InChI=1S/C24H44O3/c1-3-5-7-8-9-10-11-12-13-14-15-16-17-18-19-20-24(25)27-23-22-26-21-6-4-2/h9-10,12-13H,3-8,11,14-23H2,1-2H3	null	53888177	55
1244	C11H23N3O2	0.6808411472148991	[M + H]+	CC(C)CC(C(=O)N)NC(=O)C(C(C)C)N	InChI=1S/C11H23N3O2/c1-6(2)5-8(10(13)15)14-11(16)9(12)7(3)4/h6-9H,5,12H2,1-4H3,(H2,13,15)(H,14,16)	2-[(2-amino-3-methylbutanoyl)amino]-4-methylpentanamide	4693887	21
1245	C13H21NO6	0.6807021182094656	[M + H]+	C[N+](C)(C)CC(CC(=O)O)OC(=O)C=CCCC(=O)O	InChI=1S/C13H21NO6/c1-14(2,3)9-10(8-12(17)18)20-13(19)7-5-4-6-11(15)16/h5,7,10H,4,6,8-9H2,1-3H3,(H-,15,16,17,18)/p+1	trans-2-hexenedioylcarnitine	71464489	22
1246	C11H17N5O4	0.6805693159881808	[M + H]+	CN1CN=C2C(=C1N)N=CN2C3C(C(C(O3)CO)O)O	InChI=1S/C11H17N5O4/c1-15-3-14-10-6(9(15)12)13-4-16(10)11-8(19)7(18)5(2-17)20-11/h4-5,7-8,11,17-19H,2-3,12H2,1H3	1-methyl-2-hydroadenosine	5460178	24
1247	C17H31N3O7S	0.6804591929479465	[M + H]+	CCCC(C)(CCO)SCC(C(=O)NCC(=O)O)NC(=O)CCC(C(=O)O)N	InChI=1S/C17H31N3O7S/c1-3-6-17(2,7-8-21)28-10-12(15(25)19-9-14(23)24)20-13(22)5-4-11(18)16(26)27/h11-12,21H,3-10,18H2,1-2H3,(H,19,25)(H,20,22)(H,23,24)(H,26,27)	null	88556039	20
1248	C21H36O5	0.6804319576567385	[M - H4O2 + H]+	CCCCCC(C=CC1C(CC(C1CC=CCCCC(=O)OC)O)O)O	InChI=1S/C21H36O5/c1-3-4-7-10-16(22)13-14-18-17(19(23)15-20(18)24)11-8-5-6-9-12-21(25)26-2/h5,8,13-14,16-20,22-24H,3-4,6-7,9-12,15H2,1-2H3	PGF2 methyl ester	71439	18
1249	C24H44O4	0.680403595634677	[M - H2O + H]+	CCCCCCCCCCCCCCCC(=O)OCCC1(CCC(=O)CC1)O	InChI=1S/C24H44O4/c1-2-3-4-5-6-7-8-9-10-11-12-13-14-15-23(26)28-21-20-24(27)18-16-22(25)17-19-24/h27H,2-21H2,1H3	null	102218161	182
1250	C11H16O6	0.6802675569023063	[M - H4O2 + H]+	CC1(CC(C2C1C(OC=C2C(=O)OC)O)O)O	InChI=1S/C11H16O6/c1-11(15)3-6(12)7-5(9(13)16-2)4-17-10(14)8(7)11/h4,6-8,10,12,14-15H,3H2,1-2H3	null	25026345	27
1251	C14H27NO	0.6802656034269826	[M + H]+	CCCCCCCC=CC(=O)NCC(C)C	InChI=1S/C14H27NO/c1-4-5-6-7-8-9-10-11-14(16)15-12-13(2)3/h10-11,13H,4-9,12H2,1-3H3,(H,15,16)	2-Decenamide, N-(2-methylpropyl)-, (E)-	11031534	36
1252	C34H52N4O10	0.6802115963963001	[M + Na]+	CC(C)CC1C(=O)NC(C(=O)NC(C(=O)OC(C(=O)OC(C(=O)NC(C(=O)N1C)CC2=CC=CC=C2)CC(C)C)C(C)C)CO)C(C)O	InChI=1S/C34H52N4O10/c1-18(2)14-25-29(41)37-27(21(7)40)31(43)36-24(17-39)33(45)48-28(20(5)6)34(46)47-26(15-19(3)4)30(42)35-23(32(44)38(25)8)16-22-12-10-9-11-13-22/h9-13,18-21,23-28,39-40H,14-17H2,1-8H3,(H,35,42)(H,36,43)(H,37,41)	hirsutatin A	11707361	29
1253	C31H56O5	0.6801425349979432	[M - H2O + H]+	CCCCC=CCCCCCCCC(=O)OCC(CO)OC(=O)CCCCCCCC=CCCCC	InChI=1S/C31H56O5/c1-3-5-7-9-11-13-15-17-19-21-23-25-30(33)35-28-29(27-32)36-31(34)26-24-22-20-18-16-14-12-10-8-6-4-2/h9-12,29,32H,3-8,13-28H2,1-2H3	Diacylglycerol(28:2)	45934044	33
1254	C27H46O11	0.6801211555581722	[M + H3N + H]+	CC1C(C(C(C(O1)OC(C)(C)C2CCC3(CCC(C(=C)C3C2)OC4C(C(C(C(O4)CO)O)O)O)C)O)O)O	InChI=1S/C27H46O11/c1-12-15-10-14(26(3,4)38-25-23(34)20(31)18(29)13(2)35-25)6-8-27(15,5)9-7-16(12)36-24-22(33)21(32)19(30)17(11-28)37-24/h13-25,28-34H,1,6-11H2,2-5H3	null	10962618	36
1255	C31H28N2O6	0.6800989970655592	[M + H]+	CCC1=CC(=O)OC2=C1C=CC(=C2C)OC(=O)C(CC3=CNC4=CC=CC=C43)NC(=O)OCC5=CC=CC=C5	InChI=1S/C31H28N2O6/c1-3-21-16-28(34)39-29-19(2)27(14-13-24(21)29)38-30(35)26(15-22-17-32-25-12-8-7-11-23(22)25)33-31(36)37-18-20-9-5-4-6-10-20/h4-14,16-17,26,32H,3,15,18H2,1-2H3,(H,33,36)	(4-ethyl-8-methyl-2-oxochromen-7-yl) 3-(1H-indol-3-yl)-2-(phenylmethoxycarbonylamino)propanoate	1799127	5
1256	C23H48NO7P	0.6800893239846212	[M + Na]+	CCCCCCCCCCCCCCCCOCC(COP(=O)(O)OCCN)OC(=O)C	InChI=1S/C23H48NO7P/c1-3-4-5-6-7-8-9-10-11-12-13-14-15-16-18-28-20-23(31-22(2)25)21-30-32(26,27)29-19-17-24/h23H,3-21,24H2,1-2H3,(H,26,27)	null	86289570	16
1257	C20H26N7O10P	0.6799413984849818	[M + H]+	CC1=CN(C(=O)NC1=O)C2CC(C(O2)CO)OP(=O)(O)OCC3C(CC(O3)N4C=NC5=C4N=CN=C5N)O	InChI=1S/C20H26N7O10P/c1-9-4-26(20(31)25-19(9)30)15-3-11(12(5-28)35-15)37-38(32,33)34-6-13-10(29)2-14(36-13)27-8-24-16-17(21)22-7-23-18(16)27/h4,7-8,10-15,28-29H,2-3,5-6H2,1H3,(H,32,33)(H2,21,22,23)(H,25,30,31)	Thymidylyl-(3''-5'')-2''-deoxyadenosine	449479	14
1258	C23H44O6	0.6799319494692571	[M - H2O + H]+	CCCCCCCCCCCCCCCC(CC(=O)OC(CO)CO)OC(=O)C	InChI=1S/C23H44O6/c1-3-4-5-6-7-8-9-10-11-12-13-14-15-16-21(28-20(2)26)17-23(27)29-22(18-24)19-25/h21-22,24-25H,3-19H2,1-2H3	null	101491183	65
1259	C26H35N5O5	0.6798594132975969	[M + Na]+	CC(C)CC(C(=O)NC(CC1=CC=CC=C1)C(=O)N)NC(=O)CNC(=O)C(CC2=CC=C(C=C2)O)N	InChI=1S/C26H35N5O5/c1-16(2)12-22(26(36)31-21(24(28)34)14-17-6-4-3-5-7-17)30-23(33)15-29-25(35)20(27)13-18-8-10-19(32)11-9-18/h3-11,16,20-22,32H,12-15,27H2,1-2H3,(H2,28,34)(H,29,35)(H,30,33)(H,31,36)	null	10481002	32
1260	C36H54O4	0.6797912846994099	[M + Na]+	C[C@@H]1CC[C@@]2(CC[C@@]3(C(=CC[C@H]4[C@]3(CC[C@@H]5[C@@]4(CC[C@@H](C5=C)OC(=O)C)C)C)[C@H]2[C@H]1C)C)C(=O)OCC=C(C)C	InChI=1S/C36H54O4/c1-22(2)15-21-39-32(38)36-18-12-23(3)24(4)31(36)28-10-11-30-33(7)16-14-29(40-26(6)37)25(5)27(33)13-17-35(30,9)34(28,8)19-20-36/h10,15,23-24,27,29-31H,5,11-14,16-21H2,1-4,6-9H3	null		6
1261	C27H42N4O4	0.6796031485511669	[M + H]+	CCC(C)C1C(=O)NC(C(=O)NC(C(=O)NC(C(=O)N1)CC2=CC=CC=C2)C(C)CC)C(C)CC	InChI=1S/C27H42N4O4/c1-7-16(4)21-25(33)28-20(15-19-13-11-10-12-14-19)24(32)29-22(17(5)8-2)26(34)31-23(18(6)9-3)27(35)30-21/h10-14,16-18,20-23H,7-9,15H2,1-6H3,(H,28,33)(H,29,32)(H,30,35)(H,31,34)	null	44572036	9
1262	C22H42O8	0.6794307939825982	[M + Na]+	CCCCCCCCCCCC(=O)OCC(C1C(C(CO1)OCCO)OCCO)O	InChI=1S/C22H42O8/c1-2-3-4-5-6-7-8-9-10-11-20(26)29-16-18(25)21-22(28-15-13-24)19(17-30-21)27-14-12-23/h18-19,21-25H,2-17H2,1H3	Sorbitan, monooctadecanoate, poly(oxy-1,2-ethanediyl) derivs.	22833389	86
1263	C28H47N5O7	0.6793670903295702	[M + H]+	CCC(C)C1C(=O)NC(C(=O)NC(C(=O)NCCC(=O)OC(C(=O)N2CCCC2C(=O)N1)CC(C)C)C)C(C)C	InChI=1S/C28H47N5O7/c1-8-17(6)23-27(38)31-22(16(4)5)26(37)30-18(7)24(35)29-12-11-21(34)40-20(14-15(2)3)28(39)33-13-9-10-19(33)25(36)32-23/h15-20,22-23H,8-14H2,1-7H3,(H,29,35)(H,30,37)(H,31,38)(H,32,36)	16-butan-2-yl-10-methyl-3-(2-methylpropyl)-13-propan-2-yl-4-oxa-1,8,11,14,17-pentazabicyclo[17.3.0]docosane-2,5,9,12,15,18-hexone	181588	35
1264	C10H16N2O7	0.6793653769881459	[M - H4O2 + H]+	C(CC(=O)O)C(C(=O)NC(CCC(=O)O)C(=O)O)N	InChI=1S/C10H16N2O7/c11-5(1-3-7(13)14)9(17)12-6(10(18)19)2-4-8(15)16/h5-6H,1-4,11H2,(H,12,17)(H,13,14)(H,15,16)(H,18,19)	Glutamyl-glutamic acid	100130	21
1265	C15H19N3O3	0.6793438211353096	[M + H]+	CC(C)(C(=O)NC(CC1=CNC2=CC=CC=C21)C(=O)O)N	InChI=1S/C15H19N3O3/c1-15(2,16)14(21)18-12(13(19)20)7-9-8-17-11-6-4-3-5-10(9)11/h3-6,8,12,17H,7,16H2,1-2H3,(H,18,21)(H,19,20)	2-methylalanyl-D-tryptophan	25137915	7
1266	C17H26N2O3	0.679135476355967	[M + H]+	CC(C)CC(C(=O)NC(CC1=CC=CC=C1)C(=O)OC)NC	InChI=1S/C17H26N2O3/c1-12(2)10-14(18-3)16(20)19-15(17(21)22-4)11-13-8-6-5-7-9-13/h5-9,12,14-15,18H,10-11H2,1-4H3,(H,19,20)	methyl 2-[[4-methyl-2-(methylamino)pentanoyl]amino]-3-phenylpropanoate	1779141	20
1267	C27H46O4	0.6790525482401376	[M - H2O + H]+	CC1C2C(CC3C2(CCC4C3CCC5C4(CCC(C5)O)C)C)OC1(CCC(C)CO)O	InChI=1S/C27H46O4/c1-16(15-28)7-12-27(30)17(2)24-23(31-27)14-22-20-6-5-18-13-19(29)8-10-25(18,3)21(20)9-11-26(22,24)4/h16-24,28-30H,5-15H2,1-4H3	null	21607805	46
1268	C42H85NO3	0.6790086673597466	[M + H]+	CCCCCCCCCCCCCCCCCCCCCC(=O)NC(CO)C(CCCCCCCCCCCCCCCCC)O	InChI=1S/C42H85NO3/c1-3-5-7-9-11-13-15-17-19-20-21-22-24-26-28-30-32-34-36-38-42(46)43-40(39-44)41(45)37-35-33-31-29-27-25-23-18-16-14-12-10-8-6-4-2/h40-41,44-45H,3-39H2,1-2H3,(H,43,46)	N-docosanoyl-C20-sphinganine	70678884	3
1269	C17H34O5	0.6789966445400631	[M - H4O2 + H]+	COC(=O)CCCCCCCC(C(CCCCCCO)O)O	InChI=1S/C17H34O5/c1-22-17(21)13-9-4-2-3-7-11-15(19)16(20)12-8-5-6-10-14-18/h15-16,18-20H,2-14H2,1H3	Methyl threo-aleuritate	10687049	30
1270	C22H34O	0.6789296344344464	[M - H2O + H]+	CC(=C)C1CCC2C1(CCC3C2CC=C4C3(CCC(C4)O)C)C	InChI=1S/C22H34O/c1-14(2)18-7-8-19-17-6-5-15-13-16(23)9-11-21(15,3)20(17)10-12-22(18,19)4/h5,16-20,23H,1,6-13H2,2-4H3	10,13-dimethyl-17-prop-1-en-2-yl-2,3,4,7,8,9,11,12,14,15,16,17-dodecahydro-1H-cyclopenta[a]phenanthren-3-ol	10852787	55
1271	C10H20N2O3	0.6788471524551674	[M + H]+	CCCCCNC(=O)CCC(C(=O)O)N	InChI=1S/C10H20N2O3/c1-2-3-4-7-12-9(13)6-5-8(11)10(14)15/h8H,2-7,11H2,1H3,(H,12,13)(H,14,15)	null	82674979	9
1272	C22H32N4O8S	0.6788417181181148	[M + Na]+	CSCC(=O)NC1CC(N(C1)C(=O)CCCC(=O)N2CC(CC2C(=O)O)NC(=O)C3CC3)C(=O)O	InChI=1S/C22H32N4O8S/c1-35-11-17(27)23-13-7-15(21(31)32)25(9-13)18(28)3-2-4-19(29)26-10-14(8-16(26)22(33)34)24-20(30)12-5-6-12/h12-16H,2-11H2,1H3,(H,23,27)(H,24,30)(H,31,32)(H,33,34)	1-[5-[2-carboxy-4-(cyclopropanecarbonylamino)pyrrolidin-1-yl]-5-oxopentanoyl]-4-[(2-methylsulfanylacetyl)amino]pyrrolidine-2-carboxylic acid	3857098	1
1273	C36H56O12	0.6785607516300391	[M + H3N + H]+	CC1(C2=CCC3C4(CC(C(C4(CC(=O)C3(C2CC(C1=O)OC5C(C(C(C(O5)CO)O)O)O)C)C)C(C)(C(=O)CCC(C)(C)O)O)O)C)C	InChI=1S/C36H56O12/c1-31(2,45)12-11-23(39)36(8,46)28-19(38)14-33(5)22-10-9-17-18(35(22,7)24(40)15-34(28,33)6)13-20(29(44)32(17,3)4)47-30-27(43)26(42)25(41)21(16-37)48-30/h9,18-22,25-28,30,37-38,41-43,45-46H,10-16H2,1-8H3	null	102277616	37
1274	C37H66O6	0.6784534103052704	[M - H2O + H]+	CCCCCCCC(=O)OCC(COC(=O)CCCCCCC)OC(=O)CCCCCCCC=CCC=CCCCCC	InChI=1S/C37H66O6/c1-4-7-10-13-14-15-16-17-18-19-20-21-22-25-28-31-37(40)43-34(32-41-35(38)29-26-23-11-8-5-2)33-42-36(39)30-27-24-12-9-6-3/h14-15,17-18,34H,4-13,16,19-33H2,1-3H3	null	10100225	147
1275	C10H18N2O8	0.6782925775142851	[M + H]+	C(C1C(C(C(C(O1)NC(=O)CC(C(=O)O)N)O)O)O)O	InChI=1S/C10H18N2O8/c11-3(10(18)19)1-5(14)12-9-8(17)7(16)6(15)4(2-13)20-9/h3-4,6-9,13,15-17H,1-2,11H2,(H,12,14)(H,18,19)	N-Glycosyl-L-asparagine	440002	23
1276	C10H17N3O7	0.6781867452565238	[M + H]+	C(CC(=O)NC(CO)C(=O)NCC(=O)O)C(C(=O)O)N	InChI=1S/C10H17N3O7/c11-5(10(19)20)1-2-7(15)13-6(4-14)9(18)12-3-8(16)17/h5-6,14H,1-4,11H2,(H,12,18)(H,13,15)(H,16,17)(H,19,20)	gamma-Glutamyl-seryl-glycine	126027	5
1277	C24H43NO4	0.6781653210840437	[M + Na]+	CCCCCC(C=CC1CCC(=O)C1CCCCCCC(=O)NCCCOC)O	InChI=1S/C24H43NO4/c1-3-4-7-11-21(26)16-14-20-15-17-23(27)22(20)12-8-5-6-9-13-24(28)25-18-10-19-29-2/h14,16,20-22,26H,3-13,15,17-19H2,1-2H3,(H,25,28)	15-hydroxy-N-(3-methoxypropyl)-9-oxoprost-13-en-1-amide	3381523	93
1278	C10H16N3O8P	0.6779421628661992	[M + H]+	CC1=CN(C(=O)N=C1N)C2C(C(C(O2)COP(=O)(O)O)O)O	InChI=1S/C10H16N3O8P/c1-4-2-13(10(16)12-8(4)11)9-7(15)6(14)5(21-9)3-20-22(17,18)19/h2,5-7,9,14-15H,3H2,1H3,(H2,11,12,16)(H2,17,18,19)	5-methyl-CMP	192785	2
1279	C38H75NO9	0.6777688702823296	[M + H]+	CCCCCCCCCCCCCCC(C(C(COC1C(C(C(C(O1)CO)O)O)O)NC(=O)CCCCCCCCCCCCC)O)O	InChI=1S/C38H75NO9/c1-3-5-7-9-11-13-15-17-18-20-22-24-26-31(41)34(43)30(29-47-38-37(46)36(45)35(44)32(28-40)48-38)39-33(42)27-25-23-21-19-16-14-12-10-8-6-4-2/h30-32,34-38,40-41,43-46H,3-29H2,1-2H3,(H,39,42)	null	23726261	4
1280	C22H22O12	0.67773063428282	[M + H]+	COC1=C(C=C(C=C1)C2CC(=O)C3=C(C=C(C=C3O2)OC4C(C(C(C(O4)C(=O)O)O)O)O)O)O	InChI=1S/C22H22O12/c1-31-13-3-2-8(4-10(13)23)14-7-12(25)16-11(24)5-9(6-15(16)33-14)32-22-19(28)17(26)18(27)20(34-22)21(29)30/h2-6,14,17-20,22-24,26-28H,7H2,1H3,(H,29,30)	Hesperetin 7-O-|A-D-Glucuronide	25210871	1
1281	C26H39NO2	0.6775629728611315	[M + H]+	CCC=CCC=CCC=CCCCCCCCC(=O)NCC1=CC(=CC=C1)OC	InChI=1S/C26H39NO2/c1-3-4-5-6-7-8-9-10-11-12-13-14-15-16-17-21-26(28)27-23-24-19-18-20-25(22-24)29-2/h4-5,7-8,10-11,18-20,22H,3,6,9,12-17,21,23H2,1-2H3,(H,27,28)	null	73353637	16
1282	C12H25NO2	0.677542813112843	[M + H]+	C(CCCCCC(=O)O)CCCCCN	InChI=1S/C12H25NO2/c13-11-9-7-5-3-1-2-4-6-8-10-12(14)15/h1-11,13H2,(H,14,15)	12-aminododecanoate	69661	119
1283	C38H76NO7P	0.6773850940124952	[M + H]+	CCCCCCCCCCCCCCOCC(COP(=O)(O)OCC[N+](C)(C)C)OC(=O)CCCCCCCC=CCCCCCC	InChI=1S/C38H76NO7P/c1-6-8-10-12-14-16-18-20-21-23-25-27-29-31-38(40)46-37(36-45-47(41,42)44-34-32-39(3,4)5)35-43-33-30-28-26-24-22-19-17-15-13-11-9-7-2/h16,18,37H,6-15,17,19-36H2,1-5H3/p+1	1-Myristyl-2-palmitoleoyl-sn-glycero-3-phosphocholine	5313859	3
1284	C31H28O13	0.6773596631749705	[M + H]+	COC1=CC(=CC(=C1O)OC)C2=[O+]C3=CC(=CC4=C3C(=C2OC5C(C(C(C(O5)CO)O)O)O)C=C(O4)C6=CC=C(C=C6)O)O	InChI=1S/C31H28O13/c1-39-21-7-14(8-22(40-2)25(21)35)29-30(44-31-28(38)27(37)26(36)23(12-32)43-31)17-11-18(13-3-5-15(33)6-4-13)41-19-9-16(34)10-20(42-29)24(17)19/h3-11,23,26-28,31-32,36-38H,12H2,1-2H3,(H2-,33,34,35)/p+1	Malvidin 3-glucoside-4-vinylphenol	44257035	2
1285	C30H48O11	0.6773473545412502	[M + H]+	CC(CCC(=O)OC1C(C(C(C(O1)C(=O)O)O)O)O)C2CCC3C2(C(CC4C3C(CC5C4(CCC(C5)O)C)O)O)C	InChI=1S/C30H48O11/c1-13(4-7-21(34)40-28-25(37)23(35)24(36)26(41-28)27(38)39)16-5-6-17-22-18(12-20(33)30(16,17)3)29(2)9-8-15(31)10-14(29)11-19(22)32/h13-20,22-26,28,31-33,35-37H,4-12H2,1-3H3,(H,38,39)	null	126843474	8
1286	C12H25N3O7	0.6773236278337974	[M + H]+	C1C(C(C(C(C1N)OC2C(C(C(C(O2)CO)O)O)N)O)O)N	InChI=1S/C12H25N3O7/c13-3-1-4(14)11(10(20)7(3)17)22-12-6(15)9(19)8(18)5(2-16)21-12/h3-12,16-20H,1-2,13-15H2	Neomycin D	439560	57
1287	C36H50O7	0.6773030094943573	[M + H3N + H]+	CC(=CCCC(=CC=CC(=CC=CC=C(C)C=CC=C(C)C=CC=C(C)C(=O)OC1C(C(C(C(O1)CO)O)O)O)C)C)C	InChI=1S/C36H50O7/c1-25(2)14-10-17-28(5)20-11-18-26(3)15-8-9-16-27(4)19-12-21-29(6)22-13-23-30(7)35(41)43-36-34(40)33(39)32(38)31(24-37)42-36/h8-9,11-16,18-23,31-34,36-40H,10,17,24H2,1-7H3	Glycosyl-4,4''-diaponeurosporenoate	23724635	6
1288	C19H30O7	0.6772972116069671	[M + H]+	CC1=CC(=O)CC(C1C=CC(C)OC2C(C(C(C(O2)CO)O)O)O)(C)C	InChI=1S/C19H30O7/c1-10-7-12(21)8-19(3,4)13(10)6-5-11(2)25-18-17(24)16(23)15(22)14(9-20)26-18/h5-7,11,13-18,20,22-24H,8-9H2,1-4H3	(4R)-3,5,5-trimethyl-4-[(E,3S)-3-[(2R,3R,4S,5S,6R)-3,4,5-trihydroxy-6-(hydroxymethyl)oxan-2-yl]oxybut-1-enyl]cyclohex-2-en-1-one	9820702	41
1289	C26H35N3O6	0.6772502723256529	[M + H]+	CC(=CC(=O)NC1CC(N(C1)C(=O)C=C(C)C)C(=O)NC(CC2=CC=C(C=C2)OC)C(=O)OC)C	InChI=1S/C26H35N3O6/c1-16(2)11-23(30)27-19-14-22(29(15-19)24(31)12-17(3)4)25(32)28-21(26(33)35-6)13-18-7-9-20(34-5)10-8-18/h7-12,19,21-22H,13-15H2,1-6H3,(H,27,30)(H,28,32)	methyl 3-(4-methoxyphenyl)-2-[[1-(3-methylbut-2-enoyl)-4-(3-methylbut-2-enoylamino)pyrrolidine-2-carbonyl]amino]propanoate	4646185	119
1290	C27H38O15	0.6772377389392857	[M + H3N + H]+	CC(CC(=O)O)(CC(=O)OCC1C(C(C(C(O1)OCC=CC2=CC=CC=C2)O)O)OC3C(C(C(C(O3)CO)O)O)O)O	InChI=1S/C27H38O15/c1-27(37,10-17(29)30)11-18(31)39-13-16-24(42-26-22(35)20(33)19(32)15(12-28)40-26)21(34)23(36)25(41-16)38-9-5-8-14-6-3-2-4-7-14/h2-8,15-16,19-26,28,32-37H,9-13H2,1H3,(H,29,30)	null	44521607	4
1291	C9H15N5	0.6771418553029331	[M + H]+	C1CCN(CC1)C2=CC(=NC(=N2)N)N	InChI=1S/C9H15N5/c10-7-6-8(13-9(11)12-7)14-4-2-1-3-5-14/h6H,1-5H2,(H4,10,11,12,13)	Desoxyminoxidil	606255	67
1292	C25H31N3O4	0.6769546972109227	[M + H]+	C1CCNC(=O)C=CC2=CC3=C(C=C2)OC4C3(CCC(=O)C4)C=CC(=O)NCCCNC1	InChI=1S/C25H31N3O4/c29-19-8-10-25-11-9-24(31)28-15-3-13-26-12-1-2-14-27-23(30)7-5-18-4-6-21(20(25)16-18)32-22(25)17-19/h4-7,9,11,16,22,26H,1-3,8,10,12-15,17H2,(H,27,30)(H,28,31)	17,19-Etheno-22H-benzofuro(3,3a-p)(1,5,10)triazacycloeicosine-3,14,22-trione, 4,5,6,7,8,9,10,11,12,13,20a,21,23,24-tetradecahydro-, (1Z,15Z,20aR,24aS)-rel-	6440637	3
1293	C16H21NO4	0.6768599247368046	[M + H]+	COC1=CC(=CC(=C1OC)OC)C=CC(=O)N2CCCC2	InChI=1S/C16H21NO4/c1-19-13-10-12(11-14(20-2)16(13)21-3)6-7-15(18)17-8-4-5-9-17/h6-7,10-11H,4-5,8-9H2,1-3H3	1-(3,4,5-Trimethoxycinnamoyl)pyrrolidine	121169	4
1294	C11H19N3O5S	0.6766122164104886	[M + H]+	CC(=O)NC(CCSC)C(=O)NC(CC(=O)N)C(=O)O	InChI=1S/C11H19N3O5S/c1-6(15)13-7(3-4-20-2)10(17)14-8(11(18)19)5-9(12)16/h7-8H,3-5H2,1-2H3,(H2,12,16)(H,13,15)(H,14,17)(H,18,19)	null	124202356	1
1295	C33H36N4O4	0.676466608872991	[M + H]+	CCC1=C2C=C3C(=CC(=N3)C(=C4C(C(C(=N4)C=C5C(=C(C(=CC(=C1C)N2)N5)C=C)C)C)CCC(=O)O)CC(=O)O)C	InChI=1S/C33H36N4O4/c1-7-20-18(5)26-15-30-21(8-2)17(4)25(35-30)14-27-19(6)22(9-10-31(38)39)33(37-27)23(12-32(40)41)28-11-16(3)24(34-28)13-29(20)36-26/h8,11,13-15,19,22,35-36H,2,7,9-10,12H2,1,3-6H3,(H,38,39)(H,40,41)	3-[(2S,3S)-20-(carboxymethyl)-8-ethenyl-13-ethyl-3,7,12,17-tetramethyl-2,3,22,23-tetrahydroporphyrin-2-yl]propanoic acid	20055380	15
1296	C23H40N8O6	0.6763949413978897	[M + H]+	CC(C)C(C(=O)N1CCCC1C(=O)NCC(=O)N2CCCC2C(=O)NC(CCCN=C(N)N)C(=O)O)N	InChI=1S/C23H40N8O6/c1-13(2)18(24)21(35)31-11-5-7-15(31)19(33)28-12-17(32)30-10-4-8-16(30)20(34)29-14(22(36)37)6-3-9-27-23(25)26/h13-16,18H,3-12,24H2,1-2H3,(H,28,33)(H,29,34)(H,36,37)(H4,25,26,27)	VPGPR Enterostatin	9914775	19
1297	C32H52O11	0.676337675038602	[M - H4O2 + H]+	CC12CCC3C(=CC(=O)C4C3(CC(C(C4)OC5C(C(C(CO5)O)O)O)O)C)C1(CCC2C(C)(C(CCC(C)(C)O)O)O)O	InChI=1S/C32H52O11/c1-28(2,39)9-8-24(36)31(5,40)23-7-11-32(41)17-12-19(33)18-13-22(43-27-26(38)25(37)21(35)15-42-27)20(34)14-29(18,3)16(17)6-10-30(23,32)4/h12,16,18,20-27,34-41H,6-11,13-15H2,1-5H3	null	24984732	50
1298	C9H15N5O4	0.6762733932045543	[M - H4O2 + H]+	C1C(NC2=C(N1)NC(=NC2=O)N)C(C(CO)O)O	InChI=1S/C9H15N5O4/c10-9-13-7-5(8(18)14-9)12-3(1-11-7)6(17)4(16)2-15/h3-4,6,12,15-17H,1-2H2,(H4,10,11,13,14,18)	Tetrahydroneopterin	161510	2
1299	C15H29N3O4	0.6761705455792433	[M + H]+	CC(C)C[C@@H](C(=O)NCC(=O)N[C@@H](CC(C)C)C(=O)OC)N	InChI=1S/C15H29N3O4/c1-9(2)6-11(16)14(20)17-8-13(19)18-12(7-10(3)4)15(21)22-5/h9-12H,6-8,16H2,1-5H3,(H,17,20)(H,18,19)	null		57
1300	C29H50O3	0.6758779731584574	[M - H2O + H]+	CC1=C(C(=C2CCC(OC2=C1C)(C)CCCC(C)CCCC(C)CCCC(C)CO)C)O	InChI=1S/C29H50O3/c1-20(13-9-14-22(3)19-30)11-8-12-21(2)15-10-17-29(7)18-16-26-25(6)27(31)23(4)24(5)28(26)32-29/h20-22,30-31H,8-19H2,1-7H3	13''-OH-alpha-tocopherol	45479210	83
1301	C23H31N3O4S	0.6757844505179117	[M - H2O + H]+	CC(C)C(C(=O)N1CCCC1CO)NC(=O)C2C(SC3N2C(=O)C4=CC=CC=C34)(C)C	InChI=1S/C23H31N3O4S/c1-13(2)17(21(30)25-11-7-8-14(25)12-27)24-19(28)18-23(3,4)31-22-16-10-6-5-9-15(16)20(29)26(18)22/h5-6,9-10,13-14,17-18,22,27H,7-8,11-12H2,1-4H3,(H,24,28)	N-[1-[2-(hydroxymethyl)pyrrolidin-1-yl]-3-methyl-1-oxobutan-2-yl]-2,2-dimethyl-5-oxo-3,9b-dihydro-[1,3]thiazolo[2,3-a]isoindole-3-carboxamide	4868592	10
1302	C27H30O15	0.675653142118807	[M + H]+	CC1C(C(C(C(O1)OC2C(C(C(OC2C3=C(C=C(C4=C3OC(=CC4=O)C5=CC(=C(C=C5)O)O)O)O)CO)O)O)O)O)O	InChI=1S/C27H30O15/c1-8-19(34)21(36)23(38)27(39-8)42-26-22(37)20(35)16(7-28)41-25(26)18-13(32)5-12(31)17-14(33)6-15(40-24(17)18)9-2-3-10(29)11(30)4-9/h2-6,8,16,19-23,25-32,34-38H,7H2,1H3	Orientin 2''''-O-rhamnoside	21721997	6
1303	C22H40O13	0.6755616120505079	[M - H4O2 + H]+	CCCCCC(CC(=O)OCC)OC1C(C(C(C(O1)COC2C(C(C(C(O2)CO)O)O)O)O)O)O	InChI=1S/C22H40O13/c1-3-5-6-7-11(8-14(24)31-4-2)33-22-20(30)18(28)16(26)13(35-22)10-32-21-19(29)17(27)15(25)12(9-23)34-21/h11-13,15-23,25-30H,3-10H2,1-2H3	3-O-(beta-D-glucopyranosyl-(1->6)-beta-D-glucopyranosyl) ethyl 3-hydroxyoctanoate	5317693	5
1304	C32H39N5O6	0.6752317259421993	[M + H]+	CC(C)C(C(=O)N1CCC2C1C(=O)NC(C(=O)NC=CC3=CC=C(O2)C=C3)CC4=CC=CC=C4)NC(=O)C(C)N(C)C=O	InChI=1S/C32H39N5O6/c1-20(2)27(35-29(39)21(3)36(4)19-38)32(42)37-17-15-26-28(37)31(41)34-25(18-23-8-6-5-7-9-23)30(40)33-16-14-22-10-12-24(43-26)13-11-22/h5-14,16,19-21,25-28H,15,17-18H2,1-4H3,(H,33,40)(H,34,41)(H,35,39)	Apetaline C	56926935	29
1305	C17H27NO4	0.675210199531754	[M + H]+	CCC=CC=CCC=CC(=O)OC(CC(=O)O)C[N+](C)(C)C	InChI=1S/C17H27NO4/c1-5-6-7-8-9-10-11-12-17(21)22-15(13-16(19)20)14-18(2,3)4/h6-9,11-12,15H,5,10,13-14H2,1-4H3/p+1	(2E,5Z,7E)-deca-2,5,7-trienoylcarnitine	71464493	39
1306	C18H38N6O4	0.6750718549832551	[M + H]+	C(CCN)CC(C(=O)NC(CCCCN)C(=O)NC(CCCCN)C(=O)O)N	InChI=1S/C18H38N6O4/c19-10-4-1-7-13(22)16(25)23-14(8-2-5-11-20)17(26)24-15(18(27)28)9-3-6-12-21/h13-15H,1-12,19-22H2,(H,23,25)(H,24,26)(H,27,28)	Trilysine	72363	3
1307	C28H56NO7P	0.6748741259700339	[M - H2O + H]+	CCCCCCCCC=CCCCCCCCCCC(=O)OCC(COP(=O)(O)OCC[N+](C)(C)C)O	InChI=1S/C28H56NO7P/c1-5-6-7-8-9-10-11-12-13-14-15-16-17-18-19-20-21-22-28(31)34-25-27(30)26-36-37(32,33)35-24-23-29(2,3)4/h12-13,27,30H,5-11,14-26H2,1-4H3/p+1	Lysophosphatidylcholine(20:1/0:0)	52924051	144
1308	C16H21N3O3	0.6746771581185587	[M + H]+	C1=CC=C2C(=C1)C(=CN2)CC(=O)NCCCCC(C(=O)O)N	InChI=1S/C16H21N3O3/c17-13(16(21)22)6-3-4-8-18-15(20)9-11-10-19-14-7-2-1-5-12(11)14/h1-2,5,7,10,13,19H,3-4,6,8-9,17H2,(H,18,20)(H,21,22)	Iaa-lysine	161240	1
1309	C20H28N4O8	0.6746414638298811	[M + H]+	CC(C(=O)NCC(=O)NC(CC(=O)OC)C(=O)OC)NC(=O)C(CC1=CC=C(C=C1)O)N	InChI=1S/C20H28N4O8/c1-11(23-19(29)14(21)8-12-4-6-13(25)7-5-12)18(28)22-10-16(26)24-15(20(30)32-3)9-17(27)31-2/h4-7,11,14-15,25H,8-10,21H2,1-3H3,(H,22,28)(H,23,29)(H,24,26)	dimethyl 2-[[2-[2-[[2-amino-3-(4-hydroxyphenyl)propanoyl]amino]propanoylamino]acetyl]amino]butanedioate	3702159	6
1310	C29H32N4O5	0.6746170056949656	[M + H]+	CC(C)C(C(=O)NC(C(C)C)C(=O)O)NC(=O)C1CC2=C(C3N1C(=O)C4=CC=CC=C34)NC5=CC=CC=C25	InChI=1S/C29H32N4O5/c1-14(2)22(27(35)32-23(15(3)4)29(37)38)31-26(34)21-13-19-16-9-7-8-12-20(16)30-24(19)25-17-10-5-6-11-18(17)28(36)33(21)25/h5-12,14-15,21-23,25,30H,13H2,1-4H3,(H,31,34)(H,32,35)(H,37,38)	null	4837372	6
1311	C8H8N2S	0.6745919848918996	[M + H]+	CNC1=NC2=CC=CC=C2S1	InChI=1S/C8H8N2S/c1-9-8-10-6-4-2-3-5-7(6)11-8/h2-5H,1H3,(H,9,10)	methylbenzothiazolamine	28160	2
1312	C22H44NO8P	0.6743923160195202	[M + H]+	CCCCCCC(=O)OCC(COP(=O)(O)OCC[N+](C)(C)C)OC(=O)CCCCCC	InChI=1S/C22H44NO8P/c1-6-8-10-12-14-21(24)28-18-20(31-22(25)15-13-11-9-7-2)19-30-32(26,27)29-17-16-23(3,4)5/h20H,6-19H2,1-5H3/p+1	1,2-Diheptanoyl-PC	160688	27
1313	C27H28O8	0.6742658520699883	[M + H]+	COC1=C(C=CC(=C1)CC2COC(C2COC(=O)C3=CC=C(C=C3)O)C4=CC(=C(C=C4)O)OC)O	InChI=1S/C27H28O8/c1-32-24-12-16(3-9-22(24)29)11-19-14-34-26(18-6-10-23(30)25(13-18)33-2)21(19)15-35-27(31)17-4-7-20(28)8-5-17/h3-10,12-13,19,21,26,28-30H,11,14-15H2,1-2H3	Agastinol	637406	5
1314	C17H19N3O5S	0.6742025843626176	[M + H]+	CC1(C(N2C(S1)C3=CC=CC=C3C2=O)C(=O)NC(CC(=O)N)C(=O)O)C	InChI=1S/C17H19N3O5S/c1-17(2)12(13(22)19-10(16(24)25)7-11(18)21)20-14(23)8-5-3-4-6-9(8)15(20)26-17/h3-6,10,12,15H,7H2,1-2H3,(H2,18,21)(H,19,22)(H,24,25)	4-amino-2-[(2,2-dimethyl-5-oxo-3,9b-dihydro-[1,3]thiazolo[2,3-a]isoindole-3-carbonyl)amino]-4-oxobutanoic acid	4838814	3
1315	C27H32N4O5	0.6741313120545307	[M + H]+	CC(C)C(C(=O)NC(CC1=CC=C(C=C1)O)C(=O)NC(CO)C(=O)NC2=CC3=CC=CC=C3C=C2)N	InChI=1S/C27H32N4O5/c1-16(2)24(28)27(36)30-22(13-17-7-11-21(33)12-8-17)25(34)31-23(15-32)26(35)29-20-10-9-18-5-3-4-6-19(18)14-20/h3-12,14,16,22-24,32-33H,13,15,28H2,1-2H3,(H,29,35)(H,30,36)(H,31,34)	null	131676722	24
1316	C21H36N6O5	0.6740149038519221	[M + H]+	CC(C)CC(C(=O)NC(CC(C)C)C(=O)NC(CC1=CN=CN1)C(=O)O)NC(=O)C(C)N	InChI=1S/C21H36N6O5/c1-11(2)6-15(25-18(28)13(5)22)19(29)26-16(7-12(3)4)20(30)27-17(21(31)32)8-14-9-23-10-24-14/h9-13,15-17H,6-8,22H2,1-5H3,(H,23,24)(H,25,28)(H,26,29)(H,27,30)(H,31,32)	L-alanyl-L-leucyl-L-leucyl-L-histidine	18236754	36
1317	C14H21N3O10S	0.6740112457605304	[M + H]+	C(CC(=O)NC(CSC(CC(=O)O)C(=O)O)C(=O)NCC(=O)O)C(C(=O)O)N	InChI=1S/C14H21N3O10S/c15-6(13(24)25)1-2-9(18)17-7(12(23)16-4-11(21)22)5-28-8(14(26)27)3-10(19)20/h6-8H,1-5,15H2,(H,16,23)(H,17,18)(H,19,20)(H,21,22)(H,24,25)(H,26,27)	gamma-Glu-Cys(succinic acid)-Gly	4411483	4
1318	C20H31N5O5	0.6738198398245056	[M + H3N + H]+	CC(C)(C)OC(=O)NC(CC1=CC=CC=C1)C(=O)NC(CCCN=C(N)N)C(=O)O	InChI=1S/C20H31N5O5/c1-20(2,3)30-19(29)25-15(12-13-8-5-4-6-9-13)16(26)24-14(17(27)28)10-7-11-23-18(21)22/h4-6,8-9,14-15H,7,10-12H2,1-3H3,(H,24,26)(H,25,29)(H,27,28)(H4,21,22,23)	5-(diaminomethylideneamino)-2-[[2-[(2-methylpropan-2-yl)oxycarbonylamino]-3-phenylpropanoyl]amino]pentanoic acid	3362707	15
[truncated: 396 more rows]
