# Supplementary material for: High-confidence structural annotation of metabolites absent from spectral libraries
Source: Nat Biotechnol. 2021 Oct 14;40(3):411–21. doi: 10.1038/s41587-021-01045-9 (PMC8926923; doi:10.1038/s41587-021-01045-9)
Supplement: Source Data Fig. 2 — Statistical Source Data [file 41587_2021_1045_MOESM6_ESM.xlsx]

## Sheet: d
COSMIC			CSI:FingerID			CFM-ID			MAGMa+			MetFrag
False positive rate	True positive rate		False positive rate	True positive rate		False positive rate	True positive rate		False positive rate	True positive rate		False positive rate	True positive rate
0	0.0119048		0	0.0119048		0	0.012987		0	0		0	0
0	0.261905		0	0.0238095		0	0.038961		0.0208333	0		1	1
0.025641	0.261905		0.025641	0.0238095		0.0652174	0.038961		0.0625	0
0.025641	0.404762		0.025641	0.0357143		0.0652174	0.0519481		0.0625	0.0133333
0.0512821	0.404762		0.0512821	0.0357143		0.108696	0.0519481		0.104167	0.0133333
0.0512821	0.428571		0.0512821	0.130952		0.152174	0.0519481		0.104167	0.04
0.0769231	0.428571		0.0769231	0.130952		0.173913	0.0519481		0.125	0.04
0.0769231	0.535714		0.0769231	0.166667		0.173913	0.0909091		0.125	0.08
0.102564	0.535714		0.102564	0.166667		0.195652	0.0909091		0.166667	0.08
0.102564	0.607143		0.102564	0.178571		0.195652	0.103896		0.166667	0.0933333
0.153846	0.607143		0.128205	0.178571		0.26087	0.103896		0.1875	0.0933333
0.153846	0.678571		0.128205	0.190476		0.26087	0.155844		0.1875	0.12
0.205128	0.678571		0.153846	0.190476		0.282609	0.168831		0.208333	0.12
0.205128	0.690476		0.153846	0.214286		0.304348	0.168831		0.208333	0.133333
0.230769	0.690476		0.205128	0.214286		0.304348	0.194805		0.229167	0.133333
0.230769	0.714286		0.205128	0.22619		0.326087	0.194805		0.229167	0.186667
0.25641	0.714286		0.230769	0.22619		0.326087	0.207792		0.25	0.186667
0.25641	0.738095		0.230769	0.238095		0.369565	0.207792		0.25	0.293333
0.282051	0.738095		0.25641	0.238095		0.369565	0.246753		0.291667	0.293333
0.282051	0.77381		0.25641	0.357143		0.434783	0.246753		0.291667	0.306667
0.307692	0.77381		0.282051	0.357143		0.434783	0.298701		0.333333	0.306667
0.307692	0.833333		0.282051	0.369048		0.456522	0.298701		0.333333	0.333333
0.358974	0.833333		0.307692	0.369048		0.456522	0.311688		0.354167	0.333333
0.358974	0.857143		0.307692	0.392857		0.478261	0.311688		0.354167	0.346667
0.435897	0.857143		0.333333	0.392857		0.478261	0.324675		0.375	0.346667
0.435897	0.880952		0.333333	0.416667		0.5	0.324675		0.375	0.386667
0.512821	0.880952		0.358974	0.416667		0.5	0.337662		0.395833	0.386667
0.512821	0.892857		0.358974	0.440476		0.521739	0.337662		0.395833	0.413333
0.564103	0.892857		0.384615	0.440476		0.521739	0.38961		0.4375	0.413333
0.564103	0.904762		0.384615	0.47619		0.543478	0.38961		0.4375	0.426667
0.615385	0.904762		0.410256	0.47619		0.543478	0.402597		0.458333	0.426667
0.615385	0.916667		0.410256	0.488095		0.586957	0.402597		0.458333	0.546667
0.666667	0.916667		0.435897	0.488095		0.586957	0.428571		0.5	0.546667
0.666667	0.940476		0.435897	0.535714		0.652174	0.428571		0.5	0.56
0.717949	0.940476		0.461538	0.535714		0.652174	0.467532		0.583333	0.56
0.717949	0.964286		0.461538	0.547619		0.673913	0.467532		0.583333	0.573333
0.846154	0.964286		0.564103	0.547619		0.673913	0.493506		0.6875	0.573333
0.846154	0.988095		0.564103	0.607143		0.695652	0.493506		0.6875	0.693333
0.974359	0.988095		0.589744	0.607143		0.695652	0.571429		0.708333	0.693333
0.974359	1		0.589744	0.619048		0.717391	0.571429		0.708333	0.733333
1	1		0.615385	0.619048		0.717391	0.649351		0.729167	0.733333
			0.615385	0.654762		0.73913	0.649351		0.729167	0.746667
			0.641026	0.654762		0.73913	0.675325		0.75	0.746667
			0.641026	0.714286		0.76087	0.675325		0.75	0.76
			0.666667	0.714286		0.76087	0.688312		0.791667	0.76
			0.666667	0.77381		0.782609	0.688312		0.791667	0.773333
			0.692308	0.77381		0.782609	0.727273		0.854167	0.773333
			0.692308	0.785714		0.804348	0.727273		0.854167	0.813333
			0.717949	0.785714		0.804348	0.766234		0.895833	0.813333
			0.717949	0.821429		0.826087	0.766234		0.895833	0.826667
			0.74359	0.821429		0.869565	0.766234		0.916667	0.826667
			0.74359	0.880952		0.869565	0.831169		0.916667	0.84
			0.769231	0.880952		0.891304	0.831169		0.9375	0.84
			0.769231	0.904762		0.891304	0.883117		0.9375	0.866667
			0.846154	0.904762		0.913043	0.883117		0.958333	0.866667
			0.846154	0.916667		0.913043	0.909091		0.958333	0.88
			0.871795	0.916667		0.934783	0.909091		0.979167	0.88
			0.871795	0.940476		0.934783	0.935065		0.979167	0.893333
			0.948718	0.940476		0.956522	0.935065		1	0.893333
			0.948718	0.988095		0.956522	0.948052		1	1
			0.974359	0.988095		1	0.948052
			0.974359	1		1	1
			1	1

## Sheet: e
COSMIC			CSI:FingerID			CFM-ID			MAGMa+			MetFrag
Ratio of incorrect hits (all queries)	Ratio of correct hits (all queries)		Ratio of incorrect hits (all queries)	Ratio of correct hits (all queries)		Ratio of incorrect hits (all queries)	Ratio of correct hits (all queries)		Ratio of incorrect hits (all queries)	Ratio of correct hits (all queries)		Ratio of incorrect hits (all queries)	Ratio of correct hits (all queries)
0	0.00813008		0	0.00813008		0	0.00813008		0.00813008	0		0	0
0	0.0162602		0	0.0162602		0	0.0162602		0.0162602	0		0.414634	0.585366
0	0.0243902		0.00813008	0.0162602		0	0.0243902		0.0243902	0
0	0.0325203		0.00813008	0.0243902		0.00813008	0.0243902		0.0243902	0.00813008
0	0.0406504		0.0162602	0.0243902		0.0162602	0.0243902		0.0325203	0.00813008
0	0.0487805		0.0162602	0.0325203		0.0243902	0.0243902		0.0406504	0.00813008
0	0.0569106		0.0162602	0.0406504		0.0243902	0.0325203		0.0406504	0.0162602
0	0.0650407		0.0162602	0.0487805		0.0325203	0.0325203		0.0406504	0.0243902
0	0.0731707		0.0162602	0.0569106		0.0406504	0.0325203		0.0487805	0.0243902
0	0.0813008		0.0162602	0.0650407		0.0569106	0.0325203		0.0487805	0.0325203
0	0.0894309		0.0162602	0.0731707		0.0569106	0.0325203		0.0487805	0.0406504
0	0.097561		0.0162602	0.0813008		0.0650407	0.0325203		0.0487805	0.0487805
0	0.105691		0.0162602	0.0894309		0.0650407	0.0406504		0.0569106	0.0487805
0	0.113821		0.0243902	0.0894309		0.0650407	0.0487805		0.0650407	0.0487805
0	0.121951		0.0243902	0.097561		0.0650407	0.0569106		0.0650407	0.0569106
0	0.130081		0.0243902	0.105691		0.0731707	0.0569106		0.0731707	0.0569106
0	0.138211		0.0243902	0.113821		0.0731707	0.0650407		0.0731707	0.0650407
0	0.146341		0.0325203	0.113821		0.0813008	0.0650407		0.0731707	0.0731707
0	0.154472		0.0325203	0.121951		0.0894309	0.0650407		0.0813008	0.0731707
0	0.162602		0.0406504	0.121951		0.097561	0.0650407		0.0813008	0.0813008
0	0.170732		0.0406504	0.130081		0.097561	0.0731707		0.0894309	0.0813008
0	0.178862		0.0487805	0.130081		0.097561	0.0813008		0.0894309	0.0894309
0.00813008	0.178862		0.0487805	0.138211		0.097561	0.0894309		0.0894309	0.097561
0.00813008	0.186992		0.0487805	0.146341		0.097561	0.097561		0.0894309	0.105691
0.00813008	0.195122		0.0569106	0.146341		0.105691	0.105691		0.0894309	0.113821
0.00813008	0.203252		0.0650407	0.146341		0.105691	0.105691		0.097561	0.113821
0.00813008	0.211382		0.0650407	0.154472		0.113821	0.105691		0.097561	0.121951
0.00813008	0.219512		0.0731707	0.154472		0.113821	0.113821		0.097561	0.130081
0.00813008	0.227642		0.0731707	0.162602		0.113821	0.121951		0.097561	0.138211
0.00813008	0.235772		0.0813008	0.162602		0.121951	0.121951		0.097561	0.146341
0.00813008	0.243902		0.0813008	0.170732		0.121951	0.130081		0.097561	0.154472
0.00813008	0.252033		0.0813008	0.178862		0.130081	0.130081		0.097561	0.162602
0.00813008	0.260163		0.0813008	0.186992		0.138211	0.130081		0.097561	0.170732
0.00813008	0.268293		0.0813008	0.195122		0.138211	0.138211		0.097561	0.178862
0.00813008	0.276423		0.0813008	0.203252		0.138211	0.146341		0.105691	0.178862
0.0162602	0.276423		0.0813008	0.211382		0.138211	0.154472		0.113821	0.178862
0.0162602	0.284553		0.0813008	0.219512		0.146341	0.154472		0.113821	0.186992
0.0162602	0.292683		0.0813008	0.227642		0.154472	0.154472		0.121951	0.186992
0.0243902	0.292683		0.0813008	0.235772		0.162602	0.154472		0.130081	0.186992
0.0243902	0.300813		0.0813008	0.243902		0.162602	0.162602		0.130081	0.195122
0.0243902	0.308943		0.0894309	0.243902		0.162602	0.170732		0.130081	0.203252
0.0243902	0.317073		0.0894309	0.252033		0.162602	0.178862		0.138211	0.203252
0.0243902	0.325203		0.097561	0.252033		0.162602	0.186992		0.138211	0.211382
0.0243902	0.333333		0.097561	0.260163		0.170732	0.186992		0.146341	0.211382
0.0243902	0.341463		0.097561	0.268293		0.170732	0.195122		0.146341	0.219512
0.0243902	0.349593		0.105691	0.268293		0.178862	0.195122		0.146341	0.227642
0.0243902	0.357724		0.105691	0.276423		0.178862	0.203252		0.146341	0.235772
0.0243902	0.365854		0.105691	0.284553		0.186992	0.203252		0.154472	0.235772
0.0325203	0.365854		0.113821	0.284553		0.186992	0.211382		0.154472	0.243902
0.0325203	0.373984		0.113821	0.292683		0.195122	0.211382		0.154472	0.252033
0.0325203	0.382114		0.113821	0.300813		0.195122	0.219512		0.162602	0.252033
0.0325203	0.390244		0.121951	0.300813		0.195122	0.227642		0.170732	0.252033
0.0325203	0.398374		0.121951	0.308943		0.195122	0.235772		0.170732	0.260163
0.0325203	0.406504		0.121951	0.317073		0.195122	0.243902		0.178862	0.260163
0.0325203	0.414634		0.121951	0.325203		0.203252	0.243902		0.178862	0.268293
0.0406504	0.414634		0.130081	0.325203		0.203252	0.252033		0.178862	0.276423
0.0487805	0.414634		0.130081	0.333333		0.211382	0.252033		0.178862	0.284553
0.0487805	0.422764		0.138211	0.333333		0.219512	0.252033		0.178862	0.292683
0.0487805	0.430894		0.138211	0.341463		0.219512	0.260163		0.178862	0.300813
0.0487805	0.439024		0.138211	0.349593		0.219512	0.268293		0.178862	0.308943
0.0487805	0.447154		0.138211	0.357724		0.227642	0.268293		0.178862	0.317073
0.0487805	0.455285		0.138211	0.365854		0.235772	0.268293		0.178862	0.325203
0.0487805	0.463415		0.146341	0.365854		0.243902	0.268293		0.178862	0.333333
0.0569106	0.463415		0.146341	0.373984		0.243902	0.276423		0.186992	0.333333
0.0650407	0.463415		0.154472	0.373984		0.243902	0.284553		0.195122	0.333333
0.0650407	0.471545		0.162602	0.373984		0.243902	0.292683		0.195122	0.341463
0.0731707	0.471545		0.170732	0.373984		0.252033	0.292683		0.203252	0.341463
0.0731707	0.479675		0.178862	0.373984		0.252033	0.300813		0.211382	0.341463
0.0731707	0.487805		0.178862	0.382114		0.252033	0.308943		0.219512	0.341463
0.0813008	0.487805		0.178862	0.390244		0.260163	0.308943		0.227642	0.341463
0.0813008	0.495935		0.178862	0.398374		0.260163	0.317073		0.227642	0.349593
0.0813008	0.504065		0.178862	0.406504		0.260163	0.325203		0.235772	0.349593
0.0894309	0.504065		0.178862	0.414634		0.260163	0.333333		0.243902	0.349593
0.0894309	0.512195		0.186992	0.414634		0.260163	0.341463		0.252033	0.349593
0.0894309	0.520325		0.186992	0.422764		0.260163	0.349593		0.260163	0.349593
0.0894309	0.528455		0.195122	0.422764		0.260163	0.357724		0.268293	0.349593
0.097561	0.528455		0.195122	0.430894		0.268293	0.357724		0.268293	0.357724
0.097561	0.536585		0.195122	0.439024		0.268293	0.365854		0.268293	0.365854
0.097561	0.544715		0.195122	0.447154		0.268293	0.373984		0.268293	0.373984
0.097561	0.552846		0.203252	0.447154		0.268293	0.382114		0.268293	0.382114
0.097561	0.560976		0.203252	0.455285		0.268293	0.390244		0.268293	0.390244
0.097561	0.569106		0.203252	0.463415		0.268293	0.398374		0.268293	0.398374
0.105691	0.569106		0.203252	0.471545		0.268293	0.406504		0.268293	0.406504
0.113821	0.569106		0.203252	0.479675		0.276423	0.406504		0.268293	0.414634
0.113821	0.577236		0.203252	0.487805		0.276423	0.414634		0.268293	0.422764
0.113821	0.585366		0.211382	0.487805		0.276423	0.422764		0.276423	0.422764
0.121951	0.585366		0.211382	0.495935		0.284553	0.422764		0.276423	0.430894
0.130081	0.585366		0.211382	0.504065		0.284553	0.430894		0.276423	0.439024
0.138211	0.585366		0.211382	0.512195		0.292683	0.430894		0.276423	0.447154
0.138211	0.593496		0.211382	0.520325		0.292683	0.439024		0.284553	0.447154
0.138211	0.601626		0.211382	0.528455		0.292683	0.447154		0.284553	0.455285
0.146341	0.601626		0.219512	0.528455		0.292683	0.455285		0.292683	0.455285
0.154472	0.601626		0.219512	0.536585		0.300813	0.455285		0.292683	0.463415
0.162602	0.601626		0.227642	0.536585		0.300813	0.463415		0.300813	0.463415
0.162602	0.609756		0.227642	0.544715		0.300813	0.471545		0.308943	0.463415
0.170732	0.609756		0.227642	0.552846		0.300813	0.479675		0.308943	0.471545
0.178862	0.609756		0.227642	0.560976		0.308943	0.479675		0.317073	0.471545
0.178862	0.617886		0.235772	0.560976		0.325203	0.479675		0.325203	0.471545
0.186992	0.617886		0.235772	0.569106		0.325203	0.479675		0.333333	0.471545
0.195122	0.617886		0.235772	0.577236		0.325203	0.487805		0.333333	0.479675
0.195122	0.626016		0.235772	0.585366		0.325203	0.495935		0.333333	0.487805
0.203252	0.626016		0.235772	0.593496		0.325203	0.504065		0.333333	0.495935
0.211382	0.626016		0.235772	0.601626		0.325203	0.512195		0.341463	0.495935
0.211382	0.634146		0.243902	0.601626		0.325203	0.520325		0.349593	0.495935
0.211382	0.642276		0.243902	0.609756		0.333333	0.520325		0.349593	0.504065
0.219512	0.642276		0.243902	0.617886		0.333333	0.528455		0.357724	0.504065
0.227642	0.642276		0.252033	0.617886		0.333333	0.536585		0.357724	0.512195
0.227642	0.650407		0.260163	0.617886		0.333333	0.544715		0.365854	0.512195
0.227642	0.658537		0.268293	0.617886		0.333333	0.552846		0.365854	0.520325
0.235772	0.658537		0.268293	0.626016		0.341463	0.552846		0.365854	0.528455
0.243902	0.658537		0.276423	0.626016		0.341463	0.560976		0.373984	0.528455
0.252033	0.658537		0.276423	0.634146		0.341463	0.569106		0.373984	0.536585
0.260163	0.658537		0.276423	0.642276		0.349593	0.569106		0.382114	0.536585
0.268293	0.658537		0.284553	0.642276		0.349593	0.577236		0.382114	0.544715
0.268293	0.666667		0.292683	0.642276		0.349593	0.585366		0.390244	0.544715
0.268293	0.674797		0.300813	0.642276		0.357724	0.585366		0.390244	0.552846
0.276423	0.674797		0.300813	0.650407		0.357724	0.593496		0.390244	0.560976
0.284553	0.674797		0.300813	0.658537		0.365854	0.593496		0.390244	0.569106
0.292683	0.674797		0.300813	0.666667		0.373984	0.593496		0.390244	0.577236
0.300813	0.674797		0.300813	0.674797		0.373984	0.601626		0.390244	0.585366
0.308943	0.674797		0.308943	0.674797		0.373984	0.609756		0.390244	0.593496
0.308943	0.682927		0.308943	0.682927		0.373984	0.617886		0.390244	0.601626
0.317073	0.682927		0.317073	0.682927		0.373984	0.626016		0.390244	0.609756

## Sheet: f
COSMIC			CSI:FingerID			CFM-ID			MAGMa+			MetFrag
Ratio of incorrect hits (all queries)	Ratio of correct hits (all queries)		Ratio of incorrect hits (all queries)	Ratio of correct hits (all queries)		Ratio of incorrect hits (all queries)	Ratio of correct hits (all queries)		Ratio of incorrect hits (all queries)	Ratio of correct hits (all queries)		Ratio of incorrect hits (all queries)	Ratio of correct hits (all queries)
0	0.00793651		0.00793651	0		0.00787402	0		0.00787402	0		0	0
0	0.015873		0.015873	0		0.015748	0		0.015748	0		0.88189	0.11811
0	0.0238095		0.0238095	0		0.023622	0		0.023622	0
0	0.031746		0.031746	0		0.0314961	0		0.0314961	0
0	0.0396825		0.031746	0.00793651		0.0393701	0		0.0393701	0
0	0.047619		0.0396825	0.00793651		0.0393701	0.00787402		0.0472441	0
0	0.0555556		0.0396825	0.015873		0.0472441	0.00787402		0.0551181	0
0	0.0634921		0.0396825	0.0238095		0.0551181	0.00787402		0.0629921	0
0	0.0714286		0.047619	0.0238095		0.0551181	0.015748		0.0708661	0
0	0.0793651		0.047619	0.031746		0.0629921	0.015748		0.0787402	0
0	0.0873016		0.047619	0.0396825		0.0708661	0.015748		0.0866142	0
0	0.0952381		0.0555556	0.0396825		0.0787402	0.015748		0.0944882	0
0	0.103175		0.0555556	0.047619		0.0866142	0.015748		0.102362	0
0	0.111111		0.0555556	0.0555556		0.0866142	0.023622		0.110236	0
0	0.119048		0.0634921	0.0555556		0.0944882	0.023622		0.11811	0
0.00793651	0.119048		0.0714286	0.0555556		0.110236	0.023622		0.125984	0
0.015873	0.119048		0.0793651	0.0555556		0.110236	0.023622		0.125984	0.00787402
0.0238095	0.119048		0.0873016	0.0555556		0.11811	0.023622		0.133858	0.00787402
0.0238095	0.126984		0.0952381	0.0555556		0.125984	0.023622		0.133858	0.015748
0.0238095	0.134921		0.0952381	0.0634921		0.133858	0.023622		0.141732	0.015748
0.0238095	0.142857		0.103175	0.0634921		0.133858	0.0314961		0.149606	0.015748
0.0238095	0.150794		0.103175	0.0714286		0.141732	0.0314961		0.15748	0.015748
0.031746	0.150794		0.103175	0.0793651		0.149606	0.0314961		0.15748	0.023622
0.031746	0.15873		0.103175	0.0873016		0.15748	0.0314961		0.165354	0.023622
0.031746	0.166667		0.111111	0.0873016		0.165354	0.0314961		0.173228	0.023622
0.031746	0.174603		0.119048	0.0873016		0.173228	0.0314961		0.181102	0.023622
0.0396825	0.174603		0.119048	0.0952381		0.181102	0.0314961		0.188976	0.023622
0.0396825	0.18254		0.126984	0.0952381		0.188976	0.0314961		0.19685	0.023622
0.0396825	0.190476		0.134921	0.0952381		0.19685	0.0314961		0.204724	0.023622
0.047619	0.190476		0.142857	0.0952381		0.204724	0.0314961		0.212598	0.023622
0.047619	0.198413		0.142857	0.103175		0.212598	0.0314961		0.220472	0.023622
0.0555556	0.198413		0.142857	0.111111		0.220472	0.0314961		0.228346	0.023622
0.0634921	0.198413		0.150794	0.111111		0.228346	0.0314961		0.228346	0.0314961
0.0634921	0.206349		0.150794	0.119048		0.23622	0.0314961		0.23622	0.0314961
0.0714286	0.206349		0.15873	0.119048		0.244094	0.0314961		0.244094	0.0314961
0.0793651	0.206349		0.166667	0.119048		0.251969	0.0314961		0.251969	0.0314961
0.0793651	0.214286		0.166667	0.126984		0.259843	0.0314961		0.259843	0.0314961
0.0873016	0.214286		0.174603	0.126984		0.267717	0.0314961		0.267717	0.0314961
0.0952381	0.214286		0.174603	0.134921		0.267717	0.0393701		0.267717	0.0393701
0.0952381	0.222222		0.174603	0.142857		0.275591	0.0393701		0.267717	0.0472441
0.0952381	0.230159		0.174603	0.150794		0.283465	0.0393701		0.275591	0.0472441
0.0952381	0.238095		0.18254	0.150794		0.291339	0.0393701		0.283465	0.0472441
0.103175	0.238095		0.190476	0.150794		0.299213	0.0393701		0.291339	0.0472441
0.103175	0.246032		0.190476	0.15873		0.307087	0.0393701		0.299213	0.0472441
0.103175	0.253968		0.190476	0.166667		0.314961	0.0393701		0.299213	0.0551181
0.103175	0.261905		0.190476	0.174603		0.322835	0.0472441		0.307087	0.0551181
0.111111	0.261905		0.198413	0.174603		0.322835	0.0472441		0.314961	0.0551181
0.111111	0.269841		0.206349	0.174603		0.330709	0.0472441		0.322835	0.0551181
0.119048	0.269841		0.206349	0.18254		0.338583	0.0472441		0.330709	0.0551181
0.119048	0.277778		0.206349	0.190476		0.338583	0.0551181		0.330709	0.0629921
0.119048	0.285714		0.206349	0.198413		0.346457	0.0551181		0.338583	0.0629921
0.126984	0.285714		0.206349	0.206349		0.354331	0.0551181		0.346457	0.0629921
0.134921	0.285714		0.214286	0.206349		0.362205	0.0551181		0.354331	0.0629921
0.134921	0.293651		0.222222	0.206349		0.370079	0.0551181		0.362205	0.0629921
0.142857	0.293651		0.230159	0.206349		0.370079	0.0629921		0.370079	0.0629921
0.150794	0.293651		0.238095	0.206349		0.377953	0.0629921		0.377953	0.0629921
0.150794	0.301587		0.246032	0.206349		0.385827	0.0629921		0.385827	0.0629921
0.150794	0.309524		0.246032	0.214286		0.385827	0.0708661		0.393701	0.0629921
0.15873	0.309524		0.246032	0.222222		0.393701	0.0708661		0.401575	0.0629921
0.15873	0.31746		0.246032	0.230159		0.401575	0.0708661		0.409449	0.0629921
0.166667	0.31746		0.246032	0.238095		0.401575	0.0787402		0.417323	0.0629921
0.166667	0.325397		0.246032	0.246032		0.409449	0.0787402		0.425197	0.0629921
0.166667	0.333333		0.246032	0.253968		0.417323	0.0787402		0.433071	0.0629921
0.166667	0.34127		0.246032	0.261905		0.425197	0.0787402		0.440945	0.0629921
0.166667	0.349206		0.246032	0.269841		0.433071	0.0787402		0.448819	0.0629921
0.174603	0.349206		0.246032	0.277778		0.440945	0.0787402		0.448819	0.0708661
0.18254	0.349206		0.246032	0.285714		0.448819	0.0787402		0.456693	0.0708661
0.18254	0.357143		0.253968	0.285714		0.456693	0.0787402		0.464567	0.0708661
0.190476	0.357143		0.253968	0.293651		0.464567	0.0787402		0.472441	0.0708661
0.198413	0.357143		0.253968	0.301587		0.472441	0.0787402		0.480315	0.0708661
0.198413	0.365079		0.253968	0.309524		0.480315	0.0787402		0.488189	0.0708661
0.206349	0.365079		0.253968	0.31746		0.488189	0.0787402		0.488189	0.0787402
0.206349	0.373016		0.253968	0.325397		0.496063	0.0787402		0.496063	0.0787402
0.206349	0.380952		0.253968	0.333333		0.496063	0.0866142		0.496063	0.0866142
0.206349	0.388889		0.261905	0.333333		0.503937	0.0866142		0.503937	0.0866142
0.214286	0.388889		0.261905	0.34127		0.511811	0.0866142		0.511811	0.0866142
0.222222	0.388889		0.269841	0.34127		0.511811	0.0944882		0.519685	0.0866142
0.222222	0.396825		0.269841	0.349206		0.511811	0.102362		0.527559	0.0866142
0.230159	0.396825		0.269841	0.357143		0.519685	0.102362		0.535433	0.0866142
0.230159	0.404762		0.269841	0.365079		0.527559	0.102362		0.535433	0.0944882
0.238095	0.404762		0.269841	0.373016		0.527559	0.110236		0.543307	0.0944882
0.238095	0.412698		0.269841	0.380952		0.527559	0.11811		0.551181	0.0944882
0.238095	0.420635		0.269841	0.388889		0.535433	0.11811		0.559055	0.0944882
0.238095	0.428571		0.277778	0.388889		0.543307	0.11811		0.566929	0.0944882
0.238095	0.436508		0.285714	0.388889		0.551181	0.11811		0.566929	0.102362
0.246032	0.436508		0.293651	0.388889		0.559055	0.11811		0.574803	0.102362
0.246032	0.444444		0.293651	0.396825		0.566929	0.11811		0.582677	0.102362
0.253968	0.444444		0.293651	0.404762		0.574803	0.11811		0.590551	0.102362
0.261905	0.444444		0.301587	0.404762		0.574803	0.125984		0.598425	0.102362
0.269841	0.444444		0.301587	0.412698		0.582677	0.125984		0.606299	0.102362
0.269841	0.452381		0.301587	0.420635		0.582677	0.133858		0.614173	0.102362
0.269841	0.460317		0.309524	0.420635		0.590551	0.133858		0.622047	0.102362
0.277778	0.460317		0.31746	0.420635		0.590551	0.141732		0.629921	0.102362
0.285714	0.460317		0.31746	0.428571		0.598425	0.141732		0.637795	0.102362
0.293651	0.460317		0.325397	0.428571		0.598425	0.149606		0.645669	0.102362
0.301587	0.460317		0.333333	0.428571		0.598425	0.15748		0.653543	0.102362
0.309524	0.460317		0.34127	0.428571		0.606299	0.15748		0.661417	0.102362
0.31746	0.460317		0.349206	0.428571		0.606299	0.165354		0.669291	0.102362
0.31746	0.468254		0.357143	0.428571		0.614173	0.165354		0.677165	0.102362
0.325397	0.468254		0.365079	0.428571		0.614173	0.173228		0.685039	0.102362
0.333333	0.468254		0.365079	0.436508		0.622047	0.173228		0.692913	0.102362
0.34127	0.468254		0.365079	0.444444		0.629921	0.173228		0.700787	0.102362
0.34127	0.469234		0.373014	0.444444		0.637795	0.173228		0.700787	0.110236
0.34127	0.47619		0.373016	0.444444		0.645669	0.173228		0.708661	0.110236
0.349206	0.47619		0.380952	0.444444		0.653543	0.173228		0.716535	0.110236
0.357143	0.47619		0.380952	0.452381		0.661417	0.173228		0.724409	0.110236
0.365079	0.47619		0.380952	0.460317		0.669291	0.173228		0.724409	0.11811
0.365079	0.484127		0.380952	0.468254		0.669291	0.181102		0.732283	0.11811
0.373016	0.484127		0.388889	0.468254		0.677165	0.181102		0.740157	0.11811
0.380952	0.484127		0.396825	0.468254		0.685039	0.181102		0.748031	0.11811
0.388889	0.484127		0.404762	0.468254		0.685039	0.188976		0.755906	0.11811
0.396825	0.484127		0.412698	0.468254		0.692913	0.188976		0.76378	0.11811
0.404762	0.484127		0.412698	0.47619		0.692913	0.19685		0.771654	0.11811
0.412698	0.484127		0.412698	0.484127		0.700787	0.19685		0.779528	0.11811
0.420635	0.484127		0.420635	0.484127		0.708661	0.19685		0.779528	0.125984
0.428571	0.484127		0.420635	0.492063		0.716535	0.19685		0.787402	0.125984
0.428571	0.492063		0.428571	0.492063		0.724409	0.19685		0.795276	0.125984
0.436508	0.492063		0.436508	0.492063		0.732283	0.19685		0.80315	0.125984
0.444444	0.492063		0.436508	0.5		0.740157	0.19685		0.811024	0.125984
0.444444	0.5		0.444444	0.5		0.748031	0.19685		0.818898	0.125984
0.452381	0.5		0.452381	0.5		0.748031	0.204724		0.826772	0.125984
0.460317	0.5		0.460317	0.5		0.748031	0.212598		0.834646	0.125984
0.468254	0.5		0.468254	0.5		0.755906	0.212598		0.84252	0.125984
0.47619	0.5		0.47619	0.5		0.76378	0.212598		0.850394	0.125984
0.47619	0.507937		0.484127	0.5		0.771654	0.212598		0.858268	0.125984
0.484127	0.507937		0.484127	0.507937		0.779528	0.212598		0.866142	0.125984
0.492063	0.507937		0.492063	0.507937		0.787402	0.212598		0.874016	0.125984

## Sheet: g
	5% FDR	10% FDR	20% FDR	30% FDR
COSMIC	0.276423	0.463415	0.601626	0.674797
CSI:FingerID	0.0162602	0.0162602	0.113821	0.617886
CFM-ID	0.0227273	0.0243902	0.0243902	0.0243902
MAGMa+	0	0	0	0
MetFrag	0	0	0	0
