# Supplementary material for: High-confidence structural annotation of metabolites absent from spectral libraries
Source: Nat Biotechnol. 2021 Oct 14;40(3):411–21. doi: 10.1038/s41587-021-01045-9 (PMC8926923; doi:10.1038/s41587-021-01045-9)
Supplement: Source Data Fig. 3 — Statistical Source Data [file 41587_2021_1045_MOESM7_ESM.xlsx]

## Sheet: a
COSMIC			E-value			CSI:FingerID
False positive rate	True positive rate		False positive rate	True positive rate		False positive rate	True positive rate
0	0.000632911		0	0		0	0.000632911
0.000697837	0.000632911		0.000697837	0		0	0.00316456
0.000697837	0.00506329		0.000697837	0.00316456		0.00139567	0.00316456
0.00209351	0.00506329		0.00279135	0.00316456		0.00139567	0.00822785
0.00209351	0.0101266		0.00279135	0.00443038		0.00209351	0.00822785
0.00279135	0.0101266		0.00348918	0.00443038		0.00209351	0.00886076
0.00279135	0.014557		0.00348918	0.00632911		0.00279135	0.00886076
0.00348918	0.014557		0.00558269	0.00632911		0.00279135	0.0107595
0.00348918	0.0329114		0.00558269	0.00759494		0.00348918	0.0107595
0.00558269	0.0329114		0.00628053	0.00759494		0.00348918	0.0139241
0.00558269	0.0360759		0.00628053	0.0101266		0.00418702	0.0139241
0.00628053	0.0360759		0.00697837	0.0101266		0.00418702	0.0158228
0.00628053	0.0462025		0.00697837	0.014557		0.00488486	0.0158228
0.00697837	0.0462025		0.0076762	0.014557		0.00488486	0.0183544
0.00697837	0.0481013		0.0076762	0.0170886		0.00697837	0.0183544
0.0076762	0.0481013		0.00837404	0.0170886		0.00697837	0.0196203
0.0076762	0.0537975		0.00837404	0.0189873		0.0076762	0.0196203
0.00837404	0.0537975		0.00907188	0.0189873		0.0076762	0.0208861
0.00837404	0.0556962		0.00907188	0.0196203		0.00837404	0.0208861
0.00907188	0.0556962		0.00976971	0.0196203		0.00837404	0.0253165
0.00907188	0.0588608		0.00976971	0.028481		0.0111654	0.0253165
0.00976971	0.0588608		0.0104676	0.028481		0.0111654	0.0272152
0.00976971	0.0683544		0.0104676	0.0291139		0.0118632	0.0272152
0.0104676	0.0683544		0.0111654	0.0291139		0.0118632	0.0278481
0.0104676	0.093038		0.0111654	0.0316456		0.0125611	0.0278481
0.0111654	0.093038		0.0125611	0.0316456		0.0125611	0.028481
0.0111654	0.0943038		0.0125611	0.0335443		0.0139567	0.028481
0.0118632	0.0943038		0.0139567	0.0335443		0.0139567	0.0291139
0.0118632	0.0974684		0.0139567	0.0367089		0.0146546	0.0291139
0.0125611	0.0974684		0.0153524	0.0367089		0.0146546	0.0316456
0.0125611	0.0981013		0.0153524	0.0386076		0.0153524	0.0316456
0.0132589	0.0981013		0.0160502	0.0386076		0.0153524	0.0322785
0.0132589	0.101266		0.0160502	0.0424051		0.0160502	0.0322785
0.0139567	0.101266		0.0174459	0.0424051		0.0160502	0.0341772
0.0139567	0.101899		0.0174459	0.043038		0.0167481	0.0341772
0.0146546	0.101899		0.0181438	0.043038		0.0167481	0.0348101
0.0146546	0.106962		0.0181438	0.0436709		0.0174459	0.0348101
0.0153524	0.106962		0.0188416	0.0436709		0.0174459	0.0373418
0.0153524	0.116456		0.0188416	0.0449367		0.0195394	0.0373418
0.0160502	0.116456		0.0195394	0.0449367		0.0195394	0.0392405
0.0160502	0.117089		0.0195394	0.05		0.0202373	0.0392405
0.0174459	0.117089		0.0202373	0.05		0.0202373	0.0398734
0.0174459	0.117722		0.0202373	0.0512658		0.0216329	0.0398734
0.0181438	0.117722		0.0209351	0.0512658		0.0216329	0.0405063
0.0181438	0.11962		0.0209351	0.0518987		0.0223308	0.0405063
0.0195394	0.11962		0.0223308	0.0518987		0.0223308	0.0417722
0.0195394	0.122785		0.0223308	0.0531646		0.0230286	0.0417722
0.0202373	0.122785		0.0230286	0.0531646		0.0230286	0.0424051
0.0202373	0.123418		0.0230286	0.0544304		0.0244243	0.0424051
0.0209351	0.123418		0.02582	0.0544304		0.0244243	0.0449367
0.0209351	0.133544		0.02582	0.064557		0.0251221	0.0449367
0.0216329	0.133544		0.0272156	0.064557		0.0251221	0.0455696
0.0216329	0.134177		0.0272156	0.0677215		0.02582	0.0455696
0.0223308	0.134177		0.0279135	0.0677215		0.02582	0.0462025
0.0223308	0.144304		0.0279135	0.0689873		0.0265178	0.0462025
0.0237264	0.144304		0.0286113	0.0689873		0.0265178	0.0468354
0.0237264	0.14557		0.0286113	0.0708861		0.0286113	0.0468354
0.0244243	0.14557		0.0293091	0.0708861		0.0286113	0.0506329
0.0244243	0.151266		0.0293091	0.0727848		0.0293091	0.0506329
0.0251221	0.151266		0.030007	0.0727848		0.0293091	0.0512658
0.0251221	0.155696		0.030007	0.0740506		0.030007	0.0512658
0.02582	0.155696		0.0314027	0.0740506		0.030007	0.0531646
0.02582	0.160127		0.0314027	0.0746835		0.0327983	0.0531646
0.0265178	0.160127		0.0321005	0.0746835		0.0327983	0.056962
0.0265178	0.16519		0.0321005	0.078481		0.0355897	0.056962
0.0279135	0.16519		0.0334962	0.078481		0.0355897	0.0575949
0.0279135	0.168987		0.0334962	0.0791139		0.0362875	0.0575949
0.0286113	0.168987		0.034194	0.0791139		0.0362875	0.0582278
0.0286113	0.173418		0.034194	0.0797468		0.0369853	0.0582278
0.0293091	0.173418		0.0348918	0.0797468		0.0369853	0.0594937
0.0293091	0.175316		0.0348918	0.0835443		0.0376832	0.0594937
0.030007	0.175316		0.0362875	0.0835443		0.0376832	0.064557
0.030007	0.175949		0.0362875	0.0841772		0.038381	0.064557
0.0307048	0.175949		0.0369853	0.0841772		0.038381	0.0658228
0.0307048	0.183544		0.0369853	0.0860759		0.0390789	0.0658228
0.0314027	0.183544		0.0376832	0.0860759		0.0390789	0.0689873
0.0314027	0.186076		0.0376832	0.0867089		0.0397767	0.0689873
0.0321005	0.186076		0.038381	0.0867089		0.0397767	0.0721519
0.0321005	0.186709		0.038381	0.0873418		0.0404745	0.0721519
0.0334962	0.186709		0.0390789	0.0873418		0.0404745	0.0727848
0.0334962	0.187342		0.0390789	0.0886076		0.0411724	0.0727848
0.034194	0.187342		0.0397767	0.0886076		0.0411724	0.0734177
0.034194	0.188608		0.0397767	0.0981013		0.0418702	0.0734177
0.0348918	0.188608		0.0404745	0.0981013		0.0418702	0.0759494
0.0348918	0.190506		0.0404745	0.0993671		0.042568	0.0759494
0.0355897	0.190506		0.0418702	0.0993671		0.042568	0.0772152
0.0355897	0.191139		0.0418702	0.1		0.0432659	0.0772152
0.0362875	0.191139		0.0432659	0.1		0.0432659	0.0797468
0.0362875	0.197468		0.0432659	0.108861		0.0439637	0.0797468
0.0369853	0.197468		0.0453594	0.108861		0.0439637	0.0810127
0.0369853	0.198101		0.0453594	0.113291		0.0453594	0.0810127
0.0376832	0.198101		0.0460572	0.113291		0.0453594	0.0816456
0.0376832	0.200633		0.0460572	0.114557		0.0460572	0.0816456
0.038381	0.200633		0.0467551	0.114557		0.0460572	0.0829114
0.038381	0.207595		0.0467551	0.116456		0.0467551	0.0829114
0.0390789	0.207595		0.0474529	0.116456		0.0467551	0.085443
0.0390789	0.209494		0.0474529	0.117722		0.0474529	0.085443
0.0397767	0.209494		0.0502442	0.117722		0.0474529	0.0886076
0.0397767	0.212025		0.0502442	0.118987		0.0481507	0.0886076
0.0404745	0.212025		0.0509421	0.118987		0.0481507	0.0892405
0.0404745	0.21519		0.0509421	0.11962		0.0495464	0.0892405
0.0411724	0.21519		0.0516399	0.11962		0.0495464	0.0911392
0.0411724	0.215823		0.0516399	0.121519		0.0502442	0.0911392
0.042568	0.215823		0.0523378	0.121519		0.0502442	0.0968354
0.042568	0.221519		0.0523378	0.124684		0.0509421	0.0968354
0.0432659	0.221519		0.0530356	0.124684		0.0509421	0.0981013
0.0432659	0.224051		0.0530356	0.125316		0.0523378	0.0981013
0.0439637	0.224051		0.0537334	0.125316		0.0523378	0.0987342
0.0439637	0.225949		0.0537334	0.125949		0.0530356	0.0987342
0.0453594	0.225949		0.0544313	0.125949		0.0530356	0.0993671
0.0453594	0.231013		0.0544313	0.126582		0.0537334	0.0993671
0.0467551	0.231013		0.0558269	0.126582		0.0537334	0.108228
0.0467551	0.234177		0.0558269	0.127215		0.0551291	0.108228
0.0474529	0.234177		0.0565248	0.127215		0.0551291	0.108861
0.0474529	0.237342		0.0565248	0.129747		0.0565248	0.108861
0.0488486	0.237342		0.0579204	0.129747		0.0565248	0.113291
0.0488486	0.25		0.0579204	0.134177		0.0572226	0.113291
0.0495464	0.25		0.0586183	0.134177		0.0572226	0.11519
0.0495464	0.250633		0.0586183	0.136709		0.0579204	0.11519
0.0502442	0.250633		0.0593161	0.136709		0.0579204	0.118354
0.0502442	0.263291		0.0593161	0.137342		0.0586183	0.118354
0.0509421	0.263291		0.060014	0.137342		0.0586183	0.118987
0.0509421	0.268354		0.060014	0.139241		0.0593161	0.118987
0.0516399	0.268354		0.0614096	0.139241		0.0593161	0.123418
0.0516399	0.275949		0.0614096	0.140506		0.0607118	0.123418
0.0530356	0.275949		0.0621075	0.140506		0.0607118	0.125316
0.0530356	0.276582		0.0621075	0.141139		0.0621075	0.125316
0.0537334	0.276582		0.064201	0.141139		0.0621075	0.131646
0.0537334	0.281013		0.064201	0.144304		0.064201	0.131646
0.0544313	0.281013		0.0648988	0.144304		0.064201	0.133544
0.0544313	0.290506		0.0648988	0.146835		0.0648988	0.133544
0.0551291	0.290506		0.0662945	0.146835		0.0648988	0.136076
0.0551291	0.3		0.0662945	0.148734		0.0655967	0.136076
0.0558269	0.3		0.0669923	0.148734		0.0655967	0.141772
0.0558269	0.301899		0.0669923	0.149367		0.0662945	0.141772
0.0565248	0.301899		0.0676902	0.149367		0.0662945	0.142405
0.0565248	0.305696		0.0676902	0.15		0.0669923	0.142405
0.0572226	0.305696		0.068388	0.15		0.0669923	0.144937
0.0572226	0.306329		0.068388	0.151266		0.0676902	0.144937
0.0586183	0.306329		0.0690858	0.151266		0.0676902	0.146203
0.0586183	0.310127		0.0690858	0.151899		0.0697837	0.146203
0.0593161	0.310127		0.0697837	0.151899		0.0697837	0.147468
0.0593161	0.312658		0.0697837	0.155696		0.0711793	0.147468
0.060014	0.312658		0.0704815	0.155696		0.0711793	0.148101
0.060014	0.31519		0.0704815	0.158228		0.0718772	0.148101
0.0607118	0.31519		0.0711793	0.158228		0.0718772	0.15
0.0607118	0.317089		0.0711793	0.159494		0.072575	0.15
0.0614096	0.317089		0.072575	0.159494		0.072575	0.150633
0.0614096	0.31962		0.072575	0.160127		0.0732729	0.150633
0.0628053	0.31962		0.0739707	0.160127		0.0732729	0.151266
0.0628053	0.320886		0.0739707	0.162658		0.0739707	0.151266
0.0635031	0.320886		0.0746685	0.162658		0.0739707	0.15443
0.0635031	0.321519		0.0746685	0.164557		0.0746685	0.15443
0.0655967	0.321519		0.0753664	0.164557		0.0746685	0.156329
0.0655967	0.326582		0.0753664	0.166456		0.0760642	0.156329
0.0669923	0.326582		0.0760642	0.166456		0.0760642	0.158861
0.0669923	0.327215		0.0760642	0.167089		0.076762	0.158861
0.0676902	0.327215		0.0774599	0.167089		0.076762	0.159494
0.0676902	0.328481		0.0774599	0.167722		0.0774599	0.159494
0.068388	0.328481		0.0788555	0.167722		0.0774599	0.162658
0.068388	0.329114		0.0788555	0.168987		0.0781577	0.162658
0.0697837	0.329114		0.0795534	0.168987		0.0781577	0.163291
0.0697837	0.33038		0.0795534	0.172785		0.0823447	0.163291
0.0704815	0.33038		0.0802512	0.172785		0.0823447	0.163924
0.0704815	0.331013		0.0802512	0.173418		0.0830426	0.163924
0.072575	0.331013		0.0816469	0.173418		0.0830426	0.164557
0.072575	0.33481		0.0816469	0.174684		0.0851361	0.164557
0.0732729	0.33481		0.0830426	0.174684		0.0851361	0.167722
0.0732729	0.338608		0.0830426	0.176582		0.0865318	0.167722
0.0739707	0.338608		0.0837404	0.176582		0.0865318	0.16962
0.0739707	0.34557		0.0837404	0.179747		0.0872296	0.16962
0.0753664	0.34557		0.0844382	0.179747		0.0872296	0.170253
0.0753664	0.351899		0.0844382	0.181646		0.0879274	0.170253
0.0760642	0.351899		0.0851361	0.181646		0.0879274	0.173418
0.0760642	0.356329		0.0851361	0.182911		0.0886253	0.173418
0.076762	0.356329		0.0865318	0.182911		0.0886253	0.174051
0.076762	0.358861		0.0865318	0.184177		0.0893231	0.174051
0.0774599	0.358861		0.0872296	0.184177		0.0893231	0.174684
0.0774599	0.361392		0.0872296	0.186709		0.0900209	0.174684
0.0781577	0.361392		0.0879274	0.186709		0.0900209	0.175316
0.0781577	0.363291		0.0879274	0.189873		0.0907188	0.175316
0.0788555	0.363291		0.0893231	0.189873		0.0907188	0.175949
0.0788555	0.364557		0.0893231	0.190506		0.0914166	0.175949
0.0795534	0.364557		0.0900209	0.190506		0.0914166	0.178481
0.0795534	0.368987		0.0900209	0.191139		0.0921144	0.178481
0.0802512	0.368987		0.0907188	0.191139		0.0921144	0.18038
0.0802512	0.370253		0.0907188	0.199367		0.0928123	0.18038
0.0809491	0.370253		0.0914166	0.199367		0.0928123	0.181013
0.0809491	0.372785		0.0914166	0.2		0.0949058	0.181013
0.0816469	0.372785		0.0921144	0.2		0.0949058	0.182278
0.0816469	0.375949		0.0921144	0.201899		0.0956036	0.182278
0.0837404	0.375949		0.0928123	0.201899		0.0956036	0.186076
0.0837404	0.377215		0.0928123	0.203797		0.0963015	0.186076
0.0844382	0.377215		0.0935101	0.203797		0.0963015	0.188608
0.0844382	0.377848		0.0935101	0.207595		0.0969993	0.188608
0.0851361	0.377848		0.0956036	0.207595		0.0969993	0.189873
0.0851361	0.379747		0.0956036	0.209494		0.0976971	0.189873
0.0858339	0.379747		0.098395	0.209494		0.0976971	0.190506
0.0858339	0.386709		0.098395	0.211392		0.0990928	0.190506
0.0865318	0.386709		0.0990928	0.211392		0.0990928	0.191772
0.0865318	0.396835		0.0990928	0.212025		0.101186	0.191772
0.0872296	0.396835		0.0997906	0.212025		0.101186	0.193038
0.0872296	0.402532		0.0997906	0.213291		0.101884	0.193038
0.0879274	0.402532		0.101186	0.213291		0.101884	0.196835
0.0879274	0.403165		0.101186	0.218987		0.103978	0.196835
0.0886253	0.403165		0.101884	0.218987		0.103978	0.201899
0.0886253	0.403797		0.101884	0.222785		0.104676	0.201899
0.0893231	0.403797		0.102582	0.222785		0.104676	0.20443
0.0893231	0.405696		0.102582	0.225949		0.106071	0.20443
0.0907188	0.405696		0.10328	0.225949		0.106071	0.210759
0.0907188	0.409494		0.10328	0.226582		0.108165	0.210759
0.0914166	0.409494		0.103978	0.226582		0.108165	0.211392
0.0914166	0.417089		0.103978	0.227848		0.10956	0.211392
0.0935101	0.417089		0.104676	0.227848		0.10956	0.213291
0.0935101	0.41962		0.104676	0.231013		0.110258	0.213291
0.094208	0.41962		0.105373	0.231013		0.110258	0.214557
0.094208	0.420886		0.105373	0.232278		0.110956	0.214557
0.0949058	0.420886		0.107467	0.232278		0.110956	0.21519
0.0949058	0.429747		0.107467	0.23481		0.111654	0.21519
0.0956036	0.429747		0.108863	0.23481		0.111654	0.217722
0.0956036	0.432911		0.108863	0.236076		0.11305	0.217722
0.0963015	0.432911		0.10956	0.236076		0.11305	0.222152
0.0963015	0.440506		0.10956	0.236709		0.114445	0.222152
0.0969993	0.440506		0.110956	0.236709		0.114445	0.224684
0.0969993	0.451899		0.110956	0.237975		0.115143	0.224684
0.0976971	0.451899		0.111654	0.237975		0.115143	0.225316
0.0976971	0.45443		0.111654	0.240506		0.116539	0.225316
0.098395	0.45443		0.11305	0.240506		0.116539	0.229747
0.098395	0.455063		0.11305	0.241772		0.117934	0.229747
0.0990928	0.455063		0.113747	0.241772		0.117934	0.23038
0.0990928	0.455696		0.113747	0.246203		0.118632	0.23038
0.0997906	0.455696		0.115841	0.246203		0.118632	0.231646
0.0997906	0.456329		0.115841	0.246835		0.120028	0.231646
0.100488	0.456329		0.116539	0.246835		0.120028	0.23481
0.100488	0.458861		0.116539	0.247468		0.120726	0.23481
0.101186	0.458861		0.117237	0.247468		0.120726	0.236076
0.101186	0.460759		0.117237	0.253797		0.122121	0.236076
0.101884	0.460759		0.120028	0.253797		0.122121	0.236709
0.101884	0.462658		0.120028	0.255696		0.122819	0.236709
0.102582	0.462658		0.121424	0.255696		0.122819	0.238608
0.102582	0.463924		0.121424	0.256962		0.124913	0.238608
0.103978	0.463924		0.122121	0.256962		0.124913	0.239873
0.103978	0.468354		0.122121	0.259494		0.125611	0.239873
0.105373	0.468354		0.122819	0.259494		0.125611	0.242405
0.105373	0.470253		0.122819	0.261392		0.127006	0.242405
0.106071	0.470253		0.124215	0.261392		0.127006	0.243038
0.106071	0.472152		0.124215	0.262658		0.127704	0.243038
0.106769	0.472152		0.124913	0.262658		0.127704	0.244937
0.106769	0.475949		0.124913	0.263291		0.1291	0.244937
0.107467	0.475949		0.125611	0.263291		0.1291	0.246203
0.107467	0.476582		0.125611	0.26519		0.131891	0.246203
0.108165	0.476582		0.127006	0.26519		0.131891	0.248734
0.108165	0.477848		0.127006	0.266456		0.132589	0.248734
0.108863	0.477848		0.127704	0.266456		0.132589	0.25
0.108863	0.478481		0.127704	0.267089		0.133287	0.25
0.10956	0.478481		0.128402	0.267089		0.133287	0.251266
0.10956	0.479114		0.128402	0.267722		0.133985	0.251266
0.110258	0.479114		0.1291	0.267722		0.133985	0.252532
0.110258	0.48038		0.1291	0.268354		0.134682	0.252532
0.110956	0.48038		0.129798	0.268354		0.134682	0.25443
0.110956	0.482278		0.129798	0.268987		0.13538	0.25443
0.112352	0.482278		0.130495	0.268987		0.13538	0.255063
0.112352	0.482911		0.130495	0.270253		0.136078	0.255063
0.11305	0.482911		0.131193	0.270253		0.136078	0.256962
0.11305	0.485443		0.131193	0.272152		0.136776	0.256962
0.113747	0.485443		0.131891	0.272152		0.136776	0.257595
0.113747	0.486709		0.131891	0.273418		0.137474	0.257595
0.115841	0.486709		0.133287	0.273418		0.137474	0.258228
0.115841	0.489241		0.133287	0.278481		0.138172	0.258228
0.117237	0.489241		0.134682	0.278481		0.138172	0.260759
0.117237	0.490506		0.134682	0.279747		0.139567	0.260759
0.11933	0.490506		0.136078	0.279747		0.139567	0.26519
0.11933	0.492405		0.136078	0.28038		0.140963	0.26519
0.120028	0.492405		0.136776	0.28038		0.140963	0.267722
0.120028	0.494304		0.136776	0.281013		0.141661	0.267722
0.121424	0.494304		0.139567	0.281013		0.141661	0.268354
0.121424	0.49557		0.139567	0.282911		0.142359	0.268354
0.122819	0.49557		0.140265	0.282911		0.142359	0.26962
0.122819	0.496835		0.140265	0.28481		0.143754	0.26962
0.123517	0.496835		0.140963	0.28481		0.143754	0.270886
0.123517	0.501266		0.140963	0.286709		0.144452	0.270886
0.126308	0.501266		0.141661	0.286709		0.144452	0.275316
0.126308	0.505063		0.141661	0.287975		0.146546	0.275316
0.127006	0.505063		0.143057	0.287975		0.146546	0.276582
0.127006	0.509494		0.143057	0.292405		0.147941	0.276582
0.127704	0.509494		0.143754	0.292405		0.147941	0.277848
0.127704	0.510759		0.143754	0.293671		0.150035	0.277848
0.1291	0.510759		0.144452	0.293671		0.150035	0.278481
0.1291	0.512658		0.144452	0.294304		0.151431	0.278481
0.129798	0.512658		0.146546	0.294304		0.151431	0.281013
0.129798	0.513291		0.146546	0.294937		0.152128	0.281013
0.131193	0.513291		0.147244	0.294937		0.152128	0.282278
0.131193	0.515823		0.147244	0.29557		0.152826	0.282278
0.132589	0.515823		0.147941	0.29557		0.152826	0.288608
0.132589	0.518354		0.147941	0.296203		0.154222	0.288608
0.133287	0.518354		0.148639	0.296203		0.154222	0.289873
0.133287	0.520253		0.148639	0.296835		0.15492	0.289873
0.133985	0.520253		0.149337	0.296835		0.15492	0.291772
0.133985	0.521519		0.149337	0.298734		0.155618	0.291772
0.134682	0.521519		0.151431	0.298734		0.155618	0.292405
0.134682	0.522152		0.151431	0.3		0.156315	0.292405
0.136078	0.522152		0.152128	0.3		0.156315	0.29557
0.136078	0.522785		0.152128	0.303797		0.157013	0.29557
0.137474	0.522785		0.153524	0.303797		0.157013	0.296203
0.137474	0.524684		0.153524	0.306329		0.159107	0.296203
0.138172	0.524684		0.154222	0.306329		0.159107	0.296835
0.138172	0.526582		0.154222	0.309494		0.159805	0.296835
0.13887	0.526582		0.15492	0.309494		0.159805	0.299367
0.13887	0.527215		0.15492	0.315823		0.1612	0.299367
0.139567	0.527215		0.155618	0.315823		0.1612	0.3
0.139567	0.529114		0.155618	0.317722		0.161898	0.3
0.140265	0.529114		0.156315	0.317722		0.161898	0.301266
0.140265	0.53038		0.156315	0.320253		0.162596	0.301266
0.141661	0.53038		0.157013	0.320253		0.162596	0.301899
0.141661	0.533544		0.157013	0.323418		0.163992	0.301899
0.143057	0.533544		0.157711	0.323418		0.163992	0.302532
0.143057	0.53481		0.157711	0.325949		0.164689	0.302532
0.144452	0.53481		0.158409	0.325949		0.164689	0.30443
0.144452	0.536076		0.158409	0.327848		0.165387	0.30443
0.14515	0.536076		0.159107	0.327848		0.165387	0.305063
0.14515	0.537975		0.159107	0.329114		0.166783	0.305063
0.145848	0.537975		0.159805	0.329114		0.166783	0.306962
0.145848	0.538608		0.159805	0.339241		0.169574	0.306962
0.146546	0.538608		0.160502	0.339241		0.169574	0.310759
0.146546	0.540506		0.160502	0.340506		0.17097	0.310759
0.147244	0.540506		0.161898	0.340506		0.17097	0.31519
0.147244	0.543671		0.161898	0.344937		0.171668	0.31519
0.147941	0.543671		0.162596	0.344937		0.171668	0.317089
0.147941	0.54557		0.162596	0.34557		0.172366	0.317089
0.149337	0.54557		0.163992	0.34557		0.172366	0.317722
0.149337	0.546203		0.163992	0.346203		0.173064	0.317722
0.150035	0.546203		0.164689	0.346203		0.173064	0.321519
0.150035	0.548734		0.164689	0.348101		0.174459	0.321519
0.150733	0.548734		0.166085	0.348101		0.174459	0.322785
0.150733	0.550633		0.166085	0.351899		0.175157	0.322785
0.151431	0.550633		0.166783	0.351899		0.175157	0.324684
0.151431	0.552532		0.166783	0.355696		0.175855	0.324684
0.152128	0.552532		0.167481	0.355696		0.175855	0.327848
0.152128	0.553797		0.167481	0.358228		0.176553	0.327848
0.153524	0.553797		0.168876	0.358228		0.176553	0.328481
0.153524	0.55443		0.168876	0.359494		0.177948	0.328481
0.154222	0.55443		0.169574	0.359494		0.177948	0.329114
0.154222	0.557595		0.169574	0.368354		0.179344	0.329114
0.156315	0.557595		0.170272	0.368354		0.179344	0.329747
0.156315	0.558861		0.170272	0.368987		0.18074	0.329747
0.157013	0.558861		0.171668	0.368987		0.18074	0.33038
0.157013	0.564557		0.171668	0.370253		0.181438	0.33038
0.157711	0.564557		0.172366	0.370253		0.181438	0.337342
0.157711	0.56519		0.172366	0.370886		0.182135	0.337342
0.158409	0.56519		0.173064	0.370886		0.182135	0.338608
0.158409	0.567089		0.173064	0.372785		0.182833	0.338608
0.159107	0.567089		0.173761	0.372785		0.182833	0.341139
0.159107	0.568354		0.173761	0.373418		0.183531	0.341139
0.1612	0.568354		0.174459	0.373418		0.183531	0.344304
0.1612	0.570253		0.174459	0.374051		0.184229	0.344304
0.161898	0.570253		0.175157	0.374051		0.184229	0.348101
0.161898	0.572152		0.175157	0.378481		0.184927	0.348101
0.163992	0.572152		0.177251	0.378481		0.184927	0.355063
0.163992	0.572785		0.177251	0.381013		0.185625	0.355063
0.164689	0.572785		0.178646	0.381013		0.185625	0.358228
0.164689	0.573418		0.178646	0.382278		0.18702	0.358228
0.165387	0.573418		0.179344	0.382278		0.18702	0.358861
0.165387	0.574684		0.179344	0.383544		0.187718	0.358861
0.166085	0.574684		0.180042	0.383544		0.187718	0.360127
0.166085	0.575316		0.180042	0.384177		0.188416	0.360127
0.166783	0.575316		0.18074	0.384177		0.188416	0.360759
0.166783	0.576582		0.18074	0.387975		0.189114	0.360759
0.168876	0.576582		0.181438	0.387975		0.189114	0.362025
0.168876	0.578481		0.181438	0.388608		0.189812	0.362025
0.169574	0.578481		0.182833	0.388608		0.189812	0.363291
0.169574	0.579747		0.182833	0.392405		0.191905	0.363291
0.170272	0.579747		0.183531	0.392405		0.191905	0.363924
0.170272	0.582911		0.183531	0.393038		0.193301	0.363924
0.17097	0.582911		0.184927	0.393038		0.193301	0.364557
0.17097	0.584177		0.184927	0.393671		0.193999	0.364557
0.171668	0.584177		0.185625	0.393671		0.193999	0.366456
0.171668	0.587975		0.185625	0.394304		0.196092	0.366456
0.172366	0.587975		0.186322	0.394304		0.196092	0.367089
0.172366	0.589241		0.186322	0.396835		0.198186	0.367089
0.173064	0.589241		0.18702	0.396835		0.198186	0.368987
0.173064	0.591139		0.18702	0.397468		0.198883	0.368987
0.173761	0.591139		0.187718	0.397468		0.198883	0.36962
0.173761	0.594304		0.187718	0.398101		0.199581	0.36962
0.174459	0.594304		0.188416	0.398101		0.199581	0.370253
0.174459	0.601266		0.188416	0.398734		0.200279	0.370253
0.175157	0.601266		0.190509	0.398734		0.200279	0.374051
0.175157	0.603165		0.190509	0.401899		0.200977	0.374051
0.175855	0.603165		0.191905	0.401899		0.200977	0.375316
0.175855	0.603797		0.191905	0.403165		0.201675	0.375316
0.176553	0.603797		0.192603	0.403165		0.201675	0.376582
0.176553	0.606962		0.192603	0.405696		0.202373	0.376582
0.177251	0.606962		0.193301	0.405696		0.202373	0.378481
0.177251	0.607595		0.193301	0.406962		0.20307	0.378481
0.177948	0.607595		0.196092	0.406962		0.20307	0.379114
0.177948	0.609494		0.196092	0.409494		0.204466	0.379114
0.180042	0.609494		0.19679	0.409494		0.204466	0.381646
0.180042	0.610759		0.19679	0.414557		0.205862	0.381646
0.181438	0.610759		0.198186	0.414557		0.205862	0.382911
0.181438	0.611392		0.198186	0.417089		0.20656	0.382911
0.183531	0.611392		0.198883	0.417089		0.20656	0.385443
0.183531	0.612025		0.198883	0.417722		0.208653	0.385443
0.184229	0.612025		0.200279	0.417722		0.208653	0.386709
0.184229	0.613924		0.200279	0.420886		0.209351	0.386709
0.185625	0.613924		0.200977	0.420886		0.209351	0.392405
0.185625	0.614557		0.200977	0.425949		0.210049	0.392405
0.18702	0.614557		0.201675	0.425949		0.210049	0.393038
0.18702	0.616456		0.201675	0.427215		0.210747	0.393038
0.189114	0.616456		0.20307	0.427215		0.210747	0.398101
0.189114	0.617722		0.20307	0.429114		0.21284	0.398101
0.190509	0.617722		0.203768	0.429114		0.21284	0.398734
0.190509	0.618354		0.203768	0.432911		0.213538	0.398734
0.191905	0.618354		0.205164	0.432911		0.213538	0.4
0.191905	0.620253		0.205164	0.433544		0.214934	0.4
0.192603	0.620253		0.205862	0.433544		0.214934	0.400633
0.192603	0.620886		0.205862	0.43481		0.215632	0.400633
0.193301	0.620886		0.20656	0.43481		0.215632	0.401266
0.193301	0.622152		0.20656	0.436076		0.216329	0.401266
0.193999	0.622152		0.207258	0.436076		0.216329	0.403165
0.193999	0.624684		0.207258	0.441139		0.217027	0.403165
0.195394	0.624684		0.207955	0.441139		0.217027	0.405063
0.195394	0.627215		0.207955	0.444937		0.217725	0.405063
0.196092	0.627215		0.208653	0.444937		0.217725	0.406329
0.196092	0.629114		0.208653	0.448101		0.218423	0.406329
0.197488	0.629114		0.210049	0.448101		0.218423	0.408861
0.197488	0.631013		0.210049	0.451266		0.219121	0.408861
0.199581	0.631013		0.210747	0.451266		0.219121	0.411392
0.199581	0.632278		0.210747	0.456329		0.219819	0.411392
0.202373	0.632278		0.211445	0.456329		0.219819	0.412025
0.202373	0.634177		0.211445	0.458228		0.220516	0.412025
0.20307	0.634177		0.212142	0.458228		0.220516	0.413924
0.20307	0.63481		0.212142	0.459494		0.221214	0.413924
0.203768	0.63481		0.21284	0.459494		0.221214	0.414557
0.203768	0.636709		0.21284	0.462025		0.22261	0.414557
0.204466	0.636709		0.213538	0.462025		0.22261	0.416456
0.204466	0.637975		0.213538	0.462658		0.224006	0.416456
0.20656	0.637975		0.214236	0.462658		0.224006	0.417722
0.20656	0.639241		0.214236	0.467722		0.225401	0.417722
0.207258	0.639241		0.215632	0.467722		0.225401	0.41962
0.207258	0.641139		0.215632	0.468987		0.226099	0.41962
0.207955	0.641139		0.217027	0.468987		0.226099	0.420253
0.207955	0.643671		0.217027	0.46962		0.227495	0.420253
0.208653	0.643671		0.217725	0.46962		0.227495	0.422152
0.208653	0.644937		0.217725	0.471519		0.22889	0.422152
0.209351	0.644937		0.218423	0.471519		0.22889	0.422785
0.209351	0.64557		0.218423	0.472152		0.229588	0.422785
0.210049	0.64557		0.219819	0.472152		0.229588	0.424051
0.210049	0.646835		0.219819	0.477215		0.230286	0.424051
0.210747	0.646835		0.220516	0.477215		0.230286	0.425316
0.210747	0.648101		0.220516	0.482278		0.231682	0.425316
0.211445	0.648101		0.221214	0.482278		0.231682	0.426582
0.211445	0.648734		0.221214	0.486709		0.233077	0.426582
0.212142	0.648734		0.221912	0.486709		0.233077	0.427215
0.212142	0.650633		0.221912	0.487975		0.233775	0.427215
0.214934	0.650633		0.22261	0.487975		0.233775	0.427848
0.214934	0.651266		0.22261	0.489241		0.234473	0.427848
0.217725	0.651266		0.223308	0.489241		0.234473	0.428481
0.217725	0.651899		0.223308	0.491772		0.236567	0.428481
0.218423	0.651899		0.224006	0.491772		0.236567	0.429114
0.218423	0.653165		0.224006	0.494304		0.23866	0.429114
0.220516	0.653165		0.224703	0.494304		0.23866	0.431013
0.220516	0.655696		0.224703	0.49557		0.239358	0.431013
0.22261	0.655696		0.225401	0.49557		0.239358	0.431646
0.22261	0.658228		0.225401	0.498734		0.241452	0.431646
0.223308	0.658228		0.226099	0.498734		0.241452	0.432278
0.223308	0.660759		0.226099	0.5		0.242149	0.432278
0.224703	0.660759		0.226797	0.5		0.242149	0.437342
0.224703	0.663924		0.226797	0.506329		0.243545	0.437342
0.225401	0.663924		0.227495	0.506329		0.243545	0.437975
0.225401	0.664557		0.227495	0.510759		0.245639	0.437975
0.227495	0.664557		0.22889	0.510759		0.245639	0.438608
0.227495	0.66519		0.22889	0.511392		0.246336	0.438608
0.228193	0.66519		0.229588	0.511392		0.246336	0.441772
0.228193	0.665823		0.229588	0.512658		0.247034	0.441772
0.22889	0.665823		0.230984	0.512658		0.247034	0.444304
0.22889	0.666456		0.230984	0.513291		0.249128	0.444304
0.229588	0.666456		0.231682	0.513291		0.249128	0.446203
0.229588	0.667089		0.231682	0.51519		0.249826	0.446203
0.230286	0.667089		0.23238	0.51519		0.249826	0.446835
0.230286	0.668354		0.23238	0.515823		0.251221	0.446835
0.231682	0.668354		0.233775	0.515823		0.251221	0.447468
0.231682	0.672152		0.233775	0.517089		0.251919	0.447468
0.233775	0.672152		0.234473	0.517089		0.251919	0.449367
0.233775	0.676582		0.234473	0.518354		0.252617	0.449367
0.235171	0.676582		0.235171	0.518354		0.252617	0.450633
0.235171	0.677215		0.235171	0.518987		0.253315	0.450633
0.237962	0.677215		0.235869	0.518987		0.253315	0.451899
0.237962	0.677848		0.235869	0.520886		0.25471	0.451899
0.23866	0.677848		0.236567	0.520886		0.25471	0.452532
0.23866	0.679747		0.236567	0.525316		0.255408	0.452532
0.240056	0.679747		0.237264	0.525316		0.255408	0.453165
0.240056	0.68038		0.237264	0.527215		0.257502	0.453165
0.243545	0.68038		0.23866	0.527215		0.257502	0.45443
0.243545	0.681013		0.23866	0.532911		0.258897	0.45443
0.244243	0.681013		0.240056	0.532911		0.258897	0.455063
0.244243	0.682278		0.240056	0.537342		0.259595	0.455063
0.244941	0.682278		0.240754	0.537342		0.259595	0.455696
0.244941	0.683544		0.240754	0.539873		0.260991	0.455696
0.245639	0.683544		0.242847	0.539873		0.260991	0.459494
0.245639	0.684177		0.242847	0.543038		0.261689	0.459494
0.247034	0.684177		0.243545	0.543038		0.261689	0.461392
0.247034	0.687342		0.243545	0.543671		0.265876	0.461392
0.247732	0.687342		0.244941	0.543671		0.265876	0.462025
0.247732	0.689873		0.244941	0.544937		0.266574	0.462025
0.24843	0.689873		0.246336	0.544937		0.266574	0.464557
0.24843	0.690506		0.246336	0.54557		0.267969	0.464557
0.249826	0.690506		0.247034	0.54557		0.267969	0.46519
0.249826	0.691772		0.247034	0.546835		0.268667	0.46519
0.25471	0.691772		0.247732	0.546835		0.268667	0.468354
0.25471	0.693671		0.247732	0.556962		0.269365	0.468354
0.255408	0.693671		0.24843	0.556962		0.269365	0.468987
0.255408	0.69557		0.24843	0.558228		0.270063	0.468987
0.256804	0.69557		0.249826	0.558228		0.270063	0.46962
0.256804	0.696835		0.249826	0.560127		0.274948	0.46962
0.257502	0.696835		0.251221	0.560127		0.274948	0.470253
0.257502	0.698101		0.251221	0.560759		0.275645	0.470253
0.259595	0.698101		0.252617	0.560759		0.275645	0.471519
0.259595	0.698734		0.252617	0.562025		0.276343	0.471519
0.260293	0.698734		0.253315	0.562025		0.276343	0.472785
0.260293	0.699367		0.253315	0.562658		0.277041	0.472785
0.260991	0.699367		0.254013	0.562658		0.277041	0.474051
0.260991	0.7		0.254013	0.564557		0.277739	0.474051
0.261689	0.7		0.255408	0.564557		0.277739	0.475949
0.261689	0.701266		0.255408	0.567089		0.278437	0.475949
0.262387	0.701266		0.256106	0.567089		0.278437	0.477848
0.262387	0.701899		0.256106	0.568987		0.28053	0.477848
0.263084	0.701899		0.256804	0.568987		0.28053	0.479747
0.263084	0.70443		0.256804	0.570253		0.281926	0.479747
0.26448	0.70443		0.257502	0.570253		0.281926	0.48038
0.26448	0.705696		0.257502	0.571519		0.282624	0.48038
0.265178	0.705696		0.258897	0.571519		0.282624	0.482278
0.265178	0.706329		0.258897	0.574051		0.283322	0.482278
0.267969	0.706329		0.259595	0.574051		0.283322	0.488608
0.267969	0.710127		0.259595	0.575949		0.28402	0.488608
0.268667	0.710127		0.260293	0.575949		0.28402	0.489873
0.268667	0.710759		0.260293	0.577215		0.284717	0.489873
0.269365	0.710759		0.262387	0.577215		0.284717	0.491772
0.269365	0.712025		0.262387	0.584177		0.285415	0.491772
0.270063	0.712025		0.263084	0.584177		0.285415	0.496203
0.270063	0.712658		0.263084	0.586076		0.286811	0.496203
0.271458	0.712658		0.263782	0.586076		0.286811	0.497468
0.271458	0.713291		0.263782	0.586709		0.287509	0.497468
0.272854	0.713291		0.26448	0.586709		0.287509	0.498101
0.272854	0.713924		0.26448	0.587342		0.288904	0.498101
0.273552	0.713924		0.265178	0.587342		0.288904	0.498734
0.273552	0.716456		0.265178	0.594937		0.289602	0.498734
0.27425	0.716456		0.265876	0.594937		0.289602	0.501899
0.27425	0.720253		0.265876	0.596835		0.2903	0.501899
0.274948	0.720253		0.267969	0.596835		0.2903	0.503165
0.274948	0.720886		0.267969	0.598734		0.290998	0.503165
0.275645	0.720886		0.268667	0.598734		0.290998	0.503797
0.275645	0.722152		0.268667	0.599367		0.291696	0.503797
0.276343	0.722152		0.269365	0.599367		0.291696	0.506962
0.276343	0.722785		0.269365	0.600633		0.292394	0.506962
0.277041	0.722785		0.271458	0.600633		0.292394	0.507595
0.277041	0.723418		0.271458	0.602532		0.293091	0.507595
0.277739	0.723418		0.272854	0.602532		0.293091	0.508861
0.277739	0.724051		0.272854	0.603165		0.293789	0.508861
0.278437	0.724051		0.273552	0.603165		0.293789	0.509494
0.278437	0.724684		0.273552	0.60443		0.295185	0.509494
0.279135	0.724684		0.27425	0.60443		0.295185	0.511392
0.279135	0.727848		0.27425	0.606962		0.295883	0.511392
0.28053	0.727848		0.274948	0.606962		0.295883	0.512658
0.28053	0.728481		0.274948	0.607595		0.297278	0.512658
0.281228	0.728481		0.275645	0.607595		0.297278	0.51519
0.281228	0.73038		0.275645	0.608228		0.297976	0.51519
0.283322	0.73038		0.276343	0.608228		0.297976	0.515823
0.283322	0.731013		0.276343	0.610759		0.299372	0.515823
0.284717	0.731013		0.277739	0.610759		0.299372	0.516456
0.284717	0.732911		0.277739	0.612025		0.30007	0.516456
0.285415	0.732911		0.278437	0.612025		0.30007	0.517089
0.285415	0.73481		0.278437	0.612658		0.300768	0.517089
0.287509	0.73481		0.279135	0.612658		0.300768	0.51962
0.287509	0.736709		0.279135	0.61519		0.302163	0.51962
0.288207	0.736709		0.279833	0.61519		0.302163	0.520253
0.288207	0.737975		0.279833	0.617722		0.302861	0.520253
0.288904	0.737975		0.281926	0.617722		0.302861	0.520886
0.288904	0.738608		0.281926	0.618987		0.304257	0.520886
0.292394	0.738608		0.282624	0.618987		0.304257	0.523418
0.292394	0.739873		0.282624	0.622785		0.304955	0.523418
0.293091	0.739873		0.28402	0.622785		0.304955	0.524684
0.293091	0.740506		0.28402	0.625949		0.305652	0.524684
0.294487	0.740506		0.285415	0.625949		0.305652	0.526582
0.294487	0.741139		0.285415	0.627848		0.30635	0.526582
0.295883	0.741139		0.286811	0.627848		0.30635	0.527215
0.295883	0.742405		0.286811	0.628481		0.310537	0.527215
0.299372	0.742405		0.287509	0.628481		0.310537	0.53038
0.299372	0.744304		0.287509	0.631013		0.311933	0.53038
0.30007	0.744304		0.288904	0.631013		0.311933	0.531013
0.30007	0.744937		0.288904	0.632278		0.314027	0.531013
0.301465	0.744937		0.2903	0.632278		0.314027	0.531646
0.301465	0.746203		0.2903	0.63481		0.318214	0.531646
0.302861	0.746203		0.293091	0.63481		0.318214	0.532278
0.302861	0.748101		0.293091	0.636076		0.320307	0.532278
0.303559	0.748101		0.294487	0.636076		0.320307	0.53481
0.303559	0.748734		0.294487	0.637342		0.321703	0.53481
0.30635	0.748734		0.295185	0.637342		0.321703	0.535443
0.30635	0.749367		0.295185	0.639873		0.322401	0.535443
0.309142	0.749367		0.295883	0.639873		0.322401	0.536076
0.309142	0.751899		0.295883	0.640506		0.323098	0.536076
0.309839	0.751899		0.297976	0.640506		0.323098	0.538608
0.309839	0.752532		0.297976	0.641772		0.323796	0.538608
0.311235	0.752532		0.298674	0.641772		0.323796	0.540506
0.311235	0.753165		0.298674	0.642405		0.324494	0.540506
0.312631	0.753165		0.30007	0.642405		0.324494	0.541139
0.312631	0.753797		0.30007	0.643038		0.32589	0.541139
0.314027	0.753797		0.301465	0.643038		0.32589	0.543038
0.314027	0.75443		0.301465	0.643671		0.327285	0.543038
0.318214	0.75443		0.302861	0.643671		0.327285	0.543671
0.318214	0.755063		0.302861	0.646203		0.327983	0.543671
0.318911	0.755063		0.303559	0.646203		0.327983	0.54557
0.318911	0.755696		0.303559	0.649367		0.330077	0.54557
0.319609	0.755696		0.304257	0.649367		0.330077	0.546203
0.319609	0.756329		0.304257	0.651266		0.330775	0.546203
0.320307	0.756329		0.305652	0.651266		0.330775	0.547468
0.320307	0.756962		0.305652	0.655063		0.331472	0.547468
0.323098	0.756962		0.30635	0.655063		0.331472	0.551899
0.323098	0.757595		0.30635	0.656329		0.33217	0.551899
0.325192	0.757595		0.308444	0.656329		0.33217	0.553165
0.325192	0.758228		0.308444	0.658228		0.332868	0.553165
0.32589	0.758228		0.309142	0.658228		0.332868	0.555063
0.32589	0.758861		0.309142	0.660127		0.333566	0.555063
0.326588	0.758861		0.309839	0.660127		0.333566	0.555696
0.326588	0.759494		0.309839	0.661392		0.334264	0.555696
0.327285	0.759494		0.312631	0.661392		0.334264	0.557595
0.327285	0.762658		0.312631	0.662025		0.334962	0.557595
0.327983	0.762658		0.313329	0.662025		0.334962	0.560127
0.327983	0.76519		0.313329	0.662658		0.335659	0.560127
0.330775	0.76519		0.314027	0.662658		0.335659	0.560759
0.330775	0.765823		0.314027	0.663924		0.336357	0.560759
0.33217	0.765823		0.314724	0.663924		0.336357	0.562025
0.33217	0.76962		0.314724	0.664557		0.337753	0.562025
0.333566	0.76962		0.318214	0.664557		0.337753	0.563924
0.333566	0.770253		0.318214	0.666456		0.338451	0.563924
0.335659	0.770253		0.320307	0.666456		0.338451	0.564557
0.335659	0.770886		0.320307	0.667722		0.341242	0.564557
0.337055	0.770886		0.321703	0.667722		0.341242	0.56519
0.337055	0.771519		0.321703	0.668354		0.34194	0.56519
0.338451	0.771519		0.322401	0.668354		0.34194	0.567089
0.338451	0.773418		0.322401	0.671519		0.343336	0.567089
0.339149	0.773418		0.324494	0.671519		0.343336	0.567722
0.339149	0.775949		0.324494	0.672152		0.348918	0.567722
0.339846	0.775949		0.325192	0.672152		0.348918	0.568354
0.339846	0.776582		0.325192	0.672785		0.349616	0.568354
0.340544	0.776582		0.327285	0.672785		0.349616	0.568987
0.340544	0.777215		0.327285	0.673418		0.350314	0.568987
0.341242	0.777215		0.328681	0.673418		0.350314	0.56962
0.341242	0.777848		0.328681	0.674051		0.35171	0.56962
0.342638	0.777848		0.329379	0.674051		0.35171	0.570253
0.342638	0.779114		0.329379	0.675949		0.352408	0.570253
0.343336	0.779114		0.330775	0.675949		0.352408	0.572785
0.343336	0.779747		0.330775	0.677848		0.353105	0.572785
0.344033	0.779747		0.332868	0.677848		0.353105	0.573418
0.344033	0.78038		0.332868	0.679114		0.353803	0.573418
0.345429	0.78038		0.333566	0.679114		0.353803	0.575316
0.345429	0.782911		0.333566	0.681013		0.354501	0.575316
0.346127	0.782911		0.334264	0.681013		0.354501	0.576582
0.346127	0.78481		0.334264	0.682278		0.355897	0.576582
0.346825	0.78481		0.335659	0.682278		0.355897	0.577848
0.346825	0.785443		0.335659	0.682911		0.356595	0.577848
0.348221	0.785443		0.337055	0.682911		0.356595	0.579114
0.348221	0.786076		0.337055	0.68481		0.357292	0.579114
0.35171	0.786076		0.337753	0.68481		0.357292	0.579747
0.35171	0.786709		0.337753	0.685443		0.358688	0.579747
0.353803	0.786709		0.338451	0.685443		0.358688	0.581013
0.353803	0.787975		0.338451	0.686076		0.360782	0.581013
0.355199	0.787975		0.339149	0.686076		0.360782	0.582911
0.355199	0.788608		0.339149	0.691772		0.361479	0.582911
0.355897	0.788608		0.339846	0.691772		0.361479	0.583544
0.355897	0.789241		0.339846	0.694304		0.362177	0.583544
0.357292	0.789241		0.343336	0.694304		0.362177	0.584177
0.357292	0.789873		0.343336	0.69557		0.366364	0.584177
0.358688	0.789873		0.344033	0.69557		0.366364	0.58481
0.358688	0.791139		0.344033	0.696835		0.368458	0.58481
0.360084	0.791139		0.344731	0.696835		0.368458	0.585443
0.360084	0.791772		0.344731	0.697468		0.369853	0.585443
0.360782	0.791772		0.346127	0.697468		0.369853	0.586076
0.360782	0.793038		0.346127	0.698734		0.371249	0.586076
0.362177	0.793038		0.347523	0.698734		0.371249	0.588608
0.362177	0.79557		0.347523	0.699367		0.371947	0.588608
0.363573	0.79557		0.348221	0.699367		0.371947	0.590506
0.363573	0.796835		0.348221	0.7		0.373343	0.590506
0.367062	0.796835		0.348918	0.7		0.373343	0.591139
0.367062	0.797468		0.348918	0.702532		0.375436	0.591139
0.368458	0.797468		0.349616	0.702532		0.375436	0.591772
0.368458	0.798101		0.349616	0.703165		0.376832	0.591772
0.369156	0.798101		0.350314	0.703165		0.376832	0.593038
0.369156	0.799367		0.350314	0.70443		0.37753	0.593038
0.369853	0.799367		0.351012	0.70443		0.37753	0.594937
0.369853	0.8		0.351012	0.705696		0.378227	0.594937
0.371249	0.8		0.35171	0.705696		0.378227	0.596203
0.371249	0.801266		0.35171	0.708228		0.379623	0.596203
0.37753	0.801266		0.353105	0.708228		0.379623	0.596835
0.37753	0.803165		0.353105	0.708861		0.381019	0.596835
0.378925	0.803165		0.354501	0.708861		0.381019	0.598101
0.378925	0.803797		0.354501	0.710127		0.381717	0.598101
0.380321	0.803797		0.355199	0.710127		0.381717	0.601266
0.380321	0.80443		0.355199	0.712025		0.385206	0.601266
0.383112	0.80443		0.355897	0.712025		0.385206	0.601899
0.383112	0.805063		0.355897	0.712658		0.385904	0.601899
0.385206	0.805063		0.356595	0.712658		0.385904	0.602532
0.385206	0.806962		0.356595	0.713924		0.386602	0.602532
0.385904	0.806962		0.35799	0.713924		0.386602	0.606962
0.385904	0.808228		0.35799	0.71519		0.387997	0.606962
0.388695	0.808228		0.359386	0.71519		0.387997	0.608228
0.388695	0.808861		0.359386	0.715823		0.390091	0.608228
0.389393	0.808861		0.360782	0.715823		0.390091	0.608861
0.389393	0.810759		0.360782	0.716456		0.390789	0.608861
0.390091	0.810759		0.361479	0.716456		0.390789	0.610127
0.390091	0.812025		0.361479	0.718987		0.391486	0.610127
0.391486	0.812025		0.363573	0.718987		0.391486	0.611392
0.391486	0.812658		0.363573	0.720886		0.392184	0.611392
0.396371	0.812658		0.364271	0.720886		0.392184	0.612025
0.396371	0.814557		0.364271	0.722152		0.392882	0.612025
0.397767	0.814557		0.364969	0.722152		0.392882	0.612658
0.397767	0.815823		0.364969	0.722785		0.396371	0.612658
0.39986	0.815823		0.365666	0.722785		0.396371	0.613291
0.39986	0.816456		0.365666	0.723418		0.399163	0.613291
0.401256	0.816456		0.367062	0.723418		0.399163	0.613924
0.401256	0.817722		0.367062	0.724051		0.400558	0.613924
0.401954	0.817722		0.36776	0.724051		0.400558	0.614557
0.401954	0.818354		0.36776	0.725316		0.40335	0.614557
0.404047	0.818354		0.368458	0.725316		0.40335	0.615823
0.404047	0.81962		0.368458	0.726582		0.404047	0.615823
0.406839	0.81962		0.369156	0.726582		0.404047	0.617089
0.406839	0.821519		0.369156	0.729747		0.404745	0.617089
0.415213	0.821519		0.369853	0.729747		0.404745	0.618354
0.415213	0.822152		0.369853	0.73038		0.406839	0.618354
0.417306	0.822152		0.370551	0.73038		0.406839	0.618987
0.417306	0.824051		0.370551	0.731013		0.411724	0.618987
0.4194	0.824051		0.371249	0.731013		0.411724	0.622152
0.4194	0.824684		0.371249	0.732911		0.414515	0.622152
0.422889	0.824684		0.371947	0.732911		0.414515	0.622785
0.422889	0.825949		0.371947	0.73481		0.415213	0.622785
0.423587	0.825949		0.372645	0.73481		0.415213	0.624051
0.423587	0.826582		0.372645	0.735443		0.417306	0.624051
0.424285	0.826582		0.373343	0.735443		0.417306	0.625316
0.424285	0.827215		0.373343	0.736076		0.418004	0.625316
0.42917	0.827215		0.375436	0.736076		0.418004	0.628481
0.42917	0.828481		0.375436	0.737975		0.421493	0.628481
0.431263	0.828481		0.376134	0.737975		0.421493	0.629114
0.431263	0.829114		0.376134	0.738608		0.423587	0.629114
0.432659	0.829114		0.37753	0.738608		0.423587	0.63038
0.432659	0.83038		0.37753	0.739241		0.424285	0.63038
0.434054	0.83038		0.379623	0.739241		0.424285	0.631013
0.434054	0.831013		0.379623	0.740506		0.424983	0.631013
0.434752	0.831013		0.381717	0.740506		0.424983	0.632278
0.434752	0.831646		0.381717	0.741139		0.42568	0.632278
0.43545	0.831646		0.383112	0.741139		0.42568	0.632911
0.43545	0.833544		0.383112	0.742405		0.426378	0.632911
0.436148	0.833544		0.385206	0.742405		0.426378	0.63481
0.436148	0.834177		0.385206	0.743671		0.427076	0.63481
0.436846	0.834177		0.385904	0.743671		0.427076	0.636076
0.436846	0.83481		0.385904	0.744304		0.428472	0.636076
0.437544	0.83481		0.387299	0.744304		0.428472	0.637342
0.437544	0.836076		0.387299	0.746835		0.42917	0.637342
0.438241	0.836076		0.388695	0.746835		0.42917	0.637975
0.438241	0.837342		0.388695	0.750633		0.430565	0.637975
0.443126	0.837342		0.390091	0.750633		0.430565	0.639241
0.443126	0.837975		0.390091	0.751899		0.431263	0.639241
0.44522	0.837975		0.391486	0.751899		0.431263	0.639873
0.44522	0.838608		0.391486	0.753797		0.431961	0.639873
0.445918	0.838608		0.392882	0.753797		0.431961	0.640506
0.445918	0.839873		0.392882	0.756962		0.434054	0.640506
0.450105	0.839873		0.39358	0.756962		0.434054	0.641139
0.450105	0.840506		0.39358	0.757595		0.434752	0.641139
0.450803	0.840506		0.394278	0.757595		0.434752	0.641772
0.450803	0.841772		0.394278	0.759494		0.43545	0.641772
0.454292	0.841772		0.394976	0.759494		0.43545	0.643671
0.454292	0.842405		0.394976	0.763924		0.436148	0.643671
0.455687	0.842405		0.395673	0.763924		0.436148	0.644937
0.455687	0.843038		0.395673	0.764557		0.436846	0.644937
0.456385	0.843038		0.396371	0.764557		0.436846	0.64557
0.456385	0.844304		0.396371	0.76519		0.438241	0.64557
0.457083	0.844304		0.39986	0.76519		0.438241	0.646203
0.457083	0.84557		0.39986	0.767089		0.438939	0.646203
0.457781	0.84557		0.400558	0.767089		0.438939	0.647468
0.457781	0.846203		0.400558	0.767722		0.442428	0.647468
0.458479	0.846203		0.401256	0.767722		0.442428	0.648101
0.458479	0.847468		0.401256	0.768354		0.444522	0.648101
0.459177	0.847468		0.401954	0.768354		0.444522	0.65
0.459177	0.848101		0.401954	0.76962		0.445918	0.65
0.460572	0.848101		0.40335	0.76962		0.445918	0.650633
0.460572	0.848734		0.40335	0.770886		0.446615	0.650633
0.46127	0.848734		0.405443	0.770886		0.446615	0.651899
0.46127	0.85		0.405443	0.771519		0.448011	0.651899
0.461968	0.85		0.406141	0.771519		0.448011	0.653797
0.461968	0.850633		0.406141	0.772152		0.448709	0.653797
0.463364	0.850633		0.408234	0.772152		0.448709	0.655696
0.463364	0.851266		0.408234	0.772785		0.449407	0.655696
0.467551	0.851266		0.408932	0.772785		0.449407	0.656962
0.467551	0.853797		0.408932	0.773418		0.450105	0.656962
0.468946	0.853797		0.411026	0.773418		0.450105	0.661392
0.468946	0.85443		0.411026	0.774684		0.452198	0.661392
0.470342	0.85443		0.411724	0.774684		0.452198	0.663291
0.470342	0.855063		0.411724	0.775316		0.452896	0.663291
0.47104	0.855063		0.413817	0.775316		0.452896	0.664557
0.47104	0.855696		0.413817	0.777848		0.453594	0.664557
0.47732	0.855696		0.414515	0.777848		0.453594	0.66519
0.47732	0.856329		0.414515	0.778481		0.45499	0.66519
0.478018	0.856329		0.416609	0.778481		0.45499	0.666456
0.478018	0.856962		0.416609	0.779747		0.456385	0.666456
0.483601	0.856962		0.418702	0.779747		0.456385	0.667722
0.483601	0.858228		0.418702	0.78038		0.457083	0.667722
0.486392	0.858228		0.4194	0.78038		0.457083	0.668354
0.486392	0.858861		0.4194	0.781013		0.457781	0.668354
0.48709	0.858861		0.420796	0.781013		0.457781	0.670253
0.48709	0.860127		0.420796	0.781646		0.458479	0.670253
0.487788	0.860127		0.422191	0.781646		0.458479	0.670886
0.487788	0.860759		0.422191	0.782278		0.459177	0.670886
0.488486	0.860759		0.422889	0.782278		0.459177	0.671519
0.488486	0.861392		0.422889	0.782911		0.459874	0.671519
0.491277	0.861392		0.423587	0.782911		0.459874	0.672152
0.491277	0.862025		0.423587	0.786076		0.460572	0.672152
0.499651	0.862025		0.424285	0.786076		0.460572	0.672785
0.499651	0.863924		0.424285	0.788608		0.461968	0.672785
0.501745	0.863924		0.42568	0.788608		0.461968	0.673418
0.501745	0.864557		0.42568	0.790506		0.466155	0.673418
0.50314	0.864557		0.426378	0.790506		0.466155	0.674051
0.50314	0.866456		0.426378	0.792405		0.468946	0.674051
0.505234	0.866456		0.427774	0.792405		0.468946	0.674684
0.505234	0.867089		0.427774	0.793671		0.470342	0.674684
0.514306	0.867089		0.431263	0.793671		0.470342	0.675316
0.514306	0.867722		0.431263	0.794304		0.47104	0.675316
0.520586	0.867722		0.432659	0.794304		0.47104	0.675949
0.520586	0.868987		0.432659	0.794937		0.472435	0.675949
0.524773	0.868987		0.434752	0.794937		0.472435	0.679114
0.524773	0.86962		0.434752	0.797468		0.473133	0.679114
0.525471	0.86962		0.43545	0.797468		0.473133	0.679747
0.525471	0.870886		0.43545	0.798101		0.474529	0.679747
0.526169	0.870886		0.437544	0.798101		0.474529	0.681013
0.526169	0.871519		0.437544	0.8		0.475925	0.681013
0.526867	0.871519		0.438241	0.8		0.475925	0.684177
0.526867	0.873418		0.438241	0.800633		0.476622	0.684177
0.528262	0.873418		0.438939	0.800633		0.476622	0.686076
0.528262	0.875316		0.438939	0.802532		0.478716	0.686076
0.531752	0.875316		0.441033	0.802532		0.478716	0.686709
0.531752	0.875949		0.441033	0.806962		0.480112	0.686709
0.534543	0.875949		0.442428	0.806962		0.480112	0.690506
0.534543	0.877215		0.442428	0.808861		0.481507	0.690506
0.53873	0.877215		0.443126	0.808861		0.481507	0.691772
0.53873	0.877848		0.443126	0.809494		0.482903	0.691772
0.540126	0.877848		0.44522	0.809494		0.482903	0.692405
0.540126	0.878481		0.44522	0.811392		0.484299	0.692405
0.540823	0.878481		0.448011	0.811392		0.484299	0.694937
0.540823	0.879114		0.448011	0.816456		0.485694	0.694937
0.541521	0.879114		0.458479	0.822785		0.485694	0.69557
0.541521	0.88038		0.461968	0.822785		0.48709	0.69557
0.542219	0.88038		0.461968	0.823418		0.48709	0.697468
0.542219	0.881013		0.467551	0.823418		0.487788	0.697468
0.542917	0.881013		0.467551	0.824051		0.487788	0.698734
0.542917	0.881646		0.468946	0.824051		0.488486	0.698734
0.543615	0.881646		0.468946	0.824684		0.488486	0.699367
0.543615	0.882278		0.471738	0.824684		0.489184	0.699367
0.54501	0.882278		0.471738	0.825316		0.489184	0.700633
0.54501	0.882911		0.472435	0.825316		0.489881	0.700633
0.545708	0.882911		0.472435	0.825949		0.489881	0.701266
0.545708	0.88481		0.473133	0.825949		0.490579	0.701266
0.547104	0.88481		0.473133	0.826582		0.490579	0.701899
0.547104	0.886076		0.475227	0.826582		0.491277	0.701899
0.5485	0.886076		0.475227	0.827215		0.491277	0.702532
0.5485	0.886709		0.475925	0.827215		0.494766	0.702532
0.551291	0.886709		0.475925	0.827848		0.494766	0.703797
0.551291	0.887975		0.47732	0.827848		0.495464	0.703797
0.553385	0.887975		0.47732	0.828481		0.495464	0.70443
0.553385	0.889241		0.479414	0.828481		0.497558	0.70443
0.562456	0.889241		0.479414	0.829747		0.497558	0.707595
0.562456	0.889873		0.482205	0.829747		0.498255	0.707595
0.563154	0.889873		0.482205	0.831646		0.498255	0.708228
0.563154	0.890506		0.482903	0.831646		0.498953	0.708228
0.563852	0.890506		0.482903	0.833544		0.498953	0.708861
0.563852	0.891139		0.483601	0.833544		0.499651	0.708861
0.566643	0.891139		0.483601	0.834177		0.499651	0.709494
0.566643	0.893038		0.484299	0.834177		0.500349	0.709494
0.567341	0.893038		0.484299	0.83481		0.500349	0.710759
0.567341	0.893671		0.485694	0.83481		0.501047	0.710759
0.571528	0.893671		0.485694	0.835443		0.501047	0.712025
0.571528	0.894304		0.486392	0.835443		0.50314	0.712025
0.572226	0.894304		0.486392	0.836076		0.50314	0.714557
0.572226	0.894937		0.488486	0.836076		0.503838	0.714557
0.57432	0.894937		0.488486	0.836709		0.503838	0.71519
0.57432	0.896203		0.489184	0.836709		0.505234	0.71519
0.575017	0.896203		0.489184	0.837342		0.505234	0.716456
0.575017	0.896835		0.491277	0.837342		0.505932	0.716456
0.575715	0.896835		0.491277	0.837975		0.505932	0.717089
0.575715	0.897468		0.493371	0.837975		0.506629	0.717089
0.576413	0.897468		0.493371	0.838608		0.506629	0.717722
0.576413	0.898734		0.495464	0.838608		0.509421	0.717722
0.577111	0.898734		0.495464	0.839241		0.509421	0.718987
0.577111	0.900633		0.49686	0.839241		0.511514	0.718987
0.577809	0.900633		0.49686	0.840506		0.511514	0.720253
0.577809	0.902532		0.497558	0.840506		0.51291	0.720253
0.579204	0.902532		0.497558	0.841139		0.51291	0.720886
0.579204	0.903165		0.498255	0.841139		0.513608	0.720886
0.581996	0.903165		0.498255	0.842405		0.513608	0.721519
0.581996	0.903797		0.498953	0.842405		0.515003	0.721519
0.584089	0.903797		0.498953	0.843038		0.515003	0.724051
0.584089	0.90443		0.501047	0.843038		0.515701	0.724051
0.584787	0.90443		0.501047	0.843671		0.515701	0.724684
0.584787	0.906962		0.50314	0.843671		0.516399	0.724684
0.585485	0.906962		0.50314	0.84557		0.516399	0.725316
0.585485	0.907595		0.504536	0.84557		0.519191	0.725316
0.588276	0.907595		0.504536	0.846203		0.519191	0.725949
0.588276	0.909494		0.505234	0.846203		0.520586	0.725949
0.59037	0.909494		0.505234	0.846835		0.520586	0.726582
0.59037	0.910127		0.508723	0.846835		0.521284	0.726582
0.595255	0.910127		0.508723	0.848734		0.521284	0.727215
0.595255	0.911392		0.511514	0.848734		0.52268	0.727215
0.595953	0.911392		0.511514	0.849367		0.52268	0.728481
0.595953	0.912025		0.512212	0.849367		0.523378	0.728481
0.598046	0.912025		0.512212	0.85		0.523378	0.729747
0.598046	0.912658		0.517097	0.85		0.526169	0.729747
0.602931	0.912658		0.517097	0.850633		0.526169	0.732911
0.602931	0.913291		0.521982	0.850633		0.526867	0.732911
0.607816	0.913291		0.521982	0.851266		0.526867	0.737342
0.607816	0.913924		0.52268	0.851266		0.528262	0.737342
0.610607	0.913924		0.52268	0.851899		0.528262	0.737975
0.610607	0.915823		0.528262	0.851899		0.52896	0.737975
0.611305	0.915823		0.528262	0.852532		0.52896	0.739873
0.611305	0.916456		0.531054	0.852532		0.530356	0.739873
0.612003	0.916456		0.531054	0.855063		0.530356	0.740506
0.612003	0.917089		0.531752	0.855063		0.531054	0.740506
0.614794	0.917089		0.531752	0.855696		0.531054	0.741139
0.614794	0.918987		0.532449	0.855696		0.531752	0.741139
0.61619	0.918987		0.532449	0.856329		0.531752	0.743038
0.61619	0.91962		0.534543	0.856329		0.533845	0.743038
0.617585	0.91962		0.534543	0.858228		0.533845	0.744304
0.617585	0.920253		0.536636	0.858228		0.53873	0.744304
0.621773	0.920253		0.536636	0.859494		0.53873	0.74557
0.621773	0.920886		0.538032	0.859494		0.539428	0.74557
0.631542	0.920886		0.538032	0.860127		0.539428	0.746835
0.631542	0.921519		0.540823	0.860127		0.540823	0.746835
0.633636	0.921519		0.540823	0.860759		0.540823	0.747468
0.633636	0.922785		0.541521	0.860759		0.542917	0.747468
0.634334	0.922785		0.541521	0.863291		0.542917	0.748734
0.634334	0.923418		0.542917	0.863291		0.543615	0.748734
0.635729	0.923418		0.542917	0.863924		0.543615	0.749367
0.635729	0.924051		0.543615	0.863924		0.54501	0.749367
0.639916	0.924051		0.543615	0.866456		0.54501	0.75
0.639916	0.924684		0.54501	0.866456		0.546406	0.75
0.641312	0.924684		0.551291	0.86962		0.546406	0.750633
0.641312	0.925316		0.551989	0.86962		0.547104	0.750633
0.64201	0.925316		0.551989	0.870253		0.547104	0.751266
0.64201	0.925949		0.55478	0.870253		0.549197	0.751266
0.644103	0.925949		0.55478	0.871519		0.549197	0.751899
0.644103	0.926582		0.560363	0.871519		0.549895	0.751899
0.644801	0.926582		0.560363	0.872152		0.549895	0.752532
0.644801	0.927848		0.562456	0.872152		0.550593	0.752532
0.647592	0.927848		0.562456	0.872785		0.550593	0.75443
0.647592	0.928481		0.565248	0.872785		0.552687	0.75443
0.64829	0.928481		0.565248	0.873418		0.552687	0.755696
0.64829	0.929114		0.568039	0.873418		0.553385	0.755696
0.651779	0.929114		0.568039	0.875316		0.553385	0.756962
0.651779	0.929747		0.570133	0.875316		0.55478	0.756962
0.655269	0.929747		0.570133	0.877215		0.55478	0.758228
0.655269	0.93038		0.57083	0.877215		0.556874	0.758228
0.655967	0.93038		0.57083	0.877848		0.556874	0.762025
0.655967	0.931646		0.575017	0.877848		0.558967	0.762025
0.659456	0.931646		0.575017	0.878481		0.558967	0.762658
0.659456	0.932911		0.577111	0.878481		0.559665	0.762658
0.662247	0.932911		0.577111	0.879114		0.559665	0.763291
0.662247	0.934177		0.577809	0.879114		0.560363	0.763291
0.663643	0.934177		0.577809	0.88038		0.560363	0.763924
0.663643	0.93481		0.582694	0.88038		0.562456	0.763924
0.664341	0.93481		0.582694	0.881013		0.562456	0.76519
0.664341	0.935443		0.585485	0.881013		0.565946	0.76519
0.668528	0.935443		0.585485	0.882278		0.565946	0.765823
0.668528	0.936709		0.586183	0.882278		0.567341	0.765823
0.669225	0.936709		0.586183	0.884177		0.567341	0.766456
0.669225	0.939241		0.587579	0.884177		0.568039	0.766456
0.672715	0.939241		0.587579	0.885443		0.568039	0.767089
0.672715	0.939873		0.589672	0.885443		0.568737	0.767089
0.676204	0.939873		0.589672	0.886709		0.568737	0.767722
0.676204	0.940506		0.591766	0.886709		0.570133	0.767722
0.676902	0.940506		0.591766	0.887975		0.570133	0.768987
0.676902	0.941139		0.595255	0.887975		0.57083	0.768987
0.682484	0.941139		0.595255	0.888608		0.57083	0.76962
0.682484	0.941772		0.600837	0.888608		0.571528	0.76962
0.684578	0.941772		0.600837	0.889241		0.571528	0.770886
0.684578	0.942405		0.602233	0.889241		0.572226	0.770886
0.690858	0.942405		0.607118	0.889873		0.572226	0.772152
0.690858	0.943038		0.607118	0.890506		0.57432	0.772152
0.692254	0.943038		0.607816	0.890506		0.57432	0.774051
0.692254	0.943671		0.607816	0.893038		0.577809	0.774051
0.692952	0.943671		0.608514	0.893038		0.577809	0.774684
0.692952	0.944304		0.608514	0.893671		0.5806	0.774684
0.695743	0.944304		0.609211	0.893671		0.5806	0.776582
0.695743	0.94557		0.609211	0.894304		0.581996	0.776582
0.696441	0.94557		0.610607	0.894304		0.581996	0.778481
0.696441	0.946203		0.610607	0.894937		0.584787	0.778481
0.700628	0.946203		0.613398	0.894937		0.584787	0.779114
0.700628	0.946835		0.613398	0.89557		0.585485	0.779114
0.702024	0.946835		0.614096	0.89557		0.585485	0.779747
0.702024	0.947468		0.614096	0.896203		0.586881	0.779747
0.706211	0.947468		0.620377	0.896203		0.586881	0.781013
0.706211	0.948101		0.620377	0.896835		0.588276	0.781013
0.706909	0.948101		0.621773	0.896835		0.588276	0.782278
0.706909	0.948734		0.621773	0.897468		0.593859	0.782278
0.714585	0.948734		0.624564	0.897468		0.593859	0.783544
0.714585	0.95		0.624564	0.898101		0.594557	0.783544
0.715283	0.95		0.625262	0.898101		0.594557	0.78481
0.715283	0.950633		0.625262	0.898734		0.595255	0.78481
0.720167	0.950633		0.62596	0.898734		0.595255	0.785443
0.720167	0.951266		0.62596	0.899367		0.598046	0.785443
0.724355	0.951266		0.626657	0.899367		0.598046	0.787342
0.724355	0.951899		0.626657	0.9		0.598744	0.787342
0.72575	0.951899		0.627355	0.9		0.598744	0.787975
0.72575	0.952532		0.627355	0.902532		0.599442	0.787975
0.727844	0.952532		0.629449	0.902532		0.599442	0.789873
0.727844	0.953165		0.629449	0.903165		0.60014	0.789873
0.729239	0.953165		0.63224	0.903165		0.60014	0.791139
0.729239	0.95443		0.63224	0.903797		0.600837	0.791139
0.732031	0.95443		0.634334	0.903797		0.600837	0.792405
0.732031	0.955063		0.634334	0.905063		0.602931	0.792405
0.732729	0.955063		0.639916	0.905063		0.602931	0.793038
0.732729	0.955696		0.643405	0.905696		0.604327	0.793038
0.733426	0.955696		0.644801	0.905696		0.604327	0.794304
0.733426	0.956329		0.644801	0.906962		0.605722	0.794304
0.739009	0.956329		0.646197	0.906962		0.605722	0.79557
0.739009	0.956962		0.646197	0.907595		0.609909	0.79557
0.740405	0.956962		0.646895	0.907595		0.609909	0.796203
0.740405	0.958228		0.646895	0.908228		0.610607	0.796203
0.752268	0.958228		0.647592	0.908228		0.610607	0.797468
0.752268	0.958861		0.647592	0.908861		0.612003	0.797468
0.753664	0.958861		0.648988	0.908861		0.612003	0.798101
0.753664	0.959494		0.648988	0.910127		0.613398	0.798101
0.755757	0.959494		0.649686	0.910127		0.613398	0.798734
0.755757	0.960127		0.649686	0.910759		0.614096	0.798734
0.757153	0.960127		0.653873	0.910759		0.614096	0.799367
0.757153	0.960759		0.653873	0.912025		0.615492	0.799367
0.760642	0.960759		0.655269	0.912025		0.615492	0.800633
0.760642	0.962025		0.655269	0.912658		0.61619	0.800633
0.76762	0.962025		0.65806	0.912658		0.61619	0.801266
0.76762	0.962658		0.65806	0.913291		0.616888	0.801266
0.769016	0.962658		0.660154	0.913291		0.616888	0.802532
0.769016	0.963291		0.660154	0.913924		0.617585	0.802532
0.769714	0.963291		0.661549	0.913924		0.617585	0.803165
0.769714	0.963924		0.661549	0.914557		0.621773	0.803165
0.771807	0.963924		0.664341	0.914557		0.621773	0.80443
0.771807	0.96519		0.664341	0.915823		0.62247	0.80443
0.772505	0.96519		0.665038	0.915823		0.62247	0.805696
0.772505	0.966456		0.665038	0.917089		0.628751	0.805696
0.784368	0.966456		0.667132	0.917089		0.628751	0.807595
0.784368	0.96962		0.667132	0.917722		0.629449	0.807595
0.792045	0.96962		0.66783	0.917722		0.629449	0.808228
0.792045	0.970886		0.670621	0.918987		0.63224	0.808228
0.792742	0.970886		0.675506	0.918987		0.63224	0.810759
0.792742	0.971519		0.675506	0.91962		0.633636	0.810759
0.79344	0.971519		0.677599	0.91962		0.633636	0.812025
0.79344	0.972152		0.677599	0.920253		0.636427	0.812025
0.796232	0.972152		0.678995	0.920253		0.636427	0.812658
0.796232	0.972785		0.678995	0.920886		0.637125	0.812658
0.807397	0.972785		0.679693	0.920886		0.637125	0.813291
0.807397	0.973418		0.679693	0.921519		0.639218	0.813291
0.811584	0.973418		0.68388	0.921519		0.639218	0.814557
0.811584	0.974051		0.68388	0.922152		0.640614	0.814557
0.813678	0.974051		0.684578	0.922152		0.640614	0.81519
0.813678	0.974684		0.684578	0.922785		0.643405	0.81519
0.815073	0.974684		0.687369	0.922785		0.643405	0.815823
0.815073	0.975316		0.687369	0.923418		0.644801	0.815823
0.816469	0.975316		0.690858	0.923418		0.644801	0.816456
0.816469	0.975949		0.690858	0.925316		0.647592	0.816456
0.81926	0.975949		0.691556	0.925316		0.647592	0.817089
0.81926	0.976582		0.691556	0.925949		0.64829	0.817089
0.821354	0.976582		0.692254	0.925949		0.64829	0.817722
0.821354	0.977215		0.692254	0.926582		0.650384	0.817722
0.822052	0.977215		0.692952	0.926582		0.650384	0.818354
0.822052	0.977848		0.692952	0.928481		0.651082	0.818354
0.825541	0.977848		0.69365	0.928481		0.651082	0.818987
0.825541	0.978481		0.69365	0.929747		0.651779	0.818987
0.827634	0.978481		0.697139	0.929747		0.651779	0.820253
0.827634	0.979114		0.697139	0.93038		0.652477	0.820253
0.831821	0.979114		0.69993	0.93038		0.652477	0.820886
0.831821	0.979747		0.69993	0.931013		0.653175	0.820886
0.836706	0.979747		0.707606	0.931013		0.653175	0.821519
0.836706	0.98038		0.707606	0.932278		0.653873	0.821519
0.842289	0.98038		0.709002	0.932278		0.653873	0.822152
0.842289	0.981013		0.709002	0.932911		0.654571	0.822152
0.846476	0.981013		0.7097	0.932911		0.654571	0.822785
0.846476	0.981646		0.7097	0.934177		0.655269	0.822785
0.847872	0.981646		0.711096	0.934177		0.655269	0.823418
0.847872	0.982278		0.711096	0.93481		0.657362	0.823418
0.851361	0.982278		0.713887	0.93481		0.657362	0.825316
0.851361	0.983544		0.713887	0.936709		0.659456	0.825316
0.86113	0.983544		0.718074	0.936709		0.659456	0.826582
0.86113	0.98481		0.720167	0.937342		0.660154	0.826582
0.873692	0.98481		0.722261	0.937342		0.660154	0.827848
0.873692	0.985443		0.722261	0.939241		0.660851	0.827848
0.877879	0.985443		0.724355	0.939241		0.660851	0.83038
0.877879	0.986076		0.724355	0.939873		0.664341	0.83038
0.878576	0.986076		0.729239	0.939873		0.664341	0.831646
0.878576	0.986709		0.729239	0.940506		0.668528	0.831646
0.883461	0.986709		0.729937	0.940506		0.668528	0.832278
0.883461	0.987342		0.729937	0.941772		0.671319	0.832278
0.88695	0.987342		0.734124	0.941772		0.671319	0.832911
0.88695	0.987975		0.734124	0.942405		0.673412	0.832911
0.891137	0.987975		0.739009	0.942405		0.673412	0.836709
0.891137	0.988608		0.739009	0.943038		0.67411	0.836709
0.893231	0.988608		0.7418	0.943038		0.67411	0.837975
0.893231	0.989241		0.7418	0.943671		0.676902	0.837975
0.893929	0.989241		0.743196	0.944937		0.676902	0.842405
0.893929	0.989873		0.743196	0.94557		0.678995	0.842405
0.899512	0.989873		0.743894	0.94557		0.678995	0.843038
0.899512	0.990506		0.743894	0.948101		0.681786	0.843038
0.905094	0.990506		0.748081	0.948101		0.681786	0.843671
0.905094	0.991139		0.748081	0.948734		0.68388	0.843671
0.914864	0.991139		0.760642	0.948734		0.68388	0.844937
0.914864	0.991772		0.762038	0.949367		0.686671	0.844937
0.934403	0.991772		0.765527	0.949367		0.686671	0.846203
0.934403	0.992405		0.765527	0.950633		0.687369	0.846203
0.936497	0.992405		0.773203	0.950633		0.687369	0.846835
0.936497	0.993671		0.774599	0.950633		0.688765	0.846835
0.946964	0.993671		0.77739	0.950633		0.688765	0.848734
0.946964	0.994304		0.77739	0.951266		0.69365	0.848734
0.947662	0.994304		0.780181	0.951266		0.69365	0.849367
0.947662	0.994937		0.780181	0.952532		0.696441	0.849367
0.949756	0.994937		0.781577	0.952532		0.696441	0.850633
0.949756	0.99557		0.782973	0.953165		0.697837	0.850633
0.951151	0.99557		0.783671	0.953165		0.697837	0.852532
0.951151	0.996203		0.783671	0.953797		0.69993	0.852532
0.955338	0.996203		0.784368	0.953797		0.69993	0.85443
0.955338	0.996835		0.784368	0.95443		0.700628	0.85443
0.960921	0.996835		0.78716	0.95443		0.700628	0.856329
0.960921	0.997468		0.78716	0.955063		0.702024	0.856329
0.966504	0.997468		0.788555	0.955063		0.702024	0.858228
0.966504	0.998101		0.788555	0.955696		0.706211	0.858228
0.98395	0.998101		0.789951	0.955696		0.706211	0.859494
0.98395	0.998734		0.789951	0.956962		0.707606	0.859494
0.990928	0.998734		0.794836	0.956962		0.707606	0.860127
0.990928	0.999367		0.794836	0.957595		0.708304	0.860127
0.993719	0.999367		0.797627	0.957595		0.708304	0.860759
0.993719	1		0.797627	0.958861		0.710398	0.860759
1	1		0.808095	0.958861		0.710398	0.862025
			0.808095	0.960127		0.711096	0.862025
			0.811584	0.960127		0.711096	0.862658
			0.811584	0.960759		0.715283	0.862658
			0.81926	0.960759		0.715283	0.86519
			0.81926	0.961392		0.71598	0.86519
			0.819958	0.961392		0.71598	0.866456
			0.819958	0.962025		0.716678	0.866456
			0.821354	0.962025		0.716678	0.867722
			0.821354	0.962658		0.717376	0.867722
			0.824145	0.962658		0.717376	0.868354
			0.824145	0.963291		0.718074	0.868354
			0.826936	0.963291		0.718074	0.868987
			0.826936	0.963924		0.71947	0.868987
			0.82903	0.963924		0.71947	0.86962
			0.82903	0.96519		0.722261	0.86962
			0.829728	0.96519		0.722261	0.870253
			0.829728	0.965823		0.723657	0.870253
			0.831821	0.965823		0.723657	0.870886
			0.832519	0.966456		0.725052	0.870886
			0.832519	0.967722		0.725052	0.871519
			0.835311	0.967722		0.72575	0.871519
			0.835311	0.971519		0.72575	0.872785
			0.836706	0.971519		0.726448	0.872785
			0.836706	0.972152		0.726448	0.873418
			0.8388	0.972152		0.731333	0.873418
			0.8388	0.972785		0.731333	0.874684
			0.840893	0.972785		0.732729	0.874684
			0.840893	0.973418		0.732729	0.875316
			0.842987	0.973418		0.73552	0.875316
			0.842987	0.974684		0.73552	0.876582
			0.844382	0.974684		0.736916	0.876582
			0.844382	0.975316		0.736916	0.877848
			0.853454	0.975316		0.740405	0.877848
			0.853454	0.976582		0.740405	0.879114
			0.854152	0.976582		0.741103	0.879114
			0.854152	0.977215		0.741103	0.881646
			0.855548	0.977215		0.7418	0.881646
			0.855548	0.977848		0.7418	0.882278
			0.861828	0.977848		0.743894	0.882278
			0.861828	0.978481		0.743894	0.882911
			0.867411	0.978481		0.744592	0.882911
			0.867411	0.979114		0.744592	0.883544
			0.8709	0.979114		0.747383	0.883544
			0.8709	0.979747		0.747383	0.88481
			0.871598	0.979747		0.752268	0.88481
			0.871598	0.98038		0.752268	0.886076
			0.879274	0.98038		0.754361	0.886076
			0.88067	0.98038		0.754361	0.886709
			0.884857	0.98038		0.755059	0.886709
			0.884857	0.982278		0.755059	0.887342
			0.885555	0.982278		0.755757	0.887342
			0.885555	0.982911		0.755757	0.888608
			0.889742	0.982911		0.76134	0.888608
			0.889742	0.984177		0.76134	0.889241
			0.89672	0.984177		0.762038	0.889241
			0.89672	0.98481		0.762038	0.889873
			0.898116	0.98481		0.763433	0.889873
			0.898116	0.985443		0.763433	0.890506
			0.898814	0.985443		0.764131	0.890506
			0.898814	0.986076		0.764131	0.891772
			0.903001	0.986076		0.765527	0.891772
			0.903001	0.986709		0.765527	0.892405
			0.907886	0.986709		0.766225	0.892405
			0.909281	0.986709		0.766225	0.893038
			0.909281	0.987342		0.769714	0.893038
			0.910677	0.987342		0.769714	0.893671
			0.910677	0.987975		0.773203	0.893671
			0.91277	0.987975		0.773203	0.894304
			0.91277	0.988608		0.773901	0.894304
			0.91626	0.988608		0.773901	0.89557
			0.91626	0.989241		0.775297	0.89557
			0.921144	0.989241		0.775297	0.896203
			0.921144	0.989873		0.778786	0.896203
			0.92254	0.989873		0.778786	0.897468
			0.92254	0.991139		0.780181	0.897468
			0.928821	0.991139		0.780181	0.898101
			0.930216	0.991139		0.780879	0.898101
			0.934403	0.991139		0.780879	0.9
			0.934403	0.992405		0.782973	0.9
			0.940684	0.992405		0.782973	0.903165
			0.94208	0.992405		0.788555	0.903165
			0.943475	0.992405		0.788555	0.903797
			0.943475	0.993038		0.789951	0.903797
			0.947662	0.993038		0.789951	0.90443
			0.947662	0.993671		0.792045	0.90443
			0.953943	0.993671		0.792045	0.905063
			0.953943	0.994937		0.792742	0.905063
			0.954641	0.994937		0.792742	0.905696
			0.954641	0.99557		0.79344	0.905696
			0.961619	0.99557		0.79344	0.906962
			0.961619	0.996203		0.794138	0.906962
			0.96441	0.996203		0.794138	0.907595
			0.96441	0.996835		0.798325	0.907595
			0.972784	0.996835		0.798325	0.908228
			0.972784	0.997468		0.802512	0.908228
			0.976971	0.997468		0.802512	0.908861
			0.976971	0.998101		0.80321	0.908861
			0.979763	0.998101		0.80321	0.909494
			0.979763	0.998734		0.803908	0.909494
			0.981856	0.998734		0.803908	0.910127
			0.981856	0.999367		0.805304	0.910127
			0.992324	0.999367		0.805304	0.912025
			0.992324	1		0.806001	0.912025
			1	1		0.806001	0.912658
						0.808793	0.912658
						0.808793	0.913291
						0.810188	0.913291
						0.810188	0.913924
						0.81298	0.913924
						0.81298	0.91519
						0.813678	0.91519
						0.813678	0.917089
						0.81926	0.917089
						0.81926	0.917722
						0.822052	0.917722
						0.822052	0.918354
						0.822749	0.918354
						0.822749	0.918987
						0.823447	0.918987
						0.823447	0.91962
						0.824843	0.91962
						0.824843	0.920253
						0.825541	0.920253
						0.825541	0.921519
						0.827634	0.921519
						0.827634	0.922785
						0.831124	0.922785
						0.831124	0.924051
						0.832519	0.924051
						0.832519	0.925316
						0.833217	0.925316
						0.833217	0.925949
						0.834613	0.925949
						0.834613	0.926582
						0.837404	0.926582
						0.837404	0.927215
						0.838102	0.927215
						0.838102	0.927848
						0.840195	0.927848
						0.840195	0.928481
						0.840893	0.928481
						0.840893	0.929114
						0.842987	0.929114
						0.842987	0.931013
						0.843685	0.931013
						0.843685	0.932911
						0.844382	0.932911
						0.844382	0.934177
						0.845778	0.934177
						0.845778	0.93481
						0.847174	0.93481
						0.847174	0.935443
						0.848569	0.935443
						0.848569	0.936076
						0.850663	0.936076
						0.850663	0.936709
						0.854152	0.936709
						0.854152	0.937342
						0.855548	0.937342
						0.855548	0.939241
						0.859735	0.939241
						0.859735	0.939873
						0.860433	0.939873
						0.860433	0.941139
						0.86113	0.941139
						0.86113	0.942405
						0.861828	0.942405
						0.861828	0.943038
						0.867411	0.943038
						0.867411	0.943671
						0.868807	0.943671
						0.868807	0.947468
						0.869505	0.947468
						0.869505	0.948734
						0.873692	0.948734
						0.873692	0.949367
						0.876483	0.949367
						0.876483	0.952532
						0.877181	0.952532
						0.877181	0.953165
						0.878576	0.953165
						0.878576	0.955696
						0.884159	0.955696
						0.884159	0.956329
						0.885555	0.956329
						0.885555	0.957595
						0.886253	0.957595
						0.886253	0.958228
						0.888346	0.958228
						0.888346	0.958861
						0.889742	0.958861
						0.889742	0.960127
						0.89044	0.960127
						0.89044	0.961392
						0.893929	0.961392
						0.893929	0.962025
						0.894627	0.962025
						0.894627	0.963291
						0.898116	0.963291
						0.898116	0.963924
						0.900907	0.963924
						0.900907	0.965823
						0.903699	0.965823
						0.903699	0.967089
						0.913468	0.967089
						0.913468	0.968354
						0.919051	0.968354
						0.919051	0.968987
						0.923936	0.968987
						0.923936	0.970253
						0.925331	0.970253
						0.925331	0.970886
						0.928821	0.970886
						0.928821	0.973418
						0.930216	0.973418
						0.930216	0.974051
						0.931612	0.974051
						0.931612	0.974684
						0.933706	0.974684
						0.933706	0.977848
						0.935101	0.977848
						0.935101	0.978481
						0.935799	0.978481
						0.935799	0.98038
						0.936497	0.98038
						0.936497	0.981013
						0.93859	0.981013
						0.93859	0.981646
						0.939288	0.981646
						0.939288	0.982278
						0.941382	0.982278
						0.941382	0.982911
						0.94208	0.982911
						0.94208	0.983544
						0.944173	0.983544
						0.944173	0.984177
						0.946267	0.984177
						0.946267	0.98481
						0.949058	0.98481
						0.949058	0.985443
						0.951151	0.985443
						0.951151	0.986076
						0.954641	0.986076
						0.954641	0.986709
						0.957432	0.986709
						0.957432	0.987342
						0.958828	0.987342
						0.958828	0.987975
						0.960921	0.987975
						0.960921	0.989241
						0.963712	0.989241
						0.963712	0.989873
						0.96441	0.989873
						0.96441	0.990506
						0.965806	0.990506
						0.965806	0.991139
						0.966504	0.991139
						0.966504	0.991772
						0.967202	0.991772
						0.967202	0.993038
						0.968597	0.993038
						0.968597	0.993671
						0.976274	0.993671
						0.976274	0.994304
						0.977669	0.994304
						0.977669	0.99557
						0.979065	0.99557
						0.979065	0.996203
						0.979763	0.996203
						0.979763	0.996835
						0.981856	0.996835
						0.981856	0.997468
						0.987439	0.997468
						0.987439	0.998734
						0.991626	0.998734
						0.991626	0.999367
						0.993022	0.999367
						0.993022	1
						1	1

## Sheet: b
COSMIC			E-value			CSI:FingerID
False positive rate	True positive rate		False positive rate	True positive rate		False positive rate	True positive rate
0	0.000577034		0	0.000577034		0	0.000577034
0.00078125	0.000577034		0	0.00230814		0	0.0017311
0.00078125	0.00288517		0.00078125	0.00230814		0.00078125	0.0017311
0.0015625	0.00288517		0.00078125	0.00923254		0.00078125	0.00288517
0.0015625	0.00577034		0.0015625	0.00923254		0.0015625	0.00288517
0.00234375	0.00577034		0.0015625	0.0115407		0.0015625	0.0034622
0.00234375	0.00634737		0.00234375	0.0115407		0.00234375	0.0034622
0.003125	0.00634737		0.00234375	0.0121177		0.00234375	0.00750144
0.003125	0.0121177		0.003125	0.0121177		0.003125	0.00750144
0.00390625	0.0121177		0.003125	0.0126947		0.003125	0.00807848
0.00390625	0.0190421		0.0046875	0.0126947		0.00390625	0.00807848
0.0046875	0.0190421		0.0046875	0.017311		0.00390625	0.00923254
0.0046875	0.0357761		0.00546875	0.017311		0.00546875	0.00923254
0.00546875	0.0357761		0.00546875	0.0225043		0.00546875	0.00980958
0.00546875	0.0398153		0.00625	0.0225043		0.00625	0.00980958
0.00625	0.0398153		0.00625	0.0242354		0.00625	0.0103866
0.00625	0.0478938		0.00703125	0.0242354		0.0078125	0.0103866
0.0078125	0.0478938		0.00703125	0.0248125		0.0078125	0.0132718
0.0078125	0.0548182		0.00859375	0.0248125		0.00859375	0.0132718
0.009375	0.0548182		0.00859375	0.0271206		0.00859375	0.0144259
0.009375	0.0634737		0.009375	0.0271206		0.009375	0.0144259
0.0109375	0.0634737		0.009375	0.0276976		0.009375	0.0150029
0.0109375	0.102712		0.0109375	0.0276976		0.0109375	0.0150029
0.0117188	0.102712		0.0109375	0.0294287		0.0109375	0.0155799
0.0117188	0.106751		0.0117188	0.0294287		0.0125	0.0155799
0.0125	0.106751		0.0117188	0.0305828		0.0125	0.016157
0.0125	0.113676		0.0132812	0.0305828		0.0132812	0.016157
0.0132812	0.113676		0.0132812	0.033468		0.0132812	0.016734
0.0132812	0.125793		0.0140625	0.033468		0.0140625	0.016734
0.0140625	0.125793		0.0140625	0.0351991		0.0140625	0.0184651
0.0140625	0.12637		0.015625	0.0351991		0.015625	0.0184651
0.0148437	0.12637		0.015625	0.0375072		0.015625	0.0196192
0.0148437	0.129833		0.0164063	0.0375072		0.0164063	0.0196192
0.015625	0.129833		0.0164063	0.0403924		0.0164063	0.0207732
0.015625	0.131564		0.0171875	0.0403924		0.0179687	0.0207732
0.0164063	0.131564		0.0171875	0.0484709		0.0179687	0.0219273
0.0164063	0.13618		0.0179687	0.0484709		0.0210938	0.0219273
0.0171875	0.13618		0.0179687	0.0490479		0.0210938	0.0225043
0.0171875	0.139065		0.01875	0.0490479		0.021875	0.0225043
0.01875	0.139065		0.01875	0.051356		0.021875	0.0259665
0.01875	0.143681		0.0195312	0.051356		0.0226562	0.0259665
0.0195312	0.143681		0.0195312	0.0519331		0.0226562	0.0271206
0.0195312	0.144836		0.0210938	0.0519331		0.0242188	0.0271206
0.0203125	0.144836		0.0210938	0.0542412		0.0242188	0.0317369
0.0203125	0.148875		0.021875	0.0542412		0.0257812	0.0317369
0.0210938	0.148875		0.021875	0.0640508		0.0257812	0.0363531
0.0210938	0.166186		0.0226562	0.0640508		0.0273438	0.0363531
0.021875	0.166186		0.0226562	0.0663589		0.0273438	0.0380842
0.021875	0.169071		0.0234375	0.0663589		0.028125	0.0380842
0.0226562	0.169071		0.0234375	0.0767455		0.028125	0.0386613
0.0226562	0.169648		0.025	0.0767455		0.0289063	0.0386613
0.0234375	0.169648		0.025	0.0784766		0.0289063	0.0392383
0.0234375	0.171379		0.0265625	0.0784766		0.0304687	0.0392383
0.0242188	0.171379		0.0265625	0.0813618		0.0304687	0.0415465
0.0242188	0.179458		0.0273438	0.0813618		0.03125	0.0415465
0.025	0.179458		0.0273438	0.084247		0.03125	0.0438546
0.025	0.18292		0.028125	0.084247		0.0320312	0.0438546
0.0257812	0.18292		0.028125	0.085401		0.0320312	0.0455857
0.0257812	0.185805		0.0296875	0.085401		0.0335937	0.0455857
0.0265625	0.185805		0.0296875	0.0877092		0.0335937	0.0478938
0.0265625	0.189844		0.03125	0.0877092		0.034375	0.0478938
0.0273438	0.189844		0.03125	0.0894403		0.034375	0.0484709
0.0273438	0.190421		0.0320312	0.0894403		0.0367188	0.0484709
0.028125	0.190421		0.0320312	0.0905943		0.0367188	0.051356
0.028125	0.192729		0.0328125	0.0905943		0.0375	0.051356
0.0289063	0.192729		0.0328125	0.0934795		0.0375	0.0525101
0.0289063	0.199077		0.0335937	0.0934795		0.0382813	0.0525101
0.0296875	0.199077		0.0335937	0.0952106		0.0382813	0.0582804
0.0296875	0.199654		0.034375	0.0952106		0.0390625	0.0582804
0.03125	0.199654		0.034375	0.0969417		0.0390625	0.0588575
0.03125	0.206001		0.0367188	0.0969417		0.040625	0.0588575
0.0328125	0.206001		0.0367188	0.0992499		0.040625	0.0594345
0.0328125	0.222158		0.0375	0.0992499		0.0429688	0.0594345
0.0335937	0.222158		0.0375	0.102135		0.0429688	0.0600115
0.0335937	0.224466		0.0382813	0.102135		0.04375	0.0600115
0.034375	0.224466		0.0382813	0.103866		0.04375	0.0605886
0.034375	0.231391		0.0390625	0.103866		0.0453125	0.0605886
0.0351562	0.231391		0.0390625	0.10502		0.0453125	0.0623197
0.0351562	0.234853		0.040625	0.10502		0.0460938	0.0623197
0.0359375	0.234853		0.040625	0.108482		0.0460938	0.0646278
0.0359375	0.236584		0.0414062	0.108482		0.046875	0.0646278
0.0367188	0.236584		0.0414062	0.113676		0.046875	0.0652048
0.0367188	0.242354		0.0429688	0.113676		0.0484375	0.0652048
0.0375	0.242354		0.0429688	0.11483		0.0484375	0.0657819
0.0375	0.244662		0.04375	0.11483		0.0492187	0.0657819
0.0382813	0.244662		0.04375	0.117138		0.0492187	0.0663589
0.0382813	0.245239		0.0445313	0.117138		0.05	0.0663589
0.0390625	0.245239		0.0445313	0.118869		0.05	0.067513
0.0390625	0.257357		0.0453125	0.118869		0.0507812	0.067513
0.0398437	0.257357		0.0453125	0.121177		0.0507812	0.06809
0.0398437	0.260242		0.0460938	0.121177		0.0523438	0.06809
0.0421875	0.260242		0.0460938	0.121754		0.0523438	0.0698211
0.0421875	0.261396		0.046875	0.121754		0.053125	0.0698211
0.0429688	0.261396		0.046875	0.122908		0.053125	0.0732833
0.0429688	0.26255		0.0476562	0.122908		0.0539063	0.0732833
0.0445313	0.26255		0.0476562	0.12637		0.0539063	0.0755915
0.0445313	0.26659		0.0484375	0.12637		0.0546875	0.0755915
0.0453125	0.26659		0.0484375	0.129256		0.0546875	0.0761685
0.0453125	0.274091		0.0492187	0.129256		0.05625	0.0761685
0.0460938	0.274091		0.0492187	0.13041		0.05625	0.0767455
0.0460938	0.275822		0.05	0.13041		0.0570312	0.0767455
0.046875	0.275822		0.05	0.135026		0.0570312	0.0778996
0.046875	0.277553		0.0507812	0.135026		0.0578125	0.0778996
0.0476562	0.277553		0.0507812	0.13618		0.0578125	0.0790537
0.0476562	0.279284		0.0515625	0.13618		0.0601563	0.0790537
0.0484375	0.279284		0.0515625	0.136757		0.0601563	0.0796307
0.0484375	0.281593		0.0523438	0.136757		0.0609375	0.0796307
0.0492187	0.281593		0.0523438	0.139642		0.0609375	0.0802077
0.0492187	0.283324		0.053125	0.139642		0.0625	0.0802077
0.05	0.283324		0.053125	0.140796		0.0625	0.0813618
0.05	0.289094		0.0539063	0.140796		0.0632812	0.0813618
0.0507812	0.289094		0.0539063	0.147144		0.0632812	0.0819388
0.0507812	0.290825		0.0546875	0.147144		0.0640625	0.0819388
0.0515625	0.290825		0.0546875	0.150606		0.0640625	0.0836699
0.0515625	0.294287		0.0554687	0.150606		0.0648438	0.0836699
0.0523438	0.294287		0.0554687	0.152914		0.0648438	0.0882862
0.0523438	0.300635		0.0570312	0.152914		0.065625	0.0882862
0.053125	0.300635		0.0570312	0.153491		0.065625	0.0900173
0.053125	0.305828		0.0578125	0.153491		0.0664062	0.0900173
0.0539063	0.305828		0.0578125	0.154645		0.0664062	0.0911714
0.0539063	0.317369		0.0585938	0.154645		0.0671875	0.0911714
0.0546875	0.317369		0.0585938	0.156376		0.0671875	0.0934795
0.0546875	0.321408		0.0601563	0.156376		0.0679687	0.0934795
0.0554687	0.321408		0.0601563	0.15753		0.0679687	0.0946336
0.0554687	0.323716		0.0609375	0.15753		0.06875	0.0946336
0.05625	0.323716		0.0609375	0.160992		0.06875	0.0957877
0.05625	0.327755		0.0617188	0.160992		0.0703125	0.0957877
0.0570312	0.327755		0.0617188	0.163878		0.0703125	0.0992499
0.0570312	0.329486		0.0640625	0.163878		0.0710937	0.0992499
0.0578125	0.329486		0.0640625	0.165609		0.0710937	0.0998269
0.0578125	0.331218		0.0648438	0.165609		0.0726563	0.0998269
0.0585938	0.331218		0.0648438	0.166763		0.0726563	0.101558
0.0585938	0.332949		0.065625	0.166763		0.0742188	0.101558
0.059375	0.332949		0.065625	0.170225		0.0742188	0.102135
0.059375	0.334103		0.0671875	0.170225		0.075	0.102135
0.0609375	0.334103		0.0671875	0.173687		0.075	0.103866
0.0609375	0.337565		0.0679687	0.173687		0.0757812	0.103866
0.0617188	0.337565		0.0679687	0.174841		0.0757812	0.104443
0.0617188	0.34045		0.06875	0.174841		0.0773438	0.104443
0.0625	0.34045		0.06875	0.175995		0.0773438	0.106174
0.0625	0.347374		0.0695313	0.175995		0.078125	0.106174
0.0632812	0.347374		0.0695313	0.180035		0.078125	0.107328
0.0632812	0.349106		0.0703125	0.180035		0.0789062	0.107328
0.0640625	0.349106		0.0703125	0.184074		0.0789062	0.111368
0.0640625	0.35026		0.0710937	0.184074		0.0804688	0.111368
0.0648438	0.35026		0.0710937	0.184651		0.0804688	0.112522
0.0648438	0.351991		0.071875	0.184651		0.0828125	0.112522
0.065625	0.351991		0.071875	0.185228		0.0828125	0.11483
0.065625	0.353145		0.0726563	0.185228		0.0835937	0.11483
0.0664062	0.353145		0.0726563	0.186959		0.0835937	0.117138
0.0664062	0.357184		0.0734375	0.186959		0.0867187	0.117138
0.0671875	0.357184		0.0734375	0.187536		0.0867187	0.118292
0.0671875	0.360646		0.0742188	0.187536		0.0875	0.118292
0.0679687	0.360646		0.0742188	0.188113		0.0875	0.118869
0.0679687	0.365263		0.0757812	0.188113		0.0890625	0.118869
0.06875	0.365263		0.0757812	0.189844		0.0890625	0.121754
0.06875	0.36584		0.0765625	0.189844		0.0898438	0.121754
0.0695313	0.36584		0.0765625	0.190998		0.0898438	0.129833
0.0695313	0.37161		0.0789062	0.190998		0.0914062	0.129833
0.0703125	0.37161		0.0789062	0.19446		0.0914062	0.131564
0.0703125	0.374495		0.0796875	0.19446		0.0921875	0.131564
0.0710937	0.374495		0.0796875	0.195038		0.0921875	0.133872
0.0710937	0.378534		0.0804688	0.195038		0.0929688	0.133872
0.071875	0.378534		0.0804688	0.196769		0.0929688	0.135603
0.071875	0.394691		0.0828125	0.196769		0.09375	0.135603
0.0726563	0.394691		0.0828125	0.197346		0.09375	0.140219
0.0726563	0.395268		0.0835937	0.197346		0.0945312	0.140219
0.0734375	0.395268		0.0835937	0.199654		0.0945312	0.14195
0.0734375	0.395845		0.084375	0.199654		0.0953125	0.14195
0.0742188	0.395845		0.084375	0.200808		0.0953125	0.142527
0.0742188	0.399308		0.0851563	0.200808		0.0960938	0.142527
0.075	0.399308		0.0851563	0.201962		0.0960938	0.144259
0.075	0.399885		0.0859375	0.201962		0.096875	0.144259
0.0757812	0.399885		0.0859375	0.202539		0.096875	0.147721
0.0757812	0.400462		0.0867187	0.202539		0.0976562	0.147721
0.0765625	0.400462		0.0867187	0.203693		0.0976562	0.150029
0.0765625	0.401616		0.0882813	0.203693		0.0992187	0.150029
0.078125	0.401616		0.0882813	0.20427		0.0992187	0.152914
0.078125	0.403924		0.0890625	0.20427		0.100781	0.152914
0.0796875	0.403924		0.0890625	0.206578		0.100781	0.154645
0.0796875	0.404501		0.090625	0.206578		0.101562	0.154645
0.0804688	0.404501		0.090625	0.207732		0.101562	0.156376
0.0804688	0.405655		0.0914062	0.207732		0.102344	0.156376
0.0828125	0.405655		0.0914062	0.21004		0.102344	0.156953
0.0828125	0.406809		0.0921875	0.21004		0.103125	0.156953
0.084375	0.406809		0.0921875	0.212349		0.103125	0.162147
0.084375	0.407386		0.0929688	0.212349		0.103906	0.162147
0.0851563	0.407386		0.0929688	0.21408		0.103906	0.163301
0.0851563	0.409694		0.0945312	0.21408		0.104688	0.163301
0.0859375	0.409694		0.0945312	0.217542		0.104688	0.165032
0.0859375	0.411425		0.096875	0.217542		0.105469	0.165032
0.0867187	0.411425		0.096875	0.218119		0.105469	0.16734
0.0867187	0.41835		0.0976562	0.218119		0.10625	0.16734
0.0875	0.41835		0.0976562	0.222158		0.10625	0.169071
0.0875	0.421235		0.0984375	0.222158		0.107031	0.169071
0.0882813	0.421235		0.0984375	0.222735		0.107031	0.169648
0.0882813	0.429313		0.0992187	0.222735		0.107813	0.169648
0.0890625	0.429313		0.0992187	0.224466		0.107813	0.171379
0.0890625	0.432776		0.1	0.224466		0.1125	0.171379
0.0898438	0.432776		0.1	0.227351		0.1125	0.183497
0.0898438	0.435084		0.100781	0.227351		0.113281	0.183497
0.090625	0.435084		0.100781	0.22966		0.113281	0.184651
0.090625	0.436815		0.102344	0.22966		0.114844	0.184651
0.0914062	0.436815		0.102344	0.234276		0.114844	0.185805
0.0914062	0.439123		0.103125	0.234276		0.116406	0.185805
0.0945312	0.439123		0.103125	0.236007		0.116406	0.186959
0.0945312	0.442585		0.104688	0.236007		0.117188	0.186959
0.0960938	0.442585		0.104688	0.2412		0.117188	0.18869
0.0960938	0.443739		0.105469	0.2412		0.117969	0.18869
0.096875	0.443739		0.105469	0.242354		0.117969	0.192729
0.096875	0.444893		0.10625	0.242354		0.11875	0.192729
0.0976562	0.444893		0.10625	0.242931		0.11875	0.195615
0.0976562	0.44547		0.107031	0.242931		0.119531	0.195615
0.0984375	0.44547		0.107031	0.245239		0.119531	0.200231
0.0984375	0.44951		0.109375	0.245239		0.120313	0.200231
0.0992187	0.44951		0.109375	0.246394		0.120313	0.201385
0.0992187	0.451241		0.110156	0.246394		0.121094	0.201385
0.100781	0.451241		0.110156	0.248702		0.121094	0.203693
0.100781	0.452972		0.110937	0.248702		0.121875	0.203693
0.101562	0.452972		0.110937	0.255049		0.121875	0.210617
0.101562	0.453549		0.111719	0.255049		0.122656	0.210617
0.103906	0.453549		0.111719	0.25678		0.122656	0.216388
0.103906	0.455857		0.1125	0.25678		0.123438	0.216388
0.104688	0.455857		0.1125	0.261396		0.123438	0.217542
0.104688	0.457011		0.113281	0.261396		0.125	0.217542
0.105469	0.457011		0.113281	0.263705		0.125	0.218696
0.105469	0.457588		0.114844	0.263705		0.125781	0.218696
0.10625	0.457588		0.114844	0.266013		0.125781	0.21985
0.10625	0.47086		0.115625	0.266013		0.126562	0.21985
0.107031	0.47086		0.115625	0.26659		0.126562	0.221581
0.107031	0.471437		0.116406	0.26659		0.127344	0.221581
0.107813	0.471437		0.116406	0.268898		0.127344	0.222735
0.107813	0.473745		0.117188	0.268898		0.128125	0.222735
0.108594	0.473745		0.117188	0.269475		0.128125	0.223312
0.108594	0.475476		0.117969	0.269475		0.129688	0.223312
0.109375	0.475476		0.117969	0.270629		0.129688	0.229083
0.109375	0.47663		0.11875	0.270629		0.13125	0.229083
0.110937	0.47663		0.11875	0.272937		0.13125	0.22966
0.110937	0.478938		0.119531	0.272937		0.132031	0.22966
0.111719	0.478938		0.119531	0.275245		0.132031	0.231391
0.111719	0.481246		0.120313	0.275245		0.133594	0.231391
0.1125	0.481246		0.120313	0.275822		0.133594	0.234853
0.1125	0.485286		0.122656	0.275822		0.135937	0.234853
0.113281	0.485286		0.122656	0.281016		0.135937	0.236007
0.113281	0.493364		0.123438	0.281016		0.1375	0.236007
0.114844	0.493364		0.123438	0.28217		0.1375	0.237161
0.114844	0.494518		0.125	0.28217		0.138281	0.237161
0.115625	0.494518		0.125	0.283901		0.138281	0.238315
0.115625	0.498557		0.125781	0.283901		0.139844	0.238315
0.116406	0.498557		0.125781	0.284478		0.139844	0.238892
0.116406	0.499134		0.126562	0.284478		0.141406	0.238892
0.117969	0.499134		0.126562	0.285055		0.141406	0.2412
0.117969	0.500866		0.127344	0.285055		0.142187	0.2412
0.119531	0.500866		0.127344	0.287363		0.142187	0.244085
0.119531	0.50202		0.128125	0.287363		0.14375	0.244085
0.120313	0.50202		0.128125	0.28794		0.14375	0.248125
0.120313	0.502597		0.128906	0.28794		0.145313	0.248125
0.121094	0.502597		0.128906	0.289094		0.145313	0.248702
0.121094	0.50779		0.129688	0.289094		0.148438	0.248702
0.121875	0.50779		0.129688	0.293133		0.148438	0.249279
0.121875	0.508944		0.130469	0.293133		0.149219	0.249279
0.122656	0.508944		0.130469	0.297173		0.149219	0.25101
0.122656	0.511829		0.132031	0.297173		0.15	0.25101
0.123438	0.511829		0.132031	0.29775		0.15	0.253318
0.123438	0.514137		0.134375	0.29775		0.150781	0.253318
0.124219	0.514137		0.134375	0.298327		0.150781	0.256203
0.124219	0.514714		0.135156	0.298327		0.152344	0.256203
0.125	0.514714		0.135156	0.300058		0.152344	0.258511
0.125	0.516445		0.135937	0.300058		0.153125	0.258511
0.128125	0.516445		0.135937	0.301212		0.153125	0.259665
0.128125	0.517023		0.136719	0.301212		0.154688	0.259665
0.128906	0.517023		0.136719	0.301789		0.154688	0.260819
0.128906	0.519331		0.1375	0.301789		0.155469	0.260819
0.129688	0.519331		0.1375	0.304097		0.155469	0.261396
0.129688	0.52337		0.138281	0.304097		0.15625	0.261396
0.130469	0.52337		0.138281	0.304674		0.15625	0.261973
0.130469	0.524524		0.139844	0.304674		0.157031	0.261973
0.13125	0.524524		0.139844	0.307559		0.157031	0.263705
0.13125	0.526255		0.140625	0.307559		0.158594	0.263705
0.132031	0.526255		0.140625	0.308713		0.158594	0.264859
0.132031	0.52914		0.141406	0.308713		0.159375	0.264859
0.133594	0.52914		0.141406	0.313907		0.159375	0.265436
0.133594	0.531448		0.142187	0.313907		0.160156	0.265436
0.134375	0.531448		0.142187	0.314484		0.160156	0.26659
0.134375	0.532602		0.142969	0.314484		0.160938	0.26659
0.135937	0.532602		0.142969	0.315061		0.160938	0.270052
0.135937	0.533756		0.14375	0.315061		0.161719	0.270052
0.136719	0.533756		0.14375	0.317369		0.161719	0.270629
0.136719	0.534334		0.144531	0.317369		0.1625	0.270629
0.1375	0.534334		0.144531	0.3191		0.1625	0.27236
0.1375	0.535488		0.145313	0.3191		0.164062	0.27236
0.138281	0.535488		0.145313	0.321985		0.164062	0.275822
0.138281	0.538373		0.146094	0.321985		0.164844	0.275822
0.139063	0.538373		0.146094	0.322562		0.164844	0.276399
0.139063	0.53895		0.146875	0.322562		0.165625	0.276399
0.139844	0.53895		0.146875	0.323139		0.165625	0.279284
0.139844	0.540104		0.147656	0.323139		0.167187	0.279284
0.141406	0.540104		0.147656	0.325447		0.167187	0.279862
0.141406	0.540681		0.148438	0.325447		0.167969	0.279862
0.142187	0.540681		0.148438	0.326024		0.167969	0.28794
0.142187	0.542989		0.149219	0.326024		0.16875	0.28794
0.142969	0.542989		0.149219	0.326601		0.16875	0.288517
0.142969	0.543566		0.15	0.326601		0.170313	0.288517
0.14375	0.543566		0.15	0.327178		0.170313	0.291402
0.14375	0.544143		0.150781	0.327178		0.171094	0.291402
0.144531	0.544143		0.150781	0.327755		0.171094	0.294864
0.144531	0.545874		0.151562	0.327755		0.171875	0.294864
0.145313	0.545874		0.151562	0.328909		0.171875	0.301212
0.145313	0.546451		0.152344	0.328909		0.172656	0.301212
0.146875	0.546451		0.152344	0.331795		0.172656	0.304097
0.146875	0.548182		0.153125	0.331795		0.173437	0.304097
0.147656	0.548182		0.153125	0.335834		0.173437	0.304674
0.147656	0.553953		0.155469	0.335834		0.175	0.304674
0.148438	0.553953		0.155469	0.336411		0.175	0.305251
0.148438	0.557415		0.157031	0.336411		0.175781	0.305251
0.149219	0.557415		0.157031	0.336988		0.175781	0.305828
0.149219	0.558569		0.158594	0.336988		0.176563	0.305828
0.150781	0.558569		0.158594	0.339296		0.176563	0.306405
0.150781	0.559146		0.160156	0.339296		0.177344	0.306405
0.151562	0.559146		0.160156	0.34045		0.177344	0.307559
0.151562	0.560877		0.161719	0.34045		0.179688	0.307559
0.152344	0.560877		0.161719	0.342181		0.179688	0.310444
0.152344	0.565493		0.163281	0.342181		0.18125	0.310444
0.153125	0.565493		0.163281	0.343335		0.18125	0.311598
0.153125	0.566647		0.164062	0.343335		0.182031	0.311598
0.153906	0.566647		0.164062	0.344489		0.182031	0.314484
0.153906	0.567802		0.164844	0.344489		0.182812	0.314484
0.155469	0.567802		0.164844	0.345066		0.182812	0.315061
0.155469	0.569533		0.165625	0.345066		0.183594	0.315061
0.15625	0.569533		0.165625	0.351414		0.183594	0.316215
0.15625	0.572418		0.169531	0.351414		0.185156	0.316215
0.157812	0.572418		0.169531	0.355453		0.185156	0.319677
0.157812	0.572995		0.170313	0.355453		0.1875	0.319677
0.158594	0.572995		0.170313	0.35603		0.1875	0.321985
0.158594	0.575303		0.171094	0.35603		0.188281	0.321985
0.159375	0.575303		0.171094	0.3618		0.188281	0.322562
0.159375	0.577611		0.171875	0.3618		0.189844	0.322562
0.160156	0.577611		0.171875	0.362954		0.189844	0.324293
0.160156	0.580496		0.172656	0.362954		0.190625	0.324293
0.160938	0.580496		0.172656	0.366417		0.190625	0.32487
0.160938	0.584535		0.174219	0.366417		0.192188	0.32487
0.1625	0.584535		0.174219	0.367571		0.192188	0.327178
0.1625	0.589152		0.175	0.367571		0.194531	0.327178
0.164844	0.589152		0.175	0.370456		0.194531	0.328909
0.164844	0.599538		0.175781	0.370456		0.195312	0.328909
0.166406	0.599538		0.175781	0.372187		0.195312	0.330641
0.166406	0.601847		0.176563	0.372187		0.196094	0.330641
0.167187	0.601847		0.176563	0.373918		0.196094	0.331218
0.167187	0.603001		0.177344	0.373918		0.196875	0.331218
0.167969	0.603001		0.177344	0.380265		0.196875	0.333526
0.167969	0.604732		0.178125	0.380265		0.197656	0.333526
0.16875	0.604732		0.178125	0.381997		0.197656	0.33468
0.16875	0.60704		0.178906	0.381997		0.198437	0.33468
0.171094	0.60704		0.178906	0.384882		0.198437	0.336988
0.171094	0.608194		0.179688	0.384882		0.199219	0.336988
0.171875	0.608194		0.179688	0.389498		0.199219	0.338142
0.171875	0.609348		0.180469	0.389498		0.200781	0.338142
0.173437	0.609348		0.180469	0.394114		0.200781	0.338719
0.173437	0.611656		0.182031	0.394114		0.201563	0.338719
0.174219	0.611656		0.182031	0.395845		0.201563	0.342181
0.174219	0.615118		0.184375	0.395845		0.203125	0.342181
0.176563	0.615118		0.184375	0.400462		0.203125	0.343912
0.176563	0.616849		0.186719	0.400462		0.203906	0.343912
0.177344	0.616849		0.186719	0.401616		0.203906	0.344489
0.177344	0.617426		0.189062	0.401616		0.204687	0.344489
0.178125	0.617426		0.189062	0.403924		0.204687	0.345643
0.178125	0.618003		0.189844	0.403924		0.20625	0.345643
0.178906	0.618003		0.189844	0.405655		0.20625	0.347952
0.178906	0.621466		0.190625	0.405655		0.207031	0.347952
0.179688	0.621466		0.190625	0.407963		0.207031	0.348529
0.179688	0.62262		0.191406	0.407963		0.207813	0.348529
0.18125	0.62262		0.191406	0.409694		0.207813	0.351991
0.18125	0.626082		0.192188	0.409694		0.210156	0.351991
0.182031	0.626082		0.192188	0.412579		0.210156	0.354299
0.182031	0.627813		0.192969	0.412579		0.210938	0.354299
0.182812	0.627813		0.192969	0.416619		0.210938	0.355453
0.182812	0.630121		0.19375	0.416619		0.211719	0.355453
0.183594	0.630121		0.19375	0.418927		0.211719	0.356607
0.183594	0.630698		0.194531	0.418927		0.2125	0.356607
0.184375	0.630698		0.194531	0.419504		0.2125	0.358338
0.184375	0.631275		0.195312	0.419504		0.214062	0.358338
0.185938	0.631275		0.195312	0.421812		0.214062	0.363531
0.185938	0.631852		0.196094	0.421812		0.215625	0.363531
0.186719	0.631852		0.196094	0.422389		0.215625	0.365263
0.186719	0.635314		0.197656	0.422389		0.217188	0.365263
0.1875	0.635314		0.197656	0.422966		0.217188	0.367571
0.1875	0.637046		0.198437	0.422966		0.217969	0.367571
0.189062	0.637046		0.198437	0.425851		0.217969	0.368148
0.189062	0.637623		0.199219	0.425851		0.21875	0.368148
0.189844	0.637623		0.199219	0.428159		0.21875	0.370456
0.189844	0.638777		0.2	0.428159		0.219531	0.370456
0.190625	0.638777		0.2	0.429313		0.219531	0.372187
0.190625	0.639354		0.200781	0.429313		0.220312	0.372187
0.191406	0.639354		0.200781	0.42989		0.220312	0.373341
0.191406	0.639931		0.201563	0.42989		0.221094	0.373341
0.192969	0.639931		0.201563	0.430467		0.221094	0.374495
0.192969	0.641662		0.202344	0.430467		0.222656	0.374495
0.19375	0.641662		0.202344	0.435661		0.222656	0.375072
0.19375	0.642816		0.203125	0.435661		0.223438	0.375072
0.194531	0.642816		0.203125	0.437392		0.223438	0.37738
0.194531	0.643393		0.203906	0.437392		0.224219	0.37738
0.195312	0.643393		0.203906	0.437969		0.224219	0.378534
0.195312	0.64397		0.20625	0.437969		0.225781	0.378534
0.198437	0.64397		0.20625	0.438546		0.225781	0.380842
0.198437	0.648009		0.207031	0.438546		0.226562	0.380842
0.199219	0.648009		0.207031	0.4397		0.226562	0.383151
0.199219	0.64974		0.207813	0.4397		0.227344	0.383151
0.2	0.64974		0.207813	0.440277		0.227344	0.385459
0.2	0.653203		0.208594	0.440277		0.229687	0.385459
0.200781	0.653203		0.208594	0.44547		0.229687	0.38719
0.200781	0.654357		0.209375	0.44547		0.230469	0.38719
0.201563	0.654357		0.209375	0.446047		0.230469	0.390075
0.201563	0.656665		0.210156	0.446047		0.23125	0.390075
0.202344	0.656665		0.210156	0.448932		0.23125	0.391229
0.202344	0.657819		0.211719	0.448932		0.232031	0.391229
0.207031	0.657819		0.211719	0.452972		0.232031	0.393537
0.207031	0.658396		0.213281	0.452972		0.232813	0.393537
0.209375	0.658396		0.213281	0.454126		0.232813	0.395268
0.209375	0.65955		0.214844	0.454126		0.233594	0.395268
0.210156	0.65955		0.214844	0.45528		0.233594	0.398731
0.210156	0.661281		0.215625	0.45528		0.234375	0.398731
0.2125	0.661281		0.215625	0.457011		0.234375	0.403924
0.2125	0.661858		0.216406	0.457011		0.235937	0.403924
0.215625	0.661858		0.216406	0.458742		0.235937	0.407963
0.215625	0.662435		0.217969	0.458742		0.2375	0.407963
0.217969	0.662435		0.217969	0.463935		0.2375	0.411425
0.217969	0.663012		0.219531	0.463935		0.238281	0.411425
0.21875	0.663012		0.219531	0.466244		0.238281	0.412002
0.21875	0.664166		0.220312	0.466244		0.239844	0.412002
0.219531	0.664166		0.220312	0.467975		0.239844	0.415465
0.219531	0.66532		0.221094	0.467975		0.240625	0.415465
0.221094	0.66532		0.221094	0.472014		0.240625	0.416042
0.221094	0.665897		0.221875	0.472014		0.241406	0.416042
0.221875	0.665897		0.221875	0.472591		0.241406	0.417196
0.221875	0.666474		0.222656	0.472591		0.242188	0.417196
0.222656	0.666474		0.222656	0.476053		0.242188	0.417773
0.222656	0.668782		0.223438	0.476053		0.242969	0.417773
0.224219	0.668782		0.223438	0.478361		0.242969	0.418927
0.224219	0.671668		0.225	0.478361		0.24375	0.418927
0.225	0.671668		0.225	0.480669		0.24375	0.419504
0.225	0.673399		0.225781	0.480669		0.244531	0.419504
0.225781	0.673399		0.225781	0.483555		0.244531	0.421812
0.225781	0.684939		0.226562	0.483555		0.247656	0.421812
0.227344	0.684939		0.226562	0.488748		0.247656	0.42412
0.227344	0.687248		0.227344	0.488748		0.248438	0.42412
0.228125	0.687248		0.227344	0.493364		0.248438	0.425851
0.228125	0.690133		0.228125	0.493364		0.249219	0.425851
0.228906	0.690133		0.228125	0.496249		0.249219	0.431621
0.228906	0.69071		0.228906	0.496249		0.25	0.431621
0.230469	0.69071		0.228906	0.499711		0.25	0.434507
0.230469	0.693018		0.229687	0.499711		0.250781	0.434507
0.23125	0.693018		0.229687	0.504328		0.250781	0.436238
0.23125	0.694749		0.230469	0.504328		0.251563	0.436238
0.232031	0.694749		0.230469	0.506059		0.251563	0.436815
0.232031	0.695903		0.23125	0.506059		0.252344	0.436815
0.232813	0.695903		0.23125	0.514714		0.252344	0.437392
0.232813	0.698788		0.232031	0.514714		0.253125	0.437392
0.234375	0.698788		0.232031	0.515868		0.253125	0.437969
0.234375	0.701096		0.232813	0.515868		0.254688	0.437969
0.235156	0.701096		0.232813	0.518177		0.254688	0.441431
0.235156	0.702827		0.234375	0.518177		0.255469	0.441431
0.235937	0.702827		0.234375	0.518754		0.255469	0.443739
0.235937	0.703405		0.235156	0.518754		0.25625	0.443739
0.236719	0.703405		0.235156	0.520485		0.25625	0.444893
0.236719	0.705136		0.235937	0.520485		0.257031	0.444893
0.238281	0.705136		0.235937	0.52337		0.257031	0.446624
0.238281	0.710906		0.236719	0.52337		0.257812	0.446624
0.239063	0.710906		0.236719	0.524524		0.257812	0.447201
0.239063	0.711483		0.238281	0.524524		0.259375	0.447201
0.239844	0.711483		0.238281	0.527986		0.259375	0.447778
0.239844	0.714945		0.239063	0.527986		0.260156	0.447778
0.240625	0.714945		0.239063	0.530294		0.260156	0.448932
0.240625	0.715522		0.239844	0.530294		0.260937	0.448932
0.241406	0.715522		0.239844	0.533756		0.260937	0.450087
0.241406	0.717253		0.240625	0.533756		0.261719	0.450087
0.242188	0.717253		0.240625	0.534334		0.261719	0.450664
0.242188	0.719561		0.24375	0.534334		0.263281	0.450664
0.242969	0.719561		0.24375	0.538373		0.263281	0.451818
0.242969	0.720138		0.245312	0.538373		0.264062	0.451818
0.24375	0.720138		0.245312	0.53895		0.264062	0.452395
0.24375	0.723024		0.246094	0.53895		0.264844	0.452395
0.244531	0.723024		0.246094	0.541258		0.264844	0.452972
0.244531	0.723601		0.247656	0.541258		0.265625	0.452972
0.245312	0.723601		0.247656	0.541835		0.265625	0.455857
0.245312	0.728794		0.248438	0.541835		0.266406	0.455857
0.246875	0.728794		0.248438	0.543566		0.266406	0.457588
0.246875	0.730525		0.249219	0.543566		0.267188	0.457588
0.249219	0.730525		0.249219	0.551068		0.267188	0.458742
0.249219	0.731102		0.25	0.551068		0.271094	0.458742
0.250781	0.731102		0.25	0.55453		0.271094	0.459896
0.250781	0.731679		0.250781	0.55453		0.271875	0.459896
0.253125	0.731679		0.250781	0.5603		0.271875	0.460473
0.253125	0.73341		0.251563	0.5603		0.272656	0.460473
0.255469	0.73341		0.251563	0.562608		0.272656	0.463358
0.255469	0.736295		0.252344	0.562608		0.274219	0.463358
0.25625	0.736295		0.252344	0.563762		0.274219	0.464512
0.25625	0.736872		0.253125	0.563762		0.275781	0.464512
0.257031	0.736872		0.253125	0.565493		0.275781	0.465089
0.257031	0.741489		0.255469	0.565493		0.276562	0.465089
0.257812	0.741489		0.255469	0.566647		0.276562	0.466244
0.257812	0.742066		0.25625	0.566647		0.277344	0.466244
0.258594	0.742066		0.25625	0.567802		0.277344	0.466821
0.258594	0.744374		0.257031	0.567802		0.278125	0.466821
0.260156	0.744374		0.257031	0.57011		0.278125	0.467975
0.260156	0.745528		0.257812	0.57011		0.278906	0.467975
0.260937	0.745528		0.257812	0.574726		0.278906	0.468552
0.260937	0.747259		0.258594	0.574726		0.279687	0.468552
0.2625	0.747259		0.258594	0.57588		0.279687	0.469129
0.2625	0.74899		0.259375	0.57588		0.280469	0.469129
0.263281	0.74899		0.259375	0.579919		0.280469	0.472591
0.263281	0.749567		0.260937	0.579919		0.28125	0.472591
0.264062	0.749567		0.260937	0.580496		0.28125	0.474899
0.264062	0.752452		0.261719	0.580496		0.282031	0.474899
0.267969	0.752452		0.261719	0.581073		0.282031	0.476053
0.267969	0.753029		0.263281	0.581073		0.282813	0.476053
0.270313	0.753029		0.263281	0.583381		0.282813	0.477207
0.270313	0.754183		0.264062	0.583381		0.283594	0.477207
0.271875	0.754183		0.264062	0.589152		0.283594	0.478361
0.271875	0.754761		0.266406	0.589152		0.284375	0.478361
0.274219	0.754761		0.266406	0.594922		0.284375	0.480092
0.274219	0.755338		0.267188	0.594922		0.285156	0.480092
0.277344	0.755338		0.267188	0.595499		0.285156	0.481823
0.277344	0.757646		0.267969	0.595499		0.286719	0.481823
0.282031	0.757646		0.267969	0.598384		0.286719	0.4824
0.282031	0.758223		0.26875	0.598384		0.2875	0.4824
0.285938	0.758223		0.26875	0.598961		0.2875	0.482977
0.285938	0.7588		0.271094	0.598961		0.289062	0.482977
0.2875	0.7588		0.271094	0.600115		0.289062	0.484132
0.2875	0.759954		0.271875	0.600115		0.289844	0.484132
0.291406	0.759954		0.271875	0.601269		0.289844	0.484709
0.291406	0.762262		0.272656	0.601269		0.290625	0.484709
0.29375	0.762262		0.272656	0.603578		0.290625	0.48644
0.29375	0.763993		0.274219	0.603578		0.292187	0.48644
0.294531	0.763993		0.274219	0.609348		0.292187	0.489325
0.294531	0.76457		0.275	0.609348		0.292969	0.489325
0.296094	0.76457		0.275	0.610502		0.292969	0.49221
0.296094	0.765147		0.275781	0.610502		0.29375	0.49221
0.296875	0.765147		0.275781	0.611079		0.29375	0.493941
0.296875	0.766878		0.276562	0.611079		0.294531	0.493941
0.297656	0.766878		0.276562	0.61858		0.294531	0.497403
0.297656	0.768032		0.277344	0.61858		0.296094	0.497403
0.299219	0.768032		0.277344	0.619158		0.296094	0.499711
0.299219	0.769186		0.278125	0.619158		0.296875	0.499711
0.300781	0.769186		0.278125	0.622043		0.296875	0.504328
0.300781	0.769763		0.278906	0.622043		0.297656	0.504328
0.301563	0.769763		0.278906	0.62262		0.297656	0.505482
0.301563	0.77034		0.279687	0.62262		0.298438	0.505482
0.302344	0.77034		0.279687	0.623197		0.298438	0.507213
0.302344	0.770917		0.280469	0.623197		0.301563	0.507213
0.303906	0.770917		0.280469	0.623774		0.301563	0.50779
0.303906	0.771495		0.282031	0.623774		0.303125	0.50779
0.304688	0.771495		0.282031	0.626659		0.303125	0.509521
0.304688	0.772072		0.282813	0.626659		0.304688	0.509521
0.30625	0.772072		0.282813	0.629544		0.304688	0.511252
0.30625	0.773803		0.283594	0.629544		0.305469	0.511252
0.308594	0.773803		0.283594	0.630121		0.305469	0.511829
0.308594	0.774957		0.285156	0.630121		0.308594	0.511829
0.313281	0.774957		0.285156	0.631852		0.308594	0.512406
0.313281	0.775534		0.285938	0.631852		0.309375	0.512406
0.316406	0.775534		0.285938	0.633006		0.309375	0.514137
0.316406	0.776111		0.286719	0.633006		0.310156	0.514137
0.319531	0.776111		0.286719	0.635314		0.310156	0.514714
0.319531	0.776688		0.2875	0.635314		0.310937	0.514714
0.320312	0.776688		0.2875	0.637623		0.310937	0.516445
0.320312	0.778996		0.289844	0.637623		0.311719	0.516445
0.321094	0.778996		0.289844	0.6382		0.311719	0.517023
0.321094	0.781881		0.290625	0.6382		0.3125	0.517023
0.321875	0.781881		0.290625	0.639354		0.3125	0.52337
0.321875	0.782458		0.291406	0.639354		0.313281	0.52337
0.322656	0.782458		0.291406	0.640508		0.313281	0.524524
0.322656	0.784766		0.292187	0.640508		0.314063	0.524524
0.323437	0.784766		0.292187	0.643393		0.314063	0.525101
0.323437	0.786497		0.292969	0.643393		0.315625	0.525101
0.325	0.786497		0.292969	0.64397		0.315625	0.527409
0.325	0.788806		0.29375	0.64397		0.317188	0.527409
0.328125	0.788806		0.29375	0.644547		0.317188	0.527986
0.328125	0.791114		0.294531	0.644547		0.317969	0.527986
0.329688	0.791114		0.294531	0.645124		0.317969	0.52914
0.329688	0.793422		0.296094	0.645124		0.31875	0.52914
0.330469	0.793422		0.296094	0.646278		0.31875	0.530294
0.330469	0.793999		0.296875	0.646278		0.319531	0.530294
0.33125	0.793999		0.296875	0.647432		0.319531	0.530871
0.33125	0.795153		0.298438	0.647432		0.320312	0.530871
0.332031	0.795153		0.298438	0.649163		0.320312	0.532025
0.332031	0.79573		0.299219	0.649163		0.321094	0.532025
0.333594	0.79573		0.299219	0.650894		0.321094	0.532602
0.333594	0.796307		0.3	0.650894		0.321875	0.532602
0.334375	0.796307		0.3	0.652626		0.321875	0.533179
0.334375	0.798615		0.301563	0.652626		0.322656	0.533179
0.335938	0.798615		0.301563	0.653203		0.322656	0.537796
0.335938	0.799192		0.302344	0.653203		0.325	0.537796
0.336719	0.799192		0.302344	0.656665		0.325	0.538373
0.336719	0.799769		0.303125	0.656665		0.326562	0.538373
0.3375	0.799769		0.303125	0.657819		0.326562	0.539527
0.3375	0.802077		0.303906	0.657819		0.328906	0.539527
0.338281	0.802077		0.303906	0.658396		0.328906	0.540104
0.338281	0.803231		0.304688	0.658396		0.329688	0.540104
0.339844	0.803231		0.304688	0.660127		0.329688	0.542412
0.339844	0.804385		0.305469	0.660127		0.330469	0.542412
0.340625	0.804385		0.305469	0.661281		0.330469	0.543566
0.340625	0.804962		0.30625	0.661281		0.332031	0.543566
0.342187	0.804962		0.30625	0.662435		0.332031	0.548182
0.342187	0.806117		0.307031	0.662435		0.332813	0.548182
0.342969	0.806117		0.307031	0.666474		0.332813	0.548759
0.342969	0.806694		0.308594	0.666474		0.333594	0.548759
0.34375	0.806694		0.308594	0.667051		0.333594	0.55049
0.34375	0.807848		0.310156	0.667051		0.334375	0.55049
0.346094	0.807848		0.310156	0.668205		0.334375	0.552799
0.346094	0.809002		0.311719	0.668205		0.335156	0.552799
0.346875	0.809002		0.311719	0.670514		0.335156	0.553953
0.346875	0.809579		0.313281	0.670514		0.335938	0.553953
0.347656	0.809579		0.313281	0.676861		0.335938	0.55453
0.347656	0.810733		0.314063	0.676861		0.336719	0.55453
0.350781	0.810733		0.314063	0.679746		0.336719	0.556261
0.350781	0.81131		0.314844	0.679746		0.3375	0.556261
0.352344	0.81131		0.314844	0.682631		0.3375	0.557415
0.352344	0.812464		0.315625	0.682631		0.339062	0.557415
0.353125	0.812464		0.315625	0.683208		0.339062	0.559723
0.353125	0.813618		0.316406	0.683208		0.339844	0.559723
0.353906	0.813618		0.316406	0.683785		0.339844	0.560877
0.353906	0.814195		0.317969	0.683785		0.340625	0.560877
0.354687	0.814195		0.317969	0.686093		0.340625	0.562608
0.354687	0.814772		0.319531	0.686093		0.342187	0.562608
0.355469	0.814772		0.319531	0.687825		0.342187	0.564339
0.355469	0.815349		0.321094	0.687825		0.34375	0.564339
0.35625	0.815349		0.321094	0.688979		0.34375	0.565493
0.35625	0.815926		0.322656	0.688979		0.344531	0.565493
0.357812	0.815926		0.322656	0.691287		0.344531	0.567224
0.357812	0.81708		0.323437	0.691287		0.346094	0.567224
0.358594	0.81708		0.323437	0.692441		0.346094	0.568379
0.358594	0.817657		0.324219	0.692441		0.346875	0.568379
0.360938	0.817657		0.324219	0.693018		0.346875	0.570687
0.360938	0.818811		0.326562	0.693018		0.347656	0.570687
0.361719	0.818811		0.326562	0.697057		0.347656	0.571264
0.361719	0.819965		0.327344	0.697057		0.35	0.571264
0.3625	0.819965		0.327344	0.697634		0.35	0.571841
0.3625	0.820542		0.328125	0.697634		0.350781	0.571841
0.363281	0.820542		0.328125	0.698211		0.350781	0.572995
0.363281	0.821696		0.330469	0.698211		0.351562	0.572995
0.366406	0.821696		0.330469	0.699365		0.351562	0.573572
0.366406	0.823428		0.33125	0.699365		0.352344	0.573572
0.370312	0.823428		0.33125	0.705713		0.352344	0.574726
0.370312	0.825159		0.332031	0.705713		0.353125	0.574726
0.371094	0.825159		0.332031	0.710329		0.353125	0.579919
0.371094	0.82689		0.332813	0.710329		0.354687	0.579919
0.372656	0.82689		0.332813	0.710906		0.354687	0.580496
0.372656	0.827467		0.335156	0.710906		0.35625	0.580496
0.373437	0.827467		0.335156	0.711483		0.35625	0.58165
0.373437	0.828621		0.3375	0.711483		0.357031	0.58165
0.375	0.828621		0.3375	0.71206		0.357031	0.583381
0.375	0.829198		0.339062	0.71206		0.359375	0.583381
0.376563	0.829198		0.339062	0.713791		0.359375	0.584535
0.376563	0.829775		0.339844	0.713791		0.360156	0.584535
0.377344	0.829775		0.339844	0.715522		0.360156	0.586267
0.377344	0.831506		0.340625	0.715522		0.360938	0.586267
0.378906	0.831506		0.340625	0.716676		0.360938	0.589152
0.378906	0.832083		0.342187	0.716676		0.3625	0.589152
0.382031	0.832083		0.342187	0.717253		0.3625	0.589729
0.382031	0.83266		0.342969	0.717253		0.363281	0.589729
0.382812	0.83266		0.342969	0.719561		0.363281	0.590883
0.382812	0.834968		0.34375	0.719561		0.364063	0.590883
0.385156	0.834968		0.34375	0.72187		0.364063	0.592614
0.385156	0.837276		0.344531	0.72187		0.365625	0.592614
0.385937	0.837276		0.344531	0.722447		0.365625	0.596076
0.385937	0.837853		0.345313	0.722447		0.366406	0.596076
0.386719	0.837853		0.345313	0.723024		0.366406	0.597807
0.386719	0.83843		0.346875	0.723024		0.369531	0.597807
0.389062	0.83843		0.346875	0.724178		0.369531	0.598384
0.389062	0.839585		0.347656	0.724178		0.370312	0.598384
0.391406	0.839585		0.347656	0.728217		0.370312	0.600692
0.391406	0.840739		0.349219	0.728217		0.371094	0.600692
0.392188	0.840739		0.349219	0.729371		0.371094	0.602424
0.392188	0.841893		0.35	0.729371		0.371875	0.602424
0.39375	0.841893		0.35	0.731102		0.371875	0.605309
0.39375	0.84247		0.350781	0.731102		0.372656	0.605309
0.394531	0.84247		0.350781	0.731679		0.372656	0.609348
0.394531	0.843047		0.351562	0.731679		0.375781	0.609348
0.399219	0.843047		0.351562	0.732256		0.375781	0.612233
0.399219	0.844201		0.353125	0.732256		0.376563	0.612233
0.4	0.844201		0.353125	0.733987		0.376563	0.61281
0.4	0.846509		0.353906	0.733987		0.377344	0.61281
0.400781	0.846509		0.353906	0.734564		0.377344	0.615118
0.400781	0.847086		0.354687	0.734564		0.379688	0.615118
0.402344	0.847086		0.354687	0.736872		0.379688	0.61858
0.402344	0.847663		0.355469	0.736872		0.38125	0.61858
0.40625	0.847663		0.355469	0.738027		0.38125	0.619158
0.40625	0.84824		0.35625	0.738027		0.382031	0.619158
0.407031	0.84824		0.35625	0.739181		0.382031	0.620312
0.407031	0.848817		0.359375	0.739181		0.384375	0.620312
0.407813	0.848817		0.359375	0.740335		0.384375	0.620889
0.407813	0.849394		0.360156	0.740335		0.385937	0.620889
0.409375	0.849394		0.360156	0.740912		0.385937	0.622043
0.409375	0.851125		0.361719	0.740912		0.386719	0.622043
0.410156	0.851125		0.361719	0.741489		0.386719	0.626082
0.410156	0.853433		0.3625	0.741489		0.3875	0.626082
0.411719	0.853433		0.3625	0.742066		0.3875	0.62839
0.411719	0.856319		0.363281	0.742066		0.388281	0.62839
0.413281	0.856319		0.363281	0.743797		0.388281	0.630121
0.413281	0.856896		0.364844	0.743797		0.389844	0.630121
0.417187	0.856896		0.364844	0.744951		0.389844	0.631852
0.417187	0.85805		0.365625	0.744951		0.390625	0.631852
0.417969	0.85805		0.365625	0.746682		0.390625	0.633006
0.417969	0.858627		0.367188	0.746682		0.391406	0.633006
0.419531	0.858627		0.367188	0.748413		0.391406	0.634737
0.419531	0.859204		0.367969	0.748413		0.392188	0.634737
0.420312	0.859204		0.367969	0.749567		0.392188	0.635314
0.420312	0.859781		0.36875	0.749567		0.392969	0.635314
0.421094	0.859781		0.36875	0.752452		0.392969	0.635892
0.421094	0.861512		0.369531	0.752452		0.395313	0.635892
0.422656	0.861512		0.369531	0.753029		0.395313	0.636469
0.422656	0.862089		0.373437	0.753029		0.398438	0.636469
0.424219	0.862089		0.373437	0.753606		0.398438	0.6382
0.424219	0.863243		0.374219	0.753606		0.399219	0.6382
0.425781	0.863243		0.374219	0.754761		0.399219	0.639354
0.425781	0.86382		0.375781	0.754761		0.4	0.639354
0.429688	0.86382		0.375781	0.756492		0.4	0.641662
0.429688	0.864397		0.376563	0.756492		0.400781	0.641662
0.430469	0.864397		0.376563	0.757646		0.400781	0.642816
0.430469	0.864974		0.377344	0.757646		0.401562	0.642816
0.434375	0.864974		0.377344	0.758223		0.401562	0.646278
0.434375	0.866128		0.378125	0.758223		0.402344	0.646278
0.435156	0.866128		0.378125	0.761685		0.402344	0.646855
0.435156	0.868436		0.382812	0.761685		0.403125	0.646855
0.435937	0.868436		0.382812	0.762262		0.403125	0.647432
0.435937	0.869013		0.383594	0.762262		0.403906	0.647432
0.438281	0.869013		0.383594	0.762839		0.403906	0.650894
0.438281	0.86959		0.385156	0.762839		0.405469	0.650894
0.441406	0.86959		0.385156	0.763416		0.405469	0.657242
0.441406	0.870167		0.385937	0.763416		0.40625	0.657242
0.442188	0.870167		0.385937	0.763993		0.40625	0.657819
0.442188	0.870744		0.389844	0.763993		0.409375	0.657819
0.442969	0.870744		0.389844	0.765724		0.409375	0.658973
0.442969	0.871321		0.390625	0.765724		0.410156	0.658973
0.44375	0.871321		0.390625	0.766301		0.410156	0.660127
0.44375	0.872475		0.394531	0.766301		0.410938	0.660127
0.445312	0.872475		0.394531	0.767455		0.410938	0.664166
0.445312	0.874207		0.395313	0.767455		0.411719	0.664166
0.448437	0.874207		0.395313	0.768609		0.411719	0.664743
0.448437	0.874784		0.396094	0.768609		0.413281	0.664743
0.45	0.874784		0.396094	0.769763		0.413281	0.666474
0.45	0.875361		0.396875	0.769763		0.414062	0.666474
0.451562	0.875361		0.396875	0.771495		0.414062	0.667628
0.451562	0.875938		0.4	0.771495		0.415625	0.667628
0.453125	0.875938		0.4	0.772072		0.415625	0.668205
0.453125	0.876515		0.401562	0.772072		0.417187	0.668205
0.453906	0.876515		0.401562	0.773226		0.417187	0.669359
0.453906	0.877669		0.403906	0.773226		0.41875	0.669359
0.457031	0.877669		0.403906	0.773803		0.41875	0.670514
0.457031	0.878823		0.404687	0.773803		0.419531	0.670514
0.457813	0.878823		0.404687	0.775534		0.419531	0.67513
0.457813	0.8794		0.40625	0.775534		0.420312	0.67513
0.461719	0.8794		0.40625	0.777265		0.420312	0.676284
0.461719	0.879977		0.407031	0.777265		0.421094	0.676284
0.466406	0.879977		0.407031	0.778996		0.421094	0.677438
0.466406	0.881131		0.408594	0.778996		0.421875	0.677438
0.46875	0.881131		0.408594	0.779573		0.421875	0.678015
0.46875	0.882862		0.409375	0.779573		0.422656	0.678015
0.471094	0.882862		0.409375	0.780727		0.422656	0.678592
0.471094	0.883439		0.410156	0.780727		0.423438	0.678592
0.471875	0.883439		0.410156	0.781304		0.423438	0.680323
0.471875	0.884016		0.4125	0.781304		0.424219	0.680323
0.474219	0.884016		0.4125	0.781881		0.424219	0.681477
0.474219	0.88517		0.413281	0.781881		0.425	0.681477
0.476562	0.88517		0.413281	0.782458		0.425	0.683208
0.476562	0.885747		0.414062	0.782458		0.426563	0.683208
0.477344	0.885747		0.414062	0.783612		0.426563	0.686093
0.477344	0.887478		0.416406	0.783612		0.428125	0.686093
0.478906	0.887478		0.416406	0.784189		0.428125	0.687248
0.478906	0.888055		0.417187	0.784189		0.429688	0.687248
0.482031	0.888055		0.417187	0.784766		0.429688	0.688979
0.482031	0.888632		0.417969	0.784766		0.43125	0.688979
0.485938	0.888632		0.417969	0.785343		0.43125	0.689556
0.485938	0.889209		0.421094	0.785343		0.432031	0.689556
0.489063	0.889209		0.421094	0.787074		0.432031	0.691287
0.489063	0.890364		0.421875	0.787074		0.432812	0.691287
0.489844	0.890364		0.421875	0.788229		0.432812	0.691864
0.489844	0.890941		0.423438	0.788229		0.433594	0.691864
0.490625	0.890941		0.423438	0.792268		0.433594	0.693595
0.490625	0.891518		0.425781	0.792268		0.434375	0.693595
0.492969	0.891518		0.425781	0.792845		0.434375	0.695903
0.492969	0.892095		0.427344	0.792845		0.435156	0.695903
0.496094	0.892095		0.427344	0.793422		0.435156	0.69648
0.496094	0.892672		0.429688	0.793422		0.438281	0.69648
0.496875	0.892672		0.429688	0.793999		0.438281	0.697057
0.496875	0.893249		0.430469	0.793999		0.439844	0.697057
0.498437	0.893249		0.430469	0.794576		0.439844	0.698788
0.498437	0.893826		0.43125	0.794576		0.442188	0.698788
0.503906	0.893826		0.43125	0.79573		0.442188	0.701096
0.503906	0.894403		0.434375	0.79573		0.442969	0.701096
0.507812	0.894403		0.434375	0.796307		0.442969	0.701673
0.507812	0.89498		0.435156	0.796307		0.44375	0.701673
0.510156	0.89498		0.435156	0.798038		0.44375	0.70225
0.510156	0.895557		0.436719	0.798038		0.444531	0.70225
0.519531	0.895557		0.436719	0.799769		0.444531	0.703405
0.519531	0.896134		0.439063	0.799769		0.445312	0.703405
0.520312	0.896134		0.439063	0.800346		0.445312	0.704559
0.520312	0.897288		0.441406	0.800346		0.446094	0.704559
0.521094	0.897288		0.441406	0.800923		0.446094	0.705136
0.521094	0.898442		0.444531	0.800923		0.446875	0.705136
0.525781	0.898442		0.444531	0.8015		0.446875	0.706867
0.525781	0.899019		0.445312	0.8015		0.449219	0.706867
0.527344	0.899019		0.445312	0.803231		0.449219	0.708021
0.527344	0.899596		0.448437	0.803231		0.450781	0.708021
0.528125	0.899596		0.448437	0.804962		0.450781	0.711483
0.528125	0.900173		0.449219	0.804962		0.451562	0.711483
0.528906	0.900173		0.449219	0.80554		0.451562	0.71206
0.528906	0.90075		0.45	0.80554		0.452344	0.71206
0.532031	0.90075		0.45	0.806117		0.452344	0.712637
0.532031	0.901327		0.453125	0.806117		0.453125	0.712637
0.535156	0.901327		0.453125	0.807271		0.453125	0.713214
0.535156	0.903058		0.455469	0.807271		0.45625	0.713214
0.538281	0.903058		0.455469	0.807848		0.45625	0.714368
0.538281	0.905366		0.45625	0.807848		0.457031	0.714368
0.541406	0.905366		0.45625	0.810156		0.457031	0.716099
0.541406	0.905943		0.457813	0.810156		0.457813	0.716099
0.542969	0.905943		0.457813	0.810733		0.457813	0.716676
0.542969	0.907675		0.458594	0.810733		0.459375	0.716676
0.544531	0.907675		0.458594	0.81131		0.459375	0.717253
0.544531	0.908252		0.459375	0.81131		0.460156	0.717253
0.546875	0.908252		0.459375	0.811887		0.460156	0.71783
0.546875	0.908829		0.460156	0.811887		0.461719	0.71783
0.548438	0.908829		0.460156	0.815926		0.461719	0.718407
0.548438	0.909983		0.461719	0.815926		0.463281	0.718407
0.549219	0.909983		0.461719	0.816503		0.463281	0.719561
0.549219	0.91056		0.463281	0.816503		0.464062	0.719561
0.550781	0.91056		0.463281	0.81708		0.464062	0.720716
0.550781	0.911714		0.464844	0.81708		0.465625	0.720716
0.551562	0.911714		0.464844	0.817657		0.465625	0.72187
0.551562	0.912291		0.467187	0.817657		0.466406	0.72187
0.553125	0.912291		0.467187	0.818234		0.466406	0.723024
0.553125	0.913445		0.467969	0.818234		0.467187	0.723024
0.559375	0.913445		0.467969	0.819388		0.467187	0.723601
0.559375	0.915176		0.46875	0.819388		0.46875	0.723601
0.560156	0.915176		0.46875	0.820542		0.46875	0.725332
0.560156	0.916907		0.470313	0.820542		0.470313	0.725332
0.563281	0.916907		0.470313	0.821119		0.470313	0.72764
0.563281	0.917484		0.471875	0.821119		0.471875	0.72764
0.56875	0.917484		0.471875	0.822274		0.471875	0.729371
0.56875	0.918638		0.475	0.822274		0.473438	0.729371
0.570312	0.918638		0.475	0.822851		0.473438	0.730525
0.570312	0.919215		0.479687	0.822851		0.474219	0.730525
0.572656	0.919215		0.479687	0.824005		0.474219	0.731102
0.572656	0.919792		0.482031	0.824005		0.475	0.731102
0.575781	0.919792		0.482031	0.824582		0.475	0.732833
0.575781	0.920369		0.482812	0.824582		0.475781	0.732833
0.577344	0.920369		0.482812	0.825159		0.475781	0.733987
0.577344	0.920946		0.483594	0.825159		0.476562	0.733987
0.578125	0.920946		0.483594	0.825736		0.476562	0.734564
0.578125	0.921523		0.484375	0.825736		0.477344	0.734564
0.58125	0.921523		0.484375	0.828044		0.477344	0.735718
0.58125	0.9221		0.485156	0.828044		0.478906	0.735718
0.585156	0.9221		0.485156	0.828621		0.478906	0.736295
0.585156	0.922677		0.485938	0.828621		0.479687	0.736295
0.586719	0.922677		0.485938	0.830352		0.479687	0.736872
0.586719	0.923254		0.486719	0.830352		0.48125	0.736872
0.595313	0.923254		0.486719	0.831506		0.48125	0.740912
0.595313	0.924409		0.4875	0.831506		0.482031	0.740912
0.596875	0.924409		0.4875	0.832083		0.482031	0.742066
0.596875	0.924986		0.488281	0.832083		0.484375	0.742066
0.598437	0.924986		0.488281	0.83266		0.484375	0.742643
0.598437	0.92614		0.489063	0.83266		0.485156	0.742643
0.602344	0.92614		0.489063	0.833814		0.485156	0.74322
0.602344	0.927294		0.490625	0.833814		0.485938	0.74322
0.603906	0.927294		0.490625	0.834391		0.485938	0.743797
0.603906	0.927871		0.492188	0.834391		0.486719	0.743797
0.60625	0.927871		0.492188	0.835545		0.486719	0.746682
0.60625	0.929025		0.495312	0.835545		0.4875	0.746682
0.607031	0.929025		0.495312	0.836122		0.4875	0.74899
0.607031	0.929602		0.496094	0.836122		0.489844	0.74899
0.609375	0.929602		0.496094	0.836699		0.489844	0.749567
0.609375	0.930756		0.497656	0.836699		0.490625	0.749567
0.615625	0.930756		0.497656	0.837853		0.490625	0.752452
0.615625	0.93191		0.499219	0.837853		0.492188	0.752452
0.617188	0.93191		0.499219	0.839008		0.492188	0.754761
0.617188	0.933064		0.5	0.839008		0.492969	0.754761
0.617969	0.933064		0.5	0.839585		0.492969	0.755338
0.617969	0.933641		0.502344	0.839585		0.49375	0.755338
0.620313	0.933641		0.502344	0.840162		0.49375	0.755915
0.620313	0.934218		0.505469	0.840162		0.495312	0.755915
0.623437	0.934218		0.505469	0.840739		0.495312	0.757069
0.623437	0.936526		0.507812	0.840739		0.496875	0.757069
0.628125	0.936526		0.507812	0.841316		0.496875	0.758223
0.628125	0.937103		0.508594	0.841316		0.498437	0.758223
0.628906	0.937103		0.508594	0.841893		0.498437	0.7588
0.628906	0.938257		0.509375	0.841893		0.501563	0.7588
0.63125	0.938257		0.509375	0.843624		0.501563	0.759377
0.63125	0.939411		0.510156	0.843624		0.502344	0.759377
0.636719	0.939411		0.510156	0.844201		0.502344	0.763993
0.636719	0.939988		0.510938	0.844201		0.503906	0.763993
0.639062	0.939988		0.510938	0.844778		0.503906	0.766301
0.639062	0.941143		0.516406	0.848817		0.504687	0.766301
0.641406	0.941143		0.519531	0.848817		0.504687	0.766878
0.641406	0.94172		0.519531	0.851125		0.507031	0.766878
0.642969	0.94172		0.521094	0.851125		0.507031	0.769186
0.642969	0.942297		0.521094	0.851702		0.507812	0.769186
0.64375	0.942297		0.521875	0.851702		0.507812	0.769763
0.64375	0.942874		0.521875	0.853433		0.509375	0.769763
0.645312	0.942874		0.522656	0.853433		0.509375	0.770917
0.645312	0.943451		0.522656	0.855741		0.511719	0.770917
0.647656	0.943451		0.524219	0.855741		0.511719	0.772649
0.647656	0.944028		0.524219	0.856896		0.514844	0.772649
0.648438	0.944028		0.525	0.856896		0.514844	0.773226
0.648438	0.944605		0.525	0.857473		0.515625	0.773226
0.651563	0.944605		0.525781	0.857473		0.515625	0.77438
0.651563	0.945182		0.525781	0.85805		0.517188	0.77438
0.652344	0.945182		0.528906	0.85805		0.517188	0.775534
0.652344	0.945759		0.528906	0.859781		0.522656	0.775534
0.653906	0.945759		0.53125	0.859781		0.522656	0.776688
0.653906	0.948644		0.53125	0.860358		0.523438	0.776688
0.65625	0.948644		0.532813	0.860358		0.523438	0.777265
0.65625	0.949221		0.532813	0.860935		0.524219	0.777265
0.658594	0.949221		0.534375	0.860935		0.524219	0.78015
0.658594	0.949798		0.534375	0.862666		0.525	0.78015
0.660156	0.949798		0.539844	0.862666		0.525	0.780727
0.660156	0.950375		0.539844	0.864397		0.525781	0.780727
0.663281	0.950375		0.541406	0.864397		0.525781	0.782458
0.663281	0.950952		0.541406	0.864974		0.527344	0.782458
0.666406	0.950952		0.542969	0.864974		0.527344	0.783035
0.666406	0.951529		0.542969	0.865551		0.528125	0.783035
0.667188	0.951529		0.54375	0.865551		0.528125	0.784189
0.667188	0.952106		0.54375	0.866705		0.528906	0.784189
0.667969	0.952106		0.546875	0.866705		0.528906	0.78592
0.667969	0.952683		0.546875	0.868436		0.529687	0.78592
0.669531	0.952683		0.549219	0.868436		0.529687	0.788229
0.669531	0.95326		0.549219	0.869013		0.530469	0.788229
0.671094	0.95326		0.55	0.869013		0.530469	0.789383
0.671094	0.953837		0.55	0.870744		0.532031	0.789383
0.675781	0.953837		0.550781	0.870744		0.532031	0.790537
0.675781	0.954414		0.550781	0.871898		0.533594	0.790537
0.680469	0.954414		0.552344	0.871898		0.533594	0.791691
0.680469	0.954991		0.552344	0.873053		0.534375	0.791691
0.68125	0.954991		0.555469	0.873053		0.534375	0.793422
0.68125	0.955568		0.555469	0.874207		0.535156	0.793422
0.685937	0.955568		0.55625	0.874207		0.535156	0.79573
0.685937	0.956145		0.55625	0.875361		0.535937	0.79573
0.6875	0.956145		0.557031	0.875361		0.535937	0.796307
0.6875	0.956722		0.557031	0.875938		0.536719	0.796307
0.688281	0.956722		0.557813	0.875938		0.536719	0.799192
0.688281	0.957299		0.557813	0.876515		0.538281	0.799192
0.696094	0.957299		0.558594	0.876515		0.538281	0.800923
0.696094	0.957877		0.558594	0.878246		0.539844	0.800923
0.701562	0.957877		0.560156	0.878246		0.539844	0.8015
0.701562	0.958454		0.560156	0.878823		0.541406	0.8015
0.703906	0.958454		0.5625	0.878823		0.541406	0.802077
0.703906	0.959031		0.5625	0.8794		0.542969	0.802077
0.708594	0.959031		0.565625	0.8794		0.542969	0.802654
0.708594	0.959608		0.565625	0.879977		0.544531	0.802654
0.711719	0.959608		0.567187	0.879977		0.544531	0.803231
0.711719	0.960185		0.567187	0.881708		0.545312	0.803231
0.722656	0.960185		0.569531	0.881708		0.545312	0.803808
0.722656	0.961916		0.569531	0.882285		0.546094	0.803808
0.726562	0.961916		0.570312	0.882285		0.546094	0.804385
0.726562	0.96307		0.570312	0.883439		0.546875	0.804385
0.732812	0.96307		0.572656	0.883439		0.546875	0.804962
0.732812	0.963647		0.572656	0.884016		0.550781	0.804962
0.739844	0.963647		0.573438	0.884016		0.550781	0.80554
0.739844	0.964224		0.573438	0.884593		0.552344	0.80554
0.741406	0.964224		0.575	0.884593		0.552344	0.806117
0.741406	0.964801		0.575	0.88517		0.553906	0.806117
0.742188	0.964801		0.578125	0.88517		0.553906	0.807271
0.742188	0.965378		0.578125	0.886324		0.55625	0.807271
0.745313	0.965378		0.578906	0.886324		0.55625	0.807848
0.745313	0.965955		0.578906	0.886901		0.557031	0.807848
0.746094	0.965955		0.580469	0.886901		0.557031	0.808425
0.746094	0.966532		0.580469	0.887478		0.557813	0.808425
0.746875	0.966532		0.582031	0.887478		0.557813	0.810156
0.746875	0.967686		0.582031	0.888055		0.558594	0.810156
0.749219	0.967686		0.583594	0.888055		0.558594	0.810733
0.749219	0.968263		0.583594	0.888632		0.559375	0.810733
0.751563	0.968263		0.585938	0.888632		0.559375	0.811887
0.751563	0.96884		0.585938	0.889209		0.560937	0.811887
0.7625	0.96884		0.589063	0.889209		0.560937	0.812464
0.7625	0.969417		0.589063	0.890364		0.5625	0.812464
0.764844	0.969417		0.589844	0.890364		0.5625	0.813041
0.764844	0.969994		0.589844	0.892095		0.563281	0.813041
0.765625	0.969994		0.591406	0.892095		0.563281	0.814195
0.765625	0.970571		0.595313	0.892672		0.564063	0.814195
0.775	0.970571		0.6	0.892672		0.564063	0.814772
0.775	0.971148		0.6	0.893249		0.565625	0.814772
0.780469	0.971148		0.600781	0.893249		0.565625	0.815926
0.780469	0.971725		0.600781	0.893826		0.571094	0.815926
0.78125	0.971725		0.610938	0.893826		0.571094	0.816503
0.78125	0.972879		0.610938	0.895557		0.571875	0.816503
0.782813	0.972879		0.6125	0.895557		0.571875	0.817657
0.782813	0.973456		0.6125	0.896134		0.572656	0.817657
0.783594	0.973456		0.614844	0.896134		0.572656	0.818811
0.783594	0.974033		0.614844	0.896711		0.574219	0.818811
0.785156	0.974033		0.616406	0.896711		0.574219	0.820542
0.785156	0.974611		0.616406	0.897288		0.575	0.820542
0.785937	0.974611		0.621875	0.897288		0.575	0.821119
0.785937	0.975188		0.621875	0.897865		0.575781	0.821119
0.795312	0.975188		0.627344	0.897865		0.575781	0.821696
0.795312	0.975765		0.627344	0.898442		0.578906	0.821696
0.800781	0.975765		0.632812	0.898442		0.578906	0.824005
0.800781	0.976342		0.632812	0.899019		0.579688	0.824005
0.801562	0.976342		0.635938	0.899019		0.579688	0.824582
0.801562	0.976919		0.635938	0.899596		0.580469	0.824582
0.807031	0.976919		0.639844	0.899596		0.580469	0.825159
0.807031	0.978073		0.639844	0.90075		0.582812	0.825159
0.810156	0.978073		0.641406	0.90075		0.582812	0.825736
0.810156	0.97865		0.641406	0.901327		0.583594	0.825736
0.810937	0.97865		0.64375	0.901327		0.583594	0.829198
0.810937	0.979227		0.64375	0.901904		0.585938	0.829198
0.811719	0.979227		0.645312	0.901904		0.585938	0.830352
0.811719	0.979804		0.645312	0.903635		0.589063	0.830352
0.824219	0.979804		0.649219	0.903635		0.589063	0.830929
0.824219	0.980381		0.654687	0.903635		0.590625	0.830929
0.828906	0.980381		0.657031	0.903635		0.590625	0.831506
0.828906	0.980958		0.657031	0.905943		0.591406	0.831506
0.829688	0.980958		0.660937	0.905943		0.591406	0.83266
0.829688	0.981535		0.660937	0.90652		0.592187	0.83266
0.83125	0.981535		0.661719	0.90652		0.592187	0.834391
0.83125	0.982112		0.661719	0.907675		0.59375	0.834391
0.835156	0.982112		0.665625	0.907675		0.59375	0.836699
0.835156	0.98442		0.665625	0.908829		0.597656	0.836699
0.846094	0.98442		0.667188	0.908829		0.597656	0.837276
0.846094	0.985574		0.667188	0.909406		0.598437	0.837276
0.847656	0.985574		0.667969	0.909406		0.598437	0.83843
0.847656	0.986151		0.667969	0.911137		0.599219	0.83843
0.853906	0.986151		0.670312	0.911137		0.599219	0.839585
0.853906	0.987882		0.670312	0.911714		0.601562	0.839585
0.859375	0.987882		0.674219	0.911714		0.601562	0.840162
0.859375	0.988459		0.674219	0.912291		0.603125	0.840162
0.863281	0.988459		0.680469	0.912291		0.603125	0.841316
0.863281	0.989036		0.680469	0.912868		0.603906	0.841316
0.86875	0.989036		0.682813	0.912868		0.603906	0.841893
0.86875	0.989613		0.685156	0.912868		0.604688	0.841893
0.871875	0.989613		0.685937	0.912868		0.604688	0.844201
0.871875	0.990767		0.685937	0.914022		0.60625	0.844201
0.883594	0.990767		0.686719	0.914022		0.60625	0.844778
0.883594	0.991344		0.686719	0.914599		0.607031	0.844778
0.890625	0.991344		0.688281	0.914599		0.607031	0.845355
0.890625	0.992499		0.688281	0.91633		0.607812	0.845355
0.89375	0.992499		0.692187	0.91633		0.607812	0.846509
0.89375	0.993076		0.692187	0.916907		0.609375	0.846509
0.896875	0.993076		0.69375	0.916907		0.609375	0.847663
0.896875	0.993653		0.69375	0.917484		0.610938	0.847663
0.902344	0.993653		0.695312	0.917484		0.610938	0.848817
0.902344	0.99423		0.695312	0.918638		0.611719	0.848817
0.903125	0.99423		0.696875	0.918638		0.611719	0.849971
0.903125	0.994807		0.696875	0.919215		0.613281	0.849971
0.921875	0.994807		0.697656	0.919215		0.613281	0.850548
0.921875	0.995384		0.697656	0.920369		0.615625	0.850548
0.922656	0.995384		0.700781	0.920369		0.615625	0.853433
0.922656	0.995961		0.700781	0.920946		0.616406	0.853433
0.927344	0.995961		0.703125	0.920946		0.616406	0.85401
0.927344	0.996538		0.703125	0.9221		0.617969	0.85401
0.939844	0.996538		0.707031	0.9221		0.617969	0.855741
0.939844	0.997115		0.707031	0.922677		0.61875	0.855741
0.95625	0.997115		0.707812	0.922677		0.61875	0.856896
0.95625	0.998269		0.707812	0.923254		0.620313	0.856896
0.960156	0.998269		0.708594	0.923254		0.620313	0.857473
0.960156	0.998846		0.708594	0.923832		0.621094	0.857473
0.964063	0.998846		0.709375	0.923832		0.621094	0.85805
0.964063	0.999423		0.709375	0.924409		0.622656	0.85805
0.991406	0.999423		0.710156	0.924409		0.622656	0.860935
0.991406	1		0.710156	0.92614		0.625781	0.860935
1	1		0.710938	0.92614		0.625781	0.861512
			0.710938	0.927871		0.626563	0.861512
			0.714844	0.927871		0.626563	0.862666
			0.714844	0.929025		0.627344	0.862666
			0.71875	0.929025		0.627344	0.864397
			0.71875	0.929602		0.629687	0.864397
			0.720313	0.929602		0.629687	0.865551
			0.720313	0.930179		0.63125	0.865551
			0.723437	0.930179		0.63125	0.867859
			0.723437	0.930756		0.632031	0.867859
			0.726562	0.930756		0.632031	0.869013
			0.726562	0.931333		0.632812	0.869013
			0.727344	0.931333		0.632812	0.86959
			0.727344	0.93191		0.633594	0.86959
			0.730469	0.93191		0.633594	0.870744
			0.730469	0.933064		0.635938	0.870744
			0.732812	0.933064		0.635938	0.871321
			0.732812	0.933641		0.6375	0.871321
			0.733594	0.933641		0.6375	0.872475
			0.733594	0.934218		0.640625	0.872475
			0.735156	0.934218		0.640625	0.873053
			0.735156	0.934795		0.642969	0.873053
			0.735938	0.934795		0.642969	0.874784
			0.735938	0.935949		0.64375	0.874784
			0.7375	0.935949		0.64375	0.875361
			0.7375	0.936526		0.644531	0.875361
			0.742969	0.936526		0.644531	0.876515
			0.742969	0.93768		0.647656	0.876515
			0.74375	0.93768		0.647656	0.877092
			0.74375	0.938834		0.648438	0.877092
			0.745313	0.938834		0.648438	0.877669
			0.745313	0.939411		0.649219	0.877669
			0.747656	0.939411		0.649219	0.878823
			0.747656	0.939988		0.65	0.878823
			0.748437	0.939988		0.65	0.8794
			0.748437	0.940565		0.650781	0.8794
			0.75	0.940565		0.650781	0.879977
			0.75	0.941143		0.651563	0.879977
			0.751563	0.941143		0.651563	0.880554
			0.751563	0.94172		0.653125	0.880554
			0.753906	0.94172		0.653125	0.881708
			0.753906	0.942874		0.654687	0.881708
			0.754687	0.942874		0.654687	0.882285
			0.757031	0.942874		0.657031	0.882285
			0.761719	0.942874		0.657031	0.883439
			0.761719	0.943451		0.659375	0.883439
			0.763281	0.943451		0.659375	0.88517
			0.763281	0.944028		0.660156	0.88517
			0.765625	0.944028		0.660156	0.886901
			0.765625	0.944605		0.660937	0.886901
			0.767188	0.944605		0.660937	0.888055
			0.767188	0.945182		0.6625	0.888055
			0.770312	0.945182		0.6625	0.889209
			0.770312	0.945759		0.663281	0.889209
			0.771094	0.945759		0.663281	0.889786
			0.771094	0.946336		0.664062	0.889786
			0.775781	0.946336		0.664062	0.891518
			0.775781	0.946913		0.665625	0.891518
			0.778125	0.946913		0.665625	0.892672
			0.778125	0.94749		0.667188	0.892672
			0.778906	0.94749		0.667188	0.893826
			0.778906	0.948067		0.670312	0.893826
			0.78125	0.948067		0.670312	0.894403
			0.78125	0.949221		0.671094	0.894403
			0.782031	0.949221		0.671094	0.895557
			0.782031	0.949798		0.671875	0.895557
			0.782813	0.949798		0.671875	0.896134
			0.782813	0.950952		0.672656	0.896134
			0.784375	0.950952		0.672656	0.897288
			0.784375	0.952106		0.673438	0.897288
			0.785937	0.952106		0.673438	0.897865
			0.785937	0.95326		0.675	0.897865
			0.786719	0.95326		0.675	0.898442
			0.786719	0.953837		0.675781	0.898442
			0.789062	0.953837		0.675781	0.899596
			0.789062	0.954414		0.676562	0.899596
			0.789844	0.954414		0.676562	0.900173
			0.789844	0.956145		0.678125	0.900173
			0.790625	0.956145		0.678125	0.90075
			0.790625	0.956722		0.678906	0.90075
			0.799219	0.956722		0.678906	0.901327
			0.799219	0.957877		0.679688	0.901327
			0.804688	0.957877		0.679688	0.901904
			0.804688	0.958454		0.6875	0.901904
			0.805469	0.958454		0.6875	0.902481
			0.805469	0.959031		0.688281	0.902481
			0.807031	0.959031		0.688281	0.903058
			0.807031	0.959608		0.689063	0.903058
			0.808594	0.959608		0.689063	0.907675
			0.808594	0.960185		0.691406	0.907675
			0.809375	0.960762		0.691406	0.908252
			0.8125	0.960762		0.69375	0.908252
			0.8125	0.961339		0.69375	0.908829
			0.821094	0.961339		0.700781	0.908829
			0.821094	0.961916		0.700781	0.909406
			0.825	0.961916		0.703125	0.909406
			0.825	0.962493		0.703125	0.909983
			0.825781	0.962493		0.704688	0.909983
			0.825781	0.963647		0.704688	0.91056
			0.826562	0.963647		0.705469	0.91056
			0.826562	0.964224		0.705469	0.911137
			0.829688	0.964224		0.708594	0.911137
			0.829688	0.965378		0.708594	0.911714
			0.832031	0.965378		0.710156	0.911714
			0.832031	0.965955		0.710156	0.913445
			0.835938	0.965955		0.7125	0.913445
			0.835938	0.966532		0.7125	0.914022
			0.839063	0.966532		0.713281	0.914022
			0.839063	0.967109		0.713281	0.914599
			0.841406	0.967109		0.717187	0.914599
			0.841406	0.968263		0.717187	0.915176
			0.842187	0.968263		0.71875	0.915176
			0.842187	0.96884		0.71875	0.915753
			0.846094	0.96884		0.719531	0.915753
			0.846094	0.969994		0.719531	0.917484
			0.851562	0.969994		0.722656	0.917484
			0.851562	0.970571		0.722656	0.918061
			0.853906	0.970571		0.723437	0.918061
			0.853906	0.971148		0.723437	0.919215
			0.854688	0.971148		0.724219	0.919215
			0.854688	0.971725		0.724219	0.920946
			0.857031	0.971725		0.728125	0.920946
			0.857031	0.972302		0.728125	0.921523
			0.860156	0.972302		0.728906	0.921523
			0.860156	0.972879		0.728906	0.9221
			0.864844	0.972879		0.730469	0.9221
			0.864844	0.974033		0.730469	0.924409
			0.866406	0.974033		0.732031	0.924409
			0.867969	0.974033		0.732031	0.92614
			0.869531	0.974033		0.732812	0.92614
			0.869531	0.974611		0.732812	0.927294
			0.871875	0.974611		0.733594	0.927294
			0.871875	0.975188		0.733594	0.927871
			0.873437	0.975188		0.734375	0.927871
			0.873437	0.975765		0.734375	0.928448
			0.874219	0.975765		0.735156	0.928448
			0.874219	0.976342		0.735156	0.929602
			0.875	0.976342		0.736719	0.929602
			0.875	0.977496		0.736719	0.930179
			0.88125	0.977496		0.739062	0.930179
			0.88125	0.97865		0.739062	0.930756
			0.882031	0.97865		0.740625	0.930756
			0.882031	0.979227		0.740625	0.931333
			0.889844	0.979227		0.744531	0.931333
			0.889844	0.979804		0.744531	0.93191
			0.890625	0.979804		0.746094	0.93191
			0.890625	0.980381		0.746094	0.932487
			0.892188	0.980381		0.748437	0.932487
			0.892188	0.980958		0.748437	0.933641
			0.89375	0.980958		0.75	0.933641
			0.89375	0.981535		0.75	0.934218
			0.904687	0.981535		0.751563	0.934218
			0.904687	0.982112		0.751563	0.935949
			0.907031	0.982112		0.752344	0.935949
			0.907031	0.982689		0.752344	0.936526
			0.920312	0.982689		0.753125	0.936526
			0.920312	0.983266		0.753125	0.937103
			0.921094	0.983266		0.754687	0.937103
			0.921094	0.983843		0.754687	0.938257
			0.921875	0.983843		0.755469	0.938257
			0.921875	0.98442		0.755469	0.938834
			0.9375	0.98442		0.75625	0.938834
			0.9375	0.984997		0.75625	0.939411
			0.942969	0.984997		0.758594	0.939411
			0.942969	0.987305		0.758594	0.941143
			0.945312	0.987305		0.759375	0.941143
			0.945312	0.987882		0.759375	0.943451
			0.946875	0.987882		0.761719	0.943451
			0.946875	0.988459		0.761719	0.944028
			0.947656	0.988459		0.7625	0.944028
			0.947656	0.989036		0.7625	0.944605
			0.948438	0.989036		0.764062	0.944605
			0.948438	0.989613		0.764062	0.945182
			0.951562	0.989613		0.766406	0.945182
			0.951562	0.990767		0.766406	0.945759
			0.953125	0.990767		0.767188	0.945759
			0.953125	0.991344		0.767188	0.946913
			0.954688	0.991344		0.767969	0.946913
			0.954688	0.991922		0.767969	0.94749
			0.955469	0.991922		0.76875	0.94749
			0.955469	0.993076		0.76875	0.948067
			0.957812	0.993076		0.773438	0.948067
			0.957812	0.993653		0.773438	0.948644
			0.964063	0.993653		0.774219	0.948644
			0.964063	0.994807		0.774219	0.949221
			0.964844	0.994807		0.778906	0.949221
			0.964844	0.995384		0.778906	0.949798
			0.971094	0.995384		0.782031	0.949798
			0.971094	0.995961		0.782031	0.952106
			0.973437	0.995961		0.782813	0.952106
			0.973437	0.997115		0.782813	0.952683
			0.976562	0.997115		0.789844	0.952683
			0.977344	0.997692		0.789844	0.95326
			0.98125	0.997692		0.790625	0.95326
			0.98125	0.998269		0.790625	0.954414
			0.983594	0.998269		0.791406	0.954414
			0.983594	0.998846		0.791406	0.954991
			0.986719	0.998846		0.79375	0.954991
			0.986719	0.999423		0.79375	0.956145
			0.998437	0.999423		0.795312	0.956145
			0.998437	1		0.795312	0.956722
			1	1		0.796875	0.956722
						0.796875	0.957299
						0.801562	0.957299
						0.801562	0.958454
						0.805469	0.958454
						0.805469	0.959608
						0.807031	0.959608
						0.807031	0.960185
						0.809375	0.960185
						0.809375	0.960762
						0.811719	0.960762
						0.811719	0.962493
						0.8125	0.962493
						0.8125	0.96307
						0.815625	0.96307
						0.815625	0.964224
						0.819531	0.964224
						0.819531	0.964801
						0.822656	0.964801
						0.822656	0.965378
						0.823438	0.965378
						0.823438	0.967109
						0.829688	0.967109
						0.829688	0.967686
						0.830469	0.967686
						0.830469	0.968263
						0.83125	0.968263
						0.83125	0.96884
						0.832031	0.96884
						0.832031	0.969417
						0.835156	0.969417
						0.835156	0.969994
						0.835938	0.969994
						0.835938	0.970571
						0.836719	0.970571
						0.836719	0.971725
						0.838281	0.971725
						0.838281	0.972302
						0.842187	0.972302
						0.842187	0.974611
						0.842969	0.974611
						0.842969	0.975188
						0.847656	0.975188
						0.847656	0.975765
						0.848437	0.975765
						0.848437	0.976919
						0.849219	0.976919
						0.849219	0.977496
						0.850781	0.977496
						0.850781	0.978073
						0.853125	0.978073
						0.853125	0.97865
						0.857031	0.97865
						0.857031	0.979804
						0.861719	0.979804
						0.861719	0.980381
						0.8625	0.980381
						0.8625	0.981535
						0.86875	0.981535
						0.86875	0.982112
						0.871094	0.982112
						0.871094	0.982689
						0.871875	0.982689
						0.871875	0.983266
						0.873437	0.983266
						0.873437	0.983843
						0.876563	0.983843
						0.876563	0.98442
						0.878906	0.98442
						0.878906	0.984997
						0.883594	0.984997
						0.883594	0.986151
						0.8875	0.986151
						0.8875	0.986728
						0.889062	0.986728
						0.889062	0.987305
						0.890625	0.987305
						0.890625	0.987882
						0.895312	0.987882
						0.895312	0.988459
						0.896875	0.988459
						0.896875	0.989036
						0.900781	0.989036
						0.900781	0.989613
						0.901563	0.989613
						0.901563	0.990767
						0.90625	0.990767
						0.90625	0.991344
						0.911719	0.991344
						0.911719	0.991922
						0.914844	0.991922
						0.914844	0.992499
						0.916406	0.992499
						0.916406	0.993653
						0.924219	0.993653
						0.924219	0.99423
						0.925781	0.99423
						0.925781	0.994807
						0.928906	0.994807
						0.928906	0.995384
						0.929688	0.995384
						0.929688	0.995961
						0.932031	0.995961
						0.932031	0.996538
						0.961719	0.996538
						0.961719	0.997115
						0.966406	0.997115
						0.966406	0.998269
						0.974219	0.998269
						0.974219	0.998846
						0.98125	0.998846
						0.98125	0.999423
						0.992188	0.999423
						0.992188	1
						1	1

## Sheet: c
COSMIC			E-value			CSI:FingerID
False positive rate	True positive rate		False positive rate	True positive rate		False positive rate	True positive rate
0	0.00059988		0	0.00059988		0	0.00059988
0	0.00359928		0	0.00179964		0	0.00179964
0.00148588	0.00359928		0.000742942	0.00179964		0.00148588	0.00179964
0.00148588	0.00419916		0.000742942	0.0029994		0.00148588	0.0059988
0.00222883	0.00419916		0.00148588	0.0029994		0.00222883	0.0059988
0.00222883	0.00779844		0.00148588	0.00779844		0.00222883	0.00719856
0.00297177	0.00779844		0.00222883	0.00779844		0.00371471	0.00719856
0.00297177	0.010198		0.00222883	0.00839832		0.00371471	0.00779844
0.00371471	0.010198		0.00297177	0.00839832		0.00445765	0.00779844
0.00371471	0.0107978		0.00297177	0.0131974		0.00445765	0.00839832
0.00445765	0.0107978		0.00445765	0.0131974		0.00520059	0.00839832
0.00445765	0.0137972		0.00445765	0.0161968		0.00520059	0.00959808
0.00520059	0.0137972		0.00520059	0.0161968		0.00594354	0.00959808
0.00520059	0.0143971		0.00520059	0.0179964		0.00594354	0.0113977
0.00594354	0.0143971		0.00668648	0.0179964		0.00668648	0.0113977
0.00594354	0.0329934		0.00668648	0.0185963		0.00668648	0.0119976
0.00668648	0.0329934		0.00742942	0.0185963		0.00742942	0.0119976
0.00668648	0.0413917		0.00742942	0.0221956		0.00742942	0.0125975
0.00742942	0.0413917		0.0104012	0.0221956		0.00817236	0.0125975
0.00742942	0.0515897		0.0104012	0.0233953		0.00817236	0.0161968
0.00817236	0.0515897		0.0111441	0.0233953		0.00965825	0.0161968
0.00817236	0.0785843		0.0111441	0.0287942		0.00965825	0.0167966
0.00965825	0.0785843		0.0118871	0.0287942		0.0104012	0.0167966
0.00965825	0.0827834		0.0118871	0.0293941		0.0104012	0.0179964
0.0104012	0.0827834		0.01263	0.0293941		0.01263	0.0179964
0.0104012	0.0935813		0.01263	0.0311938		0.01263	0.0185963
0.0111441	0.0935813		0.013373	0.0311938		0.0141159	0.0185963
0.0111441	0.094781		0.013373	0.0353929		0.0141159	0.0215957
0.01263	0.094781		0.0141159	0.0353929		0.0156018	0.0215957
0.01263	0.0971806		0.0141159	0.0359928		0.0156018	0.0233953
0.013373	0.0971806		0.0148588	0.0359928		0.0163447	0.0233953
0.013373	0.102579		0.0148588	0.0377924		0.0163447	0.025195
0.0141159	0.102579		0.0156018	0.0377924		0.0170877	0.025195
0.0141159	0.103779		0.0156018	0.0437912		0.0170877	0.0269946
0.0148588	0.103779		0.0163447	0.0437912		0.0185736	0.0269946
0.0148588	0.106779		0.0163447	0.0443911		0.0185736	0.0275945
0.0156018	0.106779		0.0178306	0.0443911		0.0193165	0.0275945
0.0156018	0.114577		0.0178306	0.044991		0.0193165	0.0287942
0.0163447	0.114577		0.0185736	0.044991		0.0200594	0.0287942
0.0163447	0.124775		0.0185736	0.0455909		0.0200594	0.0293941
0.0170877	0.124775		0.0193165	0.0455909		0.0222883	0.0293941
0.0170877	0.125375		0.0193165	0.0539892		0.0222883	0.029994
0.0178306	0.125375		0.0200594	0.0539892		0.0230312	0.029994
0.0178306	0.127774		0.0200594	0.0593881		0.0230312	0.0305939
0.0185736	0.127774		0.0208024	0.0593881		0.0245171	0.0305939
0.0185736	0.128974		0.0208024	0.0611878		0.0245171	0.0311938
0.0200594	0.128974		0.0215453	0.0611878		0.02526	0.0311938
0.0200594	0.135573		0.0215453	0.0623875		0.02526	0.0323935
0.0215453	0.135573		0.0222883	0.0623875		0.026003	0.0323935
0.0215453	0.138572		0.0222883	0.0629874		0.026003	0.0335933
0.0222883	0.138572		0.0237741	0.0629874		0.0267459	0.0335933
0.0222883	0.139172		0.0237741	0.0671866		0.0267459	0.0359928
0.0230312	0.139172		0.02526	0.0671866		0.0304606	0.0359928
0.0230312	0.144571		0.02526	0.0683863		0.0304606	0.0371926
0.0237741	0.144571		0.0267459	0.0683863		0.0319465	0.0371926
0.0237741	0.15237		0.0267459	0.0725855		0.0319465	0.0395921
0.0245171	0.15237		0.0274889	0.0725855		0.0334324	0.0395921
0.0245171	0.155369		0.0274889	0.0737852		0.0334324	0.040192
0.02526	0.155369		0.0289747	0.0737852		0.0349183	0.040192
0.02526	0.155969		0.0289747	0.0743851		0.0349183	0.0437912
0.026003	0.155969		0.0297177	0.0743851		0.0371471	0.0437912
0.026003	0.157768		0.0297177	0.074985		0.0371471	0.044991
0.0267459	0.157768		0.0312036	0.074985		0.03789	0.044991
0.0267459	0.160768		0.0312036	0.0803839		0.03789	0.0455909
0.0274889	0.160768		0.0326895	0.0803839		0.038633	0.0455909
0.0274889	0.161368		0.0326895	0.0827834		0.038633	0.0467906
0.0282318	0.161368		0.0334324	0.0827834		0.0393759	0.0467906
0.0282318	0.162567		0.0334324	0.0839832		0.0393759	0.0491902
0.0289747	0.162567		0.0356612	0.0839832		0.0401189	0.0491902
0.0289747	0.164367		0.0356612	0.0845831		0.0401189	0.0509898
0.0304606	0.164367		0.0364042	0.0845831		0.0408618	0.0509898
0.0304606	0.166167		0.0364042	0.0887822		0.0408618	0.0527894
0.0312036	0.166167		0.0371471	0.0887822		0.0416048	0.0527894
0.0312036	0.168566		0.0371471	0.0893821		0.0416048	0.0557888
0.0319465	0.168566		0.038633	0.0893821		0.0423477	0.0557888
0.0319465	0.172765		0.038633	0.0905819		0.0423477	0.0563887
0.0326895	0.172765		0.0393759	0.0905819		0.0430906	0.0563887
0.0326895	0.175765		0.0393759	0.0923815		0.0430906	0.0575885
0.0334324	0.175765		0.0401189	0.0923815		0.0438336	0.0575885
0.0334324	0.176365		0.0401189	0.0935813		0.0438336	0.0581884
0.0341753	0.176365		0.0416048	0.0935813		0.0445765	0.0581884
0.0341753	0.176965		0.0416048	0.0995801		0.0445765	0.059988
0.0349183	0.176965		0.0430906	0.0995801		0.0453195	0.059988
0.0349183	0.181164		0.0430906	0.10018		0.0453195	0.0653869
0.0356612	0.181164		0.0438336	0.10018		0.0460624	0.0653869
0.0356612	0.182364		0.0438336	0.110378		0.0460624	0.0683863
0.0364042	0.182364		0.0445765	0.110378		0.0475483	0.0683863
0.0364042	0.182963		0.0445765	0.112178		0.0475483	0.074985
0.0371471	0.182963		0.0460624	0.112178		0.0497771	0.074985
0.0371471	0.183563		0.0460624	0.113977		0.0497771	0.0779844
0.03789	0.183563		0.0468053	0.113977		0.051263	0.0779844
0.03789	0.190762		0.0468053	0.115177		0.051263	0.0875825
0.0393759	0.190762		0.0475483	0.115177		0.0520059	0.0875825
0.0393759	0.206359		0.0475483	0.117576		0.0520059	0.0881824
0.0401189	0.206359		0.0482912	0.117576		0.0527489	0.0881824
0.0401189	0.206959		0.0482912	0.118776		0.0527489	0.0887822
0.0408618	0.206959		0.0490342	0.118776		0.0534918	0.0887822
0.0408618	0.210558		0.0490342	0.121176		0.0534918	0.089982
0.0416048	0.210558		0.0497771	0.121176		0.0542348	0.089982
0.0416048	0.214757		0.0497771	0.121776		0.0542348	0.0917816
0.0423477	0.214757		0.0505201	0.121776		0.0549777	0.0917816
0.0423477	0.220156		0.0505201	0.122376		0.0549777	0.0923815
0.0430906	0.220156		0.0520059	0.122376		0.0557207	0.0923815
0.0430906	0.228554		0.0520059	0.122975		0.0557207	0.0929814
0.0453195	0.228554		0.0527489	0.122975		0.0564636	0.0929814
0.0453195	0.229754		0.0527489	0.124175		0.0564636	0.094781
0.0460624	0.229754		0.0534918	0.124175		0.0572065	0.094781
0.0460624	0.230354		0.0534918	0.124775		0.0572065	0.0959808
0.0475483	0.230354		0.0542348	0.124775		0.0586924	0.0959808
0.0475483	0.232753		0.0542348	0.125975		0.0586924	0.10018
0.0482912	0.232753		0.0549777	0.125975		0.0601783	0.10018
0.0482912	0.238152		0.0549777	0.126575		0.0601783	0.10078
0.0490342	0.238152		0.0557207	0.126575		0.0609212	0.10078
0.0490342	0.238752		0.0557207	0.130174		0.0609212	0.10138
0.0497771	0.238752		0.0572065	0.130174		0.0624071	0.10138
0.0497771	0.242951		0.0572065	0.132573		0.0624071	0.102579
0.0505201	0.242951		0.0609212	0.132573		0.0631501	0.102579
0.0505201	0.244751		0.0609212	0.134973		0.0631501	0.105579
0.051263	0.244751		0.0624071	0.134973		0.064636	0.105579
0.051263	0.246551		0.0624071	0.135573		0.064636	0.107978
0.0520059	0.246551		0.0631501	0.135573		0.0653789	0.107978
0.0520059	0.247151		0.0631501	0.137972		0.0653789	0.110978
0.0527489	0.247151		0.064636	0.137972		0.0661218	0.110978
0.0527489	0.24775		0.064636	0.140372		0.0661218	0.112178
0.0534918	0.24775		0.0653789	0.140372		0.0668648	0.112178
0.0534918	0.24835		0.0653789	0.140972		0.0668648	0.112777
0.0542348	0.24835		0.0668648	0.140972		0.0676077	0.112777
0.0542348	0.25015		0.0668648	0.142771		0.0676077	0.118776
0.0549777	0.25015		0.0676077	0.142771		0.0690936	0.118776
0.0549777	0.253149		0.0676077	0.144571		0.0690936	0.119976
0.0557207	0.253149		0.0683507	0.144571		0.0720654	0.119976
0.0557207	0.254349		0.0683507	0.146371		0.0720654	0.120576
0.0564636	0.254349		0.0690936	0.146371		0.0728083	0.120576
0.0564636	0.259148		0.0690936	0.146971		0.0728083	0.124775
0.0572065	0.259148		0.0713224	0.146971		0.0735513	0.124775
0.0572065	0.262148		0.0713224	0.14757		0.0735513	0.125375
0.0579495	0.262148		0.0720654	0.14757		0.0742942	0.125375
0.0579495	0.262747		0.0720654	0.14817		0.0742942	0.135573
0.0586924	0.262747		0.0728083	0.14817		0.076523	0.135573
0.0586924	0.265747		0.0728083	0.14877		0.076523	0.136773
0.0594354	0.265747		0.0742942	0.14877		0.077266	0.136773
0.0594354	0.266347		0.0742942	0.14937		0.077266	0.137972
0.0601783	0.266347		0.0757801	0.14937		0.0780089	0.137972
0.0601783	0.267546		0.0757801	0.14997		0.0780089	0.139772
0.0609212	0.267546		0.076523	0.14997		0.0787519	0.139772
0.0609212	0.268746		0.076523	0.155969		0.0787519	0.143971
0.0616642	0.268746		0.077266	0.155969		0.0809807	0.143971
0.0616642	0.269946		0.077266	0.157768		0.0809807	0.144571
0.0624071	0.269946		0.0780089	0.157768		0.0817236	0.144571
0.0624071	0.270546		0.0780089	0.158368		0.0817236	0.14757
0.0631501	0.270546		0.0787519	0.158368		0.0824666	0.14757
0.0631501	0.272346		0.0787519	0.160168		0.0824666	0.15237
0.063893	0.272346		0.0794948	0.160168		0.0832095	0.15237
0.063893	0.274745		0.0794948	0.161368		0.0832095	0.153569
0.064636	0.274745		0.0817236	0.161368		0.0839525	0.153569
0.064636	0.275945		0.0817236	0.161968		0.0839525	0.157169
0.0653789	0.275945		0.0839525	0.161968		0.0846954	0.157169
0.0653789	0.278944		0.0839525	0.164967		0.0846954	0.158368
0.0661218	0.278944		0.0846954	0.164967		0.0854383	0.158368
0.0661218	0.279544		0.0846954	0.169766		0.0854383	0.161368
0.0676077	0.279544		0.0869242	0.169766		0.0861813	0.161368
0.0676077	0.280144		0.0869242	0.170966		0.0861813	0.164967
0.0683507	0.280144		0.089153	0.170966		0.0869242	0.164967
0.0683507	0.281944		0.089153	0.173365		0.0869242	0.167966
0.0690936	0.281944		0.089896	0.173365		0.0876672	0.167966
0.0690936	0.282543		0.089896	0.178164		0.0876672	0.171566
0.0698366	0.282543		0.0906389	0.178164		0.089896	0.171566
0.0698366	0.284943		0.0906389	0.182364		0.089896	0.175765
0.0705795	0.284943		0.0913819	0.182364		0.0921248	0.175765
0.0705795	0.292741		0.0913819	0.183563		0.0921248	0.179364
0.0713224	0.292741		0.0921248	0.183563		0.0928678	0.179364
0.0713224	0.293941		0.0921248	0.184763		0.0928678	0.179964
0.0720654	0.293941		0.0928678	0.184763		0.0936107	0.179964
0.0720654	0.295741		0.0928678	0.186563		0.0936107	0.180564
0.0728083	0.295741		0.0936107	0.186563		0.0943536	0.180564
0.0728083	0.29814		0.0936107	0.187163		0.0943536	0.181164
0.0735513	0.29814		0.0943536	0.187163		0.0950966	0.181164
0.0735513	0.30114		0.0943536	0.191362		0.0950966	0.184163
0.0750371	0.30114		0.0950966	0.191362		0.0958395	0.184163
0.0750371	0.305339		0.0950966	0.192561		0.0958395	0.186563
0.0757801	0.305339		0.0958395	0.192561		0.0973254	0.186563
0.0757801	0.308938		0.0958395	0.193161		0.0973254	0.188962
0.076523	0.308938		0.0973254	0.193161		0.0980684	0.188962
0.076523	0.311338		0.0973254	0.194961		0.0980684	0.190762
0.077266	0.311338		0.0980684	0.194961		0.0988113	0.190762
0.077266	0.319136		0.0980684	0.195561		0.0988113	0.192561
0.0780089	0.319136		0.0995542	0.195561		0.0995542	0.192561
0.0780089	0.325735		0.0995542	0.196161		0.0995542	0.194361
0.0794948	0.325735		0.100297	0.196161		0.100297	0.194361
0.0794948	0.326335		0.100297	0.20036		0.100297	0.196161
0.0802377	0.326335		0.102526	0.20036		0.103269	0.196161
0.0802377	0.327534		0.102526	0.20216		0.103269	0.196761
0.0809807	0.327534		0.103269	0.20216		0.104012	0.196761
0.0809807	0.328734		0.103269	0.203359		0.104012	0.197361
0.0817236	0.328734		0.104012	0.203359		0.106241	0.197361
0.0817236	0.330534		0.104012	0.207558		0.106241	0.19856
0.0824666	0.330534		0.104755	0.207558		0.106984	0.19856
0.0824666	0.335933		0.104755	0.209358		0.106984	0.20096
0.0832095	0.335933		0.106241	0.209358		0.107727	0.20096
0.0832095	0.336533		0.106241	0.215957		0.107727	0.202759
0.0839525	0.336533		0.106984	0.215957		0.10847	0.202759
0.0839525	0.340132		0.106984	0.217157		0.10847	0.203959
0.0854383	0.340132		0.107727	0.217157		0.109212	0.203959
0.0854383	0.340732		0.107727	0.217756		0.109212	0.204559
0.0861813	0.340732		0.10847	0.217756		0.110698	0.204559
0.0861813	0.341332		0.10847	0.221956		0.110698	0.207558
0.0869242	0.341332		0.110698	0.221956		0.111441	0.207558
0.0869242	0.344931		0.110698	0.222555		0.111441	0.208158
0.0876672	0.344931		0.111441	0.222555		0.112927	0.208158
0.0876672	0.345531		0.111441	0.223755		0.112927	0.208758
0.0884101	0.345531		0.112184	0.223755		0.114413	0.208758
0.0884101	0.346131		0.112184	0.224955		0.114413	0.210558
0.089896	0.346131		0.112927	0.224955		0.115156	0.210558
0.089896	0.347331		0.112927	0.227355		0.115156	0.211758
0.0906389	0.347331		0.11367	0.227355		0.115899	0.211758
0.0906389	0.34793		0.11367	0.230354		0.115899	0.212957
0.0913819	0.34793		0.114413	0.230354		0.116642	0.212957
0.0913819	0.35033		0.114413	0.237552		0.116642	0.217157
0.0921248	0.35033		0.115156	0.237552		0.118128	0.217157
0.0921248	0.352729		0.115156	0.239352		0.118128	0.219556
0.0928678	0.352729		0.115899	0.239352		0.119614	0.219556
0.0928678	0.354529		0.115899	0.242352		0.119614	0.220156
0.0936107	0.354529		0.117385	0.242352		0.120357	0.220156
0.0936107	0.356329		0.117385	0.243551		0.120357	0.224955
0.0965825	0.356329		0.118128	0.243551		0.1211	0.224955
0.0965825	0.365927		0.118128	0.244751		0.1211	0.226755
0.0988113	0.365927		0.118871	0.244751		0.121842	0.226755
0.0988113	0.370126		0.118871	0.245951		0.121842	0.228554
0.0995542	0.370126		0.119614	0.245951		0.122585	0.228554
0.0995542	0.370726		0.119614	0.24835		0.122585	0.230354
0.10104	0.370726		0.120357	0.24835		0.124071	0.230354
0.10104	0.374325		0.120357	0.24895		0.124071	0.230954
0.101783	0.374325		0.121842	0.24895		0.124814	0.230954
0.101783	0.382124		0.121842	0.25075		0.124814	0.233353
0.102526	0.382124		0.123328	0.25075		0.125557	0.233353
0.102526	0.383323		0.123328	0.25195		0.125557	0.233953
0.103269	0.383323		0.124071	0.25195		0.1263	0.233953
0.103269	0.386323		0.124071	0.252549		0.1263	0.235753
0.104012	0.386323		0.124814	0.252549		0.127043	0.235753
0.104012	0.390522		0.124814	0.253749		0.127043	0.236953
0.104755	0.390522		0.1263	0.253749		0.127786	0.236953
0.104755	0.391722		0.1263	0.254949		0.127786	0.237552
0.105498	0.391722		0.127043	0.254949		0.129272	0.237552
0.105498	0.393521		0.127043	0.256749		0.129272	0.238152
0.106241	0.393521		0.130758	0.256749		0.130015	0.238152
0.106241	0.396521		0.130758	0.259748		0.130015	0.240552
0.106984	0.396521		0.131501	0.259748		0.130758	0.240552
0.106984	0.39772		0.131501	0.260348		0.130758	0.241752
0.107727	0.39772		0.132244	0.260348		0.132987	0.241752
0.107727	0.39952		0.132244	0.260948		0.132987	0.242352
0.10847	0.39952		0.132987	0.260948		0.13373	0.242352
0.10847	0.40192		0.132987	0.261548		0.13373	0.245351
0.109955	0.40192		0.13373	0.261548		0.135958	0.245351
0.109955	0.403119		0.13373	0.262747		0.135958	0.24895
0.111441	0.403119		0.134473	0.262747		0.138187	0.24895
0.111441	0.403719		0.134473	0.266947		0.138187	0.25075
0.112184	0.403719		0.135215	0.266947		0.13893	0.25075
0.112184	0.405519		0.135215	0.270546		0.13893	0.254349
0.112927	0.405519		0.135958	0.270546		0.140416	0.254349
0.112927	0.407319		0.135958	0.272346		0.140416	0.257349
0.11367	0.407319		0.137444	0.272346		0.141902	0.257349
0.11367	0.410318		0.137444	0.274745		0.141902	0.261548
0.114413	0.410318		0.138187	0.274745		0.143388	0.261548
0.114413	0.411518		0.138187	0.277145		0.143388	0.262148
0.115156	0.411518		0.13893	0.277145		0.144874	0.262148
0.115156	0.412118		0.13893	0.277744		0.144874	0.263347
0.115899	0.412118		0.139673	0.277744		0.145617	0.263347
0.115899	0.412717		0.139673	0.278344		0.145617	0.263947
0.117385	0.412717		0.140416	0.278344		0.14636	0.263947
0.117385	0.418116		0.140416	0.280144		0.14636	0.264547
0.118128	0.418116		0.141159	0.280144		0.147103	0.264547
0.118128	0.421716		0.141159	0.280744		0.147103	0.265147
0.119614	0.421716		0.141902	0.280744		0.147845	0.265147
0.119614	0.422316		0.141902	0.284943		0.147845	0.268746
0.120357	0.422316		0.143388	0.284943		0.148588	0.268746
0.120357	0.441512		0.143388	0.285543		0.148588	0.269346
0.1211	0.441512		0.144131	0.285543		0.149331	0.269346
0.1211	0.443311		0.144131	0.287343		0.149331	0.270546
0.123328	0.443311		0.144874	0.287343		0.150074	0.270546
0.123328	0.44751		0.144874	0.288542		0.150074	0.271746
0.124071	0.44751		0.145617	0.288542		0.15156	0.271746
0.124071	0.44871		0.145617	0.293941		0.15156	0.275345
0.124814	0.44871		0.14636	0.293941		0.152303	0.275345
0.124814	0.456509		0.14636	0.294541		0.152303	0.277744
0.125557	0.456509		0.147103	0.294541		0.153046	0.277744
0.125557	0.458908		0.147103	0.295741		0.153046	0.278944
0.1263	0.458908		0.148588	0.295741		0.153789	0.278944
0.1263	0.464307		0.148588	0.296941		0.153789	0.280144
0.127786	0.464307		0.149331	0.296941		0.155275	0.280144
0.127786	0.467307		0.149331	0.29814		0.155275	0.283143
0.128529	0.467307		0.150074	0.29814		0.156018	0.283143
0.128529	0.467906		0.150074	0.304139		0.156018	0.283743
0.129272	0.467906		0.150817	0.304139		0.157504	0.283743
0.129272	0.468506		0.150817	0.306539		0.157504	0.284943
0.130758	0.468506		0.152303	0.306539		0.161218	0.284943
0.130758	0.469106		0.152303	0.307738		0.161218	0.285543
0.131501	0.469106		0.153046	0.307738		0.162704	0.285543
0.131501	0.470906		0.153046	0.308338		0.162704	0.290342
0.132244	0.470906		0.153789	0.308338		0.163447	0.290342
0.132244	0.472106		0.153789	0.309538		0.163447	0.291542
0.132987	0.472106		0.154532	0.309538		0.16419	0.291542
0.132987	0.474505		0.154532	0.310738		0.16419	0.292142
0.13373	0.474505		0.155275	0.310738		0.164933	0.292142
0.13373	0.475705		0.155275	0.311338		0.164933	0.293341
0.134473	0.475705		0.156018	0.311338		0.165676	0.293341
0.134473	0.483503		0.156018	0.312537		0.165676	0.29994
0.137444	0.483503		0.157504	0.312537		0.166419	0.29994
0.137444	0.488902		0.157504	0.313737		0.166419	0.30054
0.138187	0.488902		0.15899	0.313737		0.167162	0.30054
0.138187	0.492501		0.15899	0.314337		0.167162	0.304739
0.13893	0.492501		0.160475	0.314337		0.167905	0.304739
0.13893	0.493701		0.160475	0.322735		0.167905	0.305339
0.140416	0.493701		0.161961	0.322735		0.168648	0.305339
0.140416	0.494901		0.161961	0.327534		0.168648	0.307738
0.141159	0.494901		0.162704	0.327534		0.169391	0.307738
0.141159	0.495501		0.162704	0.329934		0.169391	0.310138
0.141902	0.495501		0.163447	0.329934		0.17162	0.310138
0.141902	0.496701		0.163447	0.332334		0.17162	0.311338
0.142645	0.496701		0.16419	0.332334		0.172363	0.311338
0.142645	0.5021		0.16419	0.332933		0.172363	0.313137
0.143388	0.5021		0.164933	0.332933		0.173105	0.313137
0.143388	0.502699		0.164933	0.335933		0.173105	0.316137
0.144131	0.502699		0.166419	0.335933		0.173848	0.316137
0.144131	0.503299		0.166419	0.345531		0.173848	0.319736
0.144874	0.503299		0.167162	0.345531		0.174591	0.319736
0.144874	0.506299		0.167162	0.346131		0.174591	0.321536
0.145617	0.506299		0.168648	0.346131		0.175334	0.321536
0.145617	0.508098		0.168648	0.346731		0.175334	0.323935
0.14636	0.508098		0.169391	0.346731		0.176077	0.323935
0.14636	0.512897		0.169391	0.34913		0.176077	0.326335
0.147103	0.512897		0.170877	0.34913		0.17682	0.326335
0.147103	0.514097		0.170877	0.34973		0.17682	0.326935
0.147845	0.514097		0.17162	0.34973		0.178306	0.326935
0.147845	0.515897		0.17162	0.353929		0.178306	0.327534
0.150074	0.515897		0.172363	0.353929		0.180535	0.327534
0.150074	0.516497		0.172363	0.355129		0.180535	0.329934
0.150817	0.516497		0.173105	0.355129		0.181278	0.329934
0.150817	0.521296		0.173105	0.361728		0.181278	0.331134
0.15156	0.521296		0.174591	0.361728		0.182021	0.331134
0.15156	0.524895		0.174591	0.363527		0.182021	0.344931
0.152303	0.524895		0.176077	0.363527		0.18425	0.344931
0.152303	0.527295		0.176077	0.364727		0.18425	0.346131
0.153046	0.527295		0.177563	0.364727		0.187221	0.346131
0.153046	0.529094		0.177563	0.366527		0.187221	0.346731
0.153789	0.529094		0.178306	0.366527		0.187964	0.346731
0.153789	0.534493		0.178306	0.367726		0.187964	0.35153
0.155275	0.534493		0.179049	0.367726		0.188707	0.35153
0.155275	0.535693		0.179049	0.368326		0.188707	0.353929
0.156018	0.535693		0.179792	0.368326		0.190193	0.353929
0.156018	0.536293		0.179792	0.369526		0.190193	0.355729
0.156761	0.536293		0.180535	0.369526		0.190936	0.355729
0.156761	0.542292		0.180535	0.370126		0.190936	0.356329
0.157504	0.542292		0.181278	0.370126		0.191679	0.356329
0.157504	0.547091		0.181278	0.374925		0.191679	0.358728
0.158247	0.547091		0.182764	0.374925		0.192422	0.358728
0.158247	0.54829		0.182764	0.376725		0.192422	0.362328
0.15899	0.54829		0.183507	0.376725		0.193165	0.362328
0.15899	0.55189		0.183507	0.380324		0.193165	0.362927
0.159733	0.55189		0.184993	0.380324		0.195394	0.362927
0.159733	0.554889		0.184993	0.380924		0.195394	0.364127
0.160475	0.554889		0.186478	0.380924		0.197623	0.364127
0.160475	0.557289		0.186478	0.383323		0.197623	0.365927
0.161218	0.557289		0.187221	0.383323		0.198366	0.365927
0.161218	0.559088		0.187221	0.383923		0.198366	0.367127
0.162704	0.559088		0.187964	0.383923		0.199851	0.367127
0.162704	0.559688		0.187964	0.389922		0.199851	0.367726
0.16419	0.559688		0.188707	0.389922		0.200594	0.367726
0.16419	0.560288		0.188707	0.391122		0.200594	0.368926
0.164933	0.560288		0.18945	0.391122		0.20208	0.368926
0.164933	0.560888		0.18945	0.391722		0.20208	0.371326
0.165676	0.560888		0.190936	0.391722		0.204309	0.371326
0.165676	0.562088		0.190936	0.394721		0.204309	0.371926
0.167162	0.562088		0.191679	0.394721		0.205795	0.371926
0.167162	0.562687		0.191679	0.395921		0.205795	0.372525
0.167905	0.562687		0.192422	0.395921		0.208024	0.372525
0.167905	0.563887		0.192422	0.39772		0.208024	0.376125
0.168648	0.563887		0.193908	0.39772		0.20951	0.376125
0.168648	0.565687		0.193908	0.39892		0.20951	0.376725
0.169391	0.565687		0.195394	0.39892		0.210253	0.376725
0.169391	0.566887		0.195394	0.40132		0.210253	0.377325
0.170877	0.566887		0.197623	0.40132		0.211738	0.377325
0.170877	0.571686		0.197623	0.406719		0.211738	0.379724
0.17162	0.571686		0.199108	0.406719		0.212481	0.379724
0.17162	0.572286		0.199108	0.414517		0.212481	0.380924
0.172363	0.572286		0.200594	0.414517		0.213224	0.380924
0.172363	0.572885		0.200594	0.418716		0.213224	0.382723
0.173105	0.572885		0.201337	0.418716		0.215453	0.382723
0.173105	0.574085		0.201337	0.421716		0.215453	0.383323
0.175334	0.574085		0.20208	0.421716		0.216196	0.383323
0.175334	0.574685		0.20208	0.423515		0.216196	0.383923
0.176077	0.574685		0.202823	0.423515		0.216939	0.383923
0.176077	0.575885		0.202823	0.426515		0.216939	0.384523
0.17682	0.575885		0.203566	0.426515		0.217682	0.384523
0.17682	0.577085		0.203566	0.430714		0.217682	0.387522
0.179049	0.577085		0.204309	0.430714		0.218425	0.387522
0.179049	0.577684		0.204309	0.431914		0.218425	0.388122
0.179792	0.577684		0.207281	0.431914		0.219911	0.388122
0.179792	0.581884		0.207281	0.433113		0.219911	0.388722
0.180535	0.581884		0.208024	0.433113		0.221397	0.388722
0.180535	0.583683		0.208024	0.434913		0.221397	0.390522
0.181278	0.583683		0.20951	0.434913		0.22214	0.390522
0.181278	0.587882		0.20951	0.435513		0.22214	0.391122
0.182021	0.587882		0.210253	0.435513		0.222883	0.391122
0.182021	0.589682		0.210253	0.440312		0.222883	0.393521
0.183507	0.589682		0.210996	0.440312		0.223626	0.393521
0.183507	0.590882		0.210996	0.442711		0.223626	0.394721
0.184993	0.590882		0.213967	0.442711		0.225854	0.394721
0.184993	0.597481		0.213967	0.446911		0.225854	0.395321
0.186478	0.597481		0.21471	0.446911		0.226597	0.395321
0.186478	0.59928		0.21471	0.45231		0.226597	0.397121
0.187964	0.59928		0.215453	0.45231		0.22734	0.397121
0.187964	0.59988		0.215453	0.456509		0.22734	0.39772
0.188707	0.59988		0.217682	0.456509		0.228083	0.39772
0.188707	0.60168		0.217682	0.458308		0.228083	0.40132
0.18945	0.60168		0.218425	0.458308		0.228826	0.40132
0.18945	0.604079		0.218425	0.460108		0.228826	0.402519
0.192422	0.604079		0.219168	0.460108		0.229569	0.402519
0.192422	0.607678		0.219168	0.460708		0.229569	0.406119
0.193165	0.607678		0.220654	0.460708		0.230312	0.406119
0.193165	0.608278		0.220654	0.465507		0.230312	0.407319
0.193908	0.608278		0.221397	0.465507		0.231055	0.407319
0.193908	0.609478		0.221397	0.467307		0.231055	0.409718
0.194651	0.609478		0.22214	0.467307		0.232541	0.409718
0.194651	0.610078		0.22214	0.467906		0.232541	0.410918
0.195394	0.610078		0.224368	0.467906		0.233284	0.410918
0.195394	0.613677		0.224368	0.468506		0.233284	0.411518
0.196137	0.613677		0.225111	0.468506		0.234027	0.411518
0.196137	0.620876		0.225111	0.470306		0.234027	0.412118
0.19688	0.620876		0.225854	0.470306		0.235513	0.412118
0.19688	0.621476		0.225854	0.470906		0.235513	0.419916
0.197623	0.621476		0.226597	0.470906		0.236256	0.419916
0.197623	0.623875		0.226597	0.472106		0.236256	0.421716
0.198366	0.623875		0.22734	0.472106		0.236999	0.421716
0.198366	0.626275		0.22734	0.475105		0.236999	0.422915
0.199108	0.626275		0.228083	0.475105		0.238484	0.422915
0.199108	0.628074		0.228083	0.481104		0.238484	0.426515
0.199851	0.628074		0.228826	0.481104		0.240713	0.426515
0.199851	0.628674		0.228826	0.482903		0.240713	0.427115
0.201337	0.628674		0.230312	0.482903		0.242199	0.427115
0.201337	0.632873		0.230312	0.485303		0.242199	0.428314
0.20208	0.632873		0.231055	0.485303		0.244428	0.428314
0.20208	0.634673		0.231055	0.485903		0.244428	0.429514
0.202823	0.634673		0.232541	0.485903		0.246657	0.429514
0.202823	0.635873		0.232541	0.486503		0.246657	0.430714
0.203566	0.635873		0.233284	0.486503		0.248886	0.430714
0.203566	0.637073		0.233284	0.487702		0.248886	0.432513
0.204309	0.637073		0.234027	0.487702		0.249629	0.432513
0.204309	0.639472		0.234027	0.488902		0.249629	0.433113
0.205052	0.639472		0.23477	0.488902		0.251114	0.433113
0.205052	0.640072		0.23477	0.494901		0.251114	0.434313
0.205795	0.640072		0.237741	0.494901		0.254086	0.434313
0.205795	0.641272		0.237741	0.495501		0.254086	0.436713
0.206538	0.641272		0.23997	0.495501		0.254829	0.436713
0.206538	0.645471		0.23997	0.496101		0.254829	0.438512
0.208024	0.645471		0.240713	0.496101		0.256315	0.438512
0.208024	0.647271		0.240713	0.496701		0.256315	0.439112
0.208767	0.647271		0.241456	0.496701		0.257058	0.439112
0.208767	0.64787		0.241456	0.497301		0.257058	0.439712
0.20951	0.64787		0.242199	0.497301		0.258544	0.439712
0.20951	0.64907		0.242199	0.4991		0.258544	0.441512
0.210253	0.64907		0.242942	0.4991		0.259287	0.441512
0.210253	0.64967		0.242942	0.5003		0.259287	0.442711
0.210996	0.64967		0.243685	0.5003		0.26003	0.442711
0.210996	0.65087		0.243685	0.5021		0.26003	0.444511
0.212481	0.65087		0.244428	0.5021		0.260773	0.444511
0.212481	0.65147		0.244428	0.503299		0.260773	0.445111
0.213967	0.65147		0.245171	0.503299		0.261516	0.445111
0.213967	0.652669		0.245171	0.507499		0.261516	0.446911
0.21471	0.652669		0.245914	0.507499		0.262259	0.446911
0.21471	0.653269		0.245914	0.508098		0.262259	0.44811
0.215453	0.653269		0.246657	0.508098		0.263001	0.44811
0.215453	0.654469		0.246657	0.509298		0.263001	0.44931
0.216196	0.654469		0.2474	0.509298		0.265973	0.44931
0.216196	0.655069		0.2474	0.512298		0.265973	0.45111
0.216939	0.655069		0.248143	0.512298		0.268202	0.45111
0.216939	0.657469		0.248143	0.514697		0.268202	0.45171
0.217682	0.657469		0.249629	0.514697		0.274146	0.45171
0.217682	0.658068		0.249629	0.515897		0.274146	0.452909
0.219168	0.658068		0.250371	0.515897		0.274889	0.452909
0.219168	0.659268		0.250371	0.517097		0.274889	0.453509
0.220654	0.659268		0.251114	0.517097		0.275632	0.453509
0.220654	0.664067		0.251114	0.517696		0.275632	0.454109
0.22214	0.664067		0.2526	0.517696		0.276374	0.454109
0.22214	0.667666		0.2526	0.518896		0.276374	0.454709
0.224368	0.667666		0.253343	0.518896		0.277117	0.454709
0.224368	0.668866		0.253343	0.522496		0.277117	0.456509
0.225111	0.668866		0.254086	0.522496		0.27786	0.456509
0.225111	0.669466		0.254086	0.523695		0.27786	0.458308
0.225854	0.669466		0.255572	0.523695		0.281575	0.458308
0.225854	0.670066		0.255572	0.524895		0.281575	0.458908
0.226597	0.670066		0.256315	0.524895		0.282318	0.458908
0.226597	0.670666		0.256315	0.525495		0.282318	0.459508
0.22734	0.670666		0.257058	0.525495		0.283804	0.459508
0.22734	0.671266		0.257058	0.526095		0.283804	0.464907
0.228083	0.671266		0.257801	0.526095		0.284547	0.464907
0.228083	0.676665		0.257801	0.533293		0.284547	0.465507
0.229569	0.676665		0.258544	0.533293		0.28529	0.465507
0.229569	0.679664		0.258544	0.533893		0.28529	0.469106
0.232541	0.679664		0.26003	0.533893		0.286033	0.469106
0.232541	0.682064		0.26003	0.536893		0.286033	0.470306
0.233284	0.682064		0.261516	0.536893		0.286776	0.470306
0.233284	0.684463		0.261516	0.541092		0.286776	0.473305
0.235513	0.684463		0.263001	0.541092		0.287519	0.473305
0.235513	0.685063		0.263001	0.541692		0.287519	0.473905
0.237741	0.685063		0.263744	0.541692		0.29049	0.473905
0.237741	0.686863		0.263744	0.544091		0.29049	0.474505
0.23997	0.686863		0.264487	0.544091		0.291233	0.474505
0.23997	0.689262		0.264487	0.545291		0.291233	0.475105
0.240713	0.689262		0.26523	0.545291		0.292719	0.475105
0.240713	0.691062		0.26523	0.545891		0.292719	0.478704
0.241456	0.691062		0.266716	0.545891		0.294205	0.478704
0.241456	0.692262		0.266716	0.54889		0.294205	0.480504
0.242199	0.692262		0.268202	0.54889		0.294948	0.480504
0.242199	0.695261		0.268202	0.555489		0.294948	0.481704
0.242942	0.695261		0.268945	0.555489		0.295691	0.481704
0.242942	0.69826		0.268945	0.557289		0.295691	0.483503
0.243685	0.69826		0.269688	0.557289		0.296434	0.483503
0.243685	0.69946		0.269688	0.558488		0.296434	0.484703
0.245171	0.69946		0.270431	0.558488		0.297177	0.484703
0.245171	0.70186		0.270431	0.563287		0.297177	0.485903
0.246657	0.70186		0.271917	0.563287		0.300149	0.485903
0.246657	0.706659		0.271917	0.563887		0.300149	0.486503
0.2474	0.706659		0.27266	0.563887		0.301634	0.486503
0.2474	0.707858		0.27266	0.564487		0.301634	0.487103
0.248143	0.707858		0.273403	0.564487		0.302377	0.487103
0.248143	0.709058		0.273403	0.565687		0.302377	0.487702
0.250371	0.709058		0.274146	0.565687		0.303863	0.487702
0.250371	0.709658		0.274146	0.568686		0.303863	0.489502
0.251114	0.709658		0.274889	0.568686		0.304606	0.489502
0.251114	0.712058		0.274889	0.569286		0.304606	0.491302
0.251857	0.712058		0.275632	0.569286		0.306835	0.491302
0.251857	0.712657		0.275632	0.575885		0.306835	0.492501
0.2526	0.712657		0.277117	0.575885		0.307578	0.492501
0.2526	0.717457		0.277117	0.578884		0.307578	0.493701
0.253343	0.717457		0.27786	0.578884		0.308321	0.493701
0.253343	0.718656		0.27786	0.580684		0.308321	0.495501
0.254829	0.718656		0.278603	0.580684		0.31055	0.495501
0.254829	0.719256		0.278603	0.581284		0.31055	0.496701
0.255572	0.719256		0.280089	0.581284		0.312036	0.496701
0.255572	0.721056		0.280089	0.583083		0.312036	0.497301
0.259287	0.721056		0.281575	0.583083		0.312779	0.497301
0.259287	0.722855		0.281575	0.585483		0.312779	0.4985
0.260773	0.722855		0.282318	0.585483		0.313522	0.4985
0.260773	0.725255		0.282318	0.586083		0.313522	0.5003
0.261516	0.725255		0.283061	0.586083		0.314264	0.5003
0.261516	0.725855		0.283061	0.587882		0.314264	0.503899
0.262259	0.725855		0.283804	0.587882		0.315007	0.503899
0.262259	0.727055		0.283804	0.589082		0.315007	0.504499
0.263001	0.727055		0.28529	0.589082		0.316493	0.504499
0.263001	0.728854		0.28529	0.590282		0.316493	0.505099
0.265973	0.728854		0.286033	0.590282		0.317979	0.505099
0.265973	0.730054		0.286033	0.596281		0.317979	0.505699
0.267459	0.730054		0.286776	0.596281		0.318722	0.505699
0.267459	0.730654		0.286776	0.596881		0.318722	0.508098
0.268945	0.730654		0.287519	0.596881		0.320208	0.508098
0.268945	0.731854		0.287519	0.59988		0.320208	0.508698
0.269688	0.731854		0.288262	0.59988		0.320951	0.508698
0.269688	0.735453		0.288262	0.60108		0.320951	0.511698
0.270431	0.735453		0.289004	0.60108		0.321694	0.511698
0.270431	0.737253		0.289004	0.60228		0.321694	0.512298
0.271174	0.737253		0.29049	0.60228		0.322437	0.512298
0.271174	0.740252		0.29049	0.613077		0.322437	0.513497
0.274146	0.740252		0.291233	0.613077		0.32318	0.513497
0.274146	0.741452		0.291233	0.614877		0.32318	0.515297
0.274889	0.741452		0.291976	0.614877		0.323923	0.515297
0.274889	0.742052		0.291976	0.615477		0.323923	0.515897
0.275632	0.742052		0.292719	0.615477		0.324666	0.515897
0.275632	0.742651		0.292719	0.617277		0.324666	0.517696
0.276374	0.742651		0.293462	0.617277		0.325409	0.517696
0.276374	0.743251		0.293462	0.617876		0.325409	0.518296
0.277117	0.743251		0.294205	0.617876		0.326152	0.518296
0.277117	0.743851		0.294205	0.620276		0.326152	0.519496
0.27786	0.743851		0.294948	0.620276		0.326895	0.519496
0.27786	0.746251		0.294948	0.621476		0.326895	0.520096
0.278603	0.746251		0.295691	0.621476		0.327637	0.520096
0.278603	0.746851		0.295691	0.625075		0.327637	0.524895
0.279346	0.746851		0.296434	0.625075		0.331352	0.524895
0.279346	0.74805		0.296434	0.625675		0.331352	0.525495
0.280832	0.74805		0.297177	0.625675		0.332095	0.525495
0.280832	0.75045		0.297177	0.630474		0.332095	0.526095
0.282318	0.75045		0.29792	0.630474		0.332838	0.526095
0.282318	0.75165		0.29792	0.631074		0.332838	0.528494
0.283061	0.75165		0.298663	0.631074		0.333581	0.528494
0.283061	0.75225		0.298663	0.631674		0.333581	0.530294
0.283804	0.75225		0.299406	0.631674		0.334324	0.530294
0.283804	0.754049		0.299406	0.633473		0.334324	0.530894
0.28529	0.754049		0.300149	0.633473		0.335067	0.530894
0.28529	0.756449		0.300149	0.636473		0.335067	0.533893
0.286033	0.756449		0.300892	0.636473		0.339525	0.533893
0.286033	0.758248		0.300892	0.638272		0.339525	0.535093
0.286776	0.758248		0.301634	0.638272		0.340267	0.535093
0.286776	0.758848		0.301634	0.638872		0.340267	0.536893
0.288262	0.758848		0.304606	0.638872		0.34101	0.536893
0.288262	0.760048		0.304606	0.639472		0.34101	0.538092
0.289004	0.760048		0.305349	0.639472		0.341753	0.538092
0.289004	0.761848		0.305349	0.640072		0.341753	0.538692
0.289747	0.761848		0.306092	0.640072		0.342496	0.538692
0.289747	0.764847		0.306092	0.641272		0.342496	0.539892
0.291233	0.764847		0.306835	0.641272		0.343239	0.539892
0.291233	0.767846		0.306835	0.643071		0.343239	0.540492
0.292719	0.767846		0.307578	0.643071		0.343982	0.540492
0.292719	0.768446		0.307578	0.643671		0.343982	0.541692
0.293462	0.768446		0.308321	0.643671		0.344725	0.541692
0.293462	0.771446		0.308321	0.644871		0.344725	0.544091
0.294948	0.771446		0.309064	0.644871		0.345468	0.544091
0.294948	0.773245		0.309064	0.647271		0.345468	0.545291
0.295691	0.773245		0.311293	0.647271		0.346211	0.545291
0.295691	0.773845		0.311293	0.64787		0.346211	0.54769
0.298663	0.773845		0.312036	0.64787		0.347697	0.54769
0.298663	0.775045		0.312036	0.64907		0.347697	0.55009
0.301634	0.775045		0.313522	0.64907		0.34844	0.55009
0.301634	0.776245		0.313522	0.653269		0.34844	0.55129
0.30312	0.776245		0.31575	0.653269		0.349183	0.55129
0.30312	0.776845		0.31575	0.653869		0.349183	0.55189
0.304606	0.776845		0.316493	0.653869		0.350669	0.55189
0.304606	0.778644		0.316493	0.655069		0.350669	0.553689
0.308321	0.778644		0.317236	0.655069		0.351412	0.553689
0.308321	0.780444		0.317236	0.660468		0.351412	0.555489
0.309807	0.780444		0.317979	0.660468		0.352897	0.555489
0.309807	0.781044		0.317979	0.664067		0.352897	0.556689
0.312779	0.781044		0.319465	0.664067		0.355126	0.556689
0.312779	0.781644		0.319465	0.664667		0.355126	0.557888
0.314264	0.781644		0.320208	0.664667		0.355869	0.557888
0.314264	0.783443		0.320208	0.665867		0.355869	0.559088
0.316493	0.783443		0.321694	0.665867		0.359584	0.559088
0.316493	0.784043		0.321694	0.668266		0.359584	0.560288
0.318722	0.784043		0.322437	0.668266		0.360327	0.560288
0.318722	0.784643		0.322437	0.670666		0.360327	0.560888
0.320208	0.784643		0.323923	0.670666		0.361813	0.560888
0.320208	0.785243		0.323923	0.671266		0.361813	0.561488
0.320951	0.785243		0.327637	0.671266		0.362556	0.561488
0.320951	0.785843		0.327637	0.676665		0.362556	0.562088
0.321694	0.785843		0.32838	0.676665		0.364042	0.562088
0.321694	0.787043		0.32838	0.679064		0.364042	0.563887
0.322437	0.787043		0.329123	0.679064		0.365527	0.563887
0.322437	0.789442		0.329123	0.679664		0.365527	0.565687
0.32318	0.789442		0.329866	0.679664		0.36627	0.565687
0.32318	0.795441		0.329866	0.682663		0.36627	0.567487
0.323923	0.795441		0.331352	0.682663		0.367013	0.567487
0.323923	0.796041		0.331352	0.687463		0.367013	0.571086
0.324666	0.796041		0.332095	0.687463		0.367756	0.571086
0.324666	0.796641		0.332095	0.688662		0.367756	0.572286
0.325409	0.796641		0.332838	0.688662		0.368499	0.572286
0.325409	0.797241		0.332838	0.689262		0.368499	0.572885
0.330609	0.797241		0.333581	0.689262		0.369242	0.572885
0.330609	0.79784		0.333581	0.690462		0.369242	0.574085
0.331352	0.79784		0.334324	0.690462		0.369985	0.574085
0.331352	0.79844		0.334324	0.691062		0.369985	0.574685
0.332095	0.79844		0.335067	0.691062		0.370728	0.574685
0.332095	0.79904		0.335067	0.692262		0.370728	0.577085
0.332838	0.79904		0.33581	0.692262		0.371471	0.577085
0.332838	0.79964		0.33581	0.692861		0.371471	0.577684
0.333581	0.79964		0.336553	0.692861		0.372957	0.577684
0.333581	0.80084		0.336553	0.693461		0.372957	0.578284
0.335067	0.80084		0.337296	0.693461		0.375186	0.578284
0.335067	0.80144		0.337296	0.694661		0.375186	0.578884
0.336553	0.80144		0.338039	0.694661		0.378158	0.578884
0.336553	0.80204		0.338039	0.695261		0.378158	0.579484
0.337296	0.80204		0.338782	0.695261		0.3789	0.579484
0.337296	0.803239		0.338782	0.69826		0.3789	0.580684
0.338039	0.803239		0.339525	0.69826		0.380386	0.580684
0.338039	0.804439		0.339525	0.69886		0.380386	0.583083
0.340267	0.804439		0.340267	0.69886		0.381129	0.583083
0.340267	0.808038		0.340267	0.69946		0.381129	0.583683
0.342496	0.808038		0.34101	0.69946		0.382615	0.583683
0.342496	0.809838		0.34101	0.70186		0.382615	0.584883
0.343239	0.809838		0.342496	0.70186		0.383358	0.584883
0.343239	0.813437		0.342496	0.704259		0.383358	0.587882
0.343982	0.813437		0.343982	0.704259		0.384101	0.587882
0.343982	0.814637		0.343982	0.704859		0.384101	0.589082
0.344725	0.814637		0.346954	0.704859		0.384844	0.589082
0.344725	0.816437		0.346954	0.706059		0.384844	0.590282
0.346211	0.816437		0.347697	0.706059		0.38633	0.590282
0.346211	0.817037		0.347697	0.709058		0.38633	0.592681
0.346954	0.817037		0.34844	0.709058		0.387816	0.592681
0.346954	0.819436		0.34844	0.710258		0.387816	0.593881
0.350669	0.819436		0.349926	0.710258		0.390045	0.593881
0.350669	0.820036		0.349926	0.713857		0.390045	0.595081
0.352155	0.820036		0.35364	0.713857		0.39153	0.595081
0.352155	0.820636		0.35364	0.714457		0.39153	0.595681
0.352897	0.820636		0.354383	0.714457		0.392273	0.595681
0.352897	0.821236		0.354383	0.716257		0.392273	0.596281
0.35364	0.821236		0.355126	0.716257		0.393016	0.596281
0.35364	0.822436		0.355126	0.720456		0.393016	0.596881
0.354383	0.822436		0.355869	0.720456		0.395245	0.596881
0.354383	0.823035		0.355869	0.721056		0.395245	0.59808
0.355126	0.823035		0.356612	0.721056		0.395988	0.59808
0.355126	0.823635		0.356612	0.721656		0.395988	0.60048
0.356612	0.823635		0.358098	0.721656		0.397474	0.60048
0.356612	0.824835		0.358098	0.722855		0.397474	0.60168
0.357355	0.824835		0.358841	0.722855		0.398217	0.60168
0.357355	0.825435		0.358841	0.724055		0.398217	0.602879
0.358098	0.825435		0.360327	0.724055		0.39896	0.602879
0.358098	0.826035		0.360327	0.724655		0.39896	0.603479
0.363299	0.826035		0.36107	0.724655		0.401189	0.603479
0.363299	0.829034		0.36107	0.725255		0.401189	0.604079
0.364042	0.829034		0.361813	0.725255		0.402675	0.604079
0.364042	0.829634		0.361813	0.727654		0.402675	0.607079
0.365527	0.829634		0.362556	0.727654		0.406389	0.607079
0.365527	0.830234		0.362556	0.728854		0.406389	0.607678
0.368499	0.830234		0.365527	0.728854		0.407132	0.607678
0.368499	0.830834		0.365527	0.729454		0.407132	0.609478
0.369242	0.830834		0.36627	0.729454		0.408618	0.609478
0.369242	0.831434		0.36627	0.730054		0.408618	0.610678
0.372957	0.831434		0.367756	0.730054		0.409361	0.610678
0.372957	0.832034		0.367756	0.730654		0.409361	0.612478
0.3737	0.832034		0.369242	0.730654		0.410847	0.612478
0.3737	0.832633		0.369242	0.731254		0.410847	0.616077
0.375186	0.832633		0.370728	0.731254		0.412333	0.616077
0.375186	0.833833		0.370728	0.731854		0.412333	0.616677
0.375929	0.833833		0.372214	0.731854		0.413819	0.616677
0.375929	0.834433		0.372214	0.732454		0.413819	0.617876
0.377415	0.834433		0.372957	0.732454		0.415305	0.617876
0.377415	0.837433		0.372957	0.736653		0.415305	0.619076
0.378158	0.837433		0.375186	0.736653		0.418276	0.619076
0.378158	0.838032		0.375186	0.737253		0.418276	0.620876
0.3789	0.838032		0.375929	0.737253		0.419019	0.620876
0.3789	0.838632		0.375929	0.737852		0.419019	0.622076
0.379643	0.838632		0.376672	0.737852		0.419762	0.622076
0.379643	0.839832		0.376672	0.738452		0.419762	0.623275
0.380386	0.839832		0.377415	0.738452		0.425706	0.623275
0.380386	0.841032		0.377415	0.739652		0.425706	0.626275
0.381872	0.841032		0.378158	0.739652		0.426449	0.626275
0.381872	0.842232		0.378158	0.742052		0.426449	0.628074
0.383358	0.842232		0.3789	0.742052		0.427935	0.628074
0.383358	0.844031		0.3789	0.743251		0.427935	0.628674
0.38633	0.844031		0.379643	0.743251		0.428678	0.628674
0.38633	0.844631		0.379643	0.745051		0.428678	0.629274
0.390788	0.844631		0.380386	0.745051		0.430163	0.629274
0.390788	0.84763		0.380386	0.746851		0.430163	0.631674
0.39153	0.84763		0.381129	0.746851		0.431649	0.631674
0.39153	0.85003		0.381129	0.74805		0.431649	0.632274
0.393016	0.85003		0.381872	0.74805		0.432392	0.632274
0.393016	0.85063		0.381872	0.74985		0.432392	0.634073
0.394502	0.85063		0.384101	0.74985		0.433878	0.634073
0.394502	0.853029		0.384101	0.75105		0.433878	0.636473
0.395245	0.853029		0.384844	0.75105		0.43685	0.636473
0.395245	0.853629		0.384844	0.754049		0.43685	0.638272
0.396731	0.853629		0.385587	0.754049		0.437593	0.638272
0.396731	0.854829		0.385587	0.754649		0.437593	0.638872
0.397474	0.854829		0.387073	0.754649		0.439079	0.638872
0.397474	0.855429		0.387073	0.755849		0.439079	0.639472
0.39896	0.855429		0.387816	0.755849		0.439822	0.639472
0.39896	0.856029		0.387816	0.756449		0.439822	0.641872
0.399703	0.856029		0.388559	0.756449		0.440565	0.641872
0.399703	0.856629		0.388559	0.757049		0.440565	0.646671
0.400446	0.856629		0.389302	0.757049		0.442051	0.646671
0.400446	0.857229		0.389302	0.758248		0.442051	0.653869
0.405646	0.857229		0.390788	0.758248		0.442793	0.653869
0.405646	0.857828		0.390788	0.761248		0.442793	0.654469
0.407132	0.857828		0.393759	0.761248		0.443536	0.654469
0.407132	0.858428		0.393759	0.761848		0.443536	0.656269
0.408618	0.858428		0.395988	0.761848		0.444279	0.656269
0.408618	0.859028		0.395988	0.762448		0.444279	0.657469
0.410847	0.859028		0.396731	0.762448		0.446508	0.657469
0.410847	0.859628		0.396731	0.763047		0.446508	0.658068
0.416048	0.859628		0.398217	0.763047		0.447994	0.658068
0.416048	0.860228		0.398217	0.763647		0.447994	0.658668
0.41679	0.860228		0.399703	0.763647		0.448737	0.658668
0.41679	0.861428		0.399703	0.765447		0.448737	0.659268
0.417533	0.861428		0.400446	0.765447		0.450223	0.659268
0.417533	0.862028		0.400446	0.767247		0.450223	0.659868
0.418276	0.862028		0.401189	0.767247		0.450966	0.659868
0.418276	0.862627		0.401189	0.769646		0.450966	0.661068
0.419019	0.862627		0.402675	0.769646		0.451709	0.661068
0.419019	0.864427		0.402675	0.770846		0.451709	0.661668
0.420505	0.864427		0.40416	0.770846		0.452452	0.661668
0.420505	0.865627		0.40416	0.771446		0.452452	0.664067
0.424963	0.865627		0.406389	0.771446		0.453195	0.664067
0.424963	0.866827		0.406389	0.772645		0.453195	0.664667
0.427935	0.866827		0.407132	0.772645		0.455423	0.664667
0.427935	0.867427		0.407132	0.773245		0.455423	0.667666
0.428678	0.867427		0.410104	0.773245		0.456909	0.667666
0.428678	0.868626		0.410104	0.773845		0.456909	0.668266
0.431649	0.868626		0.410847	0.773845		0.458395	0.668266
0.431649	0.869226		0.410847	0.777445		0.458395	0.669466
0.435364	0.869226		0.41159	0.777445		0.459138	0.669466
0.435364	0.869826		0.41159	0.778044		0.459138	0.670666
0.438336	0.869826		0.416048	0.778044		0.459881	0.670666
0.438336	0.871626		0.416048	0.779244		0.459881	0.671266
0.440565	0.871626		0.41679	0.779244		0.460624	0.671266
0.440565	0.872825		0.41679	0.780444		0.460624	0.671866
0.441308	0.872825		0.417533	0.780444		0.461367	0.671866
0.441308	0.875825		0.417533	0.781044		0.461367	0.673065
0.442051	0.875825		0.421248	0.781044		0.46211	0.673065
0.442051	0.876425		0.421248	0.782244		0.46211	0.674265
0.445022	0.876425		0.421991	0.782244		0.463596	0.674265
0.445022	0.877025		0.421991	0.783443		0.463596	0.675465
0.446508	0.877025		0.425706	0.783443		0.465082	0.675465
0.446508	0.877624		0.425706	0.784043		0.465082	0.676065
0.447251	0.877624		0.427935	0.784043		0.465825	0.676065
0.447251	0.878224		0.427935	0.784643		0.465825	0.676665
0.447994	0.878224		0.428678	0.784643		0.467311	0.676665
0.447994	0.878824		0.428678	0.785243		0.467311	0.677864
0.451709	0.878824		0.429421	0.785243		0.468796	0.677864
0.451709	0.879424		0.429421	0.786443		0.468796	0.679064
0.455423	0.879424		0.430906	0.786443		0.470282	0.679064
0.455423	0.880024		0.430906	0.787043		0.470282	0.680264
0.456166	0.880024		0.432392	0.787043		0.47474	0.680264
0.456166	0.880624		0.432392	0.787642		0.47474	0.680864
0.458395	0.880624		0.433135	0.787642		0.476969	0.680864
0.458395	0.882424		0.433135	0.788242		0.476969	0.682064
0.459138	0.882424		0.433878	0.788242		0.478455	0.682064
0.459138	0.883023		0.433878	0.788842		0.478455	0.686263
0.459881	0.883023		0.434621	0.788842		0.479198	0.686263
0.459881	0.883623		0.434621	0.790042		0.479198	0.686863
0.46211	0.883623		0.442051	0.790042		0.479941	0.686863
0.46211	0.884823		0.442051	0.791242		0.479941	0.688062
0.463596	0.884823		0.443536	0.791242		0.482169	0.688062
0.463596	0.885423		0.443536	0.791842		0.482169	0.689262
0.466568	0.885423		0.444279	0.791842		0.482912	0.689262
0.466568	0.886023		0.444279	0.793041		0.482912	0.689862
0.473254	0.886023		0.447251	0.793041		0.483655	0.689862
0.473254	0.886623		0.447251	0.794841		0.483655	0.691062
0.473997	0.886623		0.448737	0.794841		0.485141	0.691062
0.473997	0.888422		0.448737	0.795441		0.485141	0.691662
0.475483	0.888422		0.453195	0.795441		0.488113	0.691662
0.475483	0.890222		0.453195	0.796041		0.488113	0.692861
0.476226	0.890222		0.454681	0.796041		0.488856	0.692861
0.476226	0.891422		0.454681	0.796641		0.488856	0.695861
0.476969	0.891422		0.455423	0.796641		0.490342	0.695861
0.476969	0.892022		0.455423	0.80084		0.490342	0.696461
0.477712	0.892022		0.456166	0.80084		0.491085	0.696461
0.477712	0.892621		0.456166	0.80204		0.491085	0.69766
0.478455	0.892621		0.457652	0.80204		0.491828	0.69766
0.478455	0.893221		0.457652	0.802639		0.491828	0.69886
0.479941	0.893221		0.459138	0.802639		0.492571	0.69886
0.479941	0.893821		0.459138	0.803239		0.492571	0.69946
0.482912	0.893821		0.459881	0.803239		0.494056	0.69946
0.482912	0.895621		0.459881	0.803839		0.494056	0.70186
0.483655	0.895621		0.461367	0.803839		0.494799	0.70186
0.483655	0.896221		0.461367	0.804439		0.494799	0.70246
0.486627	0.896221		0.46211	0.804439		0.495542	0.70246
0.486627	0.896821		0.46211	0.805039		0.495542	0.708458
0.488113	0.896821		0.465082	0.805039		0.496285	0.708458
0.488113	0.897421		0.465082	0.806839		0.496285	0.709058
0.488856	0.897421		0.465825	0.806839		0.497771	0.709058
0.488856	0.89802		0.465825	0.807439		0.497771	0.710858
0.490342	0.89802		0.469539	0.807439		0.498514	0.710858
0.490342	0.89862		0.469539	0.809838		0.498514	0.711458
0.491828	0.89862		0.470282	0.809838		0.5	0.711458
0.491828	0.89922		0.470282	0.811638		0.5	0.712058
0.493314	0.89922		0.471025	0.811638		0.502972	0.712058
0.493314	0.89982		0.471025	0.812238		0.502972	0.712657
0.497028	0.89982		0.472511	0.812238		0.503715	0.712657
0.497028	0.90102		0.472511	0.812837		0.503715	0.713257
0.5	0.90102		0.473997	0.812837		0.504458	0.713257
0.5	0.90162		0.473997	0.813437		0.504458	0.714457
0.500743	0.90162		0.476226	0.813437		0.505944	0.714457
0.500743	0.90222		0.476226	0.814037		0.505944	0.715657
0.502972	0.90222		0.476969	0.814037		0.506686	0.715657
0.502972	0.902819		0.476969	0.814637		0.506686	0.724655
0.504458	0.902819		0.477712	0.814637		0.507429	0.724655
0.504458	0.903419		0.477712	0.815237		0.507429	0.725255
0.506686	0.903419		0.479941	0.815237		0.509658	0.725255
0.506686	0.907019		0.479941	0.815837		0.509658	0.727055
0.508172	0.907019		0.481426	0.815837		0.510401	0.727055
0.508172	0.907618		0.481426	0.816437		0.510401	0.729454
0.510401	0.907618		0.482912	0.816437		0.511144	0.729454
0.510401	0.908818		0.482912	0.817037		0.511144	0.730054
0.513373	0.908818		0.484398	0.817037		0.511887	0.730054
0.513373	0.910618		0.484398	0.819436		0.511887	0.731254
0.514116	0.910618		0.485884	0.819436		0.514116	0.731254
0.514116	0.911218		0.485884	0.820036		0.514116	0.731854
0.523031	0.911218		0.488856	0.820036		0.515602	0.731854
0.523031	0.911818		0.488856	0.820636		0.515602	0.732454
0.523774	0.911818		0.491085	0.820636		0.517831	0.732454
0.523774	0.912418		0.491085	0.823035		0.517831	0.735453
0.527489	0.912418		0.492571	0.823035		0.518574	0.735453
0.527489	0.913017		0.492571	0.824835		0.518574	0.736653
0.528232	0.913017		0.493314	0.824835		0.519316	0.736653
0.528232	0.913617		0.493314	0.826635		0.519316	0.737253
0.532689	0.913617		0.494799	0.826635		0.520059	0.737253
0.532689	0.914217		0.494799	0.828434		0.520059	0.737852
0.53789	0.914217		0.496285	0.828434		0.521545	0.737852
0.53789	0.914817		0.496285	0.831434		0.521545	0.740252
0.539376	0.914817		0.497028	0.831434		0.522288	0.740252
0.539376	0.915417		0.497028	0.832034		0.522288	0.741452
0.540862	0.915417		0.497771	0.832034		0.523031	0.741452
0.540862	0.916017		0.497771	0.832633		0.523031	0.742651
0.541605	0.916017		0.500743	0.832633		0.524517	0.742651
0.541605	0.917217		0.507429	0.836833		0.524517	0.743851
0.543091	0.917217		0.507429	0.838032		0.52526	0.743851
0.543091	0.917816		0.509658	0.838032		0.52526	0.745051
0.546805	0.917816		0.509658	0.839232		0.526003	0.745051
0.546805	0.918416		0.511144	0.839232		0.526003	0.745651
0.547548	0.918416		0.511144	0.839832		0.526746	0.745651
0.547548	0.919616		0.511887	0.839832		0.526746	0.746851
0.549777	0.919616		0.511887	0.840432		0.536404	0.746851
0.549777	0.920216		0.513373	0.840432		0.536404	0.747451
0.551263	0.920216		0.513373	0.841632		0.537147	0.747451
0.551263	0.920816		0.514116	0.841632		0.537147	0.74865
0.552006	0.920816		0.514116	0.842232		0.53789	0.74865
0.552006	0.922016		0.517088	0.842232		0.53789	0.74925
0.552749	0.922016		0.517088	0.84763		0.538633	0.74925
0.552749	0.923215		0.517831	0.84763		0.538633	0.75045
0.554235	0.923215		0.517831	0.84823		0.539376	0.75045
0.554235	0.923815		0.519316	0.84823		0.539376	0.753449
0.557207	0.923815		0.519316	0.85003		0.540119	0.753449
0.557207	0.925615		0.520802	0.85003		0.540119	0.754049
0.558692	0.925615		0.520802	0.85063		0.541605	0.754049
0.558692	0.926215		0.523774	0.85063		0.541605	0.755849
0.56315	0.926215		0.523774	0.85183		0.542348	0.755849
0.56315	0.927415		0.528975	0.85183		0.542348	0.756449
0.563893	0.927415		0.528975	0.85243		0.543091	0.756449
0.563893	0.928014		0.530461	0.85243		0.543091	0.757648
0.567608	0.928014		0.530461	0.853029		0.543834	0.757648
0.567608	0.928614		0.532689	0.853029		0.543834	0.759448
0.570579	0.928614		0.532689	0.854229		0.544577	0.759448
0.570579	0.929214		0.534918	0.854229		0.544577	0.760648
0.572065	0.929214		0.534918	0.855429		0.546062	0.760648
0.572065	0.930414		0.53789	0.855429		0.546062	0.761248
0.574294	0.930414		0.53789	0.856629		0.546805	0.761248
0.574294	0.931614		0.541605	0.856629		0.546805	0.761848
0.576523	0.931614		0.541605	0.857828		0.549034	0.761848
0.576523	0.932214		0.542348	0.857828		0.549034	0.763047
0.577266	0.932214		0.542348	0.859028		0.549777	0.763047
0.577266	0.932813		0.543091	0.859028		0.549777	0.763647
0.582467	0.932813		0.543091	0.860228		0.554235	0.763647
0.582467	0.933413		0.545319	0.860228		0.554235	0.765447
0.583952	0.933413		0.545319	0.860828		0.554978	0.765447
0.583952	0.934613		0.546805	0.860828		0.554978	0.767846
0.587667	0.934613		0.546805	0.861428		0.555721	0.767846
0.587667	0.935213		0.547548	0.861428		0.555721	0.768446
0.594354	0.935213		0.547548	0.862028		0.558692	0.768446
0.594354	0.935813		0.549034	0.862028		0.558692	0.770246
0.598811	0.935813		0.549034	0.862627		0.560178	0.770246
0.598811	0.936413		0.549777	0.862627		0.560178	0.772645
0.601783	0.936413		0.549777	0.863227		0.560921	0.772645
0.601783	0.937013		0.551263	0.863227		0.560921	0.773245
0.602526	0.937013		0.551263	0.863827		0.561664	0.773245
0.602526	0.938212		0.552006	0.863827		0.561664	0.775645
0.603269	0.938212		0.552006	0.864427		0.562407	0.775645
0.603269	0.938812		0.552749	0.864427		0.562407	0.778644
0.604755	0.938812		0.552749	0.865027		0.563893	0.778644
0.604755	0.939412		0.553492	0.865027		0.563893	0.779244
0.61367	0.939412		0.553492	0.866227		0.564636	0.779244
0.61367	0.940012		0.554978	0.866227		0.564636	0.779844
0.615899	0.940012		0.554978	0.866827		0.565379	0.779844
0.615899	0.940612		0.557949	0.866827		0.565379	0.782244
0.618128	0.940612		0.557949	0.868026		0.566122	0.782244
0.618128	0.941212		0.560178	0.868026		0.566122	0.783443
0.6211	0.941212		0.560178	0.869226		0.570579	0.783443
0.6211	0.941812		0.56315	0.869226		0.570579	0.784643
0.6263	0.941812		0.56315	0.871026		0.572065	0.784643
0.6263	0.942412		0.566865	0.871026		0.572065	0.786443
0.632244	0.942412		0.566865	0.872226		0.574294	0.786443
0.632244	0.943011		0.570579	0.872226		0.574294	0.787043
0.63373	0.943011		0.570579	0.872825		0.575037	0.787043
0.63373	0.943611		0.572808	0.872825		0.575037	0.787642
0.634473	0.943611		0.572808	0.874025		0.57578	0.787642
0.634473	0.944211		0.575037	0.874025		0.57578	0.788242
0.635958	0.944211		0.575037	0.875225		0.576523	0.788242
0.635958	0.944811		0.57578	0.875225		0.576523	0.788842
0.636701	0.944811		0.57578	0.875825		0.578752	0.788842
0.636701	0.945411		0.581724	0.875825		0.578752	0.790042
0.638187	0.945411		0.581724	0.876425		0.579495	0.790042
0.638187	0.946011		0.583952	0.876425		0.579495	0.791842
0.639673	0.946011		0.583952	0.877025		0.580981	0.791842
0.639673	0.946611		0.586181	0.877025		0.580981	0.793041
0.641902	0.946611		0.586181	0.878824		0.581724	0.793041
0.641902	0.947211		0.587667	0.878824		0.581724	0.794241
0.647103	0.947211		0.587667	0.879424		0.582467	0.794241
0.647103	0.94781		0.58841	0.879424		0.582467	0.79784
0.655275	0.94781		0.58841	0.880024		0.58321	0.79784
0.655275	0.94901		0.589896	0.880024		0.58321	0.79844
0.657504	0.94901		0.589896	0.881224		0.583952	0.79844
0.657504	0.94961		0.591382	0.881224		0.583952	0.79964
0.663447	0.94961		0.591382	0.883623		0.585438	0.79964
0.663447	0.95081		0.593611	0.883623		0.585438	0.80024
0.664933	0.95081		0.593611	0.884223		0.586924	0.80024
0.664933	0.95201		0.595097	0.884223		0.586924	0.802639
0.67162	0.95201		0.595097	0.884823		0.587667	0.802639
0.67162	0.953209		0.59584	0.884823		0.587667	0.803239
0.67682	0.953209		0.599554	0.886623		0.589153	0.803239
0.67682	0.954409		0.604755	0.886623		0.589153	0.805039
0.677563	0.954409		0.604755	0.887822		0.589896	0.805039
0.677563	0.955009		0.605498	0.887822		0.589896	0.805639
0.679792	0.955009		0.605498	0.888422		0.591382	0.805639
0.679792	0.956209		0.607727	0.888422		0.591382	0.806839
0.683507	0.956209		0.607727	0.889022		0.592125	0.806839
0.683507	0.957409		0.609955	0.889022		0.592125	0.807439
0.684993	0.957409		0.609955	0.889622		0.594354	0.807439
0.684993	0.958008		0.611441	0.889622		0.594354	0.808038
0.687964	0.958008		0.611441	0.890222		0.595097	0.808038
0.687964	0.958608		0.612184	0.890222		0.595097	0.808638
0.690193	0.958608		0.612184	0.891422		0.596582	0.808638
0.690193	0.959208		0.615899	0.891422		0.596582	0.810438
0.699108	0.959208		0.615899	0.892022		0.598068	0.810438
0.699108	0.960408		0.623328	0.892022		0.598068	0.811638
0.705052	0.960408		0.623328	0.892621		0.60104	0.811638
0.705052	0.961008		0.624814	0.892621		0.60104	0.813437
0.706538	0.961008		0.624814	0.893221		0.604012	0.813437
0.706538	0.961608		0.6263	0.893221		0.604012	0.814037
0.71471	0.961608		0.6263	0.893821		0.605498	0.814037
0.71471	0.962208		0.629272	0.893821		0.605498	0.814637
0.717682	0.962208		0.629272	0.897421		0.606984	0.814637
0.717682	0.962807		0.630015	0.897421		0.606984	0.815837
0.718425	0.962807		0.630015	0.89802		0.607727	0.815837
0.718425	0.963407		0.632987	0.89802		0.607727	0.817636
0.736999	0.963407		0.632987	0.89862		0.60847	0.817636
0.736999	0.964007		0.63373	0.89862		0.60847	0.818836
0.740713	0.964007		0.63373	0.89922		0.609212	0.818836
0.740713	0.964607		0.635215	0.89922		0.609212	0.821236
0.742199	0.964607		0.635215	0.90042		0.610698	0.821236
0.742199	0.965207		0.638187	0.90042		0.610698	0.821836
0.745171	0.965207		0.638187	0.90222		0.612927	0.821836
0.745171	0.965807		0.642645	0.90222		0.612927	0.824835
0.749629	0.965807		0.642645	0.902819		0.615899	0.824835
0.749629	0.966407		0.643388	0.902819		0.615899	0.827834
0.751857	0.966407		0.643388	0.904019		0.616642	0.827834
0.751857	0.967007		0.644131	0.904019		0.616642	0.828434
0.755572	0.967007		0.644131	0.905819		0.617385	0.828434
0.755572	0.967606		0.644874	0.905819		0.617385	0.829034
0.760773	0.967606		0.644874	0.906419		0.618128	0.829034
0.760773	0.968206		0.64636	0.906419		0.618128	0.832633
0.761516	0.968206		0.65156	0.906419		0.618871	0.832633
0.761516	0.968806		0.653789	0.906419		0.618871	0.833833
0.763001	0.968806		0.653789	0.907019		0.621842	0.833833
0.763001	0.969406		0.654532	0.907019		0.621842	0.834433
0.768202	0.969406		0.654532	0.907618		0.622585	0.834433
0.768202	0.970006		0.655275	0.907618		0.622585	0.835033
0.769688	0.970006		0.655275	0.911818		0.623328	0.835033
0.769688	0.970606		0.657504	0.911818		0.623328	0.835633
0.781575	0.970606		0.657504	0.913617		0.624071	0.835633
0.781575	0.971206		0.65899	0.913617		0.624071	0.836833
0.791233	0.971206		0.65899	0.914217		0.627786	0.836833
0.791233	0.971806		0.664933	0.914217		0.627786	0.837433
0.79792	0.971806		0.664933	0.915417		0.629272	0.837433
0.79792	0.972406		0.667162	0.915417		0.629272	0.838632
0.799406	0.972406		0.667162	0.916617		0.630015	0.838632
0.799406	0.973005		0.669391	0.916617		0.630015	0.839232
0.801634	0.973005		0.669391	0.917816		0.631501	0.839232
0.801634	0.973605		0.670134	0.917816		0.631501	0.839832
0.803863	0.973605		0.670134	0.918416		0.632244	0.839832
0.803863	0.974205		0.673105	0.918416		0.632244	0.840432
0.804606	0.974205		0.673105	0.922016		0.632987	0.840432
0.804606	0.975405		0.674591	0.922016		0.632987	0.841032
0.812036	0.975405		0.674591	0.922615		0.63373	0.841032
0.812036	0.976005		0.679049	0.922615		0.63373	0.843431
0.814264	0.976005		0.679049	0.923815		0.634473	0.843431
0.814264	0.976605		0.680535	0.923815		0.634473	0.844631
0.825409	0.976605		0.680535	0.924415		0.635215	0.844631
0.825409	0.977205		0.682764	0.924415		0.635215	0.845231
0.826895	0.977205		0.68425	0.924415		0.636701	0.845231
0.826895	0.977804		0.686478	0.924415		0.636701	0.847031
0.82838	0.977804		0.686478	0.925015		0.638187	0.847031
0.82838	0.978404		0.687964	0.925015		0.638187	0.84763
0.831352	0.978404		0.687964	0.927415		0.63893	0.84763
0.831352	0.979604		0.688707	0.927415		0.63893	0.84823
0.833581	0.979604		0.688707	0.928614		0.639673	0.84823
0.833581	0.980204		0.68945	0.928614		0.639673	0.84943
0.840267	0.980204		0.68945	0.929814		0.640416	0.84943
0.840267	0.980804		0.693165	0.929814		0.640416	0.85063
0.841753	0.980804		0.693165	0.930414		0.641159	0.85063
0.841753	0.982004		0.693908	0.930414		0.641159	0.853029
0.842496	0.982004		0.693908	0.931014		0.643388	0.853029
0.842496	0.982603		0.695394	0.931014		0.643388	0.854829
0.85364	0.982603		0.695394	0.932214		0.644874	0.854829
0.85364	0.983203		0.696137	0.932214		0.644874	0.855429
0.855126	0.983203		0.696137	0.932813		0.64636	0.855429
0.855126	0.983803		0.697623	0.932813		0.64636	0.856029
0.858841	0.983803		0.697623	0.933413		0.65156	0.856029
0.858841	0.984403		0.698366	0.933413		0.65156	0.857229
0.859584	0.984403		0.698366	0.934013		0.654532	0.857229
0.859584	0.985003		0.699108	0.934013		0.654532	0.859028
0.867013	0.985003		0.699108	0.934613		0.655275	0.859028
0.867013	0.985603		0.704309	0.934613		0.655275	0.860228
0.869985	0.985603		0.704309	0.935213		0.656018	0.860228
0.869985	0.986203		0.708767	0.935213		0.656018	0.860828
0.883358	0.986203		0.708767	0.936413		0.656761	0.860828
0.883358	0.988002		0.710253	0.936413		0.656761	0.861428
0.884844	0.988002		0.710253	0.937612		0.657504	0.861428
0.884844	0.988602		0.713224	0.938212		0.657504	0.862028
0.885587	0.988602		0.716939	0.938212		0.659733	0.862028
0.885587	0.989202		0.716939	0.939412		0.659733	0.862627
0.887073	0.989202		0.720654	0.939412		0.661218	0.862627
0.887073	0.989802		0.720654	0.940612		0.661218	0.867427
0.887816	0.989802		0.721397	0.940612		0.661961	0.867427
0.887816	0.990402		0.721397	0.941212		0.661961	0.868026
0.901932	0.990402		0.725854	0.941212		0.662704	0.868026
0.901932	0.991602		0.725854	0.942412		0.662704	0.868626
0.912333	0.991602		0.72734	0.942412		0.663447	0.868626
0.912333	0.993401		0.72734	0.943011		0.663447	0.869226
0.915305	0.993401		0.731798	0.943011		0.66419	0.869226
0.915305	0.994001		0.731798	0.943611		0.66419	0.869826
0.920505	0.994001		0.73477	0.943611		0.665676	0.869826
0.920505	0.994601		0.73477	0.944211		0.665676	0.871626
0.922734	0.994601		0.736256	0.944211		0.666419	0.871626
0.922734	0.995201		0.736256	0.944811		0.666419	0.873425
0.928678	0.995201		0.737741	0.944811		0.667162	0.873425
0.928678	0.995801		0.737741	0.945411		0.667162	0.874025
0.930163	0.995801		0.741456	0.945411		0.668648	0.874025
0.930163	0.996401		0.741456	0.946611		0.668648	0.874625
0.947994	0.996401		0.742199	0.946611		0.669391	0.874625
0.947994	0.997001		0.742199	0.947211		0.669391	0.877624
0.951709	0.997001		0.7474	0.947211		0.670877	0.877624
0.951709	0.9976		0.7474	0.94781		0.670877	0.878224
0.959138	0.9976		0.756315	0.94781		0.672363	0.878224
0.959138	0.9982		0.756315	0.94841		0.672363	0.879424
0.964339	0.9982		0.759287	0.94841		0.674591	0.879424
0.964339	0.9988		0.759287	0.94901		0.674591	0.880024
0.970282	0.9988		0.762259	0.94901		0.676077	0.880024
0.970282	0.9994		0.762259	0.95021		0.676077	0.881224
0.989599	0.9994		0.767459	0.95021		0.67682	0.881224
0.989599	1		0.767459	0.95081		0.67682	0.882424
1	1		0.768202	0.95081		0.677563	0.882424
			0.768202	0.95201		0.677563	0.883623
			0.769688	0.95201		0.678306	0.883623
			0.769688	0.953809		0.678306	0.884223
			0.770431	0.953809		0.679049	0.884223
			0.770431	0.954409		0.679049	0.884823
			0.771174	0.954409		0.684993	0.884823
			0.771174	0.955609		0.684993	0.888422
			0.77266	0.955609		0.687221	0.888422
			0.77266	0.956209		0.687221	0.889022
			0.776374	0.956209		0.687964	0.889022
			0.776374	0.957409		0.687964	0.891422
			0.777117	0.957409		0.688707	0.891422
			0.777117	0.958008		0.688707	0.892022
			0.778603	0.958008		0.68945	0.892022
			0.778603	0.958608		0.68945	0.894421
			0.781575	0.958608		0.690936	0.894421
			0.781575	0.959208		0.690936	0.895021
			0.782318	0.960408		0.692422	0.895021
			0.782318	0.961608		0.692422	0.895621
			0.78529	0.961608		0.693165	0.895621
			0.78529	0.962208		0.693165	0.896821
			0.786776	0.962208		0.693908	0.896821
			0.786776	0.963407		0.693908	0.897421
			0.799406	0.963407		0.694651	0.897421
			0.799406	0.964007		0.694651	0.89802
			0.800149	0.964007		0.695394	0.89802
			0.800149	0.965207		0.695394	0.89862
			0.800892	0.965207		0.696137	0.89862
			0.800892	0.965807		0.696137	0.89982
			0.801634	0.965807		0.69688	0.89982
			0.80312	0.965807		0.69688	0.90102
			0.803863	0.965807		0.698366	0.90102
			0.803863	0.966407		0.698366	0.90222
			0.804606	0.966407		0.700594	0.90222
			0.804606	0.967007		0.700594	0.902819
			0.805349	0.967007		0.702823	0.902819
			0.805349	0.967606		0.702823	0.903419
			0.806092	0.967606		0.703566	0.903419
			0.806092	0.968206		0.703566	0.905219
			0.807578	0.968206		0.706538	0.905219
			0.807578	0.968806		0.706538	0.905819
			0.809807	0.968806		0.708024	0.905819
			0.809807	0.969406		0.708024	0.906419
			0.81055	0.969406		0.70951	0.906419
			0.81055	0.970006		0.70951	0.907019
			0.814264	0.970006		0.710253	0.907019
			0.814264	0.970606		0.710253	0.908818
			0.818722	0.970606		0.710996	0.908818
			0.818722	0.971206		0.710996	0.909418
			0.820208	0.971206		0.721397	0.909418
			0.820208	0.971806		0.721397	0.910018
			0.821694	0.971806		0.723626	0.910018
			0.821694	0.973605		0.723626	0.911818
			0.82318	0.973605		0.724368	0.911818
			0.82318	0.974205		0.724368	0.912418
			0.82838	0.974205		0.730312	0.912418
			0.82838	0.974805		0.730312	0.913017
			0.829866	0.974805		0.731055	0.913017
			0.829866	0.975405		0.731055	0.913617
			0.831352	0.975405		0.734027	0.913617
			0.831352	0.976005		0.734027	0.915417
			0.835067	0.976005		0.73477	0.915417
			0.83581	0.977205		0.73477	0.916017
			0.838039	0.977205		0.735513	0.916017
			0.838039	0.977804		0.735513	0.917217
			0.838782	0.977804		0.736256	0.917217
			0.838782	0.978404		0.736256	0.918416
			0.851412	0.978404		0.738484	0.918416
			0.851412	0.979004		0.738484	0.919016
			0.852897	0.979004		0.73997	0.919016
			0.852897	0.979604		0.73997	0.919616
			0.854383	0.979604		0.742942	0.919616
			0.854383	0.980204		0.742942	0.920816
			0.857355	0.980204		0.745171	0.920816
			0.858841	0.980804		0.745171	0.922615
			0.862556	0.980804		0.746657	0.922615
			0.862556	0.981404		0.746657	0.925015
			0.863299	0.981404		0.7474	0.925015
			0.863299	0.982004		0.7474	0.926215
			0.872957	0.982004		0.748143	0.926215
			0.872957	0.982603		0.748143	0.926815
			0.8737	0.982603		0.749629	0.926815
			0.8737	0.983203		0.749629	0.928014
			0.875929	0.983203		0.751114	0.928014
			0.875929	0.983803		0.751114	0.928614
			0.878158	0.983803		0.751857	0.928614
			0.878158	0.984403		0.751857	0.929214
			0.8789	0.984403		0.7526	0.929214
			0.8789	0.985003		0.7526	0.929814
			0.884101	0.985003		0.754829	0.929814
			0.884101	0.985603		0.754829	0.930414
			0.88633	0.985603		0.755572	0.930414
			0.88633	0.986203		0.755572	0.931014
			0.890045	0.986203		0.756315	0.931014
			0.892273	0.986203		0.756315	0.932214
			0.895988	0.986203		0.757058	0.932214
			0.895988	0.986803		0.757058	0.932813
			0.900446	0.986803		0.759287	0.932813
			0.900446	0.987403		0.759287	0.933413
			0.903418	0.987403		0.76003	0.933413
			0.904903	0.987403		0.76003	0.934013
			0.906389	0.987403		0.760773	0.934013
			0.906389	0.988002		0.760773	0.934613
			0.918276	0.988002		0.763001	0.934613
			0.918276	0.988602		0.763001	0.935213
			0.93685	0.988602		0.767459	0.935213
			0.93685	0.989202		0.767459	0.936413
			0.939079	0.989202		0.768202	0.936413
			0.939079	0.989802		0.768202	0.937013
			0.940565	0.989802		0.770431	0.937013
			0.940565	0.990402		0.770431	0.937612
			0.946508	0.990402		0.773403	0.937612
			0.946508	0.991002		0.773403	0.938212
			0.953195	0.991002		0.774889	0.938212
			0.953195	0.991602		0.774889	0.938812
			0.959881	0.991602		0.775632	0.938812
			0.959881	0.992801		0.775632	0.939412
			0.96211	0.992801		0.776374	0.939412
			0.96211	0.993401		0.776374	0.940612
			0.963596	0.993401		0.777117	0.940612
			0.963596	0.994001		0.777117	0.941212
			0.968796	0.994001		0.77786	0.941212
			0.968796	0.994601		0.77786	0.941812
			0.973997	0.994601		0.778603	0.941812
			0.973997	0.995201		0.778603	0.942412
			0.975483	0.995201		0.779346	0.942412
			0.976969	0.995201		0.779346	0.943011
			0.980684	0.995201		0.780832	0.943011
			0.980684	0.995801		0.780832	0.943611
			0.982912	0.995801		0.781575	0.943611
			0.982912	0.996401		0.781575	0.944211
			0.985884	0.996401		0.782318	0.944211
			0.985884	0.9982		0.782318	0.945411
			0.986627	0.9982		0.784547	0.945411
			0.986627	0.9988		0.784547	0.946611
			0.993314	0.9988		0.786033	0.946611
			0.993314	0.9994		0.786033	0.947211
			0.997771	0.9994		0.786776	0.947211
			0.997771	1		0.786776	0.94781
			1	1		0.789747	0.94781
						0.789747	0.94841
						0.79049	0.94841
						0.79049	0.94901
						0.793462	0.94901
						0.793462	0.95141
						0.794205	0.95141
						0.794205	0.952609
						0.794948	0.952609
						0.794948	0.953809
						0.797177	0.953809
						0.797177	0.954409
						0.79792	0.954409
						0.79792	0.955009
						0.798663	0.955009
						0.798663	0.956209
						0.801634	0.956209
						0.801634	0.957409
						0.802377	0.957409
						0.802377	0.958008
						0.803863	0.958008
						0.803863	0.958608
						0.805349	0.958608
						0.805349	0.959208
						0.806092	0.959208
						0.806092	0.959808
						0.806835	0.959808
						0.806835	0.960408
						0.809064	0.960408
						0.809064	0.961008
						0.814264	0.961008
						0.814264	0.961608
						0.81575	0.961608
						0.81575	0.962208
						0.820208	0.962208
						0.820208	0.962807
						0.820951	0.962807
						0.820951	0.963407
						0.825409	0.963407
						0.825409	0.964007
						0.826152	0.964007
						0.826152	0.964607
						0.829123	0.964607
						0.829123	0.965207
						0.829866	0.965207
						0.829866	0.965807
						0.833581	0.965807
						0.833581	0.968206
						0.834324	0.968206
						0.834324	0.970606
						0.838039	0.970606
						0.838039	0.971206
						0.838782	0.971206
						0.838782	0.971806
						0.840267	0.971806
						0.840267	0.972406
						0.841753	0.972406
						0.841753	0.973005
						0.843239	0.973005
						0.843239	0.973605
						0.845468	0.973605
						0.845468	0.974205
						0.847697	0.974205
						0.847697	0.974805
						0.84844	0.974805
						0.84844	0.975405
						0.849183	0.975405
						0.849183	0.976005
						0.85364	0.976005
						0.85364	0.976605
						0.855126	0.976605
						0.855126	0.977205
						0.857355	0.977205
						0.857355	0.977804
						0.859584	0.977804
						0.859584	0.978404
						0.863299	0.978404
						0.863299	0.979004
						0.867013	0.979004
						0.867013	0.979604
						0.872214	0.979604
						0.872214	0.980204
						0.872957	0.980204
						0.872957	0.980804
						0.881129	0.980804
						0.881129	0.982004
						0.882615	0.982004
						0.882615	0.982603
						0.889302	0.982603
						0.889302	0.983203
						0.89153	0.983203
						0.89153	0.983803
						0.894502	0.983803
						0.894502	0.984403
						0.897474	0.984403
						0.897474	0.986203
						0.898217	0.986203
						0.898217	0.986803
						0.89896	0.986803
						0.89896	0.987403
						0.906389	0.987403
						0.906389	0.988602
						0.909361	0.988602
						0.909361	0.989202
						0.915305	0.989202
						0.915305	0.989802
						0.916048	0.989802
						0.916048	0.990402
						0.920505	0.990402
						0.920505	0.991002
						0.921248	0.991002
						0.921248	0.991602
						0.921991	0.991602
						0.921991	0.992801
						0.93685	0.992801
						0.93685	0.994001
						0.938336	0.994001
						0.938336	0.994601
						0.941308	0.994601
						0.941308	0.995201
						0.948737	0.995201
						0.948737	0.995801
						0.953195	0.995801
						0.953195	0.996401
						0.965082	0.996401
						0.965082	0.997001
						0.966568	0.997001
						0.966568	0.9976
						0.970282	0.9976
						0.970282	0.9982
						0.975483	0.9982
						0.975483	0.9988
						0.979941	0.9988
						0.979941	0.9994
						0.989599	0.9994
						0.989599	1
						1	1

## Sheet: d
COSMIC			E-value			CSI:FingerID
False positive rate	True positive rate		False positive rate	True positive rate		False positive rate	True positive rate
0	0.000546448		0	0.000546448		0	0.000546448
0	0.00601093		0	0.00163934		0	0.00437158
0.00169062	0.00601093		0.000845309	0.00163934		0.00169062	0.00437158
0.00169062	0.00710383		0.000845309	0.00218579		0.00169062	0.00546448
0.00253593	0.00710383		0.00169062	0.00218579		0.00253593	0.00546448
0.00253593	0.0114754		0.00169062	0.00437158		0.00253593	0.00710383
0.00338123	0.0114754		0.00253593	0.00437158		0.00422654	0.00710383
0.00338123	0.0131148		0.00253593	0.00983607		0.00422654	0.0103825
0.00422654	0.0131148		0.00338123	0.00983607		0.00507185	0.0103825
0.00422654	0.0196721		0.00338123	0.0103825		0.00507185	0.010929
0.00507185	0.0196721		0.00507185	0.0103825		0.00676247	0.010929
0.00507185	0.0344262		0.00507185	0.0163934		0.00676247	0.0114754
0.00591716	0.0344262		0.00591716	0.0163934		0.00845309	0.0114754
0.00591716	0.0349727		0.00591716	0.0185792		0.00845309	0.0131148
0.00676247	0.0349727		0.00676247	0.0185792		0.0101437	0.0131148
0.00676247	0.0480874		0.00676247	0.0213115		0.0101437	0.0142077
0.00760778	0.0480874		0.00845309	0.0213115		0.010989	0.0142077
0.00760778	0.0491803		0.00845309	0.0256831		0.010989	0.0147541
0.00845309	0.0491803		0.00929839	0.0256831		0.0118343	0.0147541
0.00845309	0.0562842		0.00929839	0.0262295		0.0118343	0.015847
0.00929839	0.0562842		0.010989	0.0262295		0.0135249	0.015847
0.00929839	0.0628415		0.010989	0.0278689		0.0135249	0.0163934
0.010989	0.0628415		0.0118343	0.0278689		0.0160609	0.0163934
0.010989	0.063388		0.0118343	0.0300546		0.0160609	0.0180328
0.0118343	0.063388		0.0126796	0.0300546		0.0169062	0.0180328
0.0118343	0.0666667		0.0126796	0.0349727		0.0169062	0.0196721
0.0126796	0.0666667		0.0143702	0.0349727		0.0177515	0.0196721
0.0126796	0.0830601		0.0143702	0.0420765		0.0177515	0.0202186
0.0135249	0.0830601		0.0152156	0.0420765		0.0194421	0.0202186
0.0135249	0.0896175		0.0152156	0.042623		0.0194421	0.0224044
0.0143702	0.0896175		0.0160609	0.042623		0.0202874	0.0224044
0.0143702	0.0934426		0.0160609	0.0431694		0.0202874	0.0234973
0.0152156	0.0934426		0.0169062	0.0431694		0.0211327	0.0234973
0.0152156	0.0989071		0.0169062	0.0464481		0.0211327	0.0256831
0.0160609	0.0989071		0.0177515	0.0464481		0.0228233	0.0256831
0.0160609	0.111475		0.0177515	0.047541		0.0228233	0.0262295
0.0169062	0.111475		0.0185968	0.047541		0.0245139	0.0262295
0.0169062	0.114208		0.0185968	0.052459		0.0245139	0.0284153
0.0177515	0.114208		0.0194421	0.052459		0.0253593	0.0284153
0.0177515	0.118579		0.0194421	0.057377		0.0253593	0.0300546
0.0185968	0.118579		0.0202874	0.057377		0.0262046	0.0300546
0.0185968	0.121858		0.0202874	0.0590164		0.0262046	0.0306011
0.0211327	0.121858		0.0236686	0.0590164		0.0270499	0.0306011
0.0211327	0.12459		0.0236686	0.0677596		0.0270499	0.0333333
0.021978	0.12459		0.0245139	0.0677596		0.0278952	0.0333333
0.021978	0.133333		0.0245139	0.0721311		0.0278952	0.0338798
0.0228233	0.133333		0.0253593	0.0721311		0.0295858	0.0338798
0.0228233	0.140437		0.0253593	0.073224		0.0295858	0.0344262
0.0253593	0.140437		0.0262046	0.073224		0.0304311	0.0344262
0.0253593	0.143169		0.0262046	0.0770492		0.0304311	0.0349727
0.0262046	0.143169		0.0270499	0.0770492		0.0312764	0.0349727
0.0262046	0.146448		0.0270499	0.0775956		0.0312764	0.0355191
0.0270499	0.146448		0.0278952	0.0775956		0.0321217	0.0355191
0.0270499	0.146995		0.0278952	0.0786885		0.0321217	0.0382514
0.0278952	0.146995		0.0295858	0.0786885		0.0338123	0.0382514
0.0278952	0.15082		0.0295858	0.079235		0.0338123	0.0393443
0.0287405	0.15082		0.0304311	0.079235		0.0346577	0.0393443
0.0287405	0.157923		0.0304311	0.0808743		0.0346577	0.0404372
0.0295858	0.157923		0.0312764	0.0808743		0.035503	0.0404372
0.0295858	0.159563		0.0312764	0.0814208		0.035503	0.0431694
0.0304311	0.159563		0.0321217	0.0814208		0.0363483	0.0431694
0.0304311	0.162842		0.0321217	0.0819672		0.0363483	0.0437158
0.0312764	0.162842		0.032967	0.0819672		0.0371936	0.0437158
0.0312764	0.171585		0.032967	0.0857923		0.0371936	0.0442623
0.0321217	0.171585		0.0346577	0.0857923		0.0380389	0.0442623
0.0321217	0.177596		0.0346577	0.089071		0.0380389	0.0448087
0.032967	0.177596		0.035503	0.089071		0.0414201	0.0448087
0.032967	0.181421		0.035503	0.0939891		0.0414201	0.0459016
0.0338123	0.181421		0.0371936	0.0939891		0.0422654	0.0459016
0.0338123	0.182514		0.0371936	0.0994536		0.0422654	0.047541
0.0346577	0.182514		0.0380389	0.0994536		0.043956	0.047541
0.0346577	0.184699		0.0380389	0.102186		0.043956	0.0502732
0.035503	0.184699		0.0388842	0.102186		0.0448014	0.0502732
0.035503	0.190164		0.0388842	0.107104		0.0448014	0.052459
0.0363483	0.190164		0.0397295	0.107104		0.0473373	0.052459
0.0363483	0.203825		0.0397295	0.10929		0.0473373	0.0535519
0.0371936	0.203825		0.0405748	0.10929		0.0481826	0.0535519
0.0371936	0.205464		0.0405748	0.114208		0.0481826	0.0557377
0.0380389	0.205464		0.0422654	0.114208		0.0498732	0.0557377
0.0380389	0.210929		0.0422654	0.115847		0.0498732	0.0562842
0.0388842	0.210929		0.0431107	0.115847		0.0524091	0.0562842
0.0388842	0.221311		0.0431107	0.11694		0.0524091	0.0595628
0.0397295	0.221311		0.043956	0.11694		0.0532544	0.0595628
0.0397295	0.227322		0.043956	0.119126		0.0532544	0.0606557
0.0405748	0.227322		0.046492	0.119126		0.0540997	0.0606557
0.0405748	0.243169		0.046492	0.120219		0.0540997	0.0622951
0.0414201	0.243169		0.0473373	0.120219		0.0557904	0.0622951
0.0414201	0.244262		0.0473373	0.125137		0.0557904	0.0661202
0.0422654	0.244262		0.0481826	0.125137		0.0583263	0.0661202
0.0422654	0.244809		0.0481826	0.125683		0.0583263	0.0704918
0.0431107	0.244809		0.0498732	0.125683		0.0591716	0.0704918
0.0431107	0.246448		0.0498732	0.12623		0.0591716	0.0726776
0.043956	0.246448		0.0507185	0.12623		0.0600169	0.0726776
0.043956	0.253005		0.0507185	0.127869		0.0600169	0.0748634
0.0448014	0.253005		0.0524091	0.127869		0.0608622	0.0748634
0.0448014	0.25847		0.0524091	0.129508		0.0608622	0.0759563
0.0456467	0.25847		0.0532544	0.129508		0.0617075	0.0759563
0.0456467	0.260109		0.0532544	0.138798		0.0617075	0.0765027
0.046492	0.260109		0.0540997	0.138798		0.0625528	0.0765027
0.046492	0.274317		0.0540997	0.140437		0.0625528	0.0797814
0.0473373	0.274317		0.0549451	0.140437		0.0650888	0.0797814
0.0473373	0.274863		0.0549451	0.140984		0.0650888	0.0814208
0.0481826	0.274863		0.057481	0.140984		0.0659341	0.0814208
0.0481826	0.279781		0.057481	0.143716		0.0659341	0.0825137
0.0490279	0.279781		0.0583263	0.143716		0.0676247	0.0825137
0.0490279	0.292896		0.0583263	0.144262		0.0676247	0.0863388
0.0498732	0.292896		0.0591716	0.144262		0.0693153	0.0863388
0.0498732	0.299454		0.0591716	0.14918		0.0693153	0.0879781
0.0507185	0.299454		0.0600169	0.14918		0.0701606	0.0879781
0.0507185	0.306011		0.0600169	0.152459		0.0701606	0.0896175
0.0515638	0.306011		0.0608622	0.152459		0.0718512	0.0896175
0.0515638	0.310383		0.0608622	0.153005		0.0718512	0.0912568
0.0540997	0.310383		0.0617075	0.153005		0.0726965	0.0912568
0.0540997	0.311475		0.0617075	0.155191		0.0726965	0.0918033
0.0549451	0.311475		0.0625528	0.155191		0.0735418	0.0918033
0.0549451	0.314208		0.0625528	0.156831		0.0735418	0.0934426
0.0557904	0.314208		0.0642434	0.156831		0.0743872	0.0934426
0.0557904	0.314754		0.0642434	0.161202		0.0743872	0.0939891
0.0566357	0.314754		0.0650888	0.161202		0.0752325	0.0939891
0.0566357	0.32459		0.0650888	0.164481		0.0752325	0.0961749
0.057481	0.32459		0.0667794	0.164481		0.0760778	0.0961749
0.057481	0.325137		0.0667794	0.171585		0.0760778	0.0972678
0.0583263	0.325137		0.0676247	0.171585		0.0769231	0.0972678
0.0583263	0.334426		0.0676247	0.174317		0.0769231	0.0983607
0.0591716	0.334426		0.06847	0.174317		0.0777684	0.0983607
0.0591716	0.345902		0.06847	0.181967		0.0777684	0.1
0.0600169	0.345902		0.0693153	0.181967		0.079459	0.1
0.0600169	0.348087		0.0693153	0.182514		0.079459	0.101639
0.0608622	0.348087		0.0701606	0.182514		0.0803043	0.101639
0.0608622	0.350273		0.0701606	0.18306		0.0803043	0.102186
0.0617075	0.350273		0.0710059	0.18306		0.0811496	0.102186
0.0617075	0.361749		0.0710059	0.183607		0.0811496	0.103279
0.0625528	0.361749		0.0718512	0.183607		0.0828402	0.103279
0.0625528	0.366667		0.0718512	0.186339		0.0828402	0.103825
0.0633981	0.366667		0.0743872	0.186339		0.0836855	0.103825
0.0633981	0.369399		0.0743872	0.189617		0.0836855	0.104372
0.0642434	0.369399		0.0752325	0.189617		0.0845309	0.104372
0.0642434	0.374317		0.0752325	0.19235		0.0845309	0.10765
0.0650888	0.374317		0.0760778	0.19235		0.0862215	0.10765
0.0650888	0.387432		0.0760778	0.193443		0.0862215	0.109836
0.0659341	0.387432		0.0786137	0.193443		0.0870668	0.109836
0.0659341	0.390164		0.0786137	0.199454		0.0870668	0.112568
0.0667794	0.390164		0.0803043	0.199454		0.0879121	0.112568
0.0667794	0.400546		0.0803043	0.201639		0.0879121	0.113661
0.0676247	0.400546		0.0811496	0.201639		0.0896027	0.113661
0.0676247	0.401093		0.0811496	0.205464		0.0896027	0.115301
0.06847	0.401093		0.0819949	0.205464		0.0921386	0.115301
0.06847	0.402732		0.0819949	0.207104		0.0921386	0.116393
0.0693153	0.402732		0.0828402	0.207104		0.0929839	0.116393
0.0693153	0.413115		0.0828402	0.20929		0.0929839	0.11694
0.0701606	0.413115		0.0836855	0.20929		0.0938292	0.11694
0.0701606	0.415847		0.0836855	0.209836		0.0938292	0.121858
0.0710059	0.415847		0.0845309	0.209836		0.0946746	0.121858
0.0710059	0.420219		0.0845309	0.212022		0.0946746	0.122404
0.0718512	0.420219		0.0853762	0.212022		0.0955199	0.122404
0.0718512	0.422404		0.0853762	0.212568		0.0955199	0.122951
0.0726965	0.422404		0.0862215	0.212568		0.0963652	0.122951
0.0726965	0.42623		0.0862215	0.215847		0.0963652	0.123497
0.0735418	0.42623		0.0870668	0.215847		0.0989011	0.123497
0.0735418	0.433333		0.0870668	0.21694		0.0989011	0.128962
0.0743872	0.433333		0.0879121	0.21694		0.0997464	0.128962
0.0743872	0.434426		0.0879121	0.217486		0.0997464	0.130055
0.0760778	0.434426		0.0896027	0.217486		0.100592	0.130055
0.0760778	0.436066		0.0896027	0.221858		0.100592	0.131148
0.0769231	0.436066		0.090448	0.221858		0.101437	0.131148
0.0769231	0.44153		0.090448	0.222404		0.101437	0.13388
0.0777684	0.44153		0.0912933	0.222404		0.103128	0.13388
0.0777684	0.454098		0.0912933	0.224044		0.103128	0.140984
0.0786137	0.454098		0.0921386	0.224044		0.103973	0.140984
0.0786137	0.456831		0.0921386	0.230601		0.103973	0.143169
0.079459	0.456831		0.0929839	0.230601		0.104818	0.143169
0.079459	0.457923		0.0929839	0.232787		0.104818	0.143716
0.0803043	0.457923		0.0938292	0.232787		0.105664	0.143716
0.0803043	0.460656		0.0938292	0.236066		0.105664	0.145902
0.0811496	0.460656		0.0946746	0.236066		0.106509	0.145902
0.0811496	0.462295		0.0946746	0.237158		0.106509	0.146448
0.0819949	0.462295		0.0963652	0.237158		0.107354	0.146448
0.0819949	0.466667		0.0963652	0.240437		0.107354	0.149727
0.0828402	0.466667		0.0972105	0.240437		0.109045	0.149727
0.0828402	0.469399		0.0972105	0.24153		0.109045	0.150273
0.0836855	0.469399		0.0989011	0.24153		0.10989	0.150273
0.0836855	0.471038		0.0989011	0.242077		0.10989	0.15082
0.0845309	0.471038		0.0997464	0.242077		0.111581	0.15082
0.0845309	0.481421		0.0997464	0.242623		0.111581	0.154098
0.0853762	0.481421		0.100592	0.242623		0.112426	0.154098
0.0853762	0.487978		0.100592	0.243169		0.112426	0.155191
0.0862215	0.487978		0.101437	0.243169		0.114117	0.155191
0.0862215	0.501639		0.101437	0.245902		0.114117	0.156284
0.0870668	0.501639		0.103128	0.245902		0.114962	0.156284
0.0870668	0.503279		0.103128	0.248634		0.114962	0.163934
0.0879121	0.503279		0.104818	0.248634		0.115807	0.163934
0.0879121	0.504372		0.104818	0.253552		0.115807	0.166667
0.0887574	0.504372		0.105664	0.253552		0.116653	0.166667
0.0887574	0.508197		0.105664	0.256831		0.116653	0.16776
0.0896027	0.508197		0.106509	0.256831		0.117498	0.16776
0.0896027	0.50929		0.106509	0.257923		0.117498	0.168306
0.090448	0.50929		0.107354	0.257923		0.118343	0.168306
0.090448	0.509836		0.107354	0.25847		0.118343	0.169399
0.0912933	0.509836		0.108199	0.25847		0.119189	0.169399
0.0912933	0.514208		0.108199	0.265574		0.119189	0.170492
0.0921386	0.514208		0.10989	0.265574		0.120879	0.170492
0.0921386	0.514754		0.10989	0.267213		0.120879	0.171585
0.0938292	0.514754		0.110735	0.267213		0.121724	0.171585
0.0938292	0.518033		0.110735	0.269399		0.121724	0.172131
0.0955199	0.518033		0.111581	0.269399		0.12426	0.172131
0.0955199	0.522951		0.111581	0.271585		0.12426	0.17377
0.0963652	0.522951		0.112426	0.271585		0.126796	0.17377
0.0963652	0.52459		0.112426	0.272678		0.126796	0.176503
0.0972105	0.52459		0.113271	0.272678		0.127642	0.176503
0.0972105	0.525683		0.113271	0.27377		0.127642	0.180328
0.0980558	0.525683		0.114117	0.27377		0.129332	0.180328
0.0980558	0.530601		0.114117	0.280328		0.129332	0.180874
0.100592	0.530601		0.115807	0.280328		0.130178	0.180874
0.100592	0.531148		0.115807	0.281421		0.130178	0.181967
0.101437	0.531148		0.116653	0.281421		0.131023	0.181967
0.101437	0.533333		0.116653	0.282514		0.131023	0.189071
0.102282	0.533333		0.117498	0.282514		0.133559	0.189071
0.102282	0.535519		0.117498	0.284699		0.133559	0.189617
0.103128	0.535519		0.119189	0.284699		0.135249	0.189617
0.103128	0.537158		0.119189	0.285246		0.135249	0.190164
0.104818	0.537158		0.120034	0.285246		0.136095	0.190164
0.104818	0.539891		0.120034	0.289071		0.136095	0.191257
0.105664	0.539891		0.120879	0.289071		0.139476	0.191257
0.105664	0.542077		0.120879	0.29071		0.139476	0.198361
0.106509	0.542077		0.121724	0.29071		0.141167	0.198361
0.106509	0.543169		0.121724	0.293443		0.141167	0.202732
0.108199	0.543169		0.12257	0.293443		0.142012	0.202732
0.108199	0.545355		0.12257	0.299454		0.142012	0.205464
0.110735	0.545355		0.12426	0.299454		0.142857	0.205464
0.110735	0.546995		0.12426	0.303825		0.142857	0.20765
0.111581	0.546995		0.125106	0.303825		0.143702	0.20765
0.111581	0.547541		0.125106	0.30929		0.143702	0.211475
0.112426	0.547541		0.126796	0.30929		0.144548	0.211475
0.112426	0.552459		0.126796	0.311475		0.144548	0.214208
0.113271	0.552459		0.127642	0.311475		0.145393	0.214208
0.113271	0.554645		0.127642	0.313115		0.145393	0.214754
0.114962	0.554645		0.128487	0.313115		0.146238	0.214754
0.114962	0.555738		0.128487	0.315301		0.146238	0.217486
0.115807	0.555738		0.130178	0.315301		0.147084	0.217486
0.115807	0.55847		0.130178	0.316393		0.147084	0.220219
0.116653	0.55847		0.131023	0.316393		0.147929	0.220219
0.116653	0.565027		0.131023	0.319672		0.147929	0.222951
0.117498	0.565027		0.131868	0.319672		0.148774	0.222951
0.117498	0.573224		0.131868	0.321858		0.148774	0.224044
0.118343	0.573224		0.135249	0.321858		0.14962	0.224044
0.118343	0.574317		0.135249	0.322404		0.14962	0.225137
0.119189	0.574317		0.136095	0.322404		0.150465	0.225137
0.119189	0.574863		0.136095	0.32459		0.150465	0.229508
0.120034	0.574863		0.13694	0.32459		0.15131	0.229508
0.120034	0.579235		0.13694	0.32623		0.15131	0.230601
0.12257	0.579235		0.137785	0.32623		0.152156	0.230601
0.12257	0.582514		0.137785	0.327322		0.152156	0.231148
0.123415	0.582514		0.138631	0.327322		0.153001	0.231148
0.123415	0.587432		0.138631	0.328962		0.153001	0.23224
0.12426	0.587432		0.139476	0.328962		0.153846	0.23224
0.12426	0.587978		0.139476	0.335519		0.153846	0.234973
0.125106	0.587978		0.140321	0.335519		0.155537	0.234973
0.125106	0.588525		0.140321	0.337705		0.155537	0.236612
0.125951	0.588525		0.141167	0.337705		0.157227	0.236612
0.125951	0.589071		0.141167	0.340984		0.157227	0.238798
0.126796	0.589071		0.142857	0.340984		0.158073	0.238798
0.126796	0.590164		0.142857	0.344262		0.158073	0.239344
0.127642	0.590164		0.143702	0.344262		0.158918	0.239344
0.127642	0.591257		0.143702	0.345902		0.158918	0.240984
0.128487	0.591257		0.145393	0.345902		0.159763	0.240984
0.128487	0.593989		0.145393	0.346995		0.159763	0.245355
0.129332	0.593989		0.147084	0.346995		0.160609	0.245355
0.129332	0.597268		0.147084	0.349727		0.160609	0.246448
0.131023	0.597268		0.147929	0.349727		0.161454	0.246448
0.131023	0.6		0.147929	0.351366		0.161454	0.248087
0.133559	0.6		0.148774	0.351366		0.16399	0.248087
0.133559	0.600546		0.148774	0.351913		0.16399	0.248634
0.135249	0.600546		0.14962	0.351913		0.164835	0.248634
0.135249	0.603825		0.14962	0.354645		0.164835	0.250273
0.136095	0.603825		0.15131	0.354645		0.16568	0.250273
0.136095	0.605464		0.15131	0.355738		0.16568	0.251366
0.138631	0.605464		0.152156	0.355738		0.168216	0.251366
0.138631	0.606011		0.152156	0.356284		0.168216	0.254645
0.139476	0.606011		0.153846	0.356284		0.169062	0.254645
0.139476	0.610383		0.153846	0.359016		0.169062	0.257923
0.141167	0.610383		0.154691	0.359016		0.169907	0.257923
0.141167	0.614208		0.154691	0.363388		0.169907	0.25847
0.142012	0.614208		0.156382	0.363388		0.170752	0.25847
0.142012	0.615847		0.156382	0.365027		0.170752	0.261202
0.142857	0.615847		0.157227	0.365027		0.171598	0.261202
0.142857	0.620219		0.157227	0.36612		0.171598	0.261749
0.143702	0.620219		0.158073	0.36612		0.172443	0.261749
0.143702	0.620765		0.158073	0.366667		0.172443	0.271585
0.144548	0.620765		0.158918	0.366667		0.173288	0.271585
0.144548	0.622404		0.158918	0.368852		0.173288	0.272131
0.145393	0.622404		0.159763	0.368852		0.174134	0.272131
0.145393	0.62459		0.159763	0.373224		0.174134	0.275956
0.147084	0.62459		0.161454	0.373224		0.174979	0.275956
0.147084	0.625137		0.161454	0.378142		0.174979	0.280328
0.147929	0.625137		0.162299	0.378142		0.175824	0.280328
0.147929	0.625683		0.162299	0.384153		0.175824	0.281967
0.148774	0.625683		0.163145	0.384153		0.177515	0.281967
0.148774	0.629508		0.163145	0.387432		0.177515	0.287978
0.14962	0.629508		0.16399	0.387432		0.179205	0.287978
0.14962	0.631148		0.16399	0.39235		0.179205	0.288525
0.150465	0.631148		0.164835	0.39235		0.180896	0.288525
0.150465	0.63224		0.164835	0.394536		0.180896	0.29071
0.153846	0.63224		0.16568	0.394536		0.182587	0.29071
0.153846	0.638251		0.16568	0.395628		0.182587	0.294536
0.154691	0.638251		0.166526	0.395628		0.183432	0.294536
0.154691	0.639891		0.166526	0.398361		0.183432	0.298907
0.156382	0.639891		0.167371	0.398361		0.184277	0.298907
0.156382	0.640437		0.167371	0.398907		0.184277	0.304918
0.157227	0.640437		0.168216	0.398907		0.185123	0.304918
0.157227	0.644809		0.168216	0.400546		0.185123	0.306557
0.158918	0.644809		0.169062	0.400546		0.185968	0.306557
0.158918	0.645902		0.169062	0.402186		0.185968	0.308743
0.159763	0.645902		0.169907	0.402186		0.186813	0.308743
0.159763	0.647541		0.169907	0.405464		0.186813	0.30929
0.160609	0.647541		0.170752	0.405464		0.188504	0.30929
0.160609	0.64918		0.170752	0.406011		0.188504	0.311475
0.161454	0.64918		0.171598	0.406011		0.189349	0.311475
0.161454	0.651366		0.171598	0.40765		0.189349	0.314208
0.163145	0.651366		0.172443	0.40765		0.190194	0.314208
0.163145	0.653552		0.172443	0.409836		0.190194	0.31694
0.16399	0.653552		0.173288	0.409836		0.19104	0.31694
0.16399	0.657377		0.173288	0.415847		0.19104	0.319672
0.164835	0.657377		0.174134	0.415847		0.191885	0.319672
0.164835	0.657923		0.174134	0.418033		0.191885	0.320765
0.16568	0.657923		0.174979	0.418033		0.193576	0.320765
0.16568	0.65847		0.174979	0.418579		0.193576	0.321858
0.166526	0.65847		0.175824	0.418579		0.194421	0.321858
0.166526	0.659563		0.175824	0.419672		0.194421	0.323497
0.167371	0.659563		0.176669	0.419672		0.196112	0.323497
0.167371	0.660109		0.176669	0.424044		0.196112	0.324044
0.169062	0.660109		0.177515	0.424044		0.197802	0.324044
0.169062	0.66776		0.177515	0.427322		0.197802	0.32623
0.169907	0.66776		0.179205	0.427322		0.198648	0.32623
0.169907	0.668306		0.179205	0.427869		0.198648	0.327322
0.170752	0.668306		0.180051	0.427869		0.199493	0.327322
0.170752	0.669399		0.180051	0.428962		0.199493	0.329508
0.171598	0.669399		0.180896	0.428962		0.201183	0.329508
0.171598	0.670492		0.180896	0.431694		0.201183	0.332787
0.173288	0.670492		0.181741	0.431694		0.202029	0.332787
0.173288	0.673224		0.181741	0.432787		0.202029	0.333333
0.174134	0.673224		0.182587	0.432787		0.202874	0.333333
0.174134	0.676503		0.182587	0.439344		0.202874	0.33388
0.174979	0.676503		0.184277	0.439344		0.203719	0.33388
0.174979	0.678142		0.184277	0.440984		0.203719	0.334426
0.177515	0.678142		0.185123	0.440984		0.204565	0.334426
0.177515	0.678689		0.185123	0.443169		0.204565	0.334973
0.179205	0.678689		0.185968	0.443169		0.206255	0.334973
0.179205	0.679235		0.185968	0.444262		0.206255	0.335519
0.180051	0.679235		0.186813	0.444262		0.207101	0.335519
0.180051	0.681421		0.186813	0.445902		0.207101	0.336066
0.182587	0.681421		0.187658	0.445902		0.207946	0.336066
0.182587	0.682514		0.187658	0.446995		0.207946	0.338798
0.183432	0.682514		0.189349	0.446995		0.209637	0.338798
0.183432	0.685792		0.189349	0.45082		0.209637	0.35082
0.184277	0.685792		0.190194	0.45082		0.211327	0.35082
0.184277	0.686885		0.190194	0.454645		0.211327	0.353552
0.185123	0.686885		0.19104	0.454645		0.212172	0.353552
0.185123	0.687432		0.19104	0.459563		0.212172	0.354645
0.185968	0.687432		0.193576	0.459563		0.213018	0.354645
0.185968	0.687978		0.193576	0.461202		0.213018	0.355191
0.188504	0.687978		0.194421	0.461202		0.214708	0.355191
0.188504	0.689617		0.194421	0.463388		0.214708	0.355738
0.189349	0.689617		0.195266	0.463388		0.215554	0.355738
0.189349	0.691257		0.195266	0.464481		0.215554	0.356284
0.190194	0.691257		0.197802	0.464481		0.216399	0.356284
0.190194	0.69235		0.197802	0.465574		0.216399	0.356831
0.195266	0.69235		0.198648	0.465574		0.217244	0.356831
0.195266	0.692896		0.198648	0.46776		0.217244	0.357923
0.196957	0.692896		0.199493	0.46776		0.21809	0.357923
0.196957	0.693443		0.199493	0.468852		0.21809	0.360656
0.198648	0.693443		0.200338	0.468852		0.218935	0.360656
0.198648	0.695082		0.200338	0.470492		0.218935	0.362842
0.201183	0.695082		0.202029	0.470492		0.21978	0.362842
0.201183	0.695628		0.202029	0.471038		0.21978	0.363934
0.202029	0.695628		0.202874	0.471038		0.221471	0.363934
0.202029	0.696721		0.202874	0.474317		0.221471	0.367213
0.204565	0.696721		0.20541	0.474317		0.223161	0.367213
0.204565	0.7		0.20541	0.474863		0.223161	0.36776
0.20541	0.7		0.207101	0.474863		0.224852	0.36776
0.20541	0.701639		0.207101	0.477049		0.224852	0.370492
0.208791	0.701639		0.207946	0.477049		0.225697	0.370492
0.208791	0.704918		0.207946	0.477596		0.225697	0.377596
0.209637	0.704918		0.208791	0.477596		0.227388	0.377596
0.209637	0.705464		0.208791	0.478142		0.227388	0.378142
0.213018	0.705464		0.209637	0.478142		0.228233	0.378142
0.213018	0.709836		0.209637	0.487432		0.228233	0.378689
0.214708	0.709836		0.211327	0.487432		0.229079	0.378689
0.214708	0.712022		0.211327	0.491257		0.229079	0.380328
0.215554	0.712022		0.212172	0.491257		0.229924	0.380328
0.215554	0.713115		0.212172	0.49235		0.229924	0.384153
0.217244	0.713115		0.213863	0.49235		0.230769	0.384153
0.217244	0.715847		0.213863	0.494536		0.230769	0.387432
0.21809	0.715847		0.214708	0.494536		0.231615	0.387432
0.21809	0.716393		0.214708	0.502732		0.231615	0.389617
0.218935	0.716393		0.215554	0.502732		0.233305	0.389617
0.218935	0.71694		0.215554	0.503279		0.233305	0.395082
0.220626	0.71694		0.216399	0.503279		0.23415	0.395082
0.220626	0.717486		0.216399	0.507104		0.23415	0.397268
0.221471	0.717486		0.21809	0.507104		0.234996	0.397268
0.221471	0.718579		0.21809	0.508197		0.234996	0.403825
0.222316	0.718579		0.21978	0.508197		0.235841	0.403825
0.222316	0.719126		0.21978	0.508743		0.235841	0.404372
0.223161	0.719126		0.220626	0.508743		0.237532	0.404372
0.223161	0.723497		0.220626	0.510383		0.237532	0.408197
0.224007	0.723497		0.221471	0.510383		0.238377	0.408197
0.224007	0.72623		0.221471	0.513661		0.238377	0.408743
0.224852	0.72623		0.223161	0.513661		0.241758	0.408743
0.224852	0.726776		0.223161	0.515847		0.241758	0.412022
0.225697	0.726776		0.224007	0.515847		0.242604	0.412022
0.225697	0.728415		0.224007	0.516393		0.242604	0.41694
0.226543	0.728415		0.224852	0.516393		0.243449	0.41694
0.226543	0.73388		0.224852	0.520219		0.243449	0.418579
0.227388	0.73388		0.226543	0.520219		0.244294	0.418579
0.227388	0.734426		0.226543	0.521858		0.244294	0.419672
0.228233	0.734426		0.227388	0.521858		0.245139	0.419672
0.228233	0.737158		0.227388	0.522951		0.245139	0.420765
0.229079	0.737158		0.228233	0.522951		0.245985	0.420765
0.229079	0.737705		0.228233	0.523497		0.245985	0.421311
0.229924	0.737705		0.229924	0.523497		0.247675	0.421311
0.229924	0.739344		0.229924	0.524044		0.247675	0.422951
0.230769	0.739344		0.230769	0.524044		0.249366	0.422951
0.230769	0.739891		0.230769	0.525137		0.249366	0.425137
0.231615	0.739891		0.231615	0.525137		0.250211	0.425137
0.231615	0.740984		0.231615	0.528962		0.250211	0.42623
0.23246	0.740984		0.23246	0.528962		0.251057	0.42623
0.23246	0.743169		0.23246	0.531148		0.251057	0.427322
0.23415	0.743169		0.233305	0.531148		0.252747	0.427322
0.23415	0.744809		0.233305	0.532787		0.252747	0.428415
0.235841	0.744809		0.23415	0.532787		0.253593	0.428415
0.235841	0.747541		0.23415	0.536612		0.253593	0.431148
0.237532	0.747541		0.234996	0.536612		0.254438	0.431148
0.237532	0.749727		0.234996	0.538798		0.254438	0.433333
0.238377	0.749727		0.238377	0.538798		0.255283	0.433333
0.238377	0.752459		0.238377	0.540437		0.255283	0.43388
0.240068	0.752459		0.239222	0.540437		0.256128	0.43388
0.240068	0.753552		0.239222	0.54153		0.256128	0.435519
0.241758	0.753552		0.240913	0.54153		0.257819	0.435519
0.241758	0.754098		0.240913	0.548634		0.257819	0.436066
0.245139	0.754098		0.241758	0.548634		0.258664	0.436066
0.245139	0.754645		0.241758	0.55082		0.258664	0.436612
0.245985	0.754645		0.242604	0.55082		0.25951	0.436612
0.245985	0.755738		0.242604	0.551366		0.25951	0.437158
0.250211	0.755738		0.245985	0.551366		0.2612	0.437158
0.250211	0.756831		0.245985	0.552459		0.2612	0.439891
0.251057	0.756831		0.24683	0.552459		0.262046	0.439891
0.251057	0.759016		0.24683	0.553552		0.262046	0.440437
0.251902	0.759016		0.247675	0.553552		0.263736	0.440437
0.251902	0.760656		0.247675	0.554098		0.263736	0.44153
0.254438	0.760656		0.250211	0.554098		0.265427	0.44153
0.254438	0.762295		0.250211	0.556284		0.265427	0.442623
0.255283	0.762295		0.251057	0.556284		0.266272	0.442623
0.255283	0.764481		0.251057	0.556831		0.266272	0.443169
0.256128	0.764481		0.252747	0.556831		0.267963	0.443169
0.256128	0.766667		0.252747	0.560109		0.267963	0.443716
0.256974	0.766667		0.253593	0.560109		0.269653	0.443716
0.256974	0.768306		0.253593	0.562295		0.269653	0.447541
0.260355	0.768306		0.255283	0.562295		0.270499	0.447541
0.260355	0.768852		0.255283	0.564481		0.270499	0.44918
0.2612	0.768852		0.256128	0.564481		0.272189	0.44918
0.2612	0.769945		0.256128	0.565574		0.272189	0.449727
0.262046	0.769945		0.256974	0.565574		0.27388	0.449727
0.262046	0.770492		0.256974	0.566667		0.27388	0.450273
0.262891	0.770492		0.257819	0.566667		0.274725	0.450273
0.262891	0.771038		0.257819	0.57377		0.274725	0.451913
0.263736	0.771038		0.258664	0.57377		0.276416	0.451913
0.263736	0.771585		0.258664	0.576503		0.276416	0.453552
0.266272	0.771585		0.25951	0.576503		0.278107	0.453552
0.266272	0.772131		0.25951	0.578142		0.278107	0.455191
0.267117	0.772131		0.260355	0.578142		0.278952	0.455191
0.267117	0.772678		0.260355	0.580328		0.278952	0.45847
0.268808	0.772678		0.2612	0.580328		0.280642	0.45847
0.268808	0.773224		0.2612	0.582514		0.280642	0.459563
0.269653	0.773224		0.262046	0.582514		0.282333	0.459563
0.269653	0.775956		0.262046	0.583607		0.282333	0.460656
0.270499	0.775956		0.262891	0.583607		0.283178	0.460656
0.270499	0.778689		0.262891	0.588525		0.283178	0.461749
0.271344	0.778689		0.265427	0.588525		0.284024	0.461749
0.271344	0.779235		0.265427	0.589071		0.284024	0.462842
0.273035	0.779235		0.266272	0.589071		0.284869	0.462842
0.273035	0.780874		0.266272	0.59071		0.284869	0.465574
0.274725	0.780874		0.267117	0.59071		0.285714	0.465574
0.274725	0.786885		0.267117	0.596175		0.285714	0.46612
0.275571	0.786885		0.267963	0.596175		0.28656	0.46612
0.275571	0.788525		0.267963	0.597268		0.28656	0.46776
0.276416	0.788525		0.268808	0.597268		0.287405	0.46776
0.276416	0.789071		0.268808	0.597814		0.287405	0.468306
0.277261	0.789071		0.269653	0.597814		0.289096	0.468306
0.277261	0.789617		0.269653	0.601093		0.289096	0.469945
0.278107	0.789617		0.270499	0.601093		0.290786	0.469945
0.278107	0.79071		0.270499	0.602732		0.290786	0.470492
0.279797	0.79071		0.271344	0.602732		0.291631	0.470492
0.279797	0.791803		0.271344	0.60765		0.291631	0.472678
0.281488	0.791803		0.272189	0.60765		0.292477	0.472678
0.281488	0.792896		0.272189	0.608743		0.292477	0.47541
0.282333	0.792896		0.273035	0.608743		0.293322	0.47541
0.282333	0.794536		0.273035	0.60929		0.293322	0.477596
0.283178	0.794536		0.274725	0.60929		0.294167	0.477596
0.283178	0.798361		0.274725	0.614208		0.294167	0.48306
0.284024	0.798361		0.275571	0.614208		0.295858	0.48306
0.284024	0.798907		0.275571	0.619672		0.295858	0.483607
0.284869	0.798907		0.276416	0.619672		0.296703	0.483607
0.284869	0.8		0.276416	0.621311		0.296703	0.485246
0.287405	0.8		0.277261	0.621311		0.298394	0.485246
0.287405	0.802186		0.277261	0.627869		0.298394	0.487432
0.289941	0.802186		0.279797	0.627869		0.299239	0.487432
0.289941	0.803825		0.279797	0.628415		0.299239	0.487978
0.291631	0.803825		0.281488	0.628415		0.300085	0.487978
0.291631	0.804372		0.281488	0.628962		0.300085	0.488525
0.292477	0.804372		0.282333	0.628962		0.30093	0.488525
0.292477	0.805464		0.282333	0.630055		0.30093	0.489071
0.293322	0.805464		0.283178	0.630055		0.301775	0.489071
0.293322	0.80765		0.283178	0.63388		0.301775	0.491803
0.294167	0.80765		0.284024	0.63388		0.30262	0.491803
0.294167	0.808197		0.284024	0.637158		0.30262	0.493443
0.295013	0.808197		0.284869	0.637158		0.303466	0.493443
0.295013	0.811475		0.284869	0.640437		0.303466	0.495082
0.295858	0.811475		0.285714	0.640437		0.304311	0.495082
0.295858	0.813115		0.285714	0.640984		0.304311	0.497814
0.298394	0.813115		0.28656	0.640984		0.305156	0.497814
0.298394	0.814208		0.28656	0.643169		0.305156	0.498907
0.301775	0.814208		0.287405	0.643169		0.306002	0.498907
0.301775	0.814754		0.287405	0.646995		0.306002	0.5
0.304311	0.814754		0.28825	0.646995		0.306847	0.5
0.304311	0.816393		0.28825	0.653552		0.306847	0.502732
0.305156	0.816393		0.289096	0.653552		0.307692	0.502732
0.305156	0.81694		0.289096	0.655191		0.307692	0.507104
0.308538	0.81694		0.289941	0.655191		0.308538	0.507104
0.308538	0.818033		0.289941	0.655738		0.308538	0.509836
0.312764	0.818033		0.291631	0.655738		0.309383	0.509836
0.312764	0.819672		0.291631	0.657923		0.309383	0.510929
0.313609	0.819672		0.292477	0.657923		0.310228	0.510929
0.313609	0.821858		0.292477	0.659563		0.310228	0.512022
0.314455	0.821858		0.293322	0.659563		0.311074	0.512022
0.314455	0.823497		0.293322	0.660656		0.311074	0.512568
0.316145	0.823497		0.294167	0.660656		0.311919	0.512568
0.316145	0.824044		0.294167	0.661202		0.311919	0.513115
0.316991	0.824044		0.295013	0.661202		0.316145	0.513115
0.316991	0.82623		0.295013	0.662842		0.316145	0.513661
0.319527	0.82623		0.295858	0.662842		0.317836	0.513661
0.319527	0.826776		0.295858	0.668306		0.317836	0.515847
0.320372	0.826776		0.297549	0.668306		0.318681	0.515847
0.320372	0.83224		0.297549	0.671038		0.318681	0.516393
0.321217	0.83224		0.298394	0.671038		0.319527	0.516393
0.321217	0.832787		0.298394	0.674317		0.319527	0.518033
0.322063	0.832787		0.299239	0.674317		0.321217	0.518033
0.322063	0.833333		0.299239	0.682514		0.321217	0.524044
0.322908	0.833333		0.300085	0.682514		0.324598	0.524044
0.322908	0.83388		0.300085	0.684699		0.324598	0.525137
0.323753	0.83388		0.30093	0.684699		0.325444	0.525137
0.323753	0.834426		0.30093	0.697814		0.325444	0.525683
0.325444	0.834426		0.301775	0.697814		0.326289	0.525683
0.325444	0.835519		0.301775	0.698361		0.326289	0.528415
0.326289	0.835519		0.30262	0.698361		0.327134	0.528415
0.326289	0.837158		0.30262	0.698907		0.327134	0.529508
0.327134	0.837158		0.303466	0.698907		0.32798	0.529508
0.327134	0.837705		0.303466	0.700546		0.32798	0.530055
0.32798	0.837705		0.304311	0.700546		0.328825	0.530055
0.32798	0.838251		0.304311	0.701093		0.328825	0.536066
0.328825	0.838251		0.305156	0.701093		0.32967	0.536066
0.328825	0.838798		0.305156	0.706011		0.32967	0.537158
0.330516	0.838798		0.306002	0.706011		0.330516	0.537158
0.330516	0.839344		0.306002	0.707104		0.330516	0.537705
0.331361	0.839344		0.306847	0.707104		0.332206	0.537705
0.331361	0.839891		0.306847	0.710929		0.332206	0.539891
0.333897	0.839891		0.307692	0.710929		0.333052	0.539891
0.333897	0.840437		0.307692	0.714754		0.333052	0.540984
0.334742	0.840437		0.308538	0.714754		0.333897	0.540984
0.334742	0.84153		0.308538	0.716393		0.333897	0.543716
0.337278	0.84153		0.310228	0.716393		0.334742	0.543716
0.337278	0.843169		0.310228	0.71694		0.334742	0.546448
0.338123	0.843169		0.313609	0.71694		0.335587	0.546448
0.338123	0.844262		0.313609	0.721311		0.335587	0.548087
0.341505	0.844262		0.314455	0.721311		0.337278	0.548087
0.341505	0.845355		0.314455	0.723497		0.337278	0.54918
0.34235	0.845355		0.316145	0.723497		0.338969	0.54918
0.34235	0.847541		0.316145	0.724044		0.338969	0.549727
0.343195	0.847541		0.318681	0.724044		0.339814	0.549727
0.343195	0.848087		0.318681	0.726776		0.339814	0.551913
0.344041	0.848087		0.320372	0.726776		0.340659	0.551913
0.344041	0.848634		0.320372	0.727322		0.340659	0.553005
0.346577	0.848634		0.321217	0.727322		0.34235	0.553005
0.346577	0.851913		0.321217	0.728962		0.34235	0.553552
0.348267	0.851913		0.322908	0.728962		0.343195	0.553552
0.348267	0.854645		0.322908	0.730055		0.343195	0.554098
0.349112	0.854645		0.323753	0.730055		0.344041	0.554098
0.349112	0.856831		0.323753	0.73224		0.344041	0.559563
0.353339	0.856831		0.324598	0.73224		0.345731	0.559563
0.353339	0.857377		0.324598	0.732787		0.345731	0.560109
0.35503	0.857377		0.325444	0.732787		0.347422	0.560109
0.35503	0.857923		0.325444	0.73388		0.347422	0.561749
0.355875	0.857923		0.326289	0.73388		0.348267	0.561749
0.355875	0.85847		0.326289	0.734426		0.348267	0.562295
0.360947	0.85847		0.327134	0.734426		0.349112	0.562295
0.360947	0.859016		0.327134	0.737158		0.349112	0.565027
0.365173	0.859016		0.32967	0.737158		0.349958	0.565027
0.365173	0.859563		0.32967	0.740437		0.349958	0.569399
0.370245	0.859563		0.331361	0.740437		0.350803	0.569399
0.370245	0.860109		0.331361	0.744262		0.350803	0.570492
0.37109	0.860109		0.332206	0.744262		0.351648	0.570492
0.37109	0.861749		0.332206	0.746995		0.351648	0.571585
0.371936	0.861749		0.333897	0.746995		0.353339	0.571585
0.371936	0.862295		0.333897	0.750273		0.353339	0.57377
0.372781	0.862295		0.334742	0.750273		0.354184	0.57377
0.372781	0.86612		0.334742	0.751366		0.354184	0.578689
0.373626	0.86612		0.335587	0.751366		0.35503	0.578689
0.373626	0.866667		0.335587	0.752459		0.35503	0.583607
0.375317	0.866667		0.338123	0.752459		0.355875	0.583607
0.375317	0.867213		0.338123	0.753005		0.355875	0.586339
0.377853	0.867213		0.338969	0.753005		0.360101	0.586339
0.377853	0.86776		0.338969	0.756284		0.360101	0.587432
0.380389	0.86776		0.339814	0.756284		0.360947	0.587432
0.380389	0.869399		0.339814	0.756831		0.360947	0.588525
0.38377	0.869399		0.340659	0.756831		0.362637	0.588525
0.38377	0.870492		0.340659	0.75847		0.362637	0.591257
0.384615	0.870492		0.341505	0.75847		0.363483	0.591257
0.384615	0.871585		0.341505	0.759563		0.363483	0.594536
0.389687	0.871585		0.343195	0.759563		0.365173	0.594536
0.389687	0.872678		0.343195	0.760109		0.365173	0.596175
0.390533	0.872678		0.345731	0.760109		0.366864	0.596175
0.390533	0.87377		0.345731	0.760656		0.366864	0.598907
0.391378	0.87377		0.347422	0.760656		0.368555	0.598907
0.391378	0.874317		0.347422	0.763388		0.368555	0.602186
0.393068	0.874317		0.349112	0.763388		0.370245	0.602186
0.393068	0.874863		0.349112	0.763934		0.370245	0.602732
0.393914	0.874863		0.350803	0.763934		0.37109	0.602732
0.393914	0.87541		0.350803	0.765027		0.37109	0.603279
0.394759	0.87541		0.351648	0.765027		0.372781	0.603279
0.394759	0.875956		0.351648	0.76776		0.372781	0.605464
0.395604	0.875956		0.354184	0.76776		0.373626	0.605464
0.395604	0.876503		0.354184	0.769945		0.373626	0.608197
0.39814	0.876503		0.35503	0.769945		0.374472	0.608197
0.39814	0.877049		0.35503	0.77541		0.374472	0.614208
0.400676	0.877049		0.355875	0.77541		0.375317	0.614208
0.400676	0.877596		0.355875	0.775956		0.375317	0.615847
0.404057	0.877596		0.35672	0.775956		0.376162	0.615847
0.404057	0.878142		0.35672	0.777596		0.376162	0.61694
0.404903	0.878142		0.357566	0.777596		0.378698	0.61694
0.404903	0.878689		0.357566	0.778142		0.378698	0.619672
0.405748	0.878689		0.358411	0.778142		0.379544	0.619672
0.405748	0.879235		0.358411	0.779235		0.379544	0.620765
0.406593	0.879235		0.360947	0.779235		0.380389	0.620765
0.406593	0.879781		0.360947	0.780328		0.380389	0.622951
0.408284	0.879781		0.362637	0.780328		0.382079	0.622951
0.408284	0.880874		0.362637	0.780874		0.382079	0.625137
0.409129	0.880874		0.365173	0.780874		0.384615	0.625137
0.409129	0.881421		0.365173	0.782514		0.384615	0.627322
0.41082	0.881421		0.366019	0.782514		0.386306	0.627322
0.41082	0.881967		0.366019	0.787432		0.386306	0.627869
0.411665	0.881967		0.367709	0.787432		0.387151	0.627869
0.411665	0.88306		0.367709	0.788525		0.387151	0.631148
0.413356	0.88306		0.3694	0.788525		0.387997	0.631148
0.413356	0.883607		0.3694	0.789617		0.387997	0.634426
0.415046	0.883607		0.370245	0.789617		0.388842	0.634426
0.415046	0.884153		0.370245	0.790164		0.388842	0.636066
0.416737	0.884153		0.37109	0.790164		0.389687	0.636066
0.416737	0.884699		0.37109	0.79071		0.389687	0.636612
0.417582	0.884699		0.371936	0.79071		0.390533	0.636612
0.417582	0.885246		0.371936	0.793443		0.390533	0.644809
0.418428	0.885246		0.373626	0.793443		0.393068	0.644809
0.418428	0.885792		0.373626	0.795082		0.393068	0.646995
0.421809	0.885792		0.374472	0.795082		0.397295	0.646995
0.421809	0.887978		0.374472	0.795628		0.397295	0.647541
0.424345	0.887978		0.375317	0.795628		0.39814	0.647541
0.424345	0.888525		0.375317	0.796721		0.39814	0.648634
0.426881	0.888525		0.377008	0.796721		0.398986	0.648634
0.426881	0.889071		0.377008	0.798361		0.398986	0.64918
0.427726	0.889071		0.379544	0.798361		0.399831	0.64918
0.427726	0.890164		0.379544	0.799454		0.399831	0.65082
0.429417	0.890164		0.381234	0.799454		0.400676	0.65082
0.429417	0.891257		0.381234	0.802732		0.400676	0.651913
0.430262	0.891257		0.382079	0.802732		0.401522	0.651913
0.430262	0.891803		0.382079	0.804372		0.401522	0.654645
0.431953	0.891803		0.382925	0.804372		0.402367	0.654645
0.431953	0.89235		0.382925	0.805464		0.402367	0.655738
0.432798	0.89235		0.384615	0.805464		0.404057	0.655738
0.432798	0.893989		0.384615	0.806557		0.404057	0.657377
0.435334	0.893989		0.386306	0.806557		0.404903	0.657377
0.435334	0.894536		0.386306	0.807104		0.404903	0.659016
0.436179	0.894536		0.387997	0.807104		0.405748	0.659016
0.436179	0.895082		0.387997	0.80765		0.405748	0.660109
0.437025	0.895082		0.388842	0.80765		0.407439	0.660109
0.437025	0.895628		0.388842	0.808197		0.407439	0.662295
0.43787	0.895628		0.389687	0.808197		0.408284	0.662295
0.43787	0.896721		0.389687	0.80929		0.408284	0.662842
0.438715	0.896721		0.390533	0.80929		0.411665	0.662842
0.438715	0.897268		0.390533	0.810929		0.411665	0.663388
0.43956	0.897268		0.392223	0.810929		0.412511	0.663388
0.43956	0.898361		0.392223	0.811475		0.412511	0.663934
0.440406	0.898361		0.393914	0.811475		0.414201	0.663934
0.440406	0.898907		0.393914	0.813661		0.414201	0.665574
0.442096	0.898907		0.395604	0.813661		0.415046	0.665574
0.442096	0.899454		0.395604	0.814754		0.415046	0.66612
0.442942	0.899454		0.39814	0.814754		0.416737	0.66612
0.442942	0.900546		0.39814	0.815301		0.416737	0.667213
0.443787	0.900546		0.399831	0.815301		0.418428	0.667213
0.443787	0.901639		0.399831	0.81694		0.418428	0.668306
0.444632	0.901639		0.400676	0.81694		0.419273	0.668306
0.444632	0.904372		0.400676	0.817486		0.419273	0.668852
0.448014	0.904372		0.401522	0.817486		0.420118	0.668852
0.448014	0.906011		0.401522	0.819126		0.420118	0.669399
0.448859	0.906011		0.402367	0.819126		0.421809	0.669399
0.448859	0.906557		0.402367	0.819672		0.421809	0.672678
0.451395	0.906557		0.404903	0.819672		0.422654	0.672678
0.451395	0.907104		0.404903	0.820765		0.422654	0.674863
0.45224	0.907104		0.406593	0.820765		0.4235	0.674863
0.45224	0.90765		0.406593	0.822951		0.4235	0.675956
0.453931	0.90765		0.408284	0.822951		0.424345	0.675956
0.453931	0.908197		0.408284	0.824044		0.424345	0.678142
0.454776	0.908197		0.409129	0.824044		0.426036	0.678142
0.454776	0.90929		0.409129	0.826776		0.426036	0.679235
0.456467	0.90929		0.409975	0.826776		0.426881	0.679235
0.456467	0.909836		0.409975	0.827322		0.426881	0.679781
0.458157	0.909836		0.41082	0.827322		0.427726	0.679781
0.458157	0.910383		0.41082	0.827869		0.427726	0.680328
0.459003	0.910383		0.413356	0.827869		0.428571	0.680328
0.459003	0.910929		0.413356	0.828962		0.428571	0.680874
0.459848	0.910929		0.415046	0.828962		0.429417	0.680874
0.459848	0.912022		0.415046	0.829508		0.429417	0.682514
0.460693	0.912022		0.416737	0.829508		0.430262	0.682514
0.460693	0.912568		0.416737	0.830601		0.430262	0.683607
0.462384	0.912568		0.418428	0.830601		0.431107	0.683607
0.462384	0.913115		0.418428	0.831148		0.431107	0.684153
0.469146	0.913115		0.419273	0.831148		0.433643	0.684153
0.469146	0.914208		0.419273	0.83224		0.433643	0.685792
0.470837	0.914208		0.420964	0.83224		0.435334	0.685792
0.470837	0.914754		0.420964	0.83388		0.435334	0.686885
0.477599	0.914754		0.421809	0.83388		0.436179	0.686885
0.477599	0.915301		0.421809	0.834973		0.436179	0.688525
0.47929	0.915301		0.4235	0.834973		0.437025	0.688525
0.47929	0.91694		0.4235	0.836612		0.437025	0.691257
0.486898	0.91694		0.424345	0.836612		0.438715	0.691257
0.486898	0.917486		0.424345	0.837158		0.438715	0.692896
0.488588	0.917486		0.42519	0.837158		0.43956	0.692896
0.488588	0.919126		0.42519	0.838251		0.43956	0.693989
0.490279	0.919126		0.426036	0.838251		0.440406	0.693989
0.490279	0.921858		0.426036	0.839344		0.440406	0.694536
0.494505	0.921858		0.427726	0.839344		0.441251	0.694536
0.494505	0.922404		0.427726	0.840984		0.441251	0.695082
0.497041	0.922404		0.429417	0.840984		0.442096	0.695082
0.497041	0.922951		0.429417	0.84153		0.442096	0.695628
0.497887	0.922951		0.430262	0.84153		0.443787	0.695628
0.497887	0.92459		0.430262	0.843716		0.443787	0.697268
0.500423	0.92459		0.435334	0.843716		0.444632	0.697268
0.500423	0.925137		0.435334	0.844262		0.444632	0.698907
0.502113	0.925137		0.436179	0.844262		0.445478	0.698907
0.502113	0.925683		0.436179	0.845355		0.445478	0.703279
0.508876	0.925683		0.437025	0.845355		0.446323	0.703279
0.508876	0.92623		0.437025	0.846448		0.446323	0.704918
0.509721	0.92623		0.43787	0.846448		0.447168	0.704918
0.509721	0.926776		0.43787	0.847541		0.447168	0.710383
0.510566	0.926776		0.442096	0.847541		0.448014	0.710383
0.510566	0.927869		0.442096	0.848634		0.448014	0.710929
0.511412	0.927869		0.446323	0.848634		0.449704	0.710929
0.511412	0.928415		0.446323	0.84918		0.449704	0.712022
0.514793	0.928415		0.449704	0.84918		0.451395	0.712022
0.514793	0.929508		0.449704	0.849727		0.451395	0.713115
0.515638	0.929508		0.451395	0.849727		0.45224	0.713115
0.515638	0.930055		0.451395	0.850273		0.45224	0.715301
0.52071	0.930055		0.45224	0.850273		0.455621	0.715301
0.52071	0.930601		0.45224	0.851366		0.455621	0.716393
0.521555	0.930601		0.453085	0.851366		0.456467	0.716393
0.521555	0.931148		0.453085	0.852459		0.456467	0.718579
0.526627	0.931148		0.454776	0.852459		0.457312	0.718579
0.526627	0.931694		0.454776	0.854098		0.457312	0.720765
0.528318	0.931694		0.458157	0.854098		0.458157	0.720765
0.528318	0.932787		0.458157	0.854645		0.458157	0.721311
0.530008	0.932787		0.460693	0.854645		0.459003	0.721311
0.530008	0.933333		0.460693	0.855738		0.459003	0.722404
0.531699	0.933333		0.462384	0.855738		0.462384	0.722404
0.531699	0.934426		0.462384	0.856284		0.462384	0.724044
0.532544	0.934426		0.463229	0.856284		0.463229	0.724044
0.532544	0.934973		0.463229	0.856831		0.463229	0.726776
0.534235	0.934973		0.464074	0.856831		0.464074	0.726776
0.534235	0.936612		0.464074	0.857377		0.464074	0.727322
0.546915	0.936612		0.474218	0.857377		0.465765	0.727322
0.546915	0.937158		0.474218	0.857923		0.465765	0.729508
0.553677	0.937158		0.475063	0.857923		0.46661	0.729508
0.553677	0.937705		0.475063	0.859016		0.46661	0.730055
0.554522	0.937705		0.475909	0.859016		0.467456	0.730055
0.554522	0.938251		0.475909	0.859563		0.467456	0.731148
0.556213	0.938251		0.478445	0.859563		0.468301	0.731148
0.556213	0.938798		0.478445	0.860656		0.468301	0.734973
0.557058	0.938798		0.47929	0.860656		0.469992	0.734973
0.557058	0.939344		0.47929	0.861202		0.469992	0.735519
0.561285	0.939344		0.480135	0.861202		0.470837	0.735519
0.561285	0.940437		0.480135	0.862295		0.470837	0.737705
0.567202	0.940437		0.480981	0.862295		0.471682	0.737705
0.567202	0.94153		0.480981	0.863388		0.471682	0.742623
0.570583	0.94153		0.481826	0.863388		0.472527	0.742623
0.570583	0.942077		0.481826	0.865027		0.472527	0.744809
0.571429	0.942077		0.482671	0.865027		0.475909	0.744809
0.571429	0.942623		0.482671	0.865574		0.475909	0.746448
0.573119	0.942623		0.486052	0.865574		0.478445	0.746448
0.573119	0.943169		0.486052	0.866667		0.478445	0.746995
0.57481	0.943169		0.487743	0.866667		0.47929	0.746995
0.57481	0.943716		0.487743	0.86776		0.47929	0.748087
0.575655	0.943716		0.491124	0.86776		0.480135	0.748087
0.575655	0.944262		0.491124	0.868306		0.480135	0.751913
0.579882	0.944262		0.492815	0.868306		0.481826	0.751913
0.579882	0.944809		0.492815	0.868852		0.481826	0.753005
0.580727	0.944809		0.49366	0.868852		0.483516	0.753005
0.580727	0.945355		0.49366	0.869399		0.483516	0.754645
0.583263	0.945355		0.497041	0.869399		0.486052	0.754645
0.583263	0.945902		0.497041	0.870492		0.486052	0.756831
0.584108	0.945902		0.497887	0.870492		0.487743	0.756831
0.584108	0.946995		0.497887	0.871038		0.487743	0.757377
0.584954	0.946995		0.498732	0.871038		0.488588	0.757377
0.584954	0.947541		0.498732	0.871585		0.488588	0.757923
0.58918	0.947541		0.501268	0.871585		0.489434	0.757923
0.58918	0.948087		0.501268	0.872678		0.489434	0.760656
0.595943	0.948087		0.502113	0.872678		0.490279	0.760656
0.595943	0.948634		0.502113	0.874317		0.490279	0.761749
0.597633	0.948634		0.503804	0.874317		0.49197	0.761749
0.597633	0.94918		0.503804	0.874863		0.49197	0.762842
0.60186	0.94918		0.505495	0.874863		0.49366	0.762842
0.60186	0.949727		0.505495	0.87541		0.49366	0.763388
0.612003	0.949727		0.50634	0.87541		0.494505	0.763388
0.612003	0.950273		0.50634	0.875956		0.494505	0.764481
0.612849	0.950273		0.507185	0.875956		0.496196	0.764481
0.612849	0.95082		0.507185	0.876503		0.496196	0.765574
0.614539	0.95082		0.508876	0.876503		0.498732	0.765574
0.614539	0.951366		0.508876	0.877049		0.498732	0.766667
0.61623	0.951366		0.509721	0.877049		0.500423	0.766667
0.61623	0.953005		0.509721	0.878142		0.500423	0.767213
0.618766	0.953005		0.510566	0.878142		0.502113	0.767213
0.618766	0.953552		0.510566	0.878689		0.502113	0.76776
0.622992	0.953552		0.515638	0.878689		0.504649	0.76776
0.622992	0.954098		0.515638	0.879235		0.504649	0.768852
0.626374	0.954098		0.519019	0.879235		0.50634	0.768852
0.626374	0.954645		0.519019	0.879781		0.50634	0.77377
0.629755	0.954645		0.522401	0.879781		0.50803	0.77377
0.629755	0.955738		0.522401	0.883607		0.50803	0.774317
0.631445	0.955738		0.523246	0.883607		0.509721	0.774317
0.631445	0.956831		0.523246	0.884153		0.509721	0.77541
0.633981	0.956831		0.529163	0.884153		0.510566	0.77541
0.633981	0.957923		0.529163	0.884699		0.510566	0.776503
0.635672	0.957923		0.53339	0.884699		0.511412	0.776503
0.635672	0.95847		0.540152	0.885792		0.511412	0.781421
0.637363	0.95847		0.540152	0.887432		0.512257	0.781421
0.637363	0.959016		0.542688	0.887432		0.512257	0.781967
0.638208	0.959016		0.542688	0.887978		0.513102	0.781967
0.638208	0.959563		0.543533	0.887978		0.513102	0.784153
0.639899	0.959563		0.543533	0.890164		0.514793	0.784153
0.639899	0.960109		0.545224	0.890164		0.514793	0.784699
0.645816	0.960109		0.545224	0.891257		0.515638	0.784699
0.645816	0.960656		0.546069	0.891257		0.515638	0.785792
0.647506	0.960656		0.546069	0.891803		0.516484	0.785792
0.647506	0.961202		0.546915	0.891803		0.516484	0.786885
0.650042	0.961202		0.546915	0.89235		0.518174	0.786885
0.650042	0.961749		0.549451	0.89235		0.518174	0.787432
0.651733	0.961749		0.549451	0.892896		0.519019	0.787432
0.651733	0.962295		0.551986	0.892896		0.519019	0.791257
0.653423	0.962295		0.551986	0.893989		0.519865	0.791257
0.653423	0.962842		0.554522	0.893989		0.519865	0.79235
0.655114	0.962842		0.554522	0.894536		0.52071	0.79235
0.655114	0.963388		0.555368	0.894536		0.52071	0.793443
0.65765	0.963388		0.555368	0.895628		0.521555	0.793443
0.65765	0.963934		0.556213	0.895628		0.521555	0.794536
0.658495	0.963934		0.556213	0.896721		0.522401	0.794536
0.658495	0.96612		0.557058	0.896721		0.522401	0.795082
0.660186	0.96612		0.557058	0.897268		0.523246	0.795082
0.660186	0.967213		0.557904	0.897268		0.523246	0.795628
0.661031	0.967213		0.557904	0.897814		0.524091	0.795628
0.661031	0.96776		0.559594	0.897814		0.524091	0.796175
0.665258	0.96776		0.559594	0.899454		0.525782	0.796175
0.665258	0.968306		0.564666	0.899454		0.525782	0.797814
0.668639	0.968306		0.564666	0.9		0.526627	0.797814
0.668639	0.968852		0.567202	0.9		0.526627	0.798361
0.67202	0.968852		0.567202	0.900546		0.527473	0.798361
0.67202	0.969399		0.572274	0.900546		0.527473	0.799454
0.676247	0.969399		0.572274	0.901639		0.528318	0.799454
0.676247	0.969945		0.581572	0.901639		0.528318	0.8
0.679628	0.969945		0.581572	0.902186		0.529163	0.8
0.679628	0.970492		0.584954	0.902186		0.529163	0.801639
0.6847	0.970492		0.584954	0.903279		0.530008	0.801639
0.6847	0.971038		0.591716	0.903279		0.530008	0.802732
0.688926	0.971038		0.591716	0.903825		0.531699	0.802732
0.688926	0.971585		0.595943	0.903825		0.531699	0.803825
0.691462	0.971585		0.595943	0.904372		0.534235	0.803825
0.691462	0.972678		0.599324	0.904372		0.534235	0.804372
0.693998	0.972678		0.599324	0.904918		0.536771	0.804372
0.693998	0.973224		0.600169	0.904918		0.536771	0.805464
0.694844	0.973224		0.600169	0.905464		0.537616	0.805464
0.694844	0.97377		0.605241	0.905464		0.537616	0.808197
0.702451	0.97377		0.605241	0.906011		0.538462	0.808197
0.702451	0.974317		0.606086	0.906011		0.538462	0.810929
0.704987	0.974317		0.606086	0.906557		0.540152	0.810929
0.704987	0.974863		0.607777	0.906557		0.540152	0.811475
0.707523	0.974863		0.607777	0.907104		0.541843	0.811475
0.707523	0.97541		0.611158	0.907104		0.541843	0.813661
0.71344	0.97541		0.611158	0.90765		0.542688	0.813661
0.71344	0.975956		0.612003	0.90765		0.542688	0.814208
0.718512	0.975956		0.612003	0.908743		0.543533	0.814208
0.718512	0.976503		0.612849	0.908743		0.543533	0.814754
0.719358	0.976503		0.612849	0.90929		0.544379	0.814754
0.719358	0.977049		0.617921	0.90929		0.544379	0.815847
0.720203	0.977049		0.617921	0.910383		0.545224	0.815847
0.720203	0.977596		0.621302	0.910383		0.545224	0.817486
0.722739	0.977596		0.621302	0.910929		0.546069	0.817486
0.722739	0.978142		0.627219	0.910929		0.546069	0.818033
0.725275	0.978142		0.627219	0.911475		0.54776	0.818033
0.725275	0.978689		0.633136	0.911475		0.54776	0.818579
0.728656	0.978689		0.633136	0.912022		0.549451	0.818579
0.728656	0.979235		0.633981	0.912022		0.549451	0.819126
0.731192	0.979235		0.633981	0.912568		0.550296	0.819126
0.731192	0.979781		0.636517	0.912568		0.550296	0.823497
0.743026	0.979781		0.636517	0.913115		0.551986	0.823497
0.743026	0.980874		0.637363	0.913115		0.551986	0.825137
0.747253	0.980874		0.637363	0.913661		0.554522	0.825137
0.747253	0.981421		0.639053	0.915301		0.554522	0.82623
0.760778	0.981421		0.639053	0.915847		0.555368	0.82623
0.760778	0.981967		0.640744	0.915847		0.555368	0.830055
0.769231	0.981967		0.640744	0.91694		0.556213	0.830055
0.769231	0.98306		0.644125	0.91694		0.556213	0.83224
0.770076	0.98306		0.644125	0.918033		0.557058	0.83224
0.770076	0.983607		0.645816	0.918033		0.557058	0.83388
0.784446	0.983607		0.645816	0.918579		0.559594	0.83388
0.784446	0.984153		0.646661	0.918579		0.559594	0.835519
0.792054	0.984153		0.646661	0.919126		0.561285	0.835519
0.792054	0.984699		0.647506	0.919126		0.561285	0.836612
0.802198	0.984699		0.647506	0.919672		0.563821	0.836612
0.802198	0.985246		0.651733	0.919672		0.563821	0.837158
0.822485	0.985246		0.651733	0.920219		0.565511	0.837158
0.822485	0.985792		0.652578	0.920219		0.565511	0.838251
0.825866	0.985792		0.652578	0.921311		0.568893	0.838251
0.825866	0.986339		0.654269	0.921311		0.568893	0.838798
0.832629	0.986339		0.654269	0.921858		0.569738	0.838798
0.832629	0.986885		0.656805	0.921858		0.569738	0.839344
0.838546	0.986885		0.656805	0.922404		0.570583	0.839344
0.838546	0.987978		0.65765	0.922404		0.570583	0.839891
0.847844	0.987978		0.65765	0.922951		0.571429	0.839891
0.847844	0.988525		0.659341	0.922951		0.571429	0.840984
0.85038	0.988525		0.659341	0.924044		0.572274	0.840984
0.85038	0.989071		0.660186	0.924044		0.572274	0.84153
0.851226	0.989071		0.660186	0.92459		0.573964	0.84153
0.851226	0.989617		0.666103	0.92459		0.573964	0.842623
0.857988	0.989617		0.666103	0.926776		0.57481	0.842623
0.857988	0.990164		0.666948	0.926776		0.57481	0.845355
0.859679	0.990164		0.666948	0.927322		0.575655	0.845355
0.859679	0.99071		0.667794	0.927322		0.575655	0.845902
0.872358	0.99071		0.667794	0.927869		0.5765	0.845902
0.872358	0.991257		0.671175	0.927869		0.5765	0.846448
0.885038	0.991257		0.671175	0.928415		0.577346	0.846448
0.885038	0.991803		0.67202	0.928415		0.577346	0.850273
0.888419	0.991803		0.67202	0.929508		0.578191	0.850273
0.888419	0.99235		0.674556	0.929508		0.578191	0.851366
0.894336	0.99235		0.674556	0.930055		0.579036	0.851366
0.894336	0.992896		0.679628	0.930055		0.579036	0.851913
0.900254	0.992896		0.679628	0.931148		0.580727	0.851913
0.900254	0.993443		0.680473	0.931148		0.580727	0.854645
0.90279	0.993443		0.680473	0.931694		0.581572	0.854645
0.90279	0.993989		0.681319	0.931694		0.581572	0.855191
0.912933	0.993989		0.681319	0.93224		0.582418	0.855191
0.912933	0.994536		0.682164	0.93224		0.582418	0.856284
0.940828	0.994536		0.682164	0.932787		0.584954	0.856284
0.940828	0.995082		0.685545	0.932787		0.584954	0.856831
0.941674	0.995082		0.685545	0.933333		0.586644	0.856831
0.941674	0.995628		0.687236	0.933333		0.586644	0.857377
0.952663	0.995628		0.692308	0.933333		0.587489	0.857377
0.952663	0.996175		0.698225	0.933333		0.587489	0.857923
0.963652	0.996175		0.698225	0.93388		0.588335	0.857923
0.963652	0.996721		0.69907	0.93388		0.588335	0.85847
0.976331	0.996721		0.69907	0.936066		0.58918	0.85847
0.976331	0.997268		0.700761	0.936066		0.58918	0.860109
0.989011	0.997268		0.700761	0.936612		0.592561	0.860109
0.989011	0.997814		0.701606	0.936612		0.592561	0.860656
0.993238	0.997814		0.701606	0.937158		0.594252	0.860656
0.993238	0.998361		0.702451	0.937158		0.594252	0.861749
0.994083	0.998361		0.702451	0.937705		0.595097	0.861749
0.994083	0.999454		0.71344	0.937705		0.595097	0.863934
0.994928	0.999454		0.71344	0.938251		0.598478	0.863934
0.994928	1		0.721048	0.938251		0.598478	0.865574
1	1		0.721048	0.938798		0.601014	0.865574
			0.721893	0.938798		0.601014	0.86612
			0.724429	0.939344		0.60186	0.86612
			0.724429	0.940437		0.60186	0.86776
			0.72612	0.940437		0.60355	0.86776
			0.72612	0.940984		0.60355	0.868306
			0.726965	0.940984		0.604396	0.868306
			0.726965	0.942077		0.604396	0.870492
			0.728656	0.942077		0.605241	0.870492
			0.728656	0.942623		0.605241	0.871585
			0.729501	0.942623		0.607777	0.871585
			0.729501	0.943169		0.607777	0.874317
			0.733728	0.943169		0.609467	0.874317
			0.733728	0.943716		0.609467	0.874863
			0.736264	0.943716		0.611158	0.874863
			0.736264	0.944262		0.611158	0.87541
			0.737109	0.944262		0.612003	0.87541
			0.737109	0.945902		0.612003	0.876503
			0.74049	0.945902		0.612849	0.876503
			0.74049	0.946995		0.612849	0.878689
			0.741336	0.946995		0.614539	0.878689
			0.741336	0.94918		0.614539	0.879781
			0.742181	0.94918		0.615385	0.879781
			0.742181	0.949727		0.615385	0.881421
			0.743026	0.949727		0.61623	0.881421
			0.744717	0.949727		0.61623	0.881967
			0.746407	0.949727		0.617075	0.881967
			0.746407	0.950273		0.617075	0.882514
			0.747253	0.950273		0.619611	0.882514
			0.747253	0.95082		0.619611	0.88306
			0.749789	0.95082		0.621302	0.88306
			0.749789	0.951913		0.621302	0.883607
			0.754015	0.951913		0.622992	0.883607
			0.754015	0.952459		0.622992	0.884153
			0.754861	0.952459		0.624683	0.884153
			0.754861	0.953552		0.624683	0.886339
			0.759932	0.953552		0.626374	0.886339
			0.759932	0.954098		0.626374	0.886885
			0.760778	0.954098		0.628064	0.886885
			0.760778	0.954645		0.628064	0.887432
			0.762468	0.954645		0.62891	0.887432
			0.762468	0.955191		0.62891	0.887978
			0.763314	0.955191		0.631445	0.887978
			0.763314	0.956284		0.631445	0.888525
			0.764159	0.956284		0.632291	0.888525
			0.764159	0.95847		0.632291	0.889071
			0.769231	0.95847		0.635672	0.889071
			0.769231	0.959016		0.635672	0.889617
			0.774303	0.959016		0.636517	0.889617
			0.774303	0.959563		0.636517	0.890164
			0.775993	0.959563		0.639899	0.890164
			0.775993	0.960109		0.639899	0.891803
			0.781065	0.960109		0.640744	0.891803
			0.781065	0.960656		0.640744	0.89235
			0.786137	0.960656		0.641589	0.89235
			0.786137	0.961202		0.641589	0.892896
			0.787828	0.961202		0.642434	0.892896
			0.787828	0.961749		0.642434	0.894536
			0.793745	0.961749		0.64328	0.894536
			0.793745	0.962295		0.64328	0.895628
			0.795435	0.962295		0.644125	0.895628
			0.795435	0.963388		0.644125	0.896721
			0.800507	0.963388		0.646661	0.896721
			0.800507	0.964481		0.646661	0.898907
			0.803043	0.964481		0.649197	0.898907
			0.803043	0.965027		0.649197	0.901093
			0.804734	0.965027		0.650042	0.901093
			0.804734	0.96612		0.650042	0.901639
			0.806424	0.96612		0.652578	0.901639
			0.80727	0.966667		0.652578	0.902732
			0.80727	0.967213		0.654269	0.902732
			0.80896	0.967213		0.654269	0.903279
			0.80896	0.96776		0.655114	0.903279
			0.809806	0.96776		0.655114	0.906011
			0.809806	0.968306		0.655959	0.906011
			0.812342	0.968306		0.655959	0.907104
			0.812342	0.969399		0.656805	0.907104
			0.816568	0.969399		0.656805	0.908197
			0.816568	0.969945		0.65765	0.908197
			0.822485	0.969945		0.65765	0.90929
			0.822485	0.970492		0.658495	0.90929
			0.824176	0.970492		0.658495	0.910929
			0.824176	0.972131		0.660186	0.910929
			0.825021	0.972131		0.660186	0.913115
			0.825021	0.972678		0.663567	0.913115
			0.826712	0.972678		0.663567	0.914208
			0.826712	0.973224		0.664413	0.914208
			0.829248	0.973224		0.664413	0.914754
			0.829248	0.974317		0.667794	0.914754
			0.830938	0.974317		0.667794	0.916393
			0.830938	0.974863		0.67202	0.916393
			0.835165	0.974863		0.67202	0.918033
			0.835165	0.97541		0.672866	0.918033
			0.836855	0.97541		0.672866	0.920219
			0.836855	0.975956		0.673711	0.920219
			0.841927	0.975956		0.673711	0.920765
			0.841927	0.976503		0.674556	0.920765
			0.843618	0.976503		0.674556	0.921311
			0.843618	0.977596		0.675402	0.921311
			0.846154	0.977596		0.675402	0.924044
			0.846154	0.978142		0.676247	0.924044
			0.849535	0.978142		0.676247	0.926776
			0.849535	0.978689		0.677092	0.926776
			0.851226	0.978689		0.677092	0.927322
			0.851226	0.979235		0.677937	0.927322
			0.853762	0.979235		0.677937	0.928962
			0.853762	0.979781		0.678783	0.928962
			0.857988	0.979781		0.678783	0.930601
			0.857988	0.980874		0.679628	0.930601
			0.861369	0.980874		0.679628	0.931694
			0.861369	0.981421		0.681319	0.931694
			0.86306	0.981421		0.681319	0.93224
			0.86306	0.981967		0.683009	0.93224
			0.868132	0.981967		0.683009	0.932787
			0.868132	0.982514		0.683855	0.932787
			0.868977	0.982514		0.683855	0.933333
			0.868977	0.98306		0.6847	0.933333
			0.870668	0.98306		0.6847	0.93388
			0.870668	0.983607		0.686391	0.93388
			0.871513	0.983607		0.686391	0.934426
			0.871513	0.985246		0.687236	0.934426
			0.87574	0.985246		0.687236	0.934973
			0.87574	0.985792		0.688926	0.934973
			0.880811	0.985792		0.688926	0.936612
			0.880811	0.986339		0.689772	0.936612
			0.882502	0.986339		0.689772	0.937158
			0.884193	0.986339		0.690617	0.937158
			0.889265	0.986339		0.690617	0.937705
			0.889265	0.986885		0.694844	0.937705
			0.903635	0.986885		0.694844	0.938798
			0.903635	0.987432		0.695689	0.938798
			0.913779	0.987432		0.695689	0.939344
			0.915469	0.987432		0.696534	0.939344
			0.932375	0.987432		0.696534	0.939891
			0.932375	0.988525		0.69907	0.939891
			0.937447	0.988525		0.69907	0.940437
			0.937447	0.989071		0.702451	0.940437
			0.939138	0.989071		0.702451	0.942077
			0.939138	0.989617		0.703297	0.942077
			0.953508	0.989617		0.703297	0.944809
			0.953508	0.990164		0.704142	0.944809
			0.957735	0.990164		0.704142	0.945355
			0.957735	0.991803		0.706678	0.945355
			0.959425	0.991803		0.706678	0.945902
			0.959425	0.99235		0.710059	0.945902
			0.961961	0.99235		0.710059	0.946448
			0.961961	0.992896		0.712595	0.946448
			0.963652	0.992896		0.712595	0.946995
			0.963652	0.993443		0.714286	0.946995
			0.968724	0.993443		0.714286	0.947541
			0.968724	0.993989		0.715131	0.947541
			0.97126	0.993989		0.715131	0.948634
			0.97126	0.994536		0.715976	0.948634
			0.974641	0.994536		0.715976	0.94918
			0.974641	0.995082		0.717667	0.94918
			0.975486	0.995082		0.717667	0.950273
			0.975486	0.996175		0.719358	0.950273
			0.976331	0.996721		0.719358	0.95082
			0.979713	0.996721		0.722739	0.95082
			0.979713	0.997268		0.722739	0.951366
			0.982249	0.997268		0.723584	0.951366
			0.982249	0.997814		0.723584	0.951913
			0.989011	0.997814		0.724429	0.951913
			0.989011	0.998361		0.724429	0.952459
			0.990702	0.998361		0.72612	0.952459
			0.990702	0.998907		0.72612	0.953552
			0.994928	0.998907		0.726965	0.953552
			0.994928	0.999454		0.726965	0.954098
			0.998309	0.999454		0.729501	0.954098
			0.998309	1		0.729501	0.954645
			1	1		0.734573	0.954645
						0.734573	0.955191
						0.736264	0.955191
						0.736264	0.956831
						0.743026	0.956831
						0.743026	0.957923
						0.743872	0.957923
						0.743872	0.959563
						0.746407	0.959563
						0.746407	0.960109
						0.747253	0.960109
						0.747253	0.961202
						0.748098	0.961202
						0.748098	0.961749
						0.749789	0.961749
						0.749789	0.965027
						0.755706	0.965027
						0.755706	0.96612
						0.759932	0.96612
						0.759932	0.966667
						0.769231	0.966667
						0.769231	0.967213
						0.771767	0.967213
						0.771767	0.96776
						0.772612	0.96776
						0.772612	0.968852
						0.773457	0.968852
						0.773457	0.969399
						0.774303	0.969399
						0.774303	0.969945
						0.778529	0.969945
						0.778529	0.971038
						0.779374	0.971038
						0.779374	0.972131
						0.78191	0.972131
						0.78191	0.972678
						0.783601	0.972678
						0.783601	0.97377
						0.786137	0.97377
						0.786137	0.974317
						0.791209	0.974317
						0.791209	0.97541
						0.793745	0.97541
						0.793745	0.975956
						0.797971	0.975956
						0.797971	0.976503
						0.799662	0.976503
						0.799662	0.977596
						0.800507	0.977596
						0.800507	0.978142
						0.801352	0.978142
						0.801352	0.978689
						0.802198	0.978689
						0.802198	0.979235
						0.803888	0.979235
						0.803888	0.979781
						0.808115	0.979781
						0.808115	0.980874
						0.811496	0.980874
						0.811496	0.981421
						0.813187	0.981421
						0.813187	0.982514
						0.814877	0.982514
						0.814877	0.98306
						0.815723	0.98306
						0.815723	0.983607
						0.818259	0.983607
						0.818259	0.984153
						0.819949	0.984153
						0.819949	0.984699
						0.825866	0.984699
						0.825866	0.985246
						0.826712	0.985246
						0.826712	0.985792
						0.83432	0.985792
						0.83432	0.986885
						0.835165	0.986885
						0.835165	0.987432
						0.83601	0.987432
						0.83601	0.987978
						0.838546	0.987978
						0.838546	0.988525
						0.847844	0.988525
						0.847844	0.989071
						0.85038	0.989071
						0.85038	0.989617
						0.851226	0.989617
						0.851226	0.990164
						0.857143	0.990164
						0.857143	0.99071
						0.866441	0.99071
						0.866441	0.991257
						0.868977	0.991257
						0.868977	0.99235
						0.871513	0.99235
						0.871513	0.992896
						0.879121	0.992896
						0.879121	0.993443
						0.880811	0.993443
						0.880811	0.993989
						0.881657	0.993989
						0.881657	0.994536
						0.889265	0.994536
						0.889265	0.995082
						0.890955	0.995082
						0.890955	0.995628
						0.910397	0.995628
						0.910397	0.996721
						0.912933	0.996721
						0.912933	0.997268
						0.923077	0.997268
						0.923077	0.997814
						0.925613	0.997814
						0.925613	0.998361
						0.93153	0.998361
						0.93153	0.998907
						0.934066	0.998907
						0.934066	0.999454
						0.983939	0.999454
						0.983939	1
						1	1

## Sheet: e
all collision energies			collision energy 40			collision energy 20			collision energy 10
Ratio of incorrect hits (all queries)	Ratio of correct hits (all queries)		Ratio of incorrect hits (all queries)	Ratio of correct hits (all queries)		Ratio of incorrect hits (all queries)	Ratio of correct hits (all queries)		Ratio of incorrect hits (all queries)	Ratio of correct hits (all queries)
0	0.000268745		0	0.000268745		0	0.000268745		0	0.000268745
0	0.00053749		0	0.00053749		0	0.00053749		0	0.00053749
0	0.000806235		0	0.000806235		0	0.000806235		0	0.000806235
0	0.00107498		0	0.00107498		0	0.00107498		0	0.00107498
0	0.00134372		0	0.00134372		0	0.00134372		0	0.00134372
0	0.00161247		0	0.00161247		0	0.00161247		0	0.00161247
0	0.00188121		0	0.00188121		0	0.00188121		0	0.00188121
0	0.00214996		0	0.00214996		0	0.00214996		0	0.00214996
0	0.0024187		0.000268745	0.00214996		0	0.0024187		0	0.0024187
0	0.00268745		0.000268745	0.0024187		0	0.00268745		0	0.00268745
0	0.00295619		0.000268745	0.00268745		0	0.00295619		0	0.00295619
0	0.00322494		0.000268745	0.00295619		0	0.00322494		0	0.00322494
0	0.00349368		0.00053749	0.00295619		0	0.00349368		0	0.00349368
0	0.00376243		0.00053749	0.00322494		0	0.00376243		0	0.00376243
0	0.00403117		0.00053749	0.00349368		0	0.00403117		0	0.00403117
0	0.00429992		0.00053749	0.00376243		0	0.00429992		0	0.00429992
0	0.00456866		0.00053749	0.00403117		0	0.00456866		0	0.00456866
0	0.00483741		0.00053749	0.00429992		0	0.00483741		0.000268745	0.00456866
0	0.00510615		0.00053749	0.00456866		0	0.00510615		0.000268745	0.00483741
0	0.0053749		0.00053749	0.00483741		0	0.0053749		0.000268745	0.00510615
0	0.00564364		0.000806235	0.00483741		0	0.00564364		0.000268745	0.0053749
0	0.00591239		0.000806235	0.00510615		0	0.00591239		0.000268745	0.00564364
0	0.00618113		0.000806235	0.0053749		0	0.00618113		0.000268745	0.00591239
0	0.00644988		0.000806235	0.00564364		0	0.00644988		0.000268745	0.00618113
0	0.00671862		0.000806235	0.00591239		0	0.00671862		0.000268745	0.00644988
0	0.00698737		0.000806235	0.00618113		0	0.00698737		0.000268745	0.00671862
0.000268745	0.00698737		0.000806235	0.00644988		0	0.00725611		0.000268745	0.00698737
0.000268745	0.00725611		0.000806235	0.00671862		0.000268745	0.00725611		0.000268745	0.00725611
0.000268745	0.00752486		0.000806235	0.00698737		0.000268745	0.00752486		0.000268745	0.00752486
0.000268745	0.0077936		0.00107498	0.00698737		0.000268745	0.0077936		0.000268745	0.0077936
0.000268745	0.00806235		0.00107498	0.00725611		0.000268745	0.00806235		0.000268745	0.00806235
0.000268745	0.00833109		0.00107498	0.00752486		0.000268745	0.00833109		0.000268745	0.00833109
0.000268745	0.00859984		0.00107498	0.0077936		0.000268745	0.00859984		0.000268745	0.00859984
0.000268745	0.00886858		0.00107498	0.00806235		0.000268745	0.00886858		0.000268745	0.00886858
0.000268745	0.00913733		0.00134372	0.00806235		0.000268745	0.00913733		0.000268745	0.00913733
0.000268745	0.00940607		0.00161247	0.00806235		0.000268745	0.00940607		0.000268745	0.00940607
0.000268745	0.00967482		0.00161247	0.00833109		0.000268745	0.00967482		0.000268745	0.00967482
0.000268745	0.00994356		0.00161247	0.00859984		0.000268745	0.00994356		0.00053749	0.00967482
0.000268745	0.0102123		0.00161247	0.00886858		0.000268745	0.0102123		0.00053749	0.00994356
0.000268745	0.0104811		0.00161247	0.00913733		0.000268745	0.0104811		0.00053749	0.0102123
0.000268745	0.0107498		0.00161247	0.00940607		0.000268745	0.0107498		0.00053749	0.0104811
0.000268745	0.0110185		0.00161247	0.00967482		0.000268745	0.0110185		0.00053749	0.0107498
0.000268745	0.0112873		0.00161247	0.00994356		0.000268745	0.0112873		0.00053749	0.0110185
0.000268745	0.011556		0.00161247	0.0102123		0.000268745	0.011556		0.00053749	0.0112873
0.000268745	0.0118248		0.00161247	0.0104811		0.000268745	0.0118248		0.00053749	0.011556
0.000268745	0.0120935		0.00161247	0.0107498		0.000268745	0.0120935		0.00053749	0.0118248
0.00053749	0.0120935		0.00161247	0.0110185		0.000268745	0.0123623		0.00053749	0.0120935
0.00053749	0.0123623		0.00161247	0.0112873		0.000268745	0.012631		0.00053749	0.0123623
0.00053749	0.012631		0.00161247	0.011556		0.000268745	0.0128998		0.00053749	0.012631
0.00053749	0.0128998		0.00161247	0.0118248		0.000268745	0.0131685		0.00053749	0.0128998
0.000806235	0.0128998		0.00161247	0.0120935		0.000268745	0.0134372		0.00053749	0.0131685
0.000806235	0.0131685		0.00161247	0.0123623		0.000268745	0.013706		0.00053749	0.0134372
0.000806235	0.0134372		0.00161247	0.012631		0.000268745	0.0139747		0.00053749	0.013706
0.000806235	0.013706		0.00188121	0.012631		0.000268745	0.0142435		0.00053749	0.0139747
0.000806235	0.0139747		0.00188121	0.0128998		0.000268745	0.0145122		0.00053749	0.0142435
0.000806235	0.0142435		0.00214996	0.0128998		0.000268745	0.014781		0.00053749	0.0145122
0.000806235	0.0145122		0.00214996	0.0131685		0.000268745	0.0150497		0.00053749	0.014781
0.000806235	0.014781		0.0024187	0.0131685		0.000268745	0.0153185		0.00053749	0.0150497
0.000806235	0.0150497		0.0024187	0.0134372		0.000268745	0.0155872		0.00053749	0.0153185
0.000806235	0.0153185		0.0024187	0.013706		0.000268745	0.015856		0.00053749	0.0155872
0.000806235	0.0155872		0.0024187	0.0139747		0.000268745	0.0161247		0.00053749	0.015856
0.000806235	0.015856		0.00268745	0.0139747		0.000268745	0.0163934		0.00053749	0.0161247
0.000806235	0.0161247		0.00268745	0.0142435		0.000268745	0.0166622		0.000806235	0.0161247
0.000806235	0.0163934		0.00268745	0.0145122		0.000268745	0.0169309		0.000806235	0.0163934
0.00107498	0.0163934		0.00268745	0.014781		0.00053749	0.0169309		0.000806235	0.0166622
0.00107498	0.0166622		0.00295619	0.014781		0.00053749	0.0171997		0.00107498	0.0166622
0.00107498	0.0169309		0.00295619	0.0150497		0.00053749	0.0174684		0.00107498	0.0169309
0.00107498	0.0171997		0.00295619	0.0153185		0.00053749	0.0177372		0.00107498	0.0171997
0.00107498	0.0174684		0.00295619	0.0155872		0.00053749	0.0180059		0.00107498	0.0174684
0.00107498	0.0177372		0.00322494	0.0155872		0.00053749	0.0182747		0.00107498	0.0177372
0.00107498	0.0180059		0.00322494	0.015856		0.00053749	0.0185434		0.00107498	0.0180059
0.00107498	0.0182747		0.00349368	0.015856		0.00053749	0.0188121		0.00107498	0.0182747
0.00107498	0.0185434		0.00349368	0.0161247		0.00053749	0.0190809		0.00107498	0.0185434
0.00107498	0.0188121		0.00349368	0.0163934		0.00053749	0.0193496		0.00107498	0.0188121
0.00107498	0.0190809		0.00349368	0.0166622		0.00053749	0.0196184		0.00107498	0.0190809
0.00107498	0.0193496		0.00349368	0.0169309		0.00053749	0.0198871		0.00107498	0.0193496
0.00134372	0.0193496		0.00349368	0.0171997		0.00053749	0.0201559		0.00107498	0.0196184
0.00134372	0.0196184		0.00349368	0.0174684		0.00053749	0.0204246		0.00107498	0.0198871
0.00134372	0.0198871		0.00349368	0.0177372		0.00053749	0.0206934		0.00107498	0.0201559
0.00134372	0.0201559		0.00349368	0.0180059		0.00053749	0.0209621		0.00107498	0.0204246
0.00134372	0.0204246		0.00349368	0.0182747		0.00053749	0.0212309		0.00107498	0.0206934
0.00134372	0.0206934		0.00349368	0.0185434		0.00053749	0.0214996		0.00107498	0.0209621
0.00134372	0.0209621		0.00349368	0.0188121		0.000806235	0.0214996		0.00107498	0.0212309
0.00134372	0.0212309		0.00349368	0.0190809		0.000806235	0.0217683		0.00107498	0.0214996
0.00134372	0.0214996		0.00349368	0.0193496		0.000806235	0.0220371		0.00107498	0.0217683
0.00134372	0.0217683		0.00349368	0.0196184		0.000806235	0.0223058		0.00107498	0.0220371
0.00134372	0.0220371		0.00349368	0.0198871		0.000806235	0.0225746		0.00107498	0.0223058
0.00161247	0.0220371		0.00349368	0.0201559		0.000806235	0.0228433		0.00107498	0.0225746
0.00161247	0.0223058		0.00349368	0.0204246		0.000806235	0.0231121		0.00107498	0.0228433
0.00188121	0.0223058		0.00349368	0.0206934		0.000806235	0.0233808		0.00107498	0.0231121
0.00214996	0.0223058		0.00349368	0.0209621		0.000806235	0.0236496		0.00107498	0.0233808
0.00214996	0.0225746		0.00349368	0.0212309		0.000806235	0.0239183		0.00107498	0.0236496
0.00214996	0.0228433		0.00349368	0.0214996		0.000806235	0.024187		0.00107498	0.0239183
0.00214996	0.0231121		0.00349368	0.0217683		0.000806235	0.0244558		0.00107498	0.024187
0.00214996	0.0233808		0.00349368	0.0220371		0.000806235	0.0247245		0.00107498	0.0244558
0.00214996	0.0236496		0.00349368	0.0223058		0.000806235	0.0249933		0.00107498	0.0247245
0.00214996	0.0239183		0.00349368	0.0225746		0.000806235	0.025262		0.00107498	0.0249933
0.00214996	0.024187		0.00349368	0.0228433		0.000806235	0.0255308		0.00107498	0.025262
0.00214996	0.0244558		0.00349368	0.0231121		0.000806235	0.0257995		0.00107498	0.0255308
0.0024187	0.0244558		0.00349368	0.0233808		0.000806235	0.0260683		0.00107498	0.0257995
0.0024187	0.0247245		0.00349368	0.0236496		0.000806235	0.026337		0.00107498	0.0260683
0.0024187	0.0249933		0.00349368	0.0239183		0.000806235	0.0266058		0.00107498	0.026337
0.0024187	0.025262		0.00349368	0.024187		0.00107498	0.0266058		0.00107498	0.0266058
0.0024187	0.0255308		0.00349368	0.0244558		0.00107498	0.0268745		0.00107498	0.0268745
0.00268745	0.0255308		0.00349368	0.0247245		0.00107498	0.0271432		0.00107498	0.0271432
0.00268745	0.0257995		0.00349368	0.0249933		0.00107498	0.027412		0.00107498	0.027412
0.00268745	0.0260683		0.00349368	0.025262		0.00107498	0.0276807		0.00107498	0.0276807
0.00268745	0.026337		0.00349368	0.0255308		0.00107498	0.0279495		0.00107498	0.0279495
0.00295619	0.026337		0.00349368	0.0257995		0.00107498	0.0282182		0.00107498	0.0282182
0.00295619	0.0266058		0.00349368	0.0260683		0.00107498	0.028487		0.00107498	0.028487
0.00295619	0.0268745		0.00349368	0.026337		0.00107498	0.0287557		0.00107498	0.0287557
0.00295619	0.0271432		0.00376243	0.026337		0.00107498	0.0290245		0.00107498	0.0290245
0.00295619	0.027412		0.00376243	0.0266058		0.00107498	0.0292932		0.00107498	0.0292932
0.00295619	0.0276807		0.00376243	0.0268745		0.00107498	0.0295619		0.00107498	0.0295619
0.00295619	0.0279495		0.00376243	0.0271432		0.00107498	0.0298307		0.00107498	0.0298307
0.00295619	0.0282182		0.00376243	0.027412		0.00107498	0.0300994		0.00107498	0.0300994
0.00295619	0.028487		0.00376243	0.0276807		0.00107498	0.0303682		0.00107498	0.0303682
0.00295619	0.0287557		0.00376243	0.0279495		0.00107498	0.0306369		0.00107498	0.0306369
0.00295619	0.0290245		0.00376243	0.0282182		0.00107498	0.0309057		0.00107498	0.0309057
0.00295619	0.0292932		0.00376243	0.028487		0.00107498	0.0311744		0.00107498	0.0311744
0.00295619	0.0295619		0.00376243	0.0287557		0.00107498	0.0314432		0.00107498	0.0314432
0.00295619	0.0298307		0.00376243	0.0290245		0.00107498	0.0317119		0.00107498	0.0317119
0.00295619	0.0300994		0.00376243	0.0292932		0.00107498	0.0319807		0.00107498	0.0319807
0.00295619	0.0303682		0.00376243	0.0295619		0.00107498	0.0322494		0.00107498	0.0322494
0.00295619	0.0306369		0.00403117	0.0295619		0.00107498	0.0325181		0.00107498	0.0325181
0.00295619	0.0309057		0.00403117	0.0298307		0.00107498	0.0327869		0.00107498	0.0327869
0.00295619	0.0311744		0.00403117	0.0300994		0.00107498	0.0330556		0.00107498	0.0330556
0.00295619	0.0314432		0.00403117	0.0303682		0.00107498	0.0333244		0.00107498	0.0333244
0.00295619	0.0317119		0.00403117	0.0306369		0.00107498	0.0335931		0.00107498	0.0335931
0.00295619	0.0319807		0.00403117	0.0309057		0.00107498	0.0338619		0.00107498	0.0338619
0.00295619	0.0322494		0.00403117	0.0311744		0.00107498	0.0341306		0.00107498	0.0341306
0.00295619	0.0325181		0.00429992	0.0311744		0.00107498	0.0343994		0.00107498	0.0343994
0.00295619	0.0327869		0.00429992	0.0314432		0.00107498	0.0346681		0.00107498	0.0346681
0.00295619	0.0330556		0.00429992	0.0317119		0.00107498	0.0349368		0.00107498	0.0349368
0.00295619	0.0333244		0.00429992	0.0319807		0.00107498	0.0352056		0.00107498	0.0352056
0.00322494	0.0333244		0.00429992	0.0322494		0.00107498	0.0354743		0.00107498	0.0354743
0.00322494	0.0335931		0.00429992	0.0325181		0.00107498	0.0357431		0.00107498	0.0357431
0.00322494	0.0338619		0.00429992	0.0327869		0.00107498	0.0360118		0.00107498	0.0360118
0.00322494	0.0341306		0.00429992	0.0330556		0.00107498	0.0362806		0.00107498	0.0362806
0.00322494	0.0343994		0.00429992	0.0333244		0.00107498	0.0365493		0.00107498	0.0365493
0.00322494	0.0346681		0.00429992	0.0335931		0.00107498	0.0368181		0.00107498	0.0368181
0.00322494	0.0349368		0.00429992	0.0338619		0.00107498	0.0370868		0.00107498	0.0370868
0.00322494	0.0352056		0.00429992	0.0341306		0.00107498	0.0373555		0.00107498	0.0373555
0.00322494	0.0354743		0.00429992	0.0343994		0.00107498	0.0376243		0.00107498	0.0376243
0.00322494	0.0357431		0.00429992	0.0346681		0.00107498	0.037893		0.00107498	0.037893
0.00322494	0.0360118		0.00429992	0.0349368		0.00107498	0.0381618		0.00107498	0.0381618
0.00322494	0.0362806		0.00429992	0.0352056		0.00107498	0.0384305		0.00134372	0.0381618
0.00322494	0.0365493		0.00429992	0.0354743		0.00107498	0.0386993		0.00134372	0.0384305
0.00322494	0.0368181		0.00429992	0.0357431		0.00107498	0.038968		0.00161247	0.0384305
0.00322494	0.0370868		0.00429992	0.0360118		0.00107498	0.0392368		0.00161247	0.0386993
0.00322494	0.0373555		0.00429992	0.0362806		0.00134372	0.0392368		0.00188121	0.0386993
0.00322494	0.0376243		0.00429992	0.0365493		0.00134372	0.0395055		0.00214996	0.0386993
0.00349368	0.0376243		0.00456866	0.0365493		0.00134372	0.0397743		0.00214996	0.038968
0.00349368	0.037893		0.00456866	0.0368181		0.00134372	0.040043		0.00214996	0.0392368
0.00349368	0.0381618		0.00456866	0.0370868		0.00134372	0.0403117		0.00214996	0.0395055
0.00349368	0.0384305		0.00483741	0.0370868		0.00134372	0.0405805		0.00214996	0.0397743
0.00349368	0.0386993		0.00483741	0.0373555		0.00134372	0.0408492		0.0024187	0.0397743
0.00349368	0.038968		0.00510615	0.0373555		0.00134372	0.041118		0.0024187	0.040043
0.00376243	0.038968		0.00510615	0.0376243		0.00134372	0.0413867		0.00268745	0.040043
0.00376243	0.0392368		0.00510615	0.037893		0.00134372	0.0416555		0.00268745	0.0403117
0.00376243	0.0395055		0.00510615	0.0381618		0.00134372	0.0419242		0.00268745	0.0405805
0.00376243	0.0397743		0.00510615	0.0384305		0.00134372	0.042193		0.00268745	0.0408492
0.00376243	0.040043		0.0053749	0.0384305		0.00134372	0.0424617		0.00268745	0.041118
0.00376243	0.0403117		0.0053749	0.0386993		0.00134372	0.0427304		0.00268745	0.0413867
0.00376243	0.0405805		0.00564364	0.0386993		0.00134372	0.0429992		0.00268745	0.0416555
0.00376243	0.0408492		0.00564364	0.038968		0.00161247	0.0429992		0.00268745	0.0419242
0.00376243	0.041118		0.00564364	0.0392368		0.00161247	0.0432679		0.00268745	0.042193
0.00376243	0.0413867		0.00564364	0.0395055		0.00161247	0.0435367		0.00268745	0.0424617
0.00376243	0.0416555		0.00564364	0.0397743		0.00161247	0.0438054		0.00268745	0.0427304
0.00376243	0.0419242		0.00564364	0.040043		0.00161247	0.0440742		0.00268745	0.0429992
0.00376243	0.042193		0.00564364	0.0403117		0.00161247	0.0443429		0.00268745	0.0432679
0.00376243	0.0424617		0.00564364	0.0405805		0.00188121	0.0443429		0.00268745	0.0435367
0.00376243	0.0427304		0.00564364	0.0408492		0.00214996	0.0443429		0.00268745	0.0438054
0.00376243	0.0429992		0.00564364	0.041118		0.00214996	0.0446117		0.00268745	0.0440742
0.00376243	0.0432679		0.00564364	0.0413867		0.00214996	0.0448804		0.00268745	0.0443429
0.00376243	0.0435367		0.00591239	0.0413867		0.00214996	0.0451492		0.00295619	0.0443429
0.00376243	0.0438054		0.00591239	0.0416555		0.00214996	0.0454179		0.00295619	0.0446117
0.00376243	0.0440742		0.00618113	0.0416555		0.0024187	0.0454179		0.00295619	0.0448804
0.00403117	0.0440742		0.00644988	0.0416555		0.0024187	0.0456866		0.00295619	0.0451492
0.00403117	0.0443429		0.00644988	0.0419242		0.00268745	0.0456866		0.00295619	0.0454179
0.00403117	0.0446117		0.00644988	0.042193		0.00268745	0.0459554		0.00295619	0.0456866
0.00403117	0.0448804		0.00644988	0.0424617		0.00268745	0.0462241		0.00322494	0.0456866
0.00403117	0.0451492		0.00644988	0.0427304		0.00268745	0.0464929		0.00322494	0.0459554
0.00403117	0.0454179		0.00644988	0.0429992		0.00268745	0.0467616		0.00322494	0.0462241
0.00403117	0.0456866		0.00644988	0.0432679		0.00295619	0.0467616		0.00322494	0.0464929
0.00403117	0.0459554		0.00644988	0.0435367		0.00295619	0.0470304		0.00349368	0.0464929
0.00403117	0.0462241		0.00644988	0.0438054		0.00322494	0.0470304		0.00349368	0.0467616
0.00429992	0.0462241		0.00644988	0.0440742		0.00322494	0.0472991		0.00376243	0.0467616
0.00429992	0.0464929		0.00644988	0.0443429		0.00322494	0.0475679		0.00376243	0.0470304
0.00429992	0.0467616		0.00644988	0.0446117		0.00322494	0.0478366		0.00376243	0.0472991
0.00429992	0.0470304		0.00644988	0.0448804		0.00322494	0.0481053		0.00376243	0.0475679
0.00429992	0.0472991		0.00644988	0.0451492		0.00322494	0.0483741		0.00376243	0.0478366
0.00429992	0.0475679		0.00644988	0.0454179		0.00322494	0.0486428		0.00376243	0.0481053
0.00429992	0.0478366		0.00644988	0.0456866		0.00322494	0.0489116		0.00376243	0.0483741
0.00456866	0.0478366		0.00671862	0.0456866		0.00322494	0.0491803		0.00376243	0.0486428
0.00456866	0.0481053		0.00671862	0.0459554		0.00322494	0.0494491		0.00376243	0.0489116
0.00456866	0.0483741		0.00671862	0.0462241		0.00322494	0.0497178		0.00376243	0.0491803
0.00456866	0.0486428		0.00671862	0.0464929		0.00322494	0.0499866		0.00376243	0.0494491
0.00456866	0.0489116		0.00671862	0.0467616		0.00322494	0.0502553		0.00376243	0.0497178
0.00456866	0.0491803		0.00671862	0.0470304		0.00322494	0.0505241		0.00376243	0.0499866
0.00456866	0.0494491		0.00671862	0.0472991		0.00322494	0.0507928		0.00376243	0.0502553
0.00456866	0.0497178		0.00671862	0.0475679		0.00322494	0.0510615		0.00376243	0.0505241
0.00456866	0.0499866		0.00671862	0.0478366		0.00322494	0.0513303		0.00376243	0.0507928
0.00483741	0.0499866		0.00671862	0.0481053		0.00349368	0.0513303		0.00376243	0.0510615
0.00483741	0.0502553		0.00671862	0.0483741		0.00349368	0.051599		0.00376243	0.0513303
0.00483741	0.0505241		0.00671862	0.0486428		0.00376243	0.051599		0.00376243	0.051599
0.00483741	0.0507928		0.00671862	0.0489116		0.00376243	0.0518678		0.00403117	0.051599
0.00483741	0.0510615		0.00671862	0.0491803		0.00376243	0.0521365		0.00429992	0.051599
0.00510615	0.0510615		0.00671862	0.0494491		0.00376243	0.0524053		0.00429992	0.0518678
0.0053749	0.0510615		0.00671862	0.0497178		0.00403117	0.0524053		0.00429992	0.0521365
0.0053749	0.0513303		0.00671862	0.0499866		0.00403117	0.052674		0.00429992	0.0524053
0.0053749	0.051599		0.00671862	0.0502553		0.00403117	0.0529428		0.00456866	0.0524053
0.00564364	0.051599		0.00671862	0.0505241		0.00403117	0.0532115		0.00456866	0.052674
0.00564364	0.0518678		0.00671862	0.0507928		0.00403117	0.0534802		0.00456866	0.0529428
0.00564364	0.0521365		0.00671862	0.0510615		0.00429992	0.0534802		0.00456866	0.0532115
0.00564364	0.0524053		0.00671862	0.0513303		0.00429992	0.053749		0.00456866	0.0534802
0.00564364	0.052674		0.00671862	0.051599		0.00429992	0.0540177		0.00456866	0.053749
0.00564364	0.0529428		0.00671862	0.0518678		0.00429992	0.0542865		0.00456866	0.0540177
0.00591239	0.0529428		0.00671862	0.0521365		0.00429992	0.0545552		0.00456866	0.0542865
0.00591239	0.0532115		0.00671862	0.0524053		0.00429992	0.054824		0.00483741	0.0542865
0.00591239	0.0534802		0.00698737	0.0524053		0.00429992	0.0550927		0.00483741	0.0545552
0.00591239	0.053749		0.00725611	0.0524053		0.00429992	0.0553615		0.00483741	0.054824
0.00591239	0.0540177		0.00725611	0.052674		0.00429992	0.0556302		0.00483741	0.0550927
0.00591239	0.0542865		0.00725611	0.0529428		0.00429992	0.055899		0.00483741	0.0553615
0.00618113	0.0542865		0.00725611	0.0532115		0.00429992	0.0561677		0.00483741	0.0556302
0.00618113	0.0545552		0.00725611	0.0534802		0.00456866	0.0561677		0.00510615	0.0556302
0.00618113	0.054824		0.00725611	0.053749		0.00456866	0.0564364		0.00510615	0.055899
0.00618113	0.0550927		0.00725611	0.0540177		0.00483741	0.0564364		0.00510615	0.0561677
0.00618113	0.0553615		0.00725611	0.0542865		0.00483741	0.0567052		0.0053749	0.0561677
0.00618113	0.0556302		0.00725611	0.0545552		0.00483741	0.0569739		0.0053749	0.0564364
0.00618113	0.055899		0.00725611	0.054824		0.00483741	0.0572427		0.0053749	0.0567052
0.00618113	0.0561677		0.00725611	0.0550927		0.00483741	0.0575114		0.0053749	0.0569739
0.00618113	0.0564364		0.00725611	0.0553615		0.00483741	0.0577802		0.0053749	0.0572427
0.00618113	0.0567052		0.00725611	0.0556302		0.00483741	0.0580489		0.0053749	0.0575114
0.00644988	0.0567052		0.00725611	0.055899		0.00483741	0.0583177		0.0053749	0.0577802
0.00644988	0.0569739		0.00725611	0.0561677		0.00483741	0.0585864		0.0053749	0.0580489
0.00644988	0.0572427		0.00752486	0.0561677		0.00483741	0.0588551		0.0053749	0.0583177
0.00644988	0.0575114		0.0077936	0.0561677		0.00483741	0.0591239		0.0053749	0.0585864
0.00644988	0.0577802		0.0077936	0.0564364		0.00483741	0.0593926		0.00564364	0.0585864
0.00644988	0.0580489		0.0077936	0.0567052		0.00510615	0.0593926		0.00564364	0.0588551
0.00644988	0.0583177		0.0077936	0.0569739		0.00510615	0.0596614		0.00591239	0.0588551
0.00644988	0.0585864		0.0077936	0.0572427		0.00510615	0.0599301		0.00591239	0.0591239
0.00644988	0.0588551		0.00806235	0.0572427		0.00510615	0.0601989		0.00591239	0.0593926
0.00644988	0.0591239		0.00806235	0.0575114		0.0053749	0.0601989		0.00591239	0.0596614
0.00644988	0.0593926		0.00806235	0.0577802		0.0053749	0.0604676		0.00618113	0.0596614
0.00644988	0.0596614		0.00806235	0.0580489		0.0053749	0.0607364		0.00618113	0.0599301
0.00644988	0.0599301		0.00806235	0.0583177		0.0053749	0.0610051		0.00618113	0.0601989
0.00644988	0.0601989		0.00833109	0.0583177		0.0053749	0.0612739		0.00618113	0.0604676
0.00644988	0.0604676		0.00859984	0.0583177		0.0053749	0.0615426		0.00618113	0.0607364
0.00644988	0.0607364		0.00886858	0.0583177		0.0053749	0.0618113		0.00644988	0.0607364
0.00671862	0.0607364		0.00886858	0.0585864		0.0053749	0.0620801		0.00644988	0.0610051
0.00698737	0.0607364		0.00886858	0.0588551		0.00564364	0.0620801		0.00671862	0.0610051
0.00698737	0.0610051		0.00886858	0.0591239		0.00564364	0.0623488		0.00671862	0.0612739
0.00698737	0.0612739		0.00886858	0.0593926		0.00564364	0.0626176		0.00671862	0.0615426
0.00698737	0.0615426		0.00886858	0.0596614		0.00564364	0.0628863		0.00671862	0.0618113
0.00725611	0.0615426		0.00886858	0.0599301		0.00564364	0.0631551		0.00671862	0.0620801
0.00725611	0.0618113		0.00886858	0.0601989		0.00564364	0.0634238		0.00671862	0.0623488
0.00725611	0.0620801		0.00886858	0.0604676		0.00564364	0.0636926		0.00671862	0.0626176
0.00725611	0.0623488		0.00886858	0.0607364		0.00564364	0.0639613		0.00671862	0.0628863
0.00725611	0.0626176		0.00886858	0.0610051		0.00564364	0.06423		0.00671862	0.0631551
0.00725611	0.0628863		0.00913733	0.0610051		0.00564364	0.0644988		0.00671862	0.0634238
0.00725611	0.0631551		0.00913733	0.0612739		0.00564364	0.0647675		0.00671862	0.0636926
0.00725611	0.0634238		0.00913733	0.0615426		0.00564364	0.0650363		0.00671862	0.0639613
0.00725611	0.0636926		0.00913733	0.0618113		0.00564364	0.065305		0.00671862	0.06423
0.00725611	0.0639613		0.00913733	0.0620801		0.00564364	0.0655738		0.00671862	0.0644988
0.00725611	0.06423		0.00913733	0.0623488		0.00564364	0.0658425		0.00671862	0.0647675
0.00725611	0.0644988		0.00913733	0.0626176		0.00564364	0.0661113		0.00671862	0.0650363
0.00725611	0.0647675		0.00913733	0.0628863		0.00564364	0.06638		0.00671862	0.065305
0.00752486	0.0647675		0.00913733	0.0631551		0.00564364	0.0666488		0.00671862	0.0655738
0.00752486	0.0650363		0.00913733	0.0634238		0.00564364	0.0669175		0.00671862	0.0658425
0.00752486	0.065305		0.00913733	0.0636926		0.00564364	0.0671862		0.00671862	0.0661113
0.00752486	0.0655738		0.00913733	0.0639613		0.00564364	0.067455		0.00671862	0.06638
0.00752486	0.0658425		0.00913733	0.06423		0.00564364	0.0677237		0.00671862	0.0666488
0.0077936	0.0658425		0.00940607	0.06423		0.00564364	0.0679925		0.00698737	0.0666488
0.0077936	0.0661113		0.00940607	0.0644988		0.00564364	0.0682612		0.00698737	0.0669175
0.0077936	0.06638		0.00940607	0.0647675		0.00564364	0.06853		0.00698737	0.0671862
0.0077936	0.0666488		0.00940607	0.0650363		0.00564364	0.0687987		0.00725611	0.0671862
0.0077936	0.0669175		0.00940607	0.065305		0.00564364	0.0690675		0.00725611	0.067455
0.0077936	0.0671862		0.00940607	0.0655738		0.00564364	0.0693362		0.00725611	0.0677237
0.0077936	0.067455		0.00940607	0.0658425		0.00591239	0.0693362		0.00725611	0.0679925
0.0077936	0.0677237		0.00940607	0.0661113		0.00591239	0.0696049		0.00725611	0.0682612
0.0077936	0.0679925		0.00940607	0.06638		0.00591239	0.0698737		0.00752486	0.0682612
0.0077936	0.0682612		0.00967482	0.06638		0.00591239	0.0701424		0.00752486	0.06853
0.0077936	0.06853		0.00994356	0.06638		0.00591239	0.0704112		0.00752486	0.0687987
0.00806235	0.06853		0.00994356	0.0666488		0.00591239	0.0706799		0.00752486	0.0690675
0.00806235	0.0687987		0.00994356	0.0669175		0.00591239	0.0709487		0.00752486	0.0693362
0.00806235	0.0690675		0.00994356	0.0671862		0.00591239	0.0712174		0.00752486	0.0696049
0.00806235	0.0693362		0.0102123	0.0671862		0.00591239	0.0714862		0.00752486	0.0698737
0.00833109	0.0693362		0.0102123	0.067455		0.00591239	0.0717549		0.0077936	0.0698737
0.00833109	0.0696049		0.0102123	0.0677237		0.00591239	0.0720236		0.0077936	0.0701424
0.00833109	0.0698737		0.0102123	0.0679925		0.00591239	0.0722924		0.0077936	0.0704112
0.00833109	0.0701424		0.0102123	0.0682612		0.00591239	0.0725611		0.00806235	0.0704112
0.00833109	0.0704112		0.0102123	0.06853		0.00591239	0.0728299		0.00806235	0.0706799
0.00833109	0.0706799		0.0102123	0.0687987		0.00591239	0.0730986		0.00806235	0.0709487
0.00833109	0.0709487		0.0104811	0.0687987		0.00618113	0.0730986		0.00806235	0.0712174
0.00833109	0.0712174		0.0104811	0.0690675		0.00644988	0.0730986		0.00806235	0.0714862
0.00833109	0.0714862		0.0104811	0.0693362		0.00644988	0.0733674		0.00806235	0.0717549
0.00833109	0.0717549		0.0104811	0.0696049		0.00671862	0.0733674		0.00833109	0.0717549
0.00833109	0.0720236		0.0104811	0.0698737		0.00671862	0.0736361		0.00833109	0.0720236
0.00833109	0.0722924		0.0104811	0.0701424		0.00671862	0.0739049		0.00833109	0.0722924
0.00833109	0.0725611		0.0104811	0.0704112		0.00671862	0.0741736		0.00833109	0.0725611
0.00833109	0.0728299		0.0104811	0.0706799		0.00698737	0.0741736		0.00859984	0.0725611
0.00833109	0.0730986		0.0107498	0.0706799		0.00698737	0.0744424		0.00886858	0.0725611
0.00833109	0.0733674		0.0107498	0.0709487		0.00698737	0.0747111		0.00886858	0.0728299
0.00833109	0.0736361		0.0107498	0.0712174		0.00698737	0.0749798		0.00913733	0.0728299
0.00833109	0.0739049		0.0107498	0.0714862		0.00698737	0.0752486		0.00913733	0.0730986
0.00833109	0.0741736		0.0107498	0.0717549		0.00698737	0.0755173		0.00940607	0.0730986
0.00833109	0.0744424		0.0107498	0.0720236		0.00698737	0.0757861		0.00940607	0.0733674
0.00833109	0.0747111		0.0110185	0.0720236		0.00698737	0.0760548		0.00940607	0.0736361
0.00833109	0.0749798		0.0110185	0.0722924		0.00698737	0.0763236		0.00940607	0.0739049
0.00833109	0.0752486		0.0112873	0.0722924		0.00698737	0.0765923		0.00967482	0.0739049
0.00833109	0.0755173		0.0112873	0.0725611		0.00698737	0.0768611		0.00967482	0.0741736
0.00833109	0.0757861		0.0112873	0.0728299		0.00698737	0.0771298		0.00967482	0.0744424
0.00833109	0.0760548		0.0112873	0.0730986		0.00698737	0.0773985		0.00967482	0.0747111
0.00833109	0.0763236		0.0112873	0.0733674		0.00698737	0.0776673		0.00967482	0.0749798
0.00833109	0.0765923		0.0112873	0.0736361		0.00698737	0.077936		0.00994356	0.0749798
0.00833109	0.0768611		0.011556	0.0736361		0.00698737	0.0782048		0.00994356	0.0752486
0.00859984	0.0768611		0.011556	0.0739049		0.00698737	0.0784735		0.0102123	0.0752486
0.00886858	0.0768611		0.011556	0.0741736		0.00698737	0.0787423		0.0102123	0.0755173
0.00886858	0.0771298		0.011556	0.0744424		0.00725611	0.0787423		0.0102123	0.0757861
0.00913733	0.0771298		0.011556	0.0747111		0.00752486	0.0787423		0.0102123	0.0760548
0.00913733	0.0773985		0.011556	0.0749798		0.00752486	0.079011		0.0102123	0.0763236
0.00913733	0.0776673		0.011556	0.0752486		0.00752486	0.0792798		0.0102123	0.0765923
0.00913733	0.077936		0.011556	0.0755173		0.00752486	0.0795485		0.0104811	0.0765923
0.00913733	0.0782048		0.011556	0.0757861		0.00752486	0.0798173		0.0107498	0.0765923
0.00913733	0.0784735		0.011556	0.0760548		0.00752486	0.080086		0.0107498	0.0768611
0.00913733	0.0787423		0.011556	0.0763236		0.00752486	0.0803547		0.0107498	0.0771298
0.00913733	0.079011		0.0118248	0.0763236		0.00752486	0.0806235		0.0107498	0.0773985
0.00913733	0.0792798		0.0120935	0.0763236		0.00752486	0.0808922		0.0110185	0.0773985
0.00913733	0.0795485		0.0120935	0.0765923		0.00752486	0.081161		0.0110185	0.0776673
0.00913733	0.0798173		0.0120935	0.0768611		0.00752486	0.0814297		0.0110185	0.077936
0.00913733	0.080086		0.0120935	0.0771298		0.00752486	0.0816985		0.0110185	0.0782048
0.00913733	0.0803547		0.0120935	0.0773985		0.00752486	0.0819672		0.0110185	0.0784735
0.00913733	0.0806235		0.0120935	0.0776673		0.00752486	0.082236		0.0110185	0.0787423
0.00913733	0.0808922		0.0123623	0.0776673		0.00752486	0.0825047		0.0110185	0.079011
0.00940607	0.0808922		0.0123623	0.077936		0.00752486	0.0827734		0.0110185	0.0792798
0.00940607	0.081161		0.0123623	0.0782048		0.0077936	0.0827734		0.0110185	0.0795485
0.00940607	0.0814297		0.012631	0.0782048		0.0077936	0.0830422		0.0110185	0.0798173
0.00940607	0.0816985		0.0128998	0.0782048		0.0077936	0.0833109		0.0110185	0.080086
0.00940607	0.0819672		0.0128998	0.0784735		0.0077936	0.0835797		0.0110185	0.0803547
0.00940607	0.082236		0.0128998	0.0787423		0.0077936	0.0838484		0.0110185	0.0806235
0.00940607	0.0825047		0.0128998	0.079011		0.0077936	0.0841172		0.0110185	0.0808922
0.00940607	0.0827734		0.0128998	0.0792798		0.0077936	0.0843859		0.0110185	0.081161
0.00940607	0.0830422		0.0128998	0.0795485		0.0077936	0.0846547		0.0110185	0.0814297
0.00940607	0.0833109		0.0131685	0.0795485		0.0077936	0.0849234		0.0110185	0.0816985
0.00940607	0.0835797		0.0131685	0.0798173		0.0077936	0.0851922		0.0110185	0.0819672
0.00940607	0.0838484		0.0131685	0.080086		0.0077936	0.0854609		0.0110185	0.082236
0.00940607	0.0841172		0.0131685	0.0803547		0.0077936	0.0857296		0.0110185	0.0825047
0.00940607	0.0843859		0.0131685	0.0806235		0.0077936	0.0859984		0.0110185	0.0827734
0.00940607	0.0846547		0.0131685	0.0808922		0.0077936	0.0862671		0.0112873	0.0827734
0.00940607	0.0849234		0.0131685	0.081161		0.0077936	0.0865359		0.0112873	0.0830422
0.00940607	0.0851922		0.0131685	0.0814297		0.0077936	0.0868046		0.0112873	0.0833109
0.00940607	0.0854609		0.0134372	0.0814297		0.0077936	0.0870734		0.0112873	0.0835797
0.00940607	0.0857296		0.0134372	0.0816985		0.0077936	0.0873421		0.011556	0.0835797
0.00940607	0.0859984		0.013706	0.0816985		0.0077936	0.0876109		0.011556	0.0838484
0.00940607	0.0862671		0.013706	0.0819672		0.0077936	0.0878796		0.011556	0.0841172
0.00940607	0.0865359		0.013706	0.082236		0.0077936	0.0881483		0.011556	0.0843859
0.00940607	0.0868046		0.013706	0.0825047		0.0077936	0.0884171		0.011556	0.0846547
0.00940607	0.0870734		0.013706	0.0827734		0.0077936	0.0886858		0.0118248	0.0846547
0.00940607	0.0873421		0.013706	0.0830422		0.00806235	0.0886858		0.0118248	0.0849234
0.00940607	0.0876109		0.013706	0.0833109		0.00806235	0.0889546		0.0118248	0.0851922
0.00940607	0.0878796		0.0139747	0.0833109		0.00806235	0.0892233		0.0120935	0.0851922
0.00940607	0.0881483		0.0139747	0.0835797		0.00806235	0.0894921		0.0120935	0.0854609
0.00940607	0.0884171		0.0139747	0.0838484		0.00806235	0.0897608		0.0123623	0.0854609
0.00940607	0.0886858		0.0139747	0.0841172		0.00806235	0.0900296		0.0123623	0.0857296
0.00940607	0.0889546		0.0139747	0.0843859		0.00806235	0.0902983		0.0123623	0.0859984
0.00940607	0.0892233		0.0142435	0.0843859		0.00806235	0.0905671		0.012631	0.0859984
0.00940607	0.0894921		0.0142435	0.0846547		0.00806235	0.0908358		0.012631	0.0862671
0.00940607	0.0897608		0.0142435	0.0849234		0.00806235	0.0911045		0.0128998	0.0862671
0.00940607	0.0900296		0.0145122	0.0849234		0.00806235	0.0913733		0.0128998	0.0865359
0.00967482	0.0900296		0.0145122	0.0851922		0.00806235	0.091642		0.0128998	0.0868046
0.00967482	0.0902983		0.0145122	0.0854609		0.00806235	0.0919108		0.0128998	0.0870734
0.00967482	0.0905671		0.0145122	0.0857296		0.00806235	0.0921795		0.0128998	0.0873421
0.00967482	0.0908358		0.0145122	0.0859984		0.00806235	0.0924483		0.0128998	0.0876109
0.00967482	0.0911045		0.0145122	0.0862671		0.00806235	0.092717		0.0128998	0.0878796
0.00967482	0.0913733		0.0145122	0.0865359		0.00833109	0.092717		0.0131685	0.0878796
0.00967482	0.091642		0.0145122	0.0868046		0.00859984	0.092717		0.0131685	0.0881483
0.00967482	0.0919108		0.0145122	0.0870734		0.00859984	0.0929858		0.0131685	0.0884171
0.00994356	0.0919108		0.0145122	0.0873421		0.00859984	0.0932545		0.0131685	0.0886858
0.00994356	0.0921795		0.014781	0.0873421		0.00859984	0.0935232		0.0131685	0.0889546
0.00994356	0.0924483		0.014781	0.0876109		0.00859984	0.093792		0.0131685	0.0892233
0.00994356	0.092717		0.014781	0.0878796		0.00886858	0.093792		0.0131685	0.0894921
0.00994356	0.0929858		0.014781	0.0881483		0.00886858	0.0940607		0.0131685	0.0897608
0.00994356	0.0932545		0.014781	0.0884171		0.00886858	0.0943295		0.0131685	0.0900296
0.00994356	0.0935232		0.014781	0.0886858		0.00886858	0.0945982		0.0131685	0.0902983
0.00994356	0.093792		0.014781	0.0889546		0.00886858	0.094867		0.0134372	0.0902983
0.00994356	0.0940607		0.014781	0.0892233		0.00886858	0.0951357		0.0134372	0.0905671
0.00994356	0.0943295		0.014781	0.0894921		0.00913733	0.0951357		0.0134372	0.0908358
0.00994356	0.0945982		0.014781	0.0897608		0.00913733	0.0954045		0.0134372	0.0911045
0.00994356	0.094867		0.014781	0.0900296		0.00940607	0.0954045		0.0134372	0.0913733
0.00994356	0.0951357		0.014781	0.0902983		0.00940607	0.0956732		0.0134372	0.091642
0.00994356	0.0954045		0.014781	0.0905671		0.00940607	0.095942		0.0134372	0.0919108
0.0102123	0.0954045		0.014781	0.0908358		0.00967482	0.095942		0.0134372	0.0921795
0.0102123	0.0956732		0.014781	0.0911045		0.00967482	0.0962107		0.0134372	0.0924483
0.0102123	0.095942		0.014781	0.0913733		0.00967482	0.0964794		0.0134372	0.092717
0.0104811	0.095942		0.014781	0.091642		0.00967482	0.0967482		0.0134372	0.0929858
0.0104811	0.0962107		0.014781	0.0919108		0.00967482	0.0970169		0.013706	0.0929858
0.0104811	0.0964794		0.014781	0.0921795		0.00967482	0.0972857		0.013706	0.0932545
0.0104811	0.0967482		0.014781	0.0924483		0.00967482	0.0975544		0.013706	0.0935232
0.0104811	0.0970169		0.014781	0.092717		0.00967482	0.0978232		0.013706	0.093792
0.0104811	0.0972857		0.0150497	0.092717		0.00967482	0.0980919		0.013706	0.0940607
0.0104811	0.0975544		0.0153185	0.092717		0.00967482	0.0983607		0.013706	0.0943295
0.0104811	0.0978232		0.0153185	0.0929858		0.00967482	0.0986294		0.013706	0.0945982
0.0104811	0.0980919		0.0153185	0.0932545		0.00994356	0.0986294		0.013706	0.094867
0.0104811	0.0983607		0.0155872	0.0932545		0.00994356	0.0988981		0.013706	0.0951357
0.0104811	0.0986294		0.015856	0.0932545		0.00994356	0.0991669		0.0139747	0.0951357
0.0104811	0.0988981		0.015856	0.0935232		0.00994356	0.0994356		0.0139747	0.0954045
0.0104811	0.0991669		0.015856	0.093792		0.00994356	0.0997044		0.0139747	0.0956732
0.0104811	0.0994356		0.015856	0.0940607		0.00994356	0.0999731		0.0139747	0.095942
0.0104811	0.0997044		0.015856	0.0943295		0.00994356	0.100242		0.0139747	0.0962107
0.0104811	0.0999731		0.0161247	0.0943295		0.00994356	0.100511		0.0139747	0.0964794
0.0104811	0.100242		0.0161247	0.0945982		0.00994356	0.100779		0.0139747	0.0967482
0.0104811	0.100511		0.0161247	0.094867		0.0102123	0.100779		0.0139747	0.0970169
0.0104811	0.100779		0.0161247	0.0951357		0.0102123	0.101048		0.0139747	0.0972857
0.0104811	0.101048		0.0161247	0.0954045		0.0102123	0.101317		0.0139747	0.0975544
0.0104811	0.101317		0.0161247	0.0956732		0.0102123	0.101586		0.0139747	0.0978232
0.0104811	0.101586		0.0163934	0.0956732		0.0102123	0.101854		0.0139747	0.0980919
0.0104811	0.101854		0.0163934	0.095942		0.0102123	0.102123		0.0139747	0.0983607
0.0104811	0.102123		0.0163934	0.0962107		0.0102123	0.102392		0.0139747	0.0986294
0.0104811	0.102392		0.0163934	0.0964794		0.0102123	0.102661		0.0139747	0.0988981
0.0104811	0.102661		0.0163934	0.0967482		0.0102123	0.102929		0.0139747	0.0991669
0.0104811	0.102929		0.0163934	0.0970169		0.0102123	0.103198		0.0139747	0.0994356
0.0104811	0.103198		0.0163934	0.0972857		0.0102123	0.103467		0.0139747	0.0997044
0.0104811	0.103467		0.0163934	0.0975544		0.0104811	0.103467		0.0142435	0.0997044
0.0104811	0.103736		0.0163934	0.0978232		0.0104811	0.103736		0.0142435	0.0999731
0.0104811	0.104004		0.0163934	0.0980919		0.0104811	0.104004		0.0142435	0.100242
0.0104811	0.104273		0.0163934	0.0983607		0.0104811	0.104273		0.0142435	0.100511
0.0104811	0.104542		0.0166622	0.0983607		0.0107498	0.104273		0.0142435	0.100779
0.0104811	0.104811		0.0169309	0.0983607		0.0107498	0.104542		0.0142435	0.101048
0.0104811	0.105079		0.0169309	0.0986294		0.0107498	0.104811		0.0145122	0.101048
0.0104811	0.105348		0.0169309	0.0988981		0.0107498	0.105079		0.0145122	0.101317
0.0104811	0.105617		0.0169309	0.0991669		0.0107498	0.105348		0.0145122	0.101586
0.0107498	0.105617		0.0169309	0.0994356		0.0107498	0.105617		0.0145122	0.101854
0.0107498	0.105886		0.0169309	0.0997044		0.0107498	0.105886		0.0145122	0.102123
0.0107498	0.106154		0.0169309	0.0999731		0.0107498	0.106154		0.014781	0.102123
0.0107498	0.106423		0.0171997	0.0999731		0.0107498	0.106423		0.014781	0.102392
0.0107498	0.106692		0.0171997	0.100242		0.0107498	0.106692		0.014781	0.102661
0.0110185	0.106692		0.0171997	0.100511		0.0107498	0.10696		0.014781	0.102929
0.0110185	0.10696		0.0171997	0.100779		0.0107498	0.107229		0.014781	0.103198
0.0110185	0.107229		0.0171997	0.101048		0.0107498	0.107498		0.014781	0.103467
0.0110185	0.107498		0.0171997	0.101317		0.0110185	0.107498		0.014781	0.103736
0.0110185	0.107767		0.0171997	0.101586		0.0110185	0.107767		0.014781	0.104004
0.0110185	0.108035		0.0171997	0.101854		0.0112873	0.107767		0.014781	0.104273
0.0110185	0.108304		0.0171997	0.102123		0.0112873	0.108035		0.014781	0.104542
0.0110185	0.108573		0.0171997	0.102392		0.0112873	0.108304		0.014781	0.104811
0.0110185	0.108842		0.0171997	0.102661		0.0112873	0.108573		0.014781	0.105079
0.0110185	0.10911		0.0171997	0.102929		0.0112873	0.108842		0.014781	0.105348
0.0112873	0.10911		0.0171997	0.103198		0.0112873	0.10911		0.0150497	0.105348
0.0112873	0.109379		0.0171997	0.103467		0.011556	0.10911		0.0150497	0.105617
0.0112873	0.109648		0.0171997	0.103736		0.011556	0.109379		0.0150497	0.105886
0.0112873	0.109917		0.0171997	0.104004		0.011556	0.109648		0.0150497	0.106154
0.0112873	0.110185		0.0171997	0.104273		0.011556	0.109917		0.0150497	0.106423
0.011556	0.110185		0.0171997	0.104542		0.011556	0.110185		0.0150497	0.106692
0.011556	0.110454		0.0171997	0.104811		0.011556	0.110454		0.0150497	0.10696
0.011556	0.110723		0.0171997	0.105079		0.011556	0.110723		0.0150497	0.107229
0.011556	0.110992		0.0171997	0.105348		0.0118248	0.110723		0.0150497	0.107498
0.011556	0.11126		0.0171997	0.105617		0.0118248	0.110992		0.0153185	0.107498
0.011556	0.111529		0.0171997	0.105886		0.0118248	0.11126		0.0153185	0.107767
0.011556	0.111798		0.0174684	0.105886		0.0118248	0.111529		0.0153185	0.108035
0.0118248	0.111798		0.0177372	0.105886		0.0118248	0.111798		0.0155872	0.108035
0.0118248	0.112067		0.0177372	0.106154		0.0118248	0.112067		0.0155872	0.108304
0.0120935	0.112067		0.0177372	0.106423		0.0118248	0.112335		0.0155872	0.108573
0.0120935	0.112335		0.0177372	0.106692		0.0118248	0.112604		0.0155872	0.108842
0.0120935	0.112604		0.0177372	0.10696		0.0120935	0.112604		0.0155872	0.10911
0.0123623	0.112604		0.0177372	0.107229		0.0120935	0.112873		0.0155872	0.109379
0.012631	0.112604		0.0177372	0.107498		0.0120935	0.113142		0.0155872	0.109648
0.012631	0.112873		0.0177372	0.107767		0.0120935	0.11341		0.0155872	0.109917
0.012631	0.113142		0.0177372	0.108035		0.0120935	0.113679		0.0155872	0.110185
0.012631	0.11341		0.0180059	0.108035		0.0120935	0.113948		0.0155872	0.110454
0.012631	0.113679		0.0180059	0.108304		0.0120935	0.114217		0.0155872	0.110723
0.012631	0.113948		0.0182747	0.108304		0.0120935	0.114485		0.0155872	0.110992
0.012631	0.114217		0.0182747	0.108573		0.0120935	0.114754		0.0155872	0.11126
0.012631	0.114485		0.0182747	0.108842		0.0120935	0.115023		0.015856	0.11126
0.012631	0.114754		0.0185434	0.108842		0.0120935	0.115292		0.015856	0.111529
0.012631	0.115023		0.0185434	0.10911		0.0120935	0.11556		0.015856	0.111798
0.012631	0.115292		0.0185434	0.109379		0.0120935	0.115829		0.015856	0.112067
0.012631	0.11556		0.0188121	0.109379		0.0120935	0.116098		0.015856	0.112335
0.012631	0.115829		0.0188121	0.109648		0.0120935	0.116367		0.015856	0.112604
0.012631	0.116098		0.0188121	0.109917		0.0120935	0.116635		0.015856	0.112873
0.012631	0.116367		0.0188121	0.110185		0.0120935	0.116904		0.015856	0.113142
0.012631	0.116635		0.0190809	0.110185		0.0120935	0.117173		0.015856	0.11341
0.012631	0.116904		0.0190809	0.110454		0.0123623	0.117173		0.0161247	0.11341
0.012631	0.117173		0.0190809	0.110723		0.0123623	0.117442		0.0161247	0.113679
0.0128998	0.117173		0.0190809	0.110992		0.0123623	0.11771		0.0161247	0.113948
0.0128998	0.117442		0.0190809	0.11126		0.0123623	0.117979		0.0161247	0.114217
0.0128998	0.11771		0.0190809	0.111529		0.0123623	0.118248		0.0161247	0.114485
0.0128998	0.117979		0.0193496	0.111529		0.0123623	0.118517		0.0161247	0.114754
0.0128998	0.118248		0.0193496	0.111798		0.0123623	0.118785		0.0161247	0.115023
0.0128998	0.118517		0.0193496	0.112067		0.0123623	0.119054		0.0161247	0.115292
0.0128998	0.118785		0.0193496	0.112335		0.0123623	0.119323		0.0161247	0.11556
0.0128998	0.119054		0.0193496	0.112604		0.0123623	0.119592		0.0161247	0.115829
0.0128998	0.119323		0.0193496	0.112873		0.0123623	0.11986		0.0163934	0.115829
0.0128998	0.119592		0.0193496	0.113142		0.0123623	0.120129		0.0163934	0.116098
0.0128998	0.11986		0.0193496	0.11341		0.0123623	0.120398		0.0166622	0.116098
0.0128998	0.120129		0.0193496	0.113679		0.0123623	0.120666		0.0166622	0.116367
0.0128998	0.120398		0.0193496	0.113948		0.0123623	0.120935		0.0166622	0.116635
0.0131685	0.120398		0.0196184	0.113948		0.0123623	0.121204		0.0166622	0.116904
0.0131685	0.120666		0.0198871	0.113948		0.012631	0.121204		0.0166622	0.117173
0.0131685	0.120935		0.0198871	0.114217		0.012631	0.121473		0.0166622	0.117442
0.0131685	0.121204		0.0198871	0.114485		0.012631	0.121741		0.0166622	0.11771
0.0131685	0.121473		0.0198871	0.114754		0.012631	0.12201		0.0166622	0.117979
0.0131685	0.121741		0.0198871	0.115023		0.0128998	0.12201		0.0166622	0.118248
0.0131685	0.12201		0.0201559	0.115023		0.0128998	0.122279		0.0166622	0.118517
0.0131685	0.122279		0.0201559	0.115292		0.0128998	0.122548		0.0169309	0.118517
0.0131685	0.122548		0.0201559	0.11556		0.0128998	0.122816		0.0169309	0.118785
0.0131685	0.122816		0.0201559	0.115829		0.0128998	0.123085		0.0169309	0.119054
0.0134372	0.122816		0.0201559	0.116098		0.0131685	0.123085		0.0169309	0.119323
0.0134372	0.123085		0.0201559	0.116367		0.0131685	0.123354		0.0169309	0.119592
0.0134372	0.123354		0.0201559	0.116635		0.0134372	0.123354		0.0171997	0.119592
0.0134372	0.123623		0.0201559	0.116904		0.0134372	0.123623		0.0171997	0.11986
0.0134372	0.123891		0.0201559	0.117173		0.0134372	0.123891		0.0171997	0.120129
0.0134372	0.12416		0.0201559	0.117442		0.0134372	0.12416		0.0171997	0.120398
0.0134372	0.124429		0.0204246	0.117442		0.0134372	0.124429		0.0171997	0.120666
0.0134372	0.124698		0.0206934	0.117442		0.0134372	0.124698		0.0174684	0.120666
0.013706	0.124698		0.0206934	0.11771		0.0134372	0.124966		0.0174684	0.120935
0.013706	0.124966		0.0206934	0.117979		0.0134372	0.125235		0.0174684	0.121204
0.013706	0.125235		0.0206934	0.118248		0.0134372	0.125504		0.0177372	0.121204
0.013706	0.125504		0.0209621	0.118248		0.0134372	0.125773		0.0180059	0.121204
0.013706	0.125773		0.0209621	0.118517		0.0134372	0.126041		0.0180059	0.121473
0.013706	0.126041		0.0209621	0.118785		0.0134372	0.12631		0.0180059	0.121741
0.013706	0.12631		0.0209621	0.119054		0.013706	0.12631		0.0180059	0.12201
0.013706	0.126579		0.0209621	0.119323		0.013706	0.126579		0.0180059	0.122279
0.013706	0.126848		0.0209621	0.119592		0.013706	0.126848		0.0180059	0.122548
0.013706	0.127116		0.0209621	0.11986		0.013706	0.127116		0.0180059	0.122816
0.0139747	0.127116		0.0209621	0.120129		0.0139747	0.127116		0.0180059	0.123085
0.0139747	0.127385		0.0209621	0.120398		0.0139747	0.127385		0.0180059	0.123354
0.0139747	0.127654		0.0212309	0.120398		0.0139747	0.127654		0.0180059	0.123623
0.0139747	0.127923		0.0214996	0.120398		0.0139747	0.127923		0.0182747	0.123623
0.0142435	0.127923		0.0217683	0.120398		0.0142435	0.127923		0.0182747	0.123891
0.0142435	0.128191		0.0220371	0.120398		0.0142435	0.128191		0.0182747	0.12416
0.0145122	0.128191		0.0223058	0.120398		0.0142435	0.12846		0.0182747	0.124429
0.0145122	0.12846		0.0223058	0.120666		0.0142435	0.128729		0.0185434	0.124429
0.0145122	0.128729		0.0223058	0.120935		0.0142435	0.128998		0.0185434	0.124698
0.0145122	0.128998		0.0223058	0.121204		0.0142435	0.129266		0.0188121	0.124698
0.0145122	0.129266		0.0223058	0.121473		0.0142435	0.129535		0.0188121	0.124966
0.0145122	0.129535		0.0223058	0.121741		0.0145122	0.129535		0.0188121	0.125235
0.014781	0.129535		0.0223058	0.12201		0.0145122	0.129804		0.0188121	0.125504
0.014781	0.129804		0.0223058	0.122279		0.0145122	0.130073		0.0190809	0.125504
0.014781	0.130073		0.0223058	0.122548		0.0145122	0.130341		0.0190809	0.125773
0.014781	0.130341		0.0223058	0.122816		0.014781	0.130341		0.0190809	0.126041
0.014781	0.13061		0.0223058	0.123085		0.014781	0.13061		0.0190809	0.12631
0.0150497	0.13061		0.0225746	0.123085		0.014781	0.130879		0.0190809	0.126579
0.0150497	0.130879		0.0225746	0.123354		0.014781	0.131148		0.0190809	0.126848
0.0150497	0.131148		0.0225746	0.123623		0.014781	0.131416		0.0190809	0.127116
0.0150497	0.131416		0.0225746	0.123891		0.014781	0.131685		0.0190809	0.127385
0.0150497	0.131685		0.0228433	0.123891		0.014781	0.131954		0.0193496	0.127385
0.0150497	0.131954		0.0228433	0.12416		0.014781	0.132223		0.0193496	0.127654
0.0153185	0.131954		0.0228433	0.124429		0.014781	0.132491		0.0193496	0.127923
0.0153185	0.132223		0.0231121	0.124429		0.014781	0.13276		0.0193496	0.128191
0.0155872	0.132223		0.0233808	0.124429		0.014781	0.133029		0.0193496	0.12846
0.0155872	0.132491		0.0236496	0.124429		0.014781	0.133298		0.0196184	0.12846
0.0155872	0.13276		0.0236496	0.124698		0.014781	0.133566		0.0196184	0.128729
0.0155872	0.133029		0.0236496	0.124966		0.014781	0.133835		0.0196184	0.128998
0.0155872	0.133298		0.0236496	0.125235		0.0150497	0.133835		0.0196184	0.129266
0.0155872	0.133566		0.0236496	0.125504		0.0150497	0.134104		0.0198871	0.129266
0.0155872	0.133835		0.0239183	0.125504		0.0150497	0.134372		0.0201559	0.129266
0.0155872	0.134104		0.0239183	0.125773		0.0150497	0.134641		0.0201559	0.129535
0.0155872	0.134372		0.0239183	0.126041		0.0150497	0.13491		0.0204246	0.129535
0.0155872	0.134641		0.0239183	0.12631		0.0150497	0.135179		0.0204246	0.129804
0.0155872	0.13491		0.0239183	0.126579		0.0153185	0.135179		0.0204246	0.130073
0.015856	0.13491		0.0239183	0.126848		0.0153185	0.135447		0.0204246	0.130341
0.0161247	0.13491		0.024187	0.126848		0.0153185	0.135716		0.0204246	0.13061
0.0161247	0.135179		0.024187	0.127116		0.0153185	0.135985		0.0204246	0.130879
0.0161247	0.135447		0.024187	0.127385		0.0153185	0.136254		0.0206934	0.130879
0.0163934	0.135447		0.024187	0.127654		0.0153185	0.136522		0.0206934	0.131148
0.0163934	0.135716		0.024187	0.127923		0.0153185	0.136791		0.0206934	0.131416
0.0166622	0.135716		0.024187	0.128191		0.0155872	0.136791		0.0206934	0.131685
0.0169309	0.135716		0.024187	0.12846		0.0155872	0.13706		0.0206934	0.131954
0.0171997	0.135716		0.024187	0.128729		0.0155872	0.137329		0.0206934	0.132223
0.0171997	0.135985		0.024187	0.128998		0.0155872	0.137597		0.0206934	0.132491
0.0174684	0.135985		0.0244558	0.128998		0.0155872	0.137866		0.0206934	0.13276
0.0177372	0.135985		0.0247245	0.128998		0.0155872	0.138135		0.0206934	0.133029
0.0177372	0.136254		0.0247245	0.129266		0.015856	0.138135		0.0206934	0.133298
0.0177372	0.136522		0.0247245	0.129535		0.015856	0.138404		0.0206934	0.133566
0.0177372	0.136791		0.0247245	0.129804		0.015856	0.138672		0.0206934	0.133835
0.0177372	0.13706		0.0247245	0.130073		0.015856	0.138941		0.0206934	0.134104
0.0177372	0.137329		0.0247245	0.130341		0.015856	0.13921		0.0206934	0.134372
0.0177372	0.137597		0.0247245	0.13061		0.015856	0.139479		0.0206934	0.134641
0.0177372	0.137866		0.0247245	0.130879		0.015856	0.139747		0.0206934	0.13491
0.0177372	0.138135		0.0249933	0.130879		0.015856	0.140016		0.0206934	0.135179
0.0177372	0.138404		0.025262	0.130879		0.0161247	0.140016		0.0206934	0.135447
0.0177372	0.138672		0.025262	0.131148		0.0161247	0.140285		0.0209621	0.135447
0.0177372	0.138941		0.025262	0.131416		0.0161247	0.140554		0.0212309	0.135447
0.0177372	0.13921		0.025262	0.131685		0.0161247	0.140822		0.0212309	0.135716
0.0177372	0.139479		0.0255308	0.131685		0.0161247	0.141091		0.0212309	0.135985
0.0177372	0.139747		0.0255308	0.131954		0.0161247	0.14136		0.0212309	0.136254
0.0177372	0.140016		0.0255308	0.132223		0.0161247	0.141629		0.0212309	0.136522
0.0177372	0.140285		0.0255308	0.132491		0.0161247	0.141897		0.0212309	0.136791
0.0177372	0.140554		0.0255308	0.13276		0.0161247	0.142166		0.0212309	0.13706
0.0177372	0.140822		0.0255308	0.133029		0.0161247	0.142435		0.0212309	0.137329
0.0177372	0.141091		0.0257995	0.133029		0.0161247	0.142704		0.0212309	0.137597
0.0177372	0.14136		0.0257995	0.133298		0.0163934	0.142704		0.0212309	0.137866
0.0177372	0.141629		0.0257995	0.133566		0.0166622	0.142704		0.0214996	0.137866
0.0177372	0.141897		0.0257995	0.133835		0.0166622	0.142972		0.0217683	0.137866
0.0180059	0.141897		0.0257995	0.134104		0.0166622	0.143241		0.0220371	0.137866
0.0180059	0.142166		0.0260683	0.134104		0.0166622	0.14351		0.0220371	0.138135
0.0180059	0.142435		0.0260683	0.134372		0.0166622	0.143779		0.0220371	0.138404
0.0180059	0.142704		0.0260683	0.134641		0.0166622	0.144047		0.0220371	0.138672
0.0180059	0.142972		0.0260683	0.13491		0.0166622	0.144316		0.0220371	0.138941
0.0180059	0.143241		0.0260683	0.135179		0.0166622	0.144585		0.0220371	0.13921
0.0180059	0.14351		0.0260683	0.135447		0.0166622	0.144854		0.0220371	0.139479
0.0182747	0.14351		0.0260683	0.135716		0.0166622	0.145122		0.0223058	0.139479
0.0182747	0.143779		0.026337	0.135716		0.0166622	0.145391		0.0223058	0.139747
0.0185434	0.143779		0.026337	0.135985		0.0166622	0.14566		0.0225746	0.139747
0.0185434	0.144047		0.026337	0.136254		0.0166622	0.145929		0.0228433	0.139747
0.0188121	0.144047		0.026337	0.136522		0.0169309	0.145929		0.0228433	0.140016
0.0188121	0.144316		0.026337	0.136791		0.0169309	0.146197		0.0228433	0.140285
0.0188121	0.144585		0.026337	0.13706		0.0169309	0.146466		0.0228433	0.140554
0.0188121	0.144854		0.026337	0.137329		0.0169309	0.146735		0.0228433	0.140822
0.0188121	0.145122		0.026337	0.137597		0.0169309	0.147003		0.0231121	0.140822
0.0188121	0.145391		0.026337	0.137866		0.0169309	0.147272		0.0231121	0.141091
0.0188121	0.14566		0.026337	0.138135		0.0169309	0.147541		0.0231121	0.14136
0.0188121	0.145929		0.026337	0.138404		0.0169309	0.14781		0.0231121	0.141629
0.0188121	0.146197		0.0266058	0.138404		0.0169309	0.148078		0.0231121	0.141897
0.0188121	0.146466		0.0266058	0.138672		0.0171997	0.148078		0.0231121	0.142166
0.0188121	0.146735		0.0266058	0.138941		0.0171997	0.148347		0.0231121	0.142435
0.0190809	0.146735		0.0268745	0.138941		0.0171997	0.148616		0.0231121	0.142704
0.0190809	0.147003		0.0268745	0.13921		0.0171997	0.148885		0.0233808	0.142704
0.0190809	0.147272		0.0268745	0.139479		0.0174684	0.148885		0.0233808	0.142972
0.0190809	0.147541		0.0268745	0.139747		0.0174684	0.149153		0.0233808	0.143241
0.0190809	0.14781		0.0268745	0.140016		0.0174684	0.149422		0.0236496	0.143241
0.0190809	0.148078		0.0271432	0.140016		0.0174684	0.149691		0.0236496	0.14351
0.0190809	0.148347		0.0271432	0.140285		0.0174684	0.14996		0.0236496	0.143779
0.0190809	0.148616		0.027412	0.140285		0.0177372	0.14996		0.0236496	0.144047
0.0190809	0.148885		0.027412	0.140554		0.0177372	0.150228		0.0239183	0.144047
0.0190809	0.149153		0.027412	0.140822		0.0177372	0.150497		0.0239183	0.144316
0.0190809	0.149422		0.027412	0.141091		0.0177372	0.150766		0.024187	0.144316
0.0190809	0.149691		0.027412	0.14136		0.0180059	0.150766		0.0244558	0.144316
0.0190809	0.14996		0.0276807	0.14136		0.0180059	0.151035		0.0244558	0.144585
0.0190809	0.150228		0.0276807	0.141629		0.0180059	0.151303		0.0244558	0.144854
0.0193496	0.150228		0.0276807	0.141897		0.0182747	0.151303		0.0244558	0.145122
0.0193496	0.150497		0.0279495	0.141897		0.0182747	0.151572		0.0244558	0.145391
0.0193496	0.150766		0.0282182	0.141897		0.0182747	0.151841		0.0244558	0.14566
0.0193496	0.151035		0.0282182	0.142166		0.0182747	0.15211		0.0247245	0.14566
0.0193496	0.151303		0.0282182	0.142435		0.0182747	0.152378		0.0247245	0.145929
0.0193496	0.151572		0.0282182	0.142704		0.0185434	0.152378		0.0247245	0.146197
0.0193496	0.151841		0.0282182	0.142972		0.0185434	0.152647		0.0247245	0.146466
0.0193496	0.15211		0.0282182	0.143241		0.0188121	0.152647		0.0247245	0.146735
0.0193496	0.152378		0.0282182	0.14351		0.0188121	0.152916		0.0249933	0.146735
0.0193496	0.152647		0.028487	0.14351		0.0188121	0.153185		0.0249933	0.147003
0.0193496	0.152916		0.028487	0.143779		0.0188121	0.153453		0.0249933	0.147272
0.0196184	0.152916		0.028487	0.144047		0.0188121	0.153722		0.0249933	0.147541
0.0196184	0.153185		0.028487	0.144316		0.0188121	0.153991		0.0249933	0.14781
0.0196184	0.153453		0.028487	0.144585		0.0190809	0.153991		0.0249933	0.148078
0.0196184	0.153722		0.028487	0.144854		0.0190809	0.15426		0.0249933	0.148347
0.0196184	0.153991		0.0287557	0.144854		0.0190809	0.154528		0.025262	0.148347
0.0196184	0.15426		0.0287557	0.145122		0.0190809	0.154797		0.025262	0.148616
0.0196184	0.154528		0.0287557	0.145391		0.0190809	0.155066		0.025262	0.148885
0.0196184	0.154797		0.0287557	0.14566		0.0190809	0.155335		0.025262	0.149153
0.0196184	0.155066		0.0287557	0.145929		0.0190809	0.155603		0.0255308	0.149153
0.0198871	0.155066		0.0290245	0.145929		0.0190809	0.155872		0.0255308	0.149422
0.0198871	0.155335		0.0292932	0.145929		0.0193496	0.155872		0.0255308	0.149691
0.0198871	0.155603		0.0292932	0.146197		0.0193496	0.156141		0.0255308	0.14996
0.0198871	0.155872		0.0292932	0.146466		0.0193496	0.15641		0.0255308	0.150228
0.0198871	0.156141		0.0292932	0.146735		0.0193496	0.156678		0.0255308	0.150497
0.0198871	0.15641		0.0292932	0.147003		0.0193496	0.156947		0.0255308	0.150766
0.0198871	0.156678		0.0292932	0.147272		0.0196184	0.156947		0.0255308	0.151035
0.0198871	0.156947		0.0292932	0.147541		0.0198871	0.156947		0.0257995	0.151035
0.0198871	0.157216		0.0292932	0.14781		0.0198871	0.157216		0.0257995	0.151303
0.0198871	0.157485		0.0295619	0.14781		0.0201559	0.157216		0.0257995	0.151572
0.0198871	0.157753		0.0295619	0.148078		0.0204246	0.157216		0.0257995	0.151841
0.0198871	0.158022		0.0298307	0.148078		0.0204246	0.157485		0.0260683	0.151841
0.0198871	0.158291		0.0298307	0.148347		0.0206934	0.157485		0.0260683	0.15211
0.0198871	0.15856		0.0300994	0.148347		0.0206934	0.157753		0.026337	0.15211
0.0198871	0.158828		0.0300994	0.148616		0.0206934	0.158022		0.0266058	0.15211
0.0198871	0.159097		0.0300994	0.148885		0.0209621	0.158022		0.0268745	0.15211
0.0198871	0.159366		0.0300994	0.149153		0.0209621	0.158291		0.0268745	0.152378
0.0198871	0.159635		0.0303682	0.149153		0.0212309	0.158291		0.0271432	0.152378
0.0201559	0.159635		0.0303682	0.149422		0.0212309	0.15856		0.0271432	0.152647
0.0201559	0.159903		0.0303682	0.149691		0.0212309	0.158828		0.027412	0.152647
0.0201559	0.160172		0.0303682	0.14996		0.0212309	0.159097		0.0276807	0.152647
0.0201559	0.160441		0.0303682	0.150228		0.0212309	0.159366		0.0279495	0.152647
0.0204246	0.160441		0.0303682	0.150497		0.0212309	0.159635		0.0279495	0.152916
0.0204246	0.160709		0.0303682	0.150766		0.0212309	0.159903		0.0282182	0.152916
0.0204246	0.160978		0.0303682	0.151035		0.0214996	0.159903		0.028487	0.152916
0.0204246	0.161247		0.0303682	0.151303		0.0214996	0.160172		0.028487	0.153185
0.0204246	0.161516		0.0303682	0.151572		0.0214996	0.160441		0.028487	0.153453
0.0204246	0.161784		0.0303682	0.151841		0.0214996	0.160709		0.028487	0.153722
0.0204246	0.162053		0.0306369	0.151841		0.0214996	0.160978		0.028487	0.153991
0.0206934	0.162053		0.0306369	0.15211		0.0214996	0.161247		0.028487	0.15426
0.0206934	0.162322		0.0306369	0.152378		0.0214996	0.161516		0.028487	0.154528
0.0206934	0.162591		0.0306369	0.152647		0.0217683	0.161516		0.028487	0.154797
0.0206934	0.162859		0.0306369	0.152916		0.0217683	0.161784		0.028487	0.155066
0.0206934	0.163128		0.0306369	0.153185		0.0217683	0.162053		0.028487	0.155335
0.0209621	0.163128		0.0306369	0.153453		0.0217683	0.162322		0.028487	0.155603
0.0209621	0.163397		0.0309057	0.153453		0.0217683	0.162591		0.028487	0.155872
0.0212309	0.163397		0.0309057	0.153722		0.0217683	0.162859		0.028487	0.156141
0.0212309	0.163666		0.0311744	0.153722		0.0217683	0.163128		0.028487	0.15641
0.0212309	0.163934		0.0311744	0.153991		0.0217683	0.163397		0.028487	0.156678
0.0212309	0.164203		0.0311744	0.15426		0.0220371	0.163397		0.028487	0.156947
0.0212309	0.164472		0.0311744	0.154528		0.0220371	0.163666		0.028487	0.157216
0.0214996	0.164472		0.0311744	0.154797		0.0223058	0.163666		0.028487	0.157485
0.0214996	0.164741		0.0311744	0.155066		0.0223058	0.163934		0.028487	0.157753
0.0217683	0.164741		0.0314432	0.155066		0.0223058	0.164203		0.028487	0.158022
0.0217683	0.165009		0.0314432	0.155335		0.0223058	0.164472		0.028487	0.158291
0.0217683	0.165278		0.0314432	0.155603		0.0223058	0.164741		0.028487	0.15856
0.0217683	0.165547		0.0314432	0.155872		0.0223058	0.165009		0.028487	0.158828
0.0217683	0.165816		0.0314432	0.156141		0.0223058	0.165278		0.028487	0.159097
0.0217683	0.166084		0.0314432	0.15641		0.0223058	0.165547		0.0287557	0.159097
0.0217683	0.166353		0.0314432	0.156678		0.0223058	0.165816		0.0287557	0.159366
0.0217683	0.166622		0.0317119	0.156678		0.0223058	0.166084		0.0287557	0.159635
0.0217683	0.166891		0.0317119	0.156947		0.0223058	0.166353		0.0287557	0.159903
0.0217683	0.167159		0.0317119	0.157216		0.0225746	0.166353		0.0287557	0.160172
0.0220371	0.167159		0.0317119	0.157485		0.0225746	0.166622		0.0287557	0.160441
0.0220371	0.167428		0.0319807	0.157485		0.0225746	0.166891		0.0287557	0.160709
0.0220371	0.167697		0.0319807	0.157753		0.0225746	0.167159		0.0287557	0.160978
0.0220371	0.167966		0.0319807	0.158022		0.0225746	0.167428		0.0287557	0.161247
0.0220371	0.168234		0.0322494	0.158022		0.0225746	0.167697		0.0290245	0.161247
0.0220371	0.168503		0.0322494	0.158291		0.0228433	0.167697		0.0290245	0.161516
0.0220371	0.168772		0.0322494	0.15856		0.0228433	0.167966		0.0290245	0.161784
0.0220371	0.169041		0.0325181	0.15856		0.0231121	0.167966		0.0290245	0.162053
0.0220371	0.169309		0.0325181	0.158828		0.0231121	0.168234		0.0290245	0.162322
0.0220371	0.169578		0.0325181	0.159097		0.0231121	0.168503		0.0290245	0.162591
0.0220371	0.169847		0.0325181	0.159366		0.0231121	0.168772		0.0290245	0.162859
0.0220371	0.170116		0.0327869	0.159366		0.0231121	0.169041		0.0290245	0.163128
0.0220371	0.170384		0.0327869	0.159635		0.0231121	0.169309		0.0292932	0.163128
0.0220371	0.170653		0.0330556	0.159635		0.0231121	0.169578		0.0292932	0.163397
0.0223058	0.170653		0.0330556	0.159903		0.0231121	0.169847		0.0292932	0.163666
0.0223058	0.170922		0.0330556	0.160172		0.0231121	0.170116		0.0295619	0.163666
0.0223058	0.171191		0.0330556	0.160441		0.0231121	0.170384		0.0295619	0.163934
0.0223058	0.171459		0.0333244	0.160441		0.0231121	0.170653		0.0295619	0.164203
0.0223058	0.171728		0.0333244	0.160709		0.0231121	0.170922		0.0298307	0.164203
0.0223058	0.171997		0.0333244	0.160978		0.0233808	0.170922		0.0298307	0.164472
0.0225746	0.171997		0.0333244	0.161247		0.0233808	0.171191		0.0298307	0.164741
0.0225746	0.172266		0.0335931	0.161247		0.0233808	0.171459		0.0300994	0.164741
0.0225746	0.172534		0.0335931	0.161516		0.0236496	0.171459		0.0303682	0.164741
0.0225746	0.172803		0.0338619	0.161516		0.0239183	0.171459		0.0303682	0.165009
0.0225746	0.173072		0.0338619	0.161784		0.024187	0.171459		0.0306369	0.165009
0.0225746	0.17334		0.0338619	0.162053		0.0244558	0.171459		0.0306369	0.165278
0.0225746	0.173609		0.0338619	0.162322		0.0244558	0.171728		0.0309057	0.165278
0.0225746	0.173878		0.0341306	0.162322		0.0244558	0.171997		0.0309057	0.165547
0.0228433	0.173878		0.0341306	0.162591		0.0244558	0.172266		0.0309057	0.165816
0.0228433	0.174147		0.0341306	0.162859		0.0244558	0.172534		0.0311744	0.165816
0.0231121	0.174147		0.0341306	0.163128		0.0244558	0.172803		0.0311744	0.166084
0.0231121	0.174415		0.0341306	0.163397		0.0244558	0.173072		0.0311744	0.166353
0.0231121	0.174684		0.0341306	0.163666		0.0244558	0.17334		0.0311744	0.166622
0.0231121	0.174953		0.0341306	0.163934		0.0244558	0.173609		0.0314432	0.166622
0.0231121	0.175222		0.0341306	0.164203		0.0244558	0.173878		0.0317119	0.166622
0.0231121	0.17549		0.0341306	0.164472		0.0244558	0.174147		0.0319807	0.166622
0.0233808	0.17549		0.0341306	0.164741		0.0244558	0.174415		0.0319807	0.166891
0.0233808	0.175759		0.0341306	0.165009		0.0244558	0.174684		0.0319807	0.167159
0.0236496	0.175759		0.0343994	0.165009		0.0244558	0.174953		0.0319807	0.167428
0.0236496	0.176028		0.0343994	0.165278		0.0244558	0.175222		0.0319807	0.167697
0.0236496	0.176297		0.0343994	0.165547		0.0244558	0.17549		0.0319807	0.167966
0.0236496	0.176565		0.0343994	0.165816		0.0244558	0.175759		0.0319807	0.168234
0.0236496	0.176834		0.0343994	0.166084		0.0244558	0.176028		0.0319807	0.168503
0.0236496	0.177103		0.0343994	0.166353		0.0247245	0.176028		0.0319807	0.168772
0.0239183	0.177103		0.0346681	0.166353		0.0247245	0.176297		0.0319807	0.169041
0.0239183	0.177372		0.0346681	0.166622		0.0247245	0.176565		0.0319807	0.169309
0.024187	0.177372		0.0346681	0.166891		0.0247245	0.176834		0.0319807	0.169578
0.024187	0.17764		0.0349368	0.166891		0.0249933	0.176834		0.0319807	0.169847
0.0244558	0.17764		0.0349368	0.167159		0.0249933	0.177103		0.0322494	0.169847
0.0244558	0.177909		0.0349368	0.167428		0.0249933	0.177372		0.0322494	0.170116
0.0244558	0.178178		0.0349368	0.167697		0.0249933	0.17764		0.0322494	0.170384
0.0244558	0.178447		0.0349368	0.167966		0.0249933	0.177909		0.0325181	0.170384
0.0244558	0.178715		0.0349368	0.168234		0.025262	0.177909		0.0325181	0.170653
0.0244558	0.178984		0.0352056	0.168234		0.025262	0.178178		0.0327869	0.170653
0.0244558	0.179253		0.0352056	0.168503		0.0255308	0.178178		0.0327869	0.170922
0.0244558	0.179522		0.0352056	0.168772		0.0255308	0.178447		0.0327869	0.171191
0.0244558	0.17979		0.0352056	0.169041		0.0255308	0.178715		0.0327869	0.171459
0.0244558	0.180059		0.0352056	0.169309		0.0255308	0.178984		0.0327869	0.171728
0.0244558	0.180328		0.0352056	0.169578		0.0257995	0.178984		0.0327869	0.171997
0.0244558	0.180597		0.0352056	0.169847		0.0257995	0.179253		0.0327869	0.172266
0.0244558	0.180865		0.0352056	0.170116		0.0257995	0.179522		0.0330556	0.172266
0.0244558	0.181134		0.0354743	0.170116		0.0257995	0.17979		0.0330556	0.172534
0.0247245	0.181134		0.0354743	0.170384		0.0257995	0.180059		0.0330556	0.172803
0.0247245	0.181403		0.0354743	0.170653		0.0257995	0.180328		0.0330556	0.173072
0.0247245	0.181672		0.0357431	0.170653		0.0257995	0.180597		0.0330556	0.17334
0.0249933	0.181672		0.0357431	0.170922		0.0260683	0.180597		0.0330556	0.173609
0.0249933	0.18194		0.0357431	0.171191		0.0260683	0.180865		0.0330556	0.173878
0.0249933	0.182209		0.0357431	0.171459		0.0260683	0.181134		0.0330556	0.174147
0.0249933	0.182478		0.0357431	0.171728		0.0260683	0.181403		0.0330556	0.174415
0.0249933	0.182747		0.0357431	0.171997		0.026337	0.181403		0.0333244	0.174415
0.0249933	0.183015		0.0360118	0.171997		0.0266058	0.181403		0.0333244	0.174684
0.025262	0.183015		0.0360118	0.172266		0.0268745	0.181403		0.0333244	0.174953
0.025262	0.183284		0.0360118	0.172534		0.0271432	0.181403		0.0333244	0.175222
0.0255308	0.183284		0.0360118	0.172803		0.027412	0.181403		0.0335931	0.175222
0.0257995	0.183284		0.0360118	0.173072		0.0276807	0.181403		0.0335931	0.17549
0.0257995	0.183553		0.0360118	0.17334		0.0276807	0.181672		0.0335931	0.175759
0.0257995	0.183822		0.0360118	0.173609		0.0276807	0.18194		0.0338619	0.175759
0.0257995	0.18409		0.0362806	0.173609		0.0276807	0.182209		0.0341306	0.175759
0.0257995	0.184359		0.0365493	0.173609		0.0276807	0.182478		0.0341306	0.176028
0.0260683	0.184359		0.0368181	0.173609		0.0276807	0.182747		0.0341306	0.176297
0.0260683	0.184628		0.0368181	0.173878		0.0276807	0.183015		0.0341306	0.176565
0.0260683	0.184897		0.0368181	0.174147		0.0279495	0.183015		0.0341306	0.176834
0.0260683	0.185165		0.0370868	0.174147		0.0279495	0.183284		0.0341306	0.177103
0.0260683	0.185434		0.0373555	0.174147		0.0279495	0.183553		0.0341306	0.177372
0.0260683	0.185703		0.0376243	0.174147		0.0279495	0.183822		0.0341306	0.17764
0.0260683	0.185972		0.0376243	0.174415		0.0279495	0.18409		0.0341306	0.177909
0.0260683	0.18624		0.037893	0.174415		0.0279495	0.184359		0.0343994	0.177909
0.0260683	0.186509		0.037893	0.174684		0.0279495	0.184628		0.0346681	0.177909
0.0260683	0.186778		0.0381618	0.174684		0.0282182	0.184628		0.0346681	0.178178
0.0260683	0.187046		0.0381618	0.174953		0.0282182	0.184897		0.0346681	0.178447
0.026337	0.187046		0.0381618	0.175222		0.0282182	0.185165		0.0346681	0.178715
0.026337	0.187315		0.0384305	0.175222		0.028487	0.185165		0.0346681	0.178984
0.026337	0.187584		0.0384305	0.17549		0.0287557	0.185165		0.0346681	0.179253
0.026337	0.187853		0.0386993	0.17549		0.0287557	0.185434		0.0349368	0.179253
0.026337	0.188121		0.0386993	0.175759		0.0287557	0.185703		0.0352056	0.179253
0.026337	0.18839		0.0386993	0.176028		0.0287557	0.185972		0.0352056	0.179522
0.026337	0.188659		0.0386993	0.176297		0.0290245	0.185972		0.0352056	0.17979
0.026337	0.188928		0.0386993	0.176565		0.0290245	0.18624		0.0354743	0.17979
0.026337	0.189196		0.038968	0.176565		0.0290245	0.186509		0.0354743	0.180059
0.026337	0.189465		0.0392368	0.176565		0.0290245	0.186778		0.0354743	0.180328
0.026337	0.189734		0.0395055	0.176565		0.0290245	0.187046		0.0354743	0.180597
0.026337	0.190003		0.0395055	0.176834		0.0290245	0.187315		0.0354743	0.180865
0.0266058	0.190003		0.0397743	0.176834		0.0290245	0.187584		0.0354743	0.181134
0.0266058	0.190271		0.0397743	0.177103		0.0290245	0.187853		0.0354743	0.181403
0.0266058	0.19054		0.0397743	0.177372		0.0292932	0.187853		0.0357431	0.181403
0.0268745	0.19054		0.0397743	0.17764		0.0292932	0.188121		0.0357431	0.181672
0.0268745	0.190809		0.0397743	0.177909		0.0292932	0.18839		0.0357431	0.18194
0.0271432	0.190809		0.0397743	0.178178		0.0292932	0.188659		0.0357431	0.182209
0.027412	0.190809		0.0397743	0.178447		0.0295619	0.188659		0.0357431	0.182478
0.027412	0.191078		0.0397743	0.178715		0.0295619	0.188928		0.0357431	0.182747
0.027412	0.191346		0.040043	0.178715		0.0298307	0.188928		0.0357431	0.183015
0.027412	0.191615		0.0403117	0.178715		0.0298307	0.189196		0.0360118	0.183015
0.027412	0.191884		0.0405805	0.178715		0.0298307	0.189465		0.0360118	0.183284
0.027412	0.192153		0.0405805	0.178984		0.0300994	0.189465		0.0360118	0.183553
0.027412	0.192421		0.0405805	0.179253		0.0303682	0.189465		0.0360118	0.183822
0.027412	0.19269		0.0405805	0.179522		0.0303682	0.189734		0.0360118	0.18409
0.0276807	0.19269		0.0405805	0.17979		0.0303682	0.190003		0.0360118	0.184359
0.0276807	0.192959		0.0405805	0.180059		0.0303682	0.190271		0.0360118	0.184628
0.0276807	0.193228		0.0408492	0.180059		0.0303682	0.19054		0.0360118	0.184897
0.0276807	0.193496		0.0408492	0.180328		0.0303682	0.190809		0.0360118	0.185165
0.0276807	0.193765		0.0408492	0.180597		0.0303682	0.191078		0.0362806	0.185165
0.0276807	0.194034		0.041118	0.180597		0.0306369	0.191078		0.0362806	0.185434
0.0276807	0.194303		0.041118	0.180865		0.0306369	0.191346		0.0365493	0.185434
0.0276807	0.194571		0.041118	0.181134		0.0306369	0.191615		0.0368181	0.185434
0.0279495	0.194571		0.0413867	0.181134		0.0306369	0.191884		0.0368181	0.185703
0.0282182	0.194571		0.0413867	0.181403		0.0306369	0.192153		0.0370868	0.185703
0.0282182	0.19484		0.0413867	0.181672		0.0306369	0.192421		0.0370868	0.185972
0.0282182	0.195109		0.0416555	0.181672		0.0309057	0.192421		0.0373555	0.185972
0.0282182	0.195378		0.0416555	0.18194		0.0309057	0.19269		0.0373555	0.18624
0.0282182	0.195646		0.0416555	0.182209		0.0309057	0.192959		0.0373555	0.186509
0.0282182	0.195915		0.0419242	0.182209		0.0309057	0.193228		0.0376243	0.186509
0.0282182	0.196184		0.0419242	0.182478		0.0311744	0.193228		0.037893	0.186509
0.0282182	0.196453		0.0419242	0.182747		0.0311744	0.193496		0.037893	0.186778
0.0282182	0.196721		0.0419242	0.183015		0.0314432	0.193496		0.037893	0.187046
0.0282182	0.19699		0.042193	0.183015		0.0314432	0.193765		0.037893	0.187315
0.028487	0.19699		0.042193	0.183284		0.0317119	0.193765		0.0381618	0.187315
0.028487	0.197259		0.042193	0.183553		0.0317119	0.194034		0.0381618	0.187584
0.0287557	0.197259		0.042193	0.183822		0.0317119	0.194303		0.0381618	0.187853
0.0287557	0.197528		0.042193	0.18409		0.0319807	0.194303		0.0381618	0.188121
0.0290245	0.197528		0.0424617	0.18409		0.0319807	0.194571		0.0381618	0.18839
0.0290245	0.197796		0.0424617	0.184359		0.0322494	0.194571		0.0384305	0.18839
0.0290245	0.198065		0.0424617	0.184628		0.0325181	0.194571		0.0386993	0.18839
0.0290245	0.198334		0.0424617	0.184897		0.0325181	0.19484		0.038968	0.18839
0.0292932	0.198334		0.0427304	0.184897		0.0325181	0.195109		0.038968	0.188659
0.0292932	0.198603		0.0427304	0.185165		0.0325181	0.195378		0.038968	0.188928
0.0295619	0.198603		0.0429992	0.185165		0.0325181	0.195646		0.038968	0.189196
0.0295619	0.198871		0.0429992	0.185434		0.0325181	0.195915		0.038968	0.189465
0.0298307	0.198871		0.0429992	0.185703		0.0327869	0.195915		0.038968	0.189734
0.0298307	0.19914		0.0429992	0.185972		0.0327869	0.196184		0.038968	0.190003
0.0298307	0.199409		0.0429992	0.18624		0.0327869	0.196453		0.0392368	0.190003
0.0298307	0.199678		0.0429992	0.186509		0.0327869	0.196721		0.0395055	0.190003
0.0298307	0.199946		0.0432679	0.186509		0.0327869	0.19699		0.0397743	0.190003
0.0298307	0.200215		0.0432679	0.186778		0.0327869	0.197259		0.0397743	0.190271
0.0298307	0.200484		0.0432679	0.187046		0.0330556	0.197259		0.040043	0.190271
0.0298307	0.200752		0.0432679	0.187315		0.0330556	0.197528		0.040043	0.19054
0.0298307	0.201021		0.0432679	0.187584		0.0330556	0.197796		0.040043	0.190809
0.0298307	0.20129		0.0432679	0.187853		0.0333244	0.197796		0.040043	0.191078
0.0298307	0.201559		0.0432679	0.188121		0.0333244	0.198065		0.040043	0.191346
0.0298307	0.201827		0.0432679	0.18839		0.0333244	0.198334		0.040043	0.191615
0.0298307	0.202096		0.0432679	0.188659		0.0333244	0.198603		0.0403117	0.191615
0.0298307	0.202365		0.0432679	0.188928		0.0333244	0.198871		0.0403117	0.191884
0.0300994	0.202365		0.0432679	0.189196		0.0333244	0.19914		0.0403117	0.192153
0.0300994	0.202634		0.0435367	0.189196		0.0335931	0.19914		0.0403117	0.192421
0.0300994	0.202902		0.0435367	0.189465		0.0338619	0.19914		0.0403117	0.19269
0.0300994	0.203171		0.0435367	0.189734		0.0338619	0.199409		0.0403117	0.192959
0.0300994	0.20344		0.0438054	0.189734		0.0341306	0.199409		0.0403117	0.193228
0.0300994	0.203709		0.0440742	0.189734		0.0341306	0.199678		0.0403117	0.193496
0.0303682	0.203709		0.0440742	0.190003		0.0341306	0.199946		0.0403117	0.193765
0.0303682	0.203977		0.0440742	0.190271		0.0341306	0.200215		0.0405805	0.193765
0.0303682	0.204246		0.0440742	0.19054		0.0343994	0.200215		0.0405805	0.194034
0.0303682	0.204515		0.0443429	0.19054		0.0343994	0.200484		0.0408492	0.194034
0.0303682	0.204784		0.0446117	0.19054		0.0343994	0.200752		0.0408492	0.194303
0.0303682	0.205052		0.0446117	0.190809		0.0343994	0.201021		0.0408492	0.194571
0.0306369	0.205052		0.0448804	0.190809		0.0343994	0.20129		0.0408492	0.19484
0.0306369	0.205321		0.0448804	0.191078		0.0343994	0.201559		0.0408492	0.195109
0.0306369	0.20559		0.0451492	0.191078		0.0346681	0.201559		0.041118	0.195109
0.0306369	0.205859		0.0451492	0.191346		0.0346681	0.201827		0.041118	0.195378
0.0306369	0.206127		0.0454179	0.191346		0.0346681	0.202096		0.0413867	0.195378
0.0306369	0.206396		0.0456866	0.191346		0.0346681	0.202365		0.0416555	0.195378
0.0309057	0.206396		0.0456866	0.191615		0.0349368	0.202365		0.0416555	0.195646
0.0311744	0.206396		0.0456866	0.191884		0.0349368	0.202634		0.0416555	0.195915
0.0311744	0.206665		0.0456866	0.192153		0.0349368	0.202902		0.0416555	0.196184
0.0311744	0.206934		0.0459554	0.192153		0.0349368	0.203171		0.0419242	0.196184
0.0311744	0.207202		0.0462241	0.192153		0.0352056	0.203171		0.0419242	0.196453
0.0311744	0.207471		0.0462241	0.192421		0.0352056	0.20344		0.042193	0.196453
0.0311744	0.20774		0.0462241	0.19269		0.0352056	0.203709		0.042193	0.196721
0.0314432	0.20774		0.0462241	0.192959		0.0352056	0.203977		0.0424617	0.196721
0.0314432	0.208009		0.0462241	0.193228		0.0352056	0.204246		0.0424617	0.19699
0.0317119	0.208009		0.0464929	0.193228		0.0352056	0.204515		0.0424617	0.197259
0.0319807	0.208009		0.0464929	0.193496		0.0352056	0.204784		0.0427304	0.197259
0.0319807	0.208277		0.0464929	0.193765		0.0354743	0.204784		0.0427304	0.197528
0.0322494	0.208277		0.0464929	0.194034		0.0354743	0.205052		0.0427304	0.197796
0.0322494	0.208546		0.0464929	0.194303		0.0354743	0.205321		0.0427304	0.198065
0.0322494	0.208815		0.0464929	0.194571		0.0354743	0.20559		0.0429992	0.198065
0.0325181	0.208815		0.0464929	0.19484		0.0354743	0.205859		0.0429992	0.198334
0.0325181	0.209084		0.0467616	0.19484		0.0354743	0.206127		0.0432679	0.198334
0.0327869	0.209084		0.0467616	0.195109		0.0354743	0.206396		0.0435367	0.198334
0.0327869	0.209352		0.0467616	0.195378		0.0354743	0.206665		0.0438054	0.198334
0.0330556	0.209352		0.0467616	0.195646		0.0357431	0.206665		0.0438054	0.198603
0.0330556	0.209621		0.0470304	0.195646		0.0357431	0.206934		0.0438054	0.198871
0.0330556	0.20989		0.0470304	0.195915		0.0357431	0.207202		0.0438054	0.19914
0.0330556	0.210159		0.0470304	0.196184		0.0360118	0.207202		0.0440742	0.19914
0.0333244	0.210159		0.0472991	0.196184		0.0360118	0.207471		0.0440742	0.199409
0.0333244	0.210427		0.0475679	0.196184		0.0360118	0.20774		0.0443429	0.199409
0.0333244	0.210696		0.0478366	0.196184		0.0362806	0.20774		0.0443429	0.199678
0.0333244	0.210965		0.0481053	0.196184		0.0362806	0.208009		0.0443429	0.199946
0.0333244	0.211234		0.0483741	0.196184		0.0365493	0.208009		0.0446117	0.199946
0.0335931	0.211234		0.0483741	0.196453		0.0365493	0.208277		0.0446117	0.200215
0.0335931	0.211502		0.0486428	0.196453		0.0365493	0.208546		0.0448804	0.200215
0.0335931	0.211771		0.0489116	0.196453		0.0365493	0.208815		0.0448804	0.200484
0.0335931	0.21204		0.0491803	0.196453		0.0365493	0.209084		0.0451492	0.200484
0.0335931	0.212309		0.0491803	0.196721		0.0365493	0.209352		0.0454179	0.200484
0.0335931	0.212577		0.0494491	0.196721		0.0365493	0.209621		0.0456866	0.200484
0.0335931	0.212846		0.0494491	0.19699		0.0365493	0.20989		0.0459554	0.200484
0.0335931	0.213115		0.0494491	0.197259		0.0365493	0.210159		0.0459554	0.200752
0.0335931	0.213383		0.0497178	0.197259		0.0365493	0.210427		0.0459554	0.201021
0.0338619	0.213383		0.0499866	0.197259		0.0365493	0.210696		0.0459554	0.20129
0.0338619	0.213652		0.0499866	0.197528		0.0365493	0.210965		0.0459554	0.201559
0.0338619	0.213921		0.0502553	0.197528		0.0365493	0.211234		0.0459554	0.201827
0.0338619	0.21419		0.0502553	0.197796		0.0368181	0.211234		0.0459554	0.202096
0.0338619	0.214458		0.0502553	0.198065		0.0370868	0.211234		0.0459554	0.202365
0.0338619	0.214727		0.0502553	0.198334		0.0373555	0.211234		0.0459554	0.202634
0.0338619	0.214996		0.0502553	0.198603		0.0376243	0.211234		0.0462241	0.202634
0.0338619	0.215265		0.0505241	0.198603		0.0376243	0.211502		0.0462241	0.202902
0.0338619	0.215533		0.0507928	0.198603		0.0376243	0.211771		0.0462241	0.203171
0.0338619	0.215802		0.0507928	0.198871		0.0376243	0.21204		0.0462241	0.20344
0.0341306	0.215802		0.0507928	0.19914		0.0376243	0.212309		0.0462241	0.203709
0.0341306	0.216071		0.0507928	0.199409		0.037893	0.212309		0.0464929	0.203709
0.0341306	0.21634		0.0507928	0.199678		0.037893	0.212577		0.0464929	0.203977
0.0343994	0.21634		0.0507928	0.199946		0.037893	0.212846		0.0464929	0.204246
0.0343994	0.216608		0.0507928	0.200215		0.037893	0.213115		0.0467616	0.204246
0.0343994	0.216877		0.0507928	0.200484		0.037893	0.213383		0.0467616	0.204515
0.0346681	0.216877		0.0510615	0.200484		0.037893	0.213652		0.0470304	0.204515
0.0349368	0.216877		0.0510615	0.200752		0.037893	0.213921		0.0472991	0.204515
0.0349368	0.217146		0.0510615	0.201021		0.037893	0.21419		0.0475679	0.204515
0.0349368	0.217415		0.0510615	0.20129		0.037893	0.214458		0.0478366	0.204515
0.0349368	0.217683		0.0510615	0.201559		0.0381618	0.214458		0.0481053	0.204515
0.0349368	0.217952		0.0513303	0.201559		0.0381618	0.214727		0.0481053	0.204784
0.0349368	0.218221		0.0513303	0.201827		0.0381618	0.214996		0.0481053	0.205052
0.0349368	0.21849		0.0513303	0.202096		0.0381618	0.215265		0.0483741	0.205052
0.0352056	0.21849		0.051599	0.202096		0.0384305	0.215265		0.0483741	0.205321
0.0352056	0.218758		0.051599	0.202365		0.0386993	0.215265		0.0483741	0.20559
0.0352056	0.219027		0.051599	0.202634		0.038968	0.215265		0.0486428	0.20559
0.0352056	0.219296		0.051599	0.202902		0.038968	0.215533		0.0486428	0.205859
0.0354743	0.219296		0.0518678	0.202902		0.038968	0.215802		0.0486428	0.206127
0.0354743	0.219565		0.0521365	0.202902		0.038968	0.216071		0.0489116	0.206127
0.0354743	0.219833		0.0521365	0.203171		0.038968	0.21634		0.0489116	0.206396
0.0354743	0.220102		0.0524053	0.203171		0.0392368	0.21634		0.0491803	0.206396
0.0354743	0.220371		0.0524053	0.20344		0.0392368	0.216608		0.0494491	0.206396
0.0354743	0.22064		0.0524053	0.203709		0.0392368	0.216877		0.0494491	0.206665
0.0354743	0.220908		0.0524053	0.203977		0.0392368	0.217146		0.0494491	0.206934
0.0357431	0.220908		0.0524053	0.204246		0.0392368	0.217415		0.0497178	0.206934
0.0357431	0.221177		0.0524053	0.204515		0.0392368	0.217683		0.0497178	0.207202
0.0360118	0.221177		0.052674	0.204515		0.0392368	0.217952		0.0497178	0.207471
0.0360118	0.221446		0.052674	0.204784		0.0392368	0.218221		0.0497178	0.20774
0.0360118	0.221715		0.052674	0.205052		0.0395055	0.218221		0.0497178	0.208009
0.0360118	0.221983		0.0529428	0.205052		0.0395055	0.21849		0.0497178	0.208277
0.0360118	0.222252		0.0529428	0.205321		0.0395055	0.218758		0.0497178	0.208546
0.0362806	0.222252		0.0529428	0.20559		0.0395055	0.219027		0.0499866	0.208546
0.0365493	0.222252		0.0529428	0.205859		0.0395055	0.219296		0.0502553	0.208546
0.0365493	0.222521		0.0529428	0.206127		0.0397743	0.219296		0.0505241	0.208546
0.0365493	0.22279		0.0529428	0.206396		0.040043	0.219296		0.0505241	0.208815
0.0365493	0.223058		0.0532115	0.206396		0.0403117	0.219296		0.0505241	0.209084
0.0365493	0.223327		0.0534802	0.206396		0.0403117	0.219565		0.0505241	0.209352
0.0365493	0.223596		0.0534802	0.206665		0.0405805	0.219565		0.0505241	0.209621
0.0365493	0.223865		0.0534802	0.206934		0.0405805	0.219833		0.0505241	0.20989
0.0365493	0.224133		0.0534802	0.207202		0.0405805	0.220102		0.0505241	0.210159
0.0368181	0.224133		0.053749	0.207202		0.0405805	0.220371		0.0505241	0.210427
0.0368181	0.224402		0.053749	0.207471		0.0405805	0.22064		0.0507928	0.210427
0.0368181	0.224671		0.053749	0.20774		0.0405805	0.220908		0.0510615	0.210427
0.0368181	0.22494		0.0540177	0.20774		0.0405805	0.221177		0.0513303	0.210427
0.0368181	0.225208		0.0540177	0.208009		0.0405805	0.221446		0.0513303	0.210696
0.0368181	0.225477		0.0540177	0.208277		0.0408492	0.221446		0.0513303	0.210965
0.0368181	0.225746		0.0540177	0.208546		0.0408492	0.221715		0.0513303	0.211234
0.0368181	0.226015		0.0540177	0.208815		0.0408492	0.221983		0.0513303	0.211502
0.0368181	0.226283		0.0540177	0.209084		0.041118	0.221983		0.051599	0.211502
0.0370868	0.226283		0.0542865	0.209084		0.041118	0.222252		0.051599	0.211771
0.0370868	0.226552		0.0545552	0.209084		0.041118	0.222521		0.0518678	0.211771
0.0370868	0.226821		0.0545552	0.209352		0.041118	0.22279		0.0518678	0.21204
0.0370868	0.227089		0.0545552	0.209621		0.041118	0.223058		0.0518678	0.212309
0.0370868	0.227358		0.0545552	0.20989		0.0413867	0.223058		0.0518678	0.212577
0.0370868	0.227627		0.0545552	0.210159		0.0413867	0.223327		0.0521365	0.212577
0.0370868	0.227896		0.0545552	0.210427		0.0413867	0.223596		0.0521365	0.212846
0.0370868	0.228164		0.0545552	0.210696		0.0413867	0.223865		0.0524053	0.212846
0.0370868	0.228433		0.054824	0.210696		0.0416555	0.223865		0.0524053	0.213115
0.0370868	0.228702		0.054824	0.210965		0.0416555	0.224133		0.0524053	0.213383
0.0373555	0.228702		0.0550927	0.210965		0.0419242	0.224133		0.0524053	0.213652
0.0373555	0.228971		0.0550927	0.211234		0.0419242	0.224402		0.0524053	0.213921
0.0373555	0.229239		0.0553615	0.211234		0.0419242	0.224671		0.0524053	0.21419
0.0373555	0.229508		0.0556302	0.211234		0.0419242	0.22494		0.0524053	0.214458
0.0376243	0.229508		0.0556302	0.211502		0.042193	0.22494		0.0524053	0.214727
0.0376243	0.229777		0.055899	0.211502		0.042193	0.225208		0.0524053	0.214996
0.0376243	0.230046		0.0561677	0.211502		0.042193	0.225477		0.052674	0.214996
0.0376243	0.230314		0.0561677	0.211771		0.042193	0.225746		0.0529428	0.214996
0.0376243	0.230583		0.0561677	0.21204		0.042193	0.226015		0.0532115	0.214996
0.037893	0.230583		0.0561677	0.212309		0.042193	0.226283		0.0532115	0.215265
0.037893	0.230852		0.0564364	0.212309		0.042193	0.226552		0.0532115	0.215533
0.0381618	0.230852		0.0567052	0.212309		0.042193	0.226821		0.0534802	0.215533
0.0381618	0.231121		0.0569739	0.212309		0.0424617	0.226821		0.053749	0.215533
0.0381618	0.231389		0.0569739	0.212577		0.0424617	0.227089		0.053749	0.215802
0.0384305	0.231389		0.0569739	0.212846		0.0424617	0.227358		0.053749	0.216071
0.0384305	0.231658		0.0569739	0.213115		0.0424617	0.227627		0.053749	0.21634
0.0386993	0.231658		0.0569739	0.213383		0.0424617	0.227896		0.053749	0.216608
0.038968	0.231658		0.0572427	0.213383		0.0427304	0.227896		0.053749	0.216877
0.038968	0.231927		0.0572427	0.213652		0.0427304	0.228164		0.0540177	0.216877
0.0392368	0.231927		0.0575114	0.213652		0.0429992	0.228164		0.0540177	0.217146
0.0392368	0.232196		0.0575114	0.213921		0.0429992	0.228433		0.0542865	0.217146
0.0395055	0.232196		0.0575114	0.21419		0.0432679	0.228433		0.0542865	0.217415
0.0395055	0.232464		0.0577802	0.21419		0.0432679	0.228702		0.0542865	0.217683
0.0395055	0.232733		0.0577802	0.214458		0.0435367	0.228702		0.0542865	0.217952
0.0395055	0.233002		0.0577802	0.214727		0.0438054	0.228702		0.0542865	0.218221
0.0395055	0.233271		0.0577802	0.214996		0.0438054	0.228971		0.0542865	0.21849
0.0395055	0.233539		0.0580489	0.214996		0.0438054	0.229239		0.0542865	0.218758
0.0397743	0.233539		0.0580489	0.215265		0.0438054	0.229508		0.0545552	0.218758
0.040043	0.233539		0.0583177	0.215265		0.0438054	0.229777		0.0545552	0.219027
0.040043	0.233808		0.0585864	0.215265		0.0438054	0.230046		0.0545552	0.219296
0.0403117	0.233808		0.0588551	0.215265		0.0438054	0.230314		0.054824	0.219296
0.0403117	0.234077		0.0591239	0.215265		0.0438054	0.230583		0.054824	0.219565
0.0405805	0.234077		0.0591239	0.215533		0.0438054	0.230852		0.0550927	0.219565
0.0405805	0.234346		0.0591239	0.215802		0.0438054	0.231121		0.0550927	0.219833
0.0405805	0.234614		0.0591239	0.216071		0.0440742	0.231121		0.0553615	0.219833
0.0405805	0.234883		0.0593926	0.216071		0.0443429	0.231121		0.0556302	0.219833
0.0405805	0.235152		0.0596614	0.216071		0.0443429	0.231389		0.0556302	0.220102
0.0405805	0.235421		0.0599301	0.216071		0.0443429	0.231658		0.055899	0.220102
0.0408492	0.235421		0.0601989	0.216071		0.0443429	0.231927		0.0561677	0.220102
0.0408492	0.235689		0.0601989	0.21634		0.0443429	0.232196		0.0564364	0.220102
0.041118	0.235689		0.0601989	0.216608		0.0443429	0.232464		0.0567052	0.220102
0.0413867	0.235689		0.0601989	0.216877		0.0446117	0.232464		0.0569739	0.220102
0.0416555	0.235689		0.0601989	0.217146		0.0446117	0.232733		0.0569739	0.220371
0.0416555	0.235958		0.0604676	0.217146		0.0446117	0.233002		0.0572427	0.220371
0.0416555	0.236227		0.0607364	0.217146		0.0448804	0.233002		0.0572427	0.22064
0.0416555	0.236496		0.0607364	0.217415		0.0448804	0.233271		0.0572427	0.220908
0.0416555	0.236764		0.0607364	0.217683		0.0448804	0.233539		0.0575114	0.220908
0.0416555	0.237033		0.0607364	0.217952		0.0451492	0.233539		0.0575114	0.221177
0.0419242	0.237033		0.0607364	0.218221		0.0451492	0.233808		0.0577802	0.221177
0.0419242	0.237302		0.0607364	0.21849		0.0451492	0.234077		0.0580489	0.221177
0.0419242	0.237571		0.0607364	0.218758		0.0451492	0.234346		0.0580489	0.221446
0.042193	0.237571		0.0610051	0.218758		0.0451492	0.234614		0.0583177	0.221446
0.042193	0.237839		0.0610051	0.219027		0.0451492	0.234883		0.0585864	0.221446
0.0424617	0.237839		0.0610051	0.219296		0.0451492	0.235152		0.0585864	0.221715
0.0424617	0.238108		0.0610051	0.219565		0.0451492	0.235421		0.0585864	0.221983
0.0427304	0.238108		0.0612739	0.219565		0.0454179	0.235421		0.0585864	0.222252
0.0427304	0.238377		0.0612739	0.219833		0.0456866	0.235421		0.0585864	0.222521
0.0427304	0.238646		0.0612739	0.220102		0.0459554	0.235421		0.0588551	0.222521
0.0427304	0.238914		0.0615426	0.220102		0.0459554	0.235689		0.0588551	0.22279
0.0427304	0.239183		0.0615426	0.220371		0.0459554	0.235958		0.0588551	0.223058
0.0429992	0.239183		0.0615426	0.22064		0.0459554	0.236227		0.0588551	0.223327
0.0429992	0.239452		0.0618113	0.22064		0.0459554	0.236496		0.0591239	0.223327
0.0432679	0.239452		0.0618113	0.220908		0.0462241	0.236496		0.0591239	0.223596
0.0432679	0.239721		0.0618113	0.221177		0.0462241	0.236764		0.0591239	0.223865
0.0432679	0.239989		0.0618113	0.221446		0.0462241	0.237033		0.0591239	0.224133
0.0435367	0.239989		0.0620801	0.221446		0.0462241	0.237302		0.0591239	0.224402
0.0435367	0.240258		0.0620801	0.221715		0.0462241	0.237571		0.0591239	0.224671
0.0438054	0.240258		0.0620801	0.221983		0.0464929	0.237571		0.0591239	0.22494
0.0438054	0.240527		0.0620801	0.222252		0.0464929	0.237839		0.0591239	0.225208
0.0438054	0.240795		0.0620801	0.222521		0.0464929	0.238108		0.0593926	0.225208
0.0438054	0.241064		0.0623488	0.222521		0.0464929	0.238377		0.0593926	0.225477
0.0438054	0.241333		0.0623488	0.22279		0.0467616	0.238377		0.0596614	0.225477
0.0438054	0.241602		0.0623488	0.223058		0.0467616	0.238646		0.0599301	0.225477
0.0440742	0.241602		0.0623488	0.223327		0.0470304	0.238646		0.0599301	0.225746
0.0443429	0.241602		0.0623488	0.223596		0.0470304	0.238914		0.0601989	0.225746
0.0443429	0.24187		0.0623488	0.223865		0.0470304	0.239183		0.0601989	0.226015
0.0443429	0.242139		0.0623488	0.224133		0.0470304	0.239452		0.0601989	0.226283
0.0443429	0.242408		0.0623488	0.224402		0.0470304	0.239721		0.0601989	0.226552
0.0446117	0.242408		0.0623488	0.224671		0.0470304	0.239989		0.0601989	0.226821
0.0446117	0.242677		0.0626176	0.224671		0.0472991	0.239989		0.0604676	0.226821
0.0446117	0.242945		0.0628863	0.224671		0.0472991	0.240258		0.0607364	0.226821
0.0446117	0.243214		0.0631551	0.224671		0.0472991	0.240527		0.0607364	0.227089
0.0446117	0.243483		0.0634238	0.224671		0.0475679	0.240527		0.0607364	0.227358
0.0446117	0.243752		0.0636926	0.224671		0.0475679	0.240795		0.0610051	0.227358
0.0446117	0.24402		0.0636926	0.22494		0.0475679	0.241064		0.0612739	0.227358
0.0446117	0.244289		0.0636926	0.225208		0.0475679	0.241333		0.0612739	0.227627
0.0446117	0.244558		0.0636926	0.225477		0.0478366	0.241333		0.0612739	0.227896
0.0446117	0.244827		0.0639613	0.225477		0.0478366	0.241602		0.0612739	0.228164
0.0446117	0.245095		0.06423	0.225477		0.0478366	0.24187		0.0612739	0.228433
0.0446117	0.245364		0.0644988	0.225477		0.0478366	0.242139		0.0615426	0.228433
0.0446117	0.245633		0.0647675	0.225477		0.0478366	0.242408		0.0615426	0.228702
0.0446117	0.245902		0.0647675	0.225746		0.0478366	0.242677		0.0615426	0.228971
0.0446117	0.24617		0.0647675	0.226015		0.0478366	0.242945		0.0618113	0.228971
0.0448804	0.24617		0.0650363	0.226015		0.0481053	0.242945		0.0618113	0.229239
0.0448804	0.246439		0.065305	0.226015		0.0483741	0.242945		0.0618113	0.229508
0.0448804	0.246708		0.0655738	0.226015		0.0483741	0.243214		0.0620801	0.229508
0.0451492	0.246708		0.0658425	0.226015		0.0483741	0.243483		0.0623488	0.229508
0.0451492	0.246977		0.0658425	0.226283		0.0483741	0.243752		0.0623488	0.229777
0.0451492	0.247245		0.0661113	0.226283		0.0486428	0.243752		0.0623488	0.230046
0.0451492	0.247514		0.06638	0.226283		0.0489116	0.243752		0.0626176	0.230046
0.0451492	0.247783		0.06638	0.226552		0.0491803	0.243752		0.0626176	0.230314
0.0451492	0.248052		0.06638	0.226821		0.0491803	0.24402		0.0626176	0.230583
0.0451492	0.24832		0.06638	0.227089		0.0494491	0.24402		0.0628863	0.230583
0.0454179	0.24832		0.06638	0.227358		0.0494491	0.244289		0.0628863	0.230852
0.0456866	0.24832		0.06638	0.227627		0.0494491	0.244558		0.0631551	0.230852
0.0459554	0.24832		0.06638	0.227896		0.0494491	0.244827		0.0631551	0.231121
0.0459554	0.248589		0.0666488	0.227896		0.0494491	0.245095		0.0631551	0.231389
0.0459554	0.248858		0.0666488	0.228164		0.0494491	0.245364		0.0634238	0.231389
0.0459554	0.249127		0.0669175	0.228164		0.0494491	0.245633		0.0636926	0.231389
0.0459554	0.249395		0.0669175	0.228433		0.0494491	0.245902		0.0636926	0.231658
0.0459554	0.249664		0.0669175	0.228702		0.0494491	0.24617		0.0636926	0.231927
0.0459554	0.249933		0.0671862	0.228702		0.0497178	0.24617		0.0636926	0.232196
0.0459554	0.250202		0.0671862	0.228971		0.0497178	0.246439		0.0636926	0.232464
0.0462241	0.250202		0.0671862	0.229239		0.0499866	0.246439		0.0636926	0.232733
0.0464929	0.250202		0.067455	0.229239		0.0499866	0.246708		0.0636926	0.233002
0.0464929	0.25047		0.067455	0.229508		0.0502553	0.246708		0.0636926	0.233271
0.0464929	0.250739		0.0677237	0.229508		0.0502553	0.246977		0.0636926	0.233539
0.0467616	0.250739		0.0677237	0.229777		0.0502553	0.247245		0.0639613	0.233539
0.0470304	0.250739		0.0679925	0.229777		0.0502553	0.247514		0.0639613	0.233808
0.0472991	0.250739		0.0679925	0.230046		0.0502553	0.247783		0.06423	0.233808
0.0472991	0.251008		0.0679925	0.230314		0.0505241	0.247783		0.0644988	0.233808
0.0475679	0.251008		0.0679925	0.230583		0.0505241	0.248052		0.0644988	0.234077
0.0478366	0.251008		0.0682612	0.230583		0.0505241	0.24832		0.0647675	0.234077
0.0478366	0.251277		0.06853	0.230583		0.0505241	0.248589		0.0647675	0.234346
0.0478366	0.251545		0.0687987	0.230583		0.0505241	0.248858		0.0647675	0.234614
0.0481053	0.251545		0.0687987	0.230852		0.0505241	0.249127		0.0647675	0.234883
0.0481053	0.251814		0.0687987	0.231121		0.0505241	0.249395		0.0647675	0.235152
0.0481053	0.252083		0.0687987	0.231389		0.0505241	0.249664		0.0647675	0.235421
0.0481053	0.252352		0.0687987	0.231658		0.0507928	0.249664		0.0647675	0.235689
0.0483741	0.252352		0.0687987	0.231927		0.0510615	0.249664		0.0647675	0.235958
0.0483741	0.25262		0.0687987	0.232196		0.0510615	0.249933		0.0650363	0.235958
0.0486428	0.25262		0.0690675	0.232196		0.0510615	0.250202		0.0650363	0.236227
0.0486428	0.252889		0.0690675	0.232464		0.0510615	0.25047		0.065305	0.236227
0.0489116	0.252889		0.0693362	0.232464		0.0513303	0.25047		0.065305	0.236496
0.0489116	0.253158		0.0696049	0.232464		0.0513303	0.250739		0.065305	0.236764
0.0491803	0.253158		0.0698737	0.232464		0.051599	0.250739		0.0655738	0.236764
0.0494491	0.253158		0.0701424	0.232464		0.051599	0.251008		0.0655738	0.237033
0.0497178	0.253158		0.0704112	0.232464		0.051599	0.251277		0.0658425	0.237033
0.0497178	0.253426		0.0706799	0.232464		0.051599	0.251545		0.0658425	0.237302
0.0497178	0.253695		0.0706799	0.232733		0.051599	0.251814		0.0658425	0.237571
0.0497178	0.253964		0.0706799	0.233002		0.051599	0.252083		0.0661113	0.237571
0.0497178	0.254233		0.0709487	0.233002		0.051599	0.252352		0.0661113	0.237839
0.0497178	0.254501		0.0709487	0.233271		0.0518678	0.252352		0.0661113	0.238108
0.0497178	0.25477		0.0709487	0.233539		0.0521365	0.252352		0.06638	0.238108
0.0499866	0.25477		0.0709487	0.233808		0.0521365	0.25262		0.06638	0.238377
0.0499866	0.255039		0.0709487	0.234077		0.0521365	0.252889		0.0666488	0.238377
0.0499866	0.255308		0.0709487	0.234346		0.0521365	0.253158		0.0666488	0.238646
0.0502553	0.255308		0.0712174	0.234346		0.0524053	0.253158		0.0669175	0.238646
0.0502553	0.255576		0.0714862	0.234346		0.0524053	0.253426		0.0669175	0.238914
0.0505241	0.255576		0.0714862	0.234614		0.052674	0.253426		0.0671862	0.238914
0.0505241	0.255845		0.0714862	0.234883		0.052674	0.253695		0.067455	0.238914
0.0507928	0.255845		0.0714862	0.235152		0.052674	0.253964		0.0677237	0.238914
0.0507928	0.256114		0.0714862	0.235421		0.052674	0.254233		0.0679925	0.238914
0.0507928	0.256383		0.0717549	0.235421		0.052674	0.254501		0.0679925	0.239183
0.0507928	0.256651		0.0717549	0.235689		0.052674	0.25477		0.0679925	0.239452
0.0507928	0.25692		0.0720236	0.235689		0.0529428	0.25477		0.0679925	0.239721
0.0507928	0.257189		0.0720236	0.235958		0.0529428	0.255039		0.0679925	0.239989
0.0507928	0.257458		0.0722924	0.235958		0.0529428	0.255308		0.0679925	0.240258
0.0510615	0.257458		0.0722924	0.236227		0.0529428	0.255576		0.0679925	0.240527
0.0510615	0.257726		0.0722924	0.236496		0.0532115	0.255576		0.0682612	0.240527
0.0510615	0.257995		0.0722924	0.236764		0.0532115	0.255845		0.0682612	0.240795
0.0510615	0.258264		0.0722924	0.237033		0.0532115	0.256114		0.0682612	0.241064
0.0510615	0.258533		0.0725611	0.237033		0.0534802	0.256114		0.0682612	0.241333
0.0513303	0.258533		0.0728299	0.237033		0.053749	0.256114		0.06853	0.241333
0.051599	0.258533		0.0730986	0.237033		0.053749	0.256383		0.0687987	0.241333
0.0518678	0.258533		0.0730986	0.237302		0.053749	0.256651		0.0687987	0.241602
0.0518678	0.258801		0.0730986	0.237571		0.053749	0.25692		0.0687987	0.24187
0.0518678	0.25907		0.0733674	0.237571		0.053749	0.257189		0.0690675	0.24187
0.0518678	0.259339		0.0733674	0.237839		0.053749	0.257458		0.0690675	0.242139
0.0518678	0.259608		0.0733674	0.238108		0.0540177	0.257458		0.0693362	0.242139
0.0518678	0.259876		0.0733674	0.238377		0.0540177	0.257726		0.0693362	0.242408
0.0518678	0.260145		0.0733674	0.238646		0.0542865	0.257726		0.0693362	0.242677
0.0521365	0.260145		0.0733674	0.238914		0.0542865	0.257995		0.0693362	0.242945
0.0521365	0.260414		0.0733674	0.239183		0.0545552	0.257995		0.0693362	0.243214
0.0521365	0.260683		0.0733674	0.239452		0.0545552	0.258264		0.0693362	0.243483
0.0521365	0.260951		0.0733674	0.239721		0.0545552	0.258533		0.0693362	0.243752
0.0521365	0.26122		0.0736361	0.239721		0.0545552	0.258801		0.0693362	0.24402
0.0521365	0.261489		0.0736361	0.239989		0.0545552	0.25907		0.0693362	0.244289
0.0524053	0.261489		0.0736361	0.240258		0.0545552	0.259339		0.0696049	0.244289
0.0524053	0.261758		0.0736361	0.240527		0.054824	0.259339		0.0696049	0.244558
0.0524053	0.262026		0.0736361	0.240795		0.054824	0.259608		0.0696049	0.244827
0.0524053	0.262295		0.0739049	0.240795		0.054824	0.259876		0.0698737	0.244827
0.052674	0.262295		0.0739049	0.241064		0.0550927	0.259876		0.0698737	0.245095
0.052674	0.262564		0.0739049	0.241333		0.0550927	0.260145		0.0698737	0.245364
0.052674	0.262833		0.0739049	0.241602		0.0553615	0.260145		0.0701424	0.245364
0.052674	0.263101		0.0739049	0.24187		0.0556302	0.260145		0.0704112	0.245364
0.052674	0.26337		0.0739049	0.242139		0.0556302	0.260414		0.0704112	0.245633
0.052674	0.263639		0.0739049	0.242408		0.055899	0.260414		0.0706799	0.245633
0.0529428	0.263639		0.0739049	0.242677		0.0561677	0.260414		0.0706799	0.245902
0.0529428	0.263908		0.0741736	0.242677		0.0564364	0.260414		0.0709487	0.245902
0.0532115	0.263908		0.0741736	0.242945		0.0567052	0.260414		0.0712174	0.245902
0.0532115	0.264176		0.0744424	0.242945		0.0567052	0.260683		0.0712174	0.24617
0.0532115	0.264445		0.0747111	0.242945		0.0567052	0.260951		0.0714862	0.24617
0.0534802	0.264445		0.0749798	0.242945		0.0567052	0.26122		0.0717549	0.24617
0.053749	0.264445		0.0749798	0.243214		0.0567052	0.261489		0.0720236	0.24617
0.053749	0.264714		0.0752486	0.243214		0.0567052	0.261758		0.0720236	0.246439
0.053749	0.264983		0.0755173	0.243214		0.0567052	0.262026		0.0722924	0.246439
0.0540177	0.264983		0.0755173	0.243483		0.0569739	0.262026		0.0722924	0.246708
0.0540177	0.265251		0.0755173	0.243752		0.0572427	0.262026		0.0725611	0.246708
0.0540177	0.26552		0.0755173	0.24402		0.0575114	0.262026		0.0728299	0.246708
0.0542865	0.26552		0.0755173	0.244289		0.0575114	0.262295		0.0728299	0.246977
0.0545552	0.26552		0.0757861	0.244289		0.0577802	0.262295		0.0728299	0.247245
0.054824	0.26552		0.0760548	0.244289		0.0580489	0.262295		0.0730986	0.247245
0.054824	0.265789		0.0760548	0.244558		0.0580489	0.262564		0.0733674	0.247245
0.054824	0.266058		0.0760548	0.244827		0.0580489	0.262833		0.0733674	0.247514
0.054824	0.266326		0.0763236	0.244827		0.0583177	0.262833		0.0736361	0.247514
0.054824	0.266595		0.0763236	0.245095		0.0583177	0.263101		0.0739049	0.247514
0.054824	0.266864		0.0765923	0.245095		0.0585864	0.263101		0.0739049	0.247783
0.054824	0.267132		0.0765923	0.245364		0.0585864	0.26337		0.0739049	0.248052
0.054824	0.267401		0.0765923	0.245633		0.0585864	0.263639		0.0741736	0.248052
0.0550927	0.267401		0.0768611	0.245633		0.0585864	0.263908		0.0741736	0.24832
0.0553615	0.267401		0.0771298	0.245633		0.0585864	0.264176		0.0741736	0.248589
0.0553615	0.26767		0.0773985	0.245633		0.0585864	0.264445		0.0741736	0.248858
0.0556302	0.26767		0.0773985	0.245902		0.0588551	0.264445		0.0741736	0.249127
0.055899	0.26767		0.0773985	0.24617		0.0591239	0.264445		0.0744424	0.249127
0.055899	0.267939		0.0776673	0.24617		0.0593926	0.264445		0.0747111	0.249127
0.055899	0.268207		0.0776673	0.246439		0.0596614	0.264445		0.0747111	0.249395
0.055899	0.268476		0.0776673	0.246708		0.0599301	0.264445		0.0749798	0.249395
0.0561677	0.268476		0.0776673	0.246977		0.0599301	0.264714		0.0749798	0.249664
0.0561677	0.268745		0.0776673	0.247245		0.0601989	0.264714		0.0749798	0.249933
0.0561677	0.269014		0.077936	0.247245		0.0604676	0.264714		0.0749798	0.250202
0.0564364	0.269014		0.0782048	0.247245		0.0607364	0.264714		0.0749798	0.25047
0.0564364	0.269282		0.0784735	0.247245		0.0607364	0.264983		0.0749798	0.250739
0.0564364	0.269551		0.0784735	0.247514		0.0607364	0.265251		0.0749798	0.251008
0.0567052	0.269551		0.0787423	0.247514		0.0610051	0.265251		0.0752486	0.251008
0.0567052	0.26982		0.0787423	0.247783		0.0612739	0.265251		0.0752486	0.251277
0.0567052	0.270089		0.079011	0.247783		0.0615426	0.265251		0.0755173	0.251277
0.0567052	0.270357		0.079011	0.248052		0.0615426	0.26552		0.0757861	0.251277
0.0567052	0.270626		0.079011	0.24832		0.0618113	0.26552		0.0760548	0.251277
0.0567052	0.270895		0.079011	0.248589		0.0618113	0.265789		0.0763236	0.251277
0.0567052	0.271164		0.079011	0.248858		0.0618113	0.266058		0.0763236	0.251545
0.0567052	0.271432		0.0792798	0.248858		0.0620801	0.266058		0.0765923	0.251545
0.0567052	0.271701		0.0795485	0.248858		0.0620801	0.266326		0.0765923	0.251814
0.0567052	0.27197		0.0798173	0.248858		0.0620801	0.266595		0.0765923	0.252083
0.0567052	0.272239		0.0798173	0.249127		0.0623488	0.266595		0.0765923	0.252352
0.0569739	0.272239		0.080086	0.249127		0.0623488	0.266864		0.0768611	0.252352
0.0569739	0.272507		0.0803547	0.249127		0.0623488	0.267132		0.0768611	0.25262
0.0569739	0.272776		0.0803547	0.249395		0.0623488	0.267401		0.0768611	0.252889
0.0572427	0.272776		0.0803547	0.249664		0.0626176	0.267401		0.0768611	0.253158
0.0572427	0.273045		0.0806235	0.249664		0.0628863	0.267401		0.0771298	0.253158
0.0575114	0.273045		0.0806235	0.249933		0.0628863	0.26767		0.0773985	0.253158
0.0575114	0.273314		0.0806235	0.250202		0.0631551	0.26767		0.0776673	0.253158
0.0575114	0.273582		0.0808922	0.250202		0.0634238	0.26767		0.077936	0.253158
0.0575114	0.273851		0.081161	0.250202		0.0634238	0.267939		0.077936	0.253426
0.0575114	0.27412		0.081161	0.25047		0.0634238	0.268207		0.077936	0.253695
0.0577802	0.27412		0.081161	0.250739		0.0634238	0.268476		0.077936	0.253964
0.0577802	0.274389		0.081161	0.251008		0.0636926	0.268476		0.0782048	0.253964
0.0580489	0.274389		0.0814297	0.251008		0.0636926	0.268745		0.0784735	0.253964
0.0583177	0.274389		0.0814297	0.251277		0.0636926	0.269014		0.0787423	0.253964
0.0583177	0.274657		0.0816985	0.251277		0.0636926	0.269282		0.0787423	0.254233
0.0585864	0.274657		0.0816985	0.251545		0.0639613	0.269282		0.079011	0.254233
0.0588551	0.274657		0.0816985	0.251814		0.0639613	0.269551		0.079011	0.254501
0.0588551	0.274926		0.0819672	0.251814		0.0639613	0.26982		0.079011	0.25477
0.0588551	0.275195		0.0819672	0.252083		0.0639613	0.270089		0.0792798	0.25477
0.0591239	0.275195		0.0819672	0.252352		0.06423	0.270089		0.0792798	0.255039
0.0591239	0.275464		0.082236	0.252352		0.0644988	0.270089		0.0792798	0.255308
0.0593926	0.275464		0.082236	0.25262		0.0647675	0.270089		0.0792798	0.255576
0.0596614	0.275464		0.082236	0.252889		0.0647675	0.270357		0.0795485	0.255576
0.0599301	0.275464		0.082236	0.253158		0.0647675	0.270626		0.0795485	0.255845
0.0599301	0.275732		0.0825047	0.253158		0.0650363	0.270626		0.0795485	0.256114
0.0601989	0.275732		0.0825047	0.253426		0.0650363	0.270895		0.0795485	0.256383
0.0601989	0.276001		0.0825047	0.253695		0.065305	0.270895		0.0795485	0.256651
0.0604676	0.276001		0.0825047	0.253964		0.0655738	0.270895		0.0795485	0.25692
0.0607364	0.276001		0.0827734	0.253964		0.0655738	0.271164		0.0798173	0.25692
0.0610051	0.276001		0.0827734	0.254233		0.0655738	0.271432		0.0798173	0.257189
0.0610051	0.27627		0.0827734	0.254501		0.0658425	0.271432		0.080086	0.257189
0.0610051	0.276539		0.0827734	0.25477		0.0658425	0.271701		0.080086	0.257458
0.0610051	0.276807		0.0827734	0.255039		0.0661113	0.271701		0.080086	0.257726
0.0610051	0.277076		0.0830422	0.255039		0.0661113	0.27197		0.0803547	0.257726
0.0610051	0.277345		0.0830422	0.255308		0.0661113	0.272239		0.0806235	0.257726
0.0612739	0.277345		0.0830422	0.255576		0.0661113	0.272507		0.0808922	0.257726
0.0615426	0.277345		0.0833109	0.255576		0.0661113	0.272776		0.0808922	0.257995
0.0615426	0.277614		0.0835797	0.255576		0.0661113	0.273045		0.081161	0.257995
0.0618113	0.277614		0.0835797	0.255845		0.06638	0.273045		0.081161	0.258264
0.0618113	0.277882		0.0838484	0.255845		0.06638	0.273314		0.081161	0.258533
0.0620801	0.277882		0.0838484	0.256114		0.06638	0.273582		0.081161	0.258801
0.0620801	0.278151		0.0841172	0.256114		0.06638	0.273851		0.0814297	0.258801
0.0620801	0.27842		0.0841172	0.256383		0.0666488	0.273851		0.0814297	0.25907
0.0620801	0.278689		0.0843859	0.256383		0.0669175	0.273851		0.0814297	0.259339
0.0620801	0.278957		0.0846547	0.256383		0.0669175	0.27412		0.0814297	0.259608
0.0623488	0.278957		0.0849234	0.256383		0.0671862	0.27412		0.0816985	0.259608
0.0623488	0.279226		0.0849234	0.256651		0.067455	0.27412		0.0816985	0.259876
0.0623488	0.279495		0.0851922	0.256651		0.067455	0.274389		0.0816985	0.260145
0.0623488	0.279764		0.0851922	0.25692		0.067455	0.274657		0.0816985	0.260414
0.0623488	0.280032		0.0851922	0.257189		0.067455	0.274926		0.0816985	0.260683
0.0626176	0.280032		0.0854609	0.257189		0.0677237	0.274926		0.0816985	0.260951
0.0628863	0.280032		0.0854609	0.257458		0.0677237	0.275195		0.0816985	0.26122
0.0628863	0.280301		0.0854609	0.257726		0.0677237	0.275464		0.0819672	0.26122
0.0631551	0.280301		0.0857296	0.257726		0.0679925	0.275464		0.0819672	0.261489
0.0631551	0.28057		0.0857296	0.257995		0.0682612	0.275464		0.082236	0.261489
0.0631551	0.280838		0.0857296	0.258264		0.06853	0.275464		0.0825047	0.261489
0.0634238	0.280838		0.0857296	0.258533		0.06853	0.275732		0.0825047	0.261758
0.0636926	0.280838		0.0857296	0.258801		0.0687987	0.275732		0.0825047	0.262026
0.0636926	0.281107		0.0857296	0.25907		0.0687987	0.276001		0.0825047	0.262295
0.0636926	0.281376		0.0859984	0.25907		0.0687987	0.27627		0.0825047	0.262564
0.0639613	0.281376		0.0862671	0.25907		0.0687987	0.276539		0.0827734	0.262564
0.0639613	0.281645		0.0862671	0.259339		0.0687987	0.276807		0.0827734	0.262833
0.06423	0.281645		0.0862671	0.259608		0.0687987	0.277076		0.0827734	0.263101
0.0644988	0.281645		0.0862671	0.259876		0.0687987	0.277345		0.0827734	0.26337
0.0647675	0.281645		0.0862671	0.260145		0.0687987	0.277614		0.0827734	0.263639
0.0647675	0.281913		0.0865359	0.260145		0.0687987	0.277882		0.0827734	0.263908
0.0647675	0.282182		0.0865359	0.260414		0.0687987	0.278151		0.0827734	0.264176
0.0647675	0.282451		0.0868046	0.260414		0.0690675	0.278151		0.0827734	0.264445
0.0650363	0.282451		0.0868046	0.260683		0.0690675	0.27842		0.0827734	0.264714
0.0650363	0.28272		0.0870734	0.260683		0.0693362	0.27842		0.0827734	0.264983
0.0650363	0.282988		0.0873421	0.260683		0.0696049	0.27842		0.0830422	0.264983
0.0650363	0.283257		0.0876109	0.260683		0.0696049	0.278689		0.0830422	0.265251
0.065305	0.283257		0.0876109	0.260951		0.0698737	0.278689		0.0833109	0.265251
0.0655738	0.283257		0.0876109	0.26122		0.0698737	0.278957		0.0835797	0.265251
0.0655738	0.283526		0.0876109	0.261489		0.0698737	0.279226		0.0838484	0.265251
0.0655738	0.283795		0.0876109	0.261758		0.0698737	0.279495		0.0838484	0.26552
0.0655738	0.284063		0.0876109	0.262026		0.0698737	0.279764		0.0838484	0.265789
0.0658425	0.284063		0.0876109	0.262295		0.0698737	0.280032		0.0838484	0.266058
0.0658425	0.284332		0.0876109	0.262564		0.0698737	0.280301		0.0841172	0.266058
0.0658425	0.284601		0.0876109	0.262833		0.0698737	0.28057		0.0841172	0.266326
0.0661113	0.284601		0.0878796	0.262833		0.0698737	0.280838		0.0843859	0.266326
0.0661113	0.28487		0.0881483	0.262833		0.0698737	0.281107		0.0843859	0.266595
0.06638	0.28487		0.0881483	0.263101		0.0701424	0.281107		0.0843859	0.266864
0.06638	0.285138		0.0881483	0.26337		0.0701424	0.281376		0.0843859	0.267132
0.0666488	0.285138		0.0884171	0.26337		0.0704112	0.281376		0.0846547	0.267132
0.0669175	0.285138		0.0884171	0.263639		0.0704112	0.281645		0.0846547	0.267401
0.0671862	0.285138		0.0886858	0.263639		0.0704112	0.281913		0.0846547	0.26767
0.067455	0.285138		0.0886858	0.263908		0.0706799	0.281913		0.0849234	0.26767
0.067455	0.285407		0.0889546	0.263908		0.0706799	0.282182		0.0851922	0.26767
0.067455	0.285676		0.0889546	0.264176		0.0706799	0.282451		0.0851922	0.267939
0.067455	0.285945		0.0889546	0.264445		0.0709487	0.282451		0.0854609	0.267939
0.067455	0.286213		0.0892233	0.264445		0.0709487	0.28272		0.0854609	0.268207
0.0677237	0.286213		0.0894921	0.264445		0.0712174	0.28272		0.0854609	0.268476
0.0677237	0.286482		0.0897608	0.264445		0.0714862	0.28272		0.0857296	0.268476
0.0677237	0.286751		0.0897608	0.264714		0.0714862	0.282988		0.0857296	0.268745
0.0677237	0.28702		0.0900296	0.264714		0.0714862	0.283257		0.0857296	0.269014
0.0679925	0.28702		0.0902983	0.264714		0.0714862	0.283526		0.0857296	0.269282
0.0679925	0.287288		0.0902983	0.264983		0.0717549	0.283526		0.0857296	0.269551
0.0682612	0.287288		0.0905671	0.264983		0.0720236	0.283526		0.0857296	0.26982
0.0682612	0.287557		0.0905671	0.265251		0.0720236	0.283795		0.0857296	0.270089
0.06853	0.287557		0.0908358	0.265251		0.0720236	0.284063		0.0857296	0.270357
0.0687987	0.287557		0.0911045	0.265251		0.0722924	0.284063		0.0857296	0.270626
0.0687987	0.287826		0.0911045	0.26552		0.0722924	0.284332		0.0859984	0.270626
0.0687987	0.288095		0.0911045	0.265789		0.0725611	0.284332		0.0859984	0.270895
0.0690675	0.288095		0.0913733	0.265789		0.0725611	0.284601		0.0859984	0.271164
0.0690675	0.288363		0.0913733	0.266058		0.0728299	0.284601		0.0859984	0.271432
0.0693362	0.288363		0.0913733	0.266326		0.0730986	0.284601		0.0859984	0.271701
0.0693362	0.288632		0.0913733	0.266595		0.0730986	0.28487		0.0859984	0.27197
0.0693362	0.288901		0.0913733	0.266864		0.0730986	0.285138		0.0862671	0.27197
0.0693362	0.28917		0.0913733	0.267132		0.0730986	0.285407		0.0862671	0.272239
0.0696049	0.28917		0.0913733	0.267401		0.0733674	0.285407		0.0862671	0.272507
0.0698737	0.28917		0.0913733	0.26767		0.0736361	0.285407		0.0862671	0.272776
0.0698737	0.289438		0.091642	0.26767		0.0739049	0.285407		0.0862671	0.273045
0.0701424	0.289438		0.091642	0.267939		0.0739049	0.285676		0.0865359	0.273045
0.0704112	0.289438		0.091642	0.268207		0.0739049	0.285945		0.0868046	0.273045
0.0706799	0.289438		0.091642	0.268476		0.0739049	0.286213		0.0868046	0.273314
0.0706799	0.289707		0.0919108	0.268476		0.0739049	0.286482		0.0870734	0.273314
0.0706799	0.289976		0.0921795	0.268476		0.0739049	0.286751		0.0870734	0.273582
0.0706799	0.290245		0.0921795	0.268745		0.0739049	0.28702		0.0873421	0.273582
0.0706799	0.290513		0.0924483	0.268745		0.0741736	0.28702		0.0876109	0.273582
0.0706799	0.290782		0.092717	0.268745		0.0741736	0.287288		0.0876109	0.273851
0.0709487	0.290782		0.092717	0.269014		0.0741736	0.287557		0.0878796	0.273851
0.0712174	0.290782		0.0929858	0.269014		0.0741736	0.287826		0.0881483	0.273851
0.0712174	0.291051		0.0929858	0.269282		0.0741736	0.288095		0.0881483	0.27412
0.0714862	0.291051		0.0932545	0.269282		0.0741736	0.288363		0.0881483	0.274389
0.0714862	0.29132		0.0932545	0.269551		0.0741736	0.288632		0.0884171	0.274389
0.0717549	0.29132		0.0932545	0.26982		0.0741736	0.288901		0.0886858	0.274389
0.0717549	0.291588		0.0932545	0.270089		0.0741736	0.28917		0.0886858	0.274657
0.0717549	0.291857		0.0935232	0.270089		0.0741736	0.289438		0.0886858	0.274926
0.0720236	0.291857		0.0935232	0.270357		0.0744424	0.289438		0.0886858	0.275195
0.0722924	0.291857		0.0935232	0.270626		0.0744424	0.289707		0.0889546	0.275195
0.0725611	0.291857		0.093792	0.270626		0.0747111	0.289707		0.0889546	0.275464
0.0728299	0.291857		0.0940607	0.270626		0.0749798	0.289707		0.0892233	0.275464
0.0728299	0.292126		0.0943295	0.270626		0.0749798	0.289976		0.0894921	0.275464
0.0730986	0.292126		0.0945982	0.270626		0.0752486	0.289976		0.0894921	0.275732
0.0730986	0.292395		0.0945982	0.270895		0.0752486	0.290245		0.0897608	0.275732
0.0733674	0.292395		0.094867	0.270895		0.0755173	0.290245		0.0897608	0.276001
0.0733674	0.292663		0.094867	0.271164		0.0755173	0.290513		0.0897608	0.27627
0.0733674	0.292932		0.0951357	0.271164		0.0755173	0.290782		0.0900296	0.27627
0.0733674	0.293201		0.0954045	0.271164		0.0757861	0.290782		0.0900296	0.276539
0.0733674	0.293469		0.0954045	0.271432		0.0757861	0.291051		0.0902983	0.276539
0.0733674	0.293738		0.0954045	0.271701		0.0757861	0.29132		0.0902983	0.276807
0.0733674	0.294007		0.0956732	0.271701		0.0757861	0.291588		0.0905671	0.276807
0.0733674	0.294276		0.0956732	0.27197		0.0760548	0.291588		0.0908358	0.276807
0.0733674	0.294544		0.095942	0.27197		0.0760548	0.291857		0.0908358	0.277076
0.0736361	0.294544		0.0962107	0.27197		0.0760548	0.292126		0.0908358	0.277345
0.0736361	0.294813		0.0962107	0.272239		0.0760548	0.292395		0.0908358	0.277614
0.0736361	0.295082		0.0964794	0.272239		0.0763236	0.292395		0.0911045	0.277614
0.0736361	0.295351		0.0967482	0.272239		0.0763236	0.292663		0.0911045	0.277882
0.0739049	0.295351		0.0967482	0.272507		0.0763236	0.292932		0.0913733	0.277882
0.0739049	0.295619		0.0967482	0.272776		0.0763236	0.293201		0.0913733	0.278151
0.0741736	0.295619		0.0967482	0.273045		0.0765923	0.293201		0.091642	0.278151
0.0744424	0.295619		0.0970169	0.273045		0.0765923	0.293469		0.0919108	0.278151
0.0747111	0.295619		0.0972857	0.273045		0.0768611	0.293469		0.0921795	0.278151
0.0749798	0.295619		0.0975544	0.273045		0.0768611	0.293738		0.0924483	0.278151
0.0752486	0.295619		0.0975544	0.273314		0.0771298	0.293738		0.0924483	0.27842
0.0752486	0.295888		0.0975544	0.273582		0.0771298	0.294007		0.092717	0.27842
0.0752486	0.296157		0.0975544	0.273851		0.0773985	0.294007		0.0929858	0.27842
0.0755173	0.296157		0.0978232	0.273851		0.0773985	0.294276		0.0929858	0.278689
0.0755173	0.296426		0.0978232	0.27412		0.0773985	0.294544		0.0932545	0.278689
0.0755173	0.296694		0.0978232	0.274389		0.0773985	0.294813		0.0932545	0.278957
0.0757861	0.296694		0.0978232	0.274657		0.0773985	0.295082		0.0932545	0.279226
0.0757861	0.296963		0.0978232	0.274926		0.0773985	0.295351		0.0935232	0.279226
0.0757861	0.297232		0.0978232	0.275195		0.0773985	0.295619		0.0935232	0.279495
0.0760548	0.297232		0.0980919	0.275195		0.0773985	0.295888		0.0935232	0.279764
0.0760548	0.297501		0.0980919	0.275464		0.0773985	0.296157		0.093792	0.279764
0.0760548	0.297769		0.0980919	0.275732		0.0773985	0.296426		0.0940607	0.279764
0.0760548	0.298038		0.0980919	0.276001		0.0773985	0.296694		0.0943295	0.279764
0.0763236	0.298038		0.0980919	0.27627		0.0773985	0.296963		0.0943295	0.280032
0.0763236	0.298307		0.0980919	0.276539		0.0773985	0.297232		0.0943295	0.280301
0.0763236	0.298576		0.0980919	0.276807		0.0773985	0.297501		0.0943295	0.28057
0.0763236	0.298844		0.0980919	0.277076		0.0776673	0.297501		0.0943295	0.280838
0.0765923	0.298844		0.0980919	0.277345		0.0776673	0.297769		0.0943295	0.281107
0.0768611	0.298844		0.0983607	0.277345		0.077936	0.297769		0.0943295	0.281376
0.0768611	0.299113		0.0983607	0.277614		0.077936	0.298038		0.0943295	0.281645
0.0771298	0.299113		0.0986294	0.277614		0.077936	0.298307		0.0945982	0.281645
0.0771298	0.299382		0.0986294	0.277882		0.077936	0.298576		0.0945982	0.281913
0.0771298	0.299651		0.0988981	0.277882		0.0782048	0.298576		0.094867	0.281913
0.0771298	0.299919		0.0991669	0.277882		0.0784735	0.298576		0.0951357	0.281913
0.0773985	0.299919		0.0991669	0.278151		0.0784735	0.298844		0.0951357	0.282182
0.0773985	0.300188		0.0994356	0.278151		0.0784735	0.299113		0.0951357	0.282451
0.0773985	0.300457		0.0994356	0.27842		0.0784735	0.299382		0.0954045	0.282451
0.0776673	0.300457		0.0997044	0.27842		0.0787423	0.299382		0.0954045	0.28272
0.0776673	0.300726		0.0997044	0.278689		0.0787423	0.299651		0.0956732	0.28272
0.077936	0.300726		0.0997044	0.278957		0.0787423	0.299919		0.0956732	0.282988
0.0782048	0.300726		0.0999731	0.278957		0.079011	0.299919		0.0956732	0.283257
0.0784735	0.300726		0.0999731	0.279226		0.0792798	0.299919		0.095942	0.283257
0.0784735	0.300994		0.0999731	0.279495		0.0792798	0.300188		0.095942	0.283526
0.0787423	0.300994		0.0999731	0.279764		0.0795485	0.300188		0.095942	0.283795
0.0787423	0.301263		0.0999731	0.280032		0.0795485	0.300457		0.095942	0.284063
0.079011	0.301263		0.0999731	0.280301		0.0798173	0.300457		0.095942	0.284332
0.079011	0.301532		0.0999731	0.28057		0.0798173	0.300726		0.095942	0.284601
0.079011	0.301801		0.100242	0.28057		0.080086	0.300726		0.095942	0.28487
0.079011	0.302069		0.100242	0.280838		0.0803547	0.300726		0.0962107	0.28487
0.079011	0.302338		0.100511	0.280838		0.0806235	0.300726		0.0962107	0.285138
0.079011	0.302607		0.100511	0.281107		0.0808922	0.300726		0.0962107	0.285407
0.0792798	0.302607		0.100779	0.281107		0.0808922	0.300994		0.0962107	0.285676
0.0792798	0.302876		0.101048	0.281107		0.0808922	0.301263		0.0964794	0.285676
0.0792798	0.303144		0.101317	0.281107		0.081161	0.301263		0.0967482	0.285676
0.0795485	0.303144		0.101317	0.281376		0.081161	0.301532		0.0967482	0.285945
0.0795485	0.303413		0.101317	0.281645		0.0814297	0.301532		0.0967482	0.286213
0.0795485	0.303682		0.101586	0.281645		0.0814297	0.301801		0.0967482	0.286482
0.0795485	0.303951		0.101854	0.281645		0.0814297	0.302069		0.0967482	0.286751
0.0795485	0.304219		0.101854	0.281913		0.0814297	0.302338		0.0967482	0.28702
0.0798173	0.304219		0.101854	0.282182		0.0816985	0.302338		0.0970169	0.28702
0.0798173	0.304488		0.102123	0.282182		0.0819672	0.302338		0.0970169	0.287288
0.0798173	0.304757		0.102123	0.282451		0.0819672	0.302607		0.0970169	0.287557
0.080086	0.304757		0.102123	0.28272		0.082236	0.302607		0.0972857	0.287557
0.0803547	0.304757		0.102123	0.282988		0.0825047	0.302607		0.0972857	0.287826
0.0806235	0.304757		0.102123	0.283257		0.0825047	0.302876		0.0975544	0.287826
0.0808922	0.304757		0.102123	0.283526		0.0827734	0.302876		0.0975544	0.288095
0.0808922	0.305026		0.102392	0.283526		0.0830422	0.302876		0.0978232	0.288095
0.0808922	0.305294		0.102661	0.283526		0.0830422	0.303144		0.0980919	0.288095
0.081161	0.305294		0.102661	0.283795		0.0830422	0.303413		0.0983607	0.288095
0.081161	0.305563		0.102661	0.284063		0.0830422	0.303682		0.0986294	0.288095
0.0814297	0.305563		0.102661	0.284332		0.0833109	0.303682		0.0988981	0.288095
0.0816985	0.305563		0.102661	0.284601		0.0833109	0.303951		0.0991669	0.288095
0.0816985	0.305832		0.102661	0.28487		0.0835797	0.303951		0.0991669	0.288363
0.0819672	0.305832		0.102929	0.28487		0.0835797	0.304219		0.0994356	0.288363
0.0819672	0.306101		0.102929	0.285138		0.0835797	0.304488		0.0994356	0.288632
0.082236	0.306101		0.102929	0.285407		0.0838484	0.304488		0.0994356	0.288901
0.082236	0.306369		0.103198	0.285407		0.0838484	0.304757		0.0994356	0.28917
0.082236	0.306638		0.103198	0.285676		0.0838484	0.305026		0.0997044	0.28917
0.0825047	0.306638		0.103467	0.285676		0.0841172	0.305026		0.0999731	0.28917
0.0825047	0.306907		0.103467	0.285945		0.0841172	0.305294		0.100242	0.28917
0.0825047	0.307175		0.103467	0.286213		0.0841172	0.305563		0.100242	0.289438
0.0825047	0.307444		0.103467	0.286482		0.0843859	0.305563		0.100242	0.289707
0.0825047	0.307713		0.103736	0.286482		0.0843859	0.305832		0.100242	0.289976
0.0825047	0.307982		0.104004	0.286482		0.0846547	0.305832		0.100511	0.289976
0.0825047	0.30825		0.104004	0.286751		0.0846547	0.306101		0.100779	0.289976
0.0825047	0.308519		0.104004	0.28702		0.0846547	0.306369		0.100779	0.290245
0.0827734	0.308519		0.104273	0.28702		0.0849234	0.306369		0.101048	0.290245
0.0830422	0.308519		0.104273	0.287288		0.0851922	0.306369		0.101317	0.290245
0.0830422	0.308788		0.104273	0.287557		0.0854609	0.306369		0.101317	0.290513
0.0833109	0.308788		0.104273	0.287826		0.0854609	0.306638		0.101586	0.290513
0.0835797	0.308788		0.104273	0.288095		0.0854609	0.306907		0.101586	0.290782
0.0835797	0.309057		0.104273	0.288363		0.0857296	0.306907		0.101854	0.290782
0.0835797	0.309325		0.104542	0.288363		0.0857296	0.307175		0.102123	0.290782
0.0835797	0.309594		0.104542	0.288632		0.0859984	0.307175		0.102392	0.290782
0.0835797	0.309863		0.104811	0.288632		0.0862671	0.307175		0.102392	0.291051
0.0838484	0.309863		0.104811	0.288901		0.0865359	0.307175		0.102392	0.29132
0.0838484	0.310132		0.105079	0.288901		0.0865359	0.307444		0.102392	0.291588
0.0838484	0.3104		0.105348	0.288901		0.0868046	0.307444		0.102392	0.291857
0.0838484	0.310669		0.105617	0.288901		0.0868046	0.307713		0.102392	0.292126
0.0838484	0.310938		0.105886	0.288901		0.0868046	0.307982		0.102661	0.292126
0.0838484	0.311207		0.105886	0.28917		0.0868046	0.30825		0.102661	0.292395
0.0841172	0.311207		0.106154	0.28917		0.0868046	0.308519		0.102661	0.292663
0.0841172	0.311475		0.106423	0.28917		0.0868046	0.308788		0.102929	0.292663
0.0841172	0.311744		0.106692	0.28917		0.0868046	0.309057		0.103198	0.292663
0.0843859	0.311744		0.10696	0.28917		0.0868046	0.309325		0.103467	0.292663
0.0846547	0.311744		0.10696	0.289438		0.0870734	0.309325		0.103467	0.292932
0.0846547	0.312013		0.107229	0.289438		0.0873421	0.309325		0.103467	0.293201
0.0846547	0.312282		0.107229	0.289707		0.0876109	0.309325		0.103467	0.293469
0.0846547	0.31255		0.107229	0.289976		0.0878796	0.309325		0.103467	0.293738
0.0846547	0.312819		0.107229	0.290245		0.0878796	0.309594		0.103467	0.294007
0.0849234	0.312819		0.107229	0.290513		0.0881483	0.309594		0.103467	0.294276
0.0849234	0.313088		0.107229	0.290782		0.0884171	0.309594		0.103467	0.294544
0.0849234	0.313357		0.107498	0.290782		0.0884171	0.309863		0.103736	0.294544
0.0851922	0.313357		0.107498	0.291051		0.0884171	0.310132		0.104004	0.294544
0.0854609	0.313357		0.107767	0.291051		0.0884171	0.3104		0.104004	0.294813
0.0857296	0.313357		0.108035	0.291051		0.0884171	0.310669		0.104273	0.294813
0.0859984	0.313357		0.108035	0.29132		0.0886858	0.310669		0.104542	0.294813
0.0862671	0.313357		0.108035	0.291588		0.0886858	0.310938		0.104811	0.294813
0.0862671	0.313625		0.108304	0.291588		0.0886858	0.311207		0.104811	0.295082
[truncated: 2,233 more rows]

## Sheet: f
all collision energies			collision energy 40			collision energy 20			collision energy 10
[truncated: 3,722 more rows]

[truncated: 4 more sheets: g, h, i, j]
