# Supplementary material for: High-confidence structural annotation of metabolites absent from spectral libraries
Source: Nat Biotechnol. 2021 Oct 14;40(3):411–21. doi: 10.1038/s41587-021-01045-9 (PMC8926923; doi:10.1038/s41587-021-01045-9)
Supplement: Source Data Fig. 5 — Statistical Source Data [file 41587_2021_1045_MOESM8_ESM.xlsx]

## Sheet: a
COSMIC			CSI:FingerID			Spectral library search			Spectral library search sqrt
False positive rate	True positive rate		False positive rate	True positive rate		False positive rate	True positive rate		False positive rate	True positive rate
0	0.000482625		0	0.000482625		0	0		0	0.000563063
0	0.00965251		0	0.00434363		0.000800641	0		0.000808407	0.000563063
0.0010627	0.00965251		0.0010627	0.00434363		0.000800641	0.0085034		0.000808407	0.00337838
0.0010627	0.0144788		0.0010627	0.00482625		0.00160128	0.0085034		0.00161681	0.00337838
0.0021254	0.0144788		0.0021254	0.00482625		0.00160128	0.0181406		0.00161681	0.0281532
0.0021254	0.0226834		0.0021254	0.019305		0.00240192	0.0181406		0.00242522	0.0281532
0.0031881	0.0226834		0.0031881	0.019305		0.00240192	0.0249433		0.00242522	0.0292793
0.0031881	0.046332		0.0031881	0.0299228		0.00320256	0.0249433		0.00323363	0.0292793
0.0042508	0.046332		0.0042508	0.0299228		0.00320256	0.0255102		0.00323363	0.036036
0.0042508	0.0535714		0.0042508	0.0357143		0.0040032	0.0255102		0.00404204	0.036036
0.0053135	0.0535714		0.0053135	0.0357143		0.0040032	0.0306122		0.00404204	0.0484234
0.0053135	0.0801158		0.0053135	0.0366795		0.00480384	0.0306122		0.00485044	0.0484234
0.0063762	0.0801158		0.0063762	0.0366795		0.00480384	0.0323129		0.00485044	0.0568694
0.0063762	0.0999035		0.0063762	0.0448842		0.00560448	0.0323129		0.00565885	0.0568694
0.00743889	0.0999035		0.00743889	0.0448842		0.00560448	0.0334467		0.00565885	0.0585586
0.00743889	0.136583		0.00743889	0.046332		0.00640512	0.0334467		0.00646726	0.0585586
0.00850159	0.136583		0.00850159	0.046332		0.00640512	0.037415		0.00646726	0.0625
0.00850159	0.143822		0.00850159	0.0472973		0.00720576	0.037415		0.00727567	0.0625
0.00956429	0.143822		0.00956429	0.0472973		0.00720576	0.0464853		0.00727567	0.0641892
0.00956429	0.154923		0.00956429	0.0501931		0.00800641	0.0464853		0.00808407	0.0641892
0.010627	0.154923		0.010627	0.0501931		0.00800641	0.0515873		0.00808407	0.0698198
0.010627	0.155888		0.010627	0.0535714		0.00880705	0.0515873		0.00889248	0.0698198
0.0116897	0.155888		0.0116897	0.0535714		0.00880705	0.0612245		0.00889248	0.071509
0.0116897	0.160714		0.0116897	0.0598456		0.00960769	0.0612245		0.00970089	0.071509
0.0127524	0.160714		0.0127524	0.0598456		0.00960769	0.064059		0.00970089	0.0788288
0.0127524	0.167954		0.0127524	0.0603282		0.0104083	0.064059		0.0105093	0.0788288
0.0138151	0.167954		0.0138151	0.0603282		0.0104083	0.0646259		0.0105093	0.0833333
0.0138151	0.179537		0.0138151	0.0612934		0.011209	0.0646259		0.0113177	0.0833333
0.0148778	0.179537		0.0148778	0.0612934		0.011209	0.0651927		0.0113177	0.0878378
0.0148778	0.198842		0.0148778	0.0714286		0.0120096	0.0651927		0.0121261	0.0878378
0.0159405	0.198842		0.0159405	0.0714286		0.0120096	0.0708617		0.0121261	0.088964
0.0159405	0.216216		0.0159405	0.0719112		0.0128102	0.0708617		0.0129345	0.088964
0.0170032	0.216216		0.0170032	0.0719112		0.0128102	0.0714286		0.0129345	0.0996622
0.0170032	0.245174		0.0170032	0.0796332		0.0136109	0.0714286		0.0137429	0.0996622
0.0180659	0.245174		0.0180659	0.0796332		0.0136109	0.074263		0.0137429	0.11036
0.0180659	0.259653		0.0180659	0.0839768		0.0144115	0.074263		0.0145513	0.11036
0.0191286	0.259653		0.0191286	0.0839768		0.0144115	0.0804989		0.0145513	0.113176
0.0191286	0.307915		0.0191286	0.0873552		0.0152122	0.0804989		0.0153597	0.113176
0.0201913	0.307915		0.0201913	0.0873552		0.0152122	0.0833333		0.0153597	0.121059
0.0201913	0.322394		0.0201913	0.0926641		0.0168135	0.0833333		0.0161681	0.121059
0.021254	0.322394		0.021254	0.0926641		0.0168135	0.0918367		0.0161681	0.122748
0.021254	0.323359		0.021254	0.0999035		0.0176141	0.0918367		0.0169766	0.122748
0.0223167	0.323359		0.0223167	0.0999035		0.0176141	0.0997732		0.0169766	0.135698
0.0223167	0.324807		0.0223167	0.11583		0.0184147	0.0997732		0.017785	0.135698
0.0233794	0.324807		0.0233794	0.11583		0.0184147	0.107143		0.017785	0.138514
0.0233794	0.340734		0.0233794	0.118726		0.0192154	0.107143		0.0185934	0.138514
0.0244421	0.340734		0.0244421	0.118726		0.0192154	0.10941		0.0185934	0.139077
0.0244421	0.359556		0.0244421	0.123552		0.020016	0.10941		0.0194018	0.139077
0.0255048	0.359556		0.0255048	0.123552		0.020016	0.109977		0.0194018	0.146959
0.0255048	0.367761		0.0255048	0.127413		0.0208167	0.109977		0.0202102	0.146959
0.0265675	0.367761		0.0265675	0.127413		0.0208167	0.111111		0.0202102	0.149775
0.0265675	0.372587		0.0265675	0.141409		0.0216173	0.111111		0.0210186	0.149775
0.0276302	0.372587		0.0276302	0.141409		0.0216173	0.113379		0.0210186	0.153716
0.0276302	0.375483		0.0276302	0.144305		0.0224179	0.113379		0.021827	0.153716
0.0286929	0.375483		0.0286929	0.144305		0.0224179	0.115079		0.021827	0.154842
0.0286929	0.387548		0.0286929	0.147201		0.0232186	0.115079		0.0226354	0.154842
0.0297556	0.387548		0.0297556	0.147201		0.0232186	0.121882		0.0226354	0.157658
0.0297556	0.398166		0.0297556	0.148166		0.0240192	0.121882		0.0234438	0.157658
0.0308183	0.398166		0.0308183	0.148166		0.0240192	0.125283		0.0234438	0.158784
0.0308183	0.404923		0.0308183	0.153958		0.0248199	0.125283		0.0242522	0.158784
0.031881	0.404923		0.031881	0.153958		0.0248199	0.126417		0.0242522	0.162725
0.031881	0.406371		0.031881	0.158301		0.0256205	0.126417		0.0250606	0.162725
0.0329437	0.406371		0.0329437	0.158301		0.0256205	0.127551		0.0250606	0.163851
0.0329437	0.410714		0.0329437	0.16361		0.0264211	0.127551		0.025869	0.163851
0.0340064	0.410714		0.0340064	0.16361		0.0264211	0.128118		0.025869	0.164977
0.0340064	0.416988		0.0340064	0.168919		0.0272218	0.128118		0.0266774	0.164977
0.0350691	0.416988		0.0350691	0.168919		0.0272218	0.132086		0.0266774	0.165541
0.0350691	0.417471		0.0350691	0.17278		0.0296237	0.132086		0.0274859	0.165541
0.0361318	0.417471		0.0361318	0.17278		0.0296237	0.139456		0.0274859	0.169482
0.0361318	0.444015		0.0361318	0.176158		0.0304243	0.139456		0.0282943	0.169482
0.0371945	0.444015		0.0371945	0.176158		0.0304243	0.141723		0.0282943	0.177365
0.0371945	0.455598		0.0371945	0.176641		0.031225	0.141723		0.0291027	0.177365
0.0382572	0.455598		0.0382572	0.176641		0.031225	0.14229		0.0291027	0.178491
0.0382572	0.463803		0.0382572	0.177606		0.0328263	0.14229		0.0299111	0.178491
0.0393199	0.463803		0.0393199	0.177606		0.0328263	0.145692		0.0299111	0.182432
0.0393199	0.466699		0.0393199	0.186776		0.0336269	0.145692		0.0307195	0.182432
0.0414453	0.466699		0.0403826	0.186776		0.0336269	0.155896		0.0307195	0.184685
0.0414453	0.474903		0.0403826	0.188224		0.0344275	0.155896		0.0315279	0.184685
0.042508	0.474903		0.0414453	0.188224		0.0344275	0.157596		0.0315279	0.1875
0.042508	0.493243		0.0414453	0.198842		0.0352282	0.157596		0.0323363	0.1875
0.0435707	0.493243		0.042508	0.198842		0.0352282	0.158163		0.0323363	0.192568
0.0435707	0.498552		0.042508	0.208977		0.0360288	0.158163		0.0331447	0.192568
0.0446334	0.498552		0.0435707	0.208977		0.0360288	0.159297		0.0331447	0.207207
0.0446334	0.504826		0.0435707	0.219112		0.0368295	0.159297		0.0339531	0.207207
0.0456961	0.504826		0.0446334	0.219112		0.0368295	0.161565		0.0339531	0.211149
0.0456961	0.510135		0.0446334	0.221042		0.0376301	0.161565		0.0347615	0.211149
0.0467588	0.510135		0.0456961	0.221042		0.0376301	0.1661		0.0347615	0.212275
0.0467588	0.512548		0.0456961	0.226834		0.0384307	0.1661		0.0355699	0.212275
0.0478215	0.512548		0.0478215	0.226834		0.0384307	0.168367		0.0355699	0.217905
0.0478215	0.527992		0.0478215	0.229247		0.0392314	0.168367		0.0363783	0.217905
0.0488842	0.527992		0.0488842	0.229247		0.0392314	0.176871		0.0363783	0.218468
0.0488842	0.536197		0.0488842	0.237452		0.040032	0.176871		0.0371867	0.218468
0.0499469	0.536197		0.0499469	0.237452		0.040032	0.178571		0.0371867	0.219595
0.0499469	0.53668		0.0499469	0.246139		0.0408327	0.178571		0.0379951	0.219595
0.0510096	0.53668		0.0510096	0.246139		0.0408327	0.179138		0.0379951	0.220158
0.0510096	0.543919		0.0510096	0.250483		0.0416333	0.179138		0.0388036	0.220158
0.0520723	0.543919		0.0520723	0.250483		0.0416333	0.179705		0.0388036	0.227477
0.0520723	0.548745		0.0520723	0.258205		0.0424339	0.179705		0.039612	0.227477
0.053135	0.548745		0.053135	0.258205		0.0424339	0.183673		0.039612	0.228041
0.053135	0.550193		0.053135	0.262066		0.0432346	0.183673		0.0404204	0.228041
0.0541977	0.550193		0.0541977	0.262066		0.0432346	0.184807		0.0404204	0.230293
0.0541977	0.552606		0.0541977	0.265927		0.0440352	0.184807		0.0412288	0.230293
0.0552604	0.552606		0.0552604	0.265927		0.0440352	0.188209		0.0412288	0.233108
0.0552604	0.557915		0.0552604	0.269305		0.0448359	0.188209		0.0428456	0.233108
0.0563231	0.557915		0.0563231	0.269305		0.0448359	0.192177		0.0428456	0.233671
0.0563231	0.559363		0.0563231	0.281371		0.0456365	0.192177		0.043654	0.233671
0.0573858	0.559363		0.0573858	0.281371		0.0456365	0.197846		0.043654	0.243243
0.0573858	0.559846		0.0573858	0.281853		0.0464371	0.197846		0.0444624	0.243243
0.0584485	0.559846		0.0584485	0.281853		0.0464371	0.201814		0.0444624	0.248874
0.0584485	0.565154		0.0584485	0.283784		0.0472378	0.201814		0.0452708	0.248874
0.0595112	0.565154		0.0605739	0.283784		0.0472378	0.202381		0.0452708	0.249437
0.0595112	0.570463		0.0605739	0.295849		0.0488391	0.202381		0.0460792	0.249437
0.0605739	0.570463		0.0616366	0.295849		0.0488391	0.203515		0.0460792	0.250563
0.0605739	0.573842		0.0616366	0.296332		0.0496397	0.203515		0.0468876	0.250563
0.0616366	0.573842		0.0626993	0.296332		0.0496397	0.215986		0.0468876	0.251689
0.0616366	0.574324		0.0626993	0.299228		0.0504404	0.215986		0.047696	0.251689
0.0626993	0.574324		0.063762	0.299228		0.0504404	0.216553		0.047696	0.253941
0.0626993	0.584459		0.063762	0.29971		0.051241	0.216553		0.0485044	0.253941
0.0648247	0.584459		0.0648247	0.29971		0.051241	0.219388		0.0485044	0.255068
0.0648247	0.587355		0.0648247	0.305019		0.0520416	0.219388		0.0493129	0.255068
0.0658874	0.587355		0.0658874	0.305019		0.0520416	0.225624		0.0493129	0.260135
0.0658874	0.590251		0.0658874	0.306467		0.0528423	0.225624		0.0501213	0.260135
0.0669501	0.590251		0.0680128	0.306467		0.0528423	0.227891		0.0501213	0.26295
0.0669501	0.597973		0.0680128	0.316602		0.0536429	0.227891		0.0509297	0.26295
0.0680128	0.597973		0.0690755	0.316602		0.0536429	0.228458		0.0509297	0.263514
0.0680128	0.599903		0.0690755	0.320463		0.0544436	0.228458		0.0517381	0.263514
0.0690755	0.599903		0.0701382	0.320463		0.0544436	0.23356		0.0517381	0.273086
0.0690755	0.611969		0.0701382	0.326737		0.0552442	0.23356		0.0525465	0.273086
0.0701382	0.611969		0.0712009	0.326737		0.0552442	0.238095		0.0525465	0.273649
0.0701382	0.616795		0.0712009	0.328185		0.0560448	0.238095		0.0533549	0.273649
0.0712009	0.616795		0.0743889	0.328185		0.0560448	0.239796		0.0533549	0.275901
0.0712009	0.623552		0.0743889	0.335425		0.0568455	0.239796		0.0541633	0.275901
0.0722635	0.623552		0.0754516	0.335425		0.0568455	0.243197		0.0541633	0.282095
0.0722635	0.64334		0.0754516	0.33639		0.0576461	0.243197		0.0549717	0.282095
0.0733262	0.64334		0.0765143	0.33639		0.0576461	0.25907		0.0549717	0.291667
0.0733262	0.646718		0.0765143	0.337838		0.0584468	0.25907		0.0565885	0.291667
0.0743889	0.646718		0.077577	0.337838		0.0584468	0.265873		0.0565885	0.293919
0.0743889	0.649131		0.077577	0.345077		0.0592474	0.265873		0.0573969	0.293919
0.0765143	0.649131		0.0786397	0.345077		0.0592474	0.267574		0.0573969	0.296734
0.0765143	0.651062		0.0786397	0.34556		0.060048	0.267574		0.0582053	0.296734
0.077577	0.651062		0.0797024	0.34556		0.060048	0.268141		0.0582053	0.301239
0.077577	0.652027		0.0797024	0.348938		0.0608487	0.268141		0.0590137	0.301239
0.0786397	0.652027		0.0807651	0.348938		0.0608487	0.272676		0.0590137	0.311937
0.0786397	0.655405		0.0807651	0.361004		0.0616493	0.272676		0.0598222	0.311937
0.0797024	0.655405		0.0818278	0.361004		0.0616493	0.27551		0.0598222	0.314189
0.0797024	0.656371		0.0818278	0.363417		0.06245	0.27551		0.0606306	0.314189
0.0807651	0.656371		0.0828905	0.363417		0.06245	0.276077		0.0606306	0.316441
0.0807651	0.666023		0.0828905	0.365347		0.0640512	0.276077		0.061439	0.316441
0.0818278	0.666023		0.0839532	0.365347		0.0640512	0.277778		0.061439	0.323198
0.0818278	0.667954		0.0839532	0.366795		0.0648519	0.277778		0.0622474	0.323198
0.0828905	0.667954		0.0850159	0.366795		0.0648519	0.279478		0.0622474	0.323761
0.0828905	0.672297		0.0850159	0.369208		0.0656525	0.279478		0.0630558	0.323761
0.0839532	0.672297		0.0860786	0.369208		0.0656525	0.281179		0.0630558	0.326577
0.0839532	0.673263		0.0860786	0.372587		0.0664532	0.281179		0.0638642	0.326577
0.0850159	0.673263		0.0871413	0.372587		0.0664532	0.28288		0.0638642	0.329955
0.0850159	0.684363		0.0871413	0.385135		0.0672538	0.28288		0.0646726	0.329955
0.0860786	0.684363		0.088204	0.385135		0.0672538	0.286281		0.0646726	0.331644
0.0860786	0.685811		0.088204	0.394788		0.0680544	0.286281		0.065481	0.331644
0.0871413	0.685811		0.0903294	0.394788		0.0680544	0.304989		0.065481	0.33277
0.0871413	0.687259		0.0903294	0.41361		0.0688551	0.304989		0.0662894	0.33277
0.0903294	0.687259		0.0913921	0.41361		0.0688551	0.30839		0.0662894	0.339527
0.0903294	0.692085		0.0913921	0.414575		0.0704564	0.30839		0.0670978	0.339527
0.0913921	0.692085		0.0935175	0.414575		0.0704564	0.318594		0.0670978	0.341779
0.0913921	0.694015		0.0935175	0.422297		0.071257	0.318594		0.0679062	0.341779
0.0924548	0.694015		0.0945802	0.422297		0.071257	0.319161		0.0679062	0.347973
0.0924548	0.696429		0.0945802	0.424228		0.0720576	0.319161		0.0687146	0.347973
0.0935175	0.696429		0.0956429	0.424228		0.0720576	0.327098		0.0687146	0.348536
0.0935175	0.704151		0.0956429	0.42471		0.0728583	0.327098		0.0703314	0.348536
0.0945802	0.704151		0.0967056	0.42471		0.0728583	0.335601		0.0703314	0.350225
0.0945802	0.704633		0.0967056	0.428571		0.0736589	0.335601		0.0711399	0.350225
0.0967056	0.704633		0.0977683	0.428571		0.0736589	0.34127		0.0711399	0.361486
0.0967056	0.706564		0.0977683	0.43195		0.0752602	0.34127		0.0719483	0.361486
0.0977683	0.706564		0.098831	0.43195		0.0752602	0.342404		0.0719483	0.36205
0.0977683	0.708977		0.098831	0.434846		0.0760608	0.342404		0.0727567	0.36205
0.098831	0.708977		0.0998937	0.434846		0.0760608	0.349773		0.0727567	0.362613
0.098831	0.712838		0.0998937	0.435328		0.0768615	0.349773		0.0735651	0.362613
0.0998937	0.712838		0.100956	0.435328		0.0768615	0.350907		0.0735651	0.36768
0.0998937	0.714768		0.100956	0.459942		0.0776621	0.350907		0.0751819	0.36768
0.100956	0.714768		0.102019	0.459942		0.0776621	0.351474		0.0751819	0.373311
0.100956	0.717664		0.102019	0.465734		0.0784628	0.351474		0.0759903	0.373311
0.103082	0.717664		0.103082	0.465734		0.0784628	0.35771		0.0759903	0.375
0.103082	0.718147		0.103082	0.466216		0.0792634	0.35771		0.0776071	0.375
0.104145	0.718147		0.104145	0.466216		0.0792634	0.362245		0.0776071	0.386824
0.104145	0.72056		0.104145	0.4889		0.0800641	0.362245		0.0784155	0.386824
0.105207	0.72056		0.105207	0.4889		0.0800641	0.363379		0.0784155	0.392455
0.105207	0.722008		0.105207	0.496139		0.0808647	0.363379		0.0792239	0.392455
0.107333	0.722008		0.10627	0.496139		0.0808647	0.365079		0.0792239	0.394707
0.107333	0.723938		0.10627	0.498552		0.0816653	0.365079		0.0800323	0.394707
0.109458	0.723938		0.107333	0.498552		0.0816653	0.367914		0.0800323	0.398086
0.109458	0.724903		0.107333	0.50917		0.082466	0.367914		0.0808407	0.398086
0.110521	0.724903		0.110521	0.50917		0.082466	0.372449		0.0808407	0.398649
0.110521	0.728282		0.110521	0.512548		0.0832666	0.372449		0.0816492	0.398649
0.111583	0.728282		0.111583	0.512548		0.0832666	0.380952		0.0816492	0.400901
0.111583	0.72973		0.111583	0.517857		0.0840673	0.380952		0.0824576	0.400901
0.112646	0.72973		0.112646	0.517857		0.0840673	0.382653		0.0824576	0.40259
0.112646	0.735521		0.112646	0.519305		0.0848679	0.382653		0.0840744	0.40259
0.115834	0.735521		0.113709	0.519305		0.0848679	0.383787		0.0840744	0.411036
0.115834	0.736004		0.113709	0.519788		0.0856685	0.383787		0.0848828	0.411036
0.116897	0.736004		0.114772	0.519788		0.0856685	0.388322		0.0848828	0.413288
0.116897	0.741795		0.114772	0.530405		0.0864692	0.388322		0.0856912	0.413288
0.11796	0.741795		0.115834	0.530405		0.0864692	0.398526		0.0856912	0.419482
0.11796	0.744691		0.115834	0.531371		0.0872698	0.398526		0.0864996	0.419482
0.119022	0.744691		0.11796	0.531371		0.0872698	0.413832		0.0864996	0.423423
0.119022	0.749035		0.11796	0.533784		0.0880705	0.413832		0.087308	0.423423
0.120085	0.749035		0.119022	0.533784		0.0880705	0.419501		0.087308	0.423986
0.120085	0.75		0.119022	0.535714		0.0896717	0.419501		0.0881164	0.423986
0.121148	0.75		0.120085	0.535714		0.0896717	0.420068		0.0881164	0.428491
0.121148	0.751448		0.120085	0.540541		0.0904724	0.420068		0.0897332	0.428491
0.12221	0.751448		0.121148	0.540541		0.0904724	0.420635		0.0897332	0.430743
0.12221	0.753861		0.121148	0.541023		0.091273	0.420635		0.0905416	0.430743
0.123273	0.753861		0.12221	0.541023		0.091273	0.421202		0.0905416	0.438626
0.123273	0.754826		0.12221	0.542471		0.0920737	0.421202		0.09135	0.438626
0.124336	0.754826		0.123273	0.542471		0.0920737	0.426871		0.09135	0.444257
0.124336	0.756274		0.123273	0.543919		0.0928743	0.426871		0.0929669	0.444257
0.125399	0.756274		0.124336	0.543919		0.0928743	0.427438		0.0929669	0.445946
0.125399	0.757722		0.124336	0.54778		0.0936749	0.427438		0.0937753	0.445946
0.126461	0.757722		0.125399	0.54778		0.0936749	0.430272		0.0937753	0.447635
0.126461	0.758687		0.125399	0.548263		0.0944756	0.430272		0.0945837	0.447635
0.128587	0.758687		0.126461	0.548263		0.0944756	0.438776		0.0945837	0.453266
0.128587	0.75917		0.126461	0.548745		0.0952762	0.438776		0.0953921	0.453266
0.129649	0.75917		0.127524	0.548745		0.0952762	0.441043		0.0953921	0.454955
0.129649	0.760618		0.127524	0.549228		0.0960769	0.441043		0.0962005	0.454955
0.130712	0.760618		0.129649	0.549228		0.0960769	0.444444		0.0962005	0.456081
0.130712	0.7611		0.129649	0.556467		0.0968775	0.444444		0.0970089	0.456081
0.131775	0.7611		0.130712	0.556467		0.0968775	0.445578		0.0970089	0.46509
0.131775	0.761583		0.130712	0.55695		0.0976781	0.445578		0.0978173	0.46509
0.132837	0.761583		0.131775	0.55695		0.0976781	0.446145		0.0978173	0.467905
0.132837	0.762066		0.131775	0.558398		0.0984788	0.446145		0.0986257	0.467905
0.1339	0.762066		0.132837	0.558398		0.0984788	0.452381		0.0986257	0.474099
0.1339	0.762548		0.132837	0.560328		0.0992794	0.452381		0.0994341	0.474099
0.134963	0.762548		0.1339	0.560328		0.0992794	0.454082		0.0994341	0.475788
0.134963	0.763031		0.1339	0.560811		0.10008	0.454082		0.100243	0.475788
0.136026	0.763031		0.134963	0.560811		0.10008	0.460884		0.100243	0.476351
0.136026	0.765927		0.134963	0.565637		0.100881	0.460884		0.101051	0.476351
0.137088	0.765927		0.136026	0.565637		0.100881	0.477324		0.101051	0.482545
0.137088	0.767375		0.136026	0.569498		0.102482	0.477324		0.101859	0.482545
0.138151	0.767375		0.137088	0.569498		0.102482	0.478458		0.101859	0.489865
0.138151	0.767857		0.137088	0.571429		0.103283	0.478458		0.102668	0.489865
0.139214	0.767857		0.138151	0.571429		0.103283	0.479592		0.102668	0.493243
0.139214	0.776544		0.138151	0.574324		0.105685	0.479592		0.103476	0.493243
0.140276	0.776544		0.139214	0.574324		0.105685	0.486961		0.103476	0.495495
0.140276	0.77944		0.139214	0.575772		0.106485	0.486961		0.104285	0.495495
0.142402	0.77944		0.140276	0.575772		0.106485	0.487528		0.104285	0.499437
0.142402	0.781371		0.140276	0.576737		0.107286	0.487528		0.105093	0.499437
0.143464	0.781371		0.141339	0.576737		0.107286	0.493197		0.105093	0.500563
0.143464	0.782336		0.141339	0.581564		0.108086	0.493197		0.105901	0.500563
0.14559	0.782336		0.142402	0.581564		0.108086	0.496599		0.105901	0.510135
0.14559	0.784749		0.142402	0.593629		0.109688	0.496599		0.10671	0.510135
0.146652	0.784749		0.143464	0.593629		0.109688	0.497166		0.10671	0.520833
0.146652	0.786197		0.143464	0.596042		0.110488	0.497166		0.107518	0.520833
0.149841	0.786197		0.14559	0.596042		0.110488	0.500567		0.107518	0.521396
0.149841	0.78668		0.14559	0.596525		0.111289	0.500567		0.110752	0.521396
0.150903	0.78668		0.146652	0.596525		0.111289	0.502268		0.110752	0.538851
0.150903	0.787162		0.146652	0.60473		0.11209	0.502268		0.11156	0.538851
0.151966	0.787162		0.147715	0.60473		0.11209	0.509637		0.11156	0.542793
0.151966	0.789575		0.147715	0.607143		0.11289	0.509637		0.112369	0.542793
0.153029	0.789575		0.148778	0.607143		0.11289	0.51644		0.112369	0.543919
0.153029	0.795367		0.148778	0.607625		0.113691	0.51644		0.113177	0.543919
0.155154	0.795367		0.149841	0.607625		0.113691	0.517007		0.113177	0.54786
0.155154	0.79778		0.149841	0.625965		0.114492	0.517007		0.113985	0.54786
0.156217	0.79778		0.150903	0.625965		0.114492	0.527778		0.113985	0.548423
0.156217	0.798745		0.150903	0.627413		0.115292	0.527778		0.114794	0.548423
0.157279	0.798745		0.151966	0.627413		0.115292	0.531179		0.114794	0.550676
0.157279	0.800193		0.151966	0.628861		0.116093	0.531179		0.115602	0.550676
0.158342	0.800193		0.153029	0.628861		0.116093	0.535147		0.115602	0.554617
0.158342	0.800676		0.153029	0.629826		0.117694	0.535147		0.116411	0.554617
0.159405	0.800676		0.154091	0.629826		0.117694	0.539116		0.116411	0.555743
0.159405	0.803089		0.154091	0.630309		0.118495	0.539116		0.117219	0.555743
0.160468	0.803089		0.156217	0.630309		0.118495	0.539683		0.117219	0.557432
0.160468	0.804537		0.156217	0.630792		0.119295	0.539683		0.118027	0.557432
0.16153	0.804537		0.157279	0.630792		0.119295	0.543651		0.118027	0.560811
0.16153	0.808398		0.157279	0.635135		0.120096	0.543651		0.118836	0.560811
0.162593	0.808398		0.158342	0.635135		0.120096	0.544785		0.118836	0.569257
0.162593	0.809846		0.158342	0.638514		0.121697	0.544785		0.119644	0.569257
0.163656	0.809846		0.159405	0.638514		0.121697	0.548186		0.119644	0.576577
0.163656	0.810328		0.159405	0.638996		0.122498	0.548186		0.120453	0.576577
0.164718	0.810328		0.160468	0.638996		0.122498	0.548753		0.120453	0.57714
0.164718	0.81612		0.160468	0.645753		0.123299	0.548753		0.121261	0.57714
0.166844	0.81612		0.16153	0.645753		0.123299	0.550454		0.121261	0.579955
0.166844	0.816602		0.16153	0.647683		0.124099	0.550454		0.12207	0.579955
0.168969	0.816602		0.162593	0.647683		0.124099	0.554422		0.12207	0.581644
0.168969	0.817085		0.162593	0.648166		0.1249	0.554422		0.122878	0.581644
0.171095	0.817085		0.163656	0.648166		0.1249	0.555556		0.122878	0.586149
0.171095	0.817568		0.163656	0.652992		0.125701	0.555556		0.123686	0.586149
0.172157	0.817568		0.164718	0.652992		0.125701	0.558957		0.123686	0.587838
0.172157	0.81805		0.164718	0.655405		0.126501	0.558957		0.125303	0.587838
0.174283	0.81805		0.165781	0.655405		0.126501	0.559524		0.125303	0.592342
0.174283	0.819015		0.165781	0.656853		0.127302	0.559524		0.126112	0.592342
0.175345	0.819015		0.166844	0.656853		0.127302	0.56576		0.126112	0.594595
0.175345	0.819981		0.166844	0.658301		0.128903	0.56576		0.12692	0.594595
0.176408	0.819981		0.167906	0.658301		0.128903	0.56746		0.12692	0.600225
0.176408	0.82529		0.167906	0.660232		0.130504	0.56746		0.128537	0.600225
0.178533	0.82529		0.170032	0.660232		0.130504	0.568027		0.128537	0.601914
0.178533	0.825772		0.170032	0.661197		0.131305	0.568027		0.129345	0.601914
0.179596	0.825772		0.172157	0.661197		0.131305	0.569161		0.129345	0.603041
0.179596	0.828185		0.172157	0.664093		0.132106	0.569161		0.130154	0.603041
0.180659	0.828185		0.17322	0.664093		0.132106	0.569728		0.130154	0.609234
0.180659	0.829633		0.17322	0.666506		0.133707	0.569728		0.130962	0.609234
0.181722	0.829633		0.174283	0.666506		0.133707	0.571995		0.130962	0.610923
0.181722	0.830598		0.174283	0.667471		0.134508	0.571995		0.13177	0.610923
0.182784	0.830598		0.175345	0.667471		0.134508	0.578231		0.13177	0.611486
0.182784	0.831081		0.175345	0.670367		0.135308	0.578231		0.132579	0.611486
0.185972	0.831081		0.176408	0.670367		0.135308	0.579365		0.132579	0.613739
0.185972	0.831564		0.176408	0.671332		0.136109	0.579365		0.133387	0.613739
0.187035	0.831564		0.177471	0.671332		0.136109	0.585034		0.133387	0.614865
0.187035	0.833012		0.177471	0.674228		0.13691	0.585034		0.134196	0.614865
0.188098	0.833012		0.179596	0.674228		0.13691	0.586168		0.134196	0.617117
0.188098	0.834459		0.179596	0.678089		0.13771	0.586168		0.135004	0.617117
0.18916	0.834459		0.180659	0.678089		0.13771	0.588435		0.135004	0.622748
0.18916	0.835425		0.180659	0.680019		0.138511	0.588435		0.135812	0.622748
0.190223	0.835425		0.182784	0.680019		0.138511	0.594104		0.135812	0.623311
0.190223	0.835907		0.182784	0.682915		0.139311	0.594104		0.136621	0.623311
0.192349	0.835907		0.183847	0.682915		0.139311	0.594671		0.136621	0.623874
0.192349	0.836873		0.183847	0.684363		0.140112	0.594671		0.137429	0.623874
0.194474	0.836873		0.18491	0.684363		0.140112	0.596939		0.137429	0.625563
0.194474	0.837838		0.18491	0.685328		0.140913	0.596939		0.138238	0.625563
0.195537	0.837838		0.185972	0.685328		0.140913	0.599206		0.138238	0.626689
0.195537	0.841699		0.185972	0.687259		0.142514	0.599206		0.139046	0.626689
0.197662	0.841699		0.192349	0.687259		0.142514	0.602041		0.139046	0.628378
0.197662	0.843147		0.192349	0.687741		0.144115	0.602041		0.139854	0.628378
0.198725	0.843147		0.195537	0.687741		0.144115	0.602608		0.139854	0.629505
0.198725	0.843629		0.195537	0.688707		0.144916	0.602608		0.140663	0.629505
0.199787	0.843629		0.196599	0.688707		0.144916	0.603175		0.140663	0.634009
0.199787	0.844112		0.196599	0.689672		0.145717	0.603175		0.141471	0.634009
0.20085	0.844112		0.197662	0.689672		0.145717	0.605442		0.141471	0.63795
0.20085	0.847008		0.197662	0.692085		0.146517	0.605442		0.14228	0.63795
0.201913	0.847008		0.198725	0.692085		0.146517	0.610544		0.14228	0.643018
0.201913	0.847973		0.198725	0.696429		0.147318	0.610544		0.143897	0.643018
0.205101	0.847973		0.199787	0.696429		0.147318	0.615646		0.143897	0.64527
0.205101	0.848456		0.199787	0.698842		0.148118	0.615646		0.144705	0.64527
0.206164	0.848456		0.20085	0.698842		0.148118	0.616213		0.144705	0.648649
0.206164	0.849903		0.20085	0.701255		0.148919	0.616213		0.146322	0.648649
0.207226	0.849903		0.202976	0.701255		0.148919	0.619048		0.146322	0.650901
0.207226	0.853764		0.202976	0.706081		0.15052	0.619048		0.14713	0.650901
0.208289	0.853764		0.204038	0.706081		0.15052	0.619615		0.14713	0.658221
0.208289	0.855212		0.204038	0.707529		0.151321	0.619615		0.147939	0.658221
0.209352	0.855212		0.205101	0.707529		0.151321	0.624717		0.147939	0.661036
0.209352	0.857625		0.205101	0.709459		0.152122	0.624717		0.148747	0.661036
0.210414	0.857625		0.207226	0.709459		0.152122	0.633787		0.148747	0.661599
0.210414	0.858591		0.207226	0.710425		0.152922	0.633787		0.149555	0.661599
0.211477	0.858591		0.208289	0.710425		0.152922	0.634921		0.149555	0.662725
0.211477	0.859073		0.208289	0.710907		0.153723	0.634921		0.151172	0.662725
0.21254	0.859073		0.209352	0.710907		0.153723	0.642857		0.151172	0.665541
0.21254	0.859556		0.209352	0.711873		0.154524	0.642857		0.151981	0.665541
0.213603	0.859556		0.211477	0.711873		0.154524	0.646259		0.151981	0.672297
0.213603	0.860521		0.211477	0.712838		0.156125	0.646259		0.154406	0.672297
0.214665	0.860521		0.21254	0.712838		0.156125	0.646825		0.154406	0.677365
0.214665	0.866313		0.21254	0.715734		0.158527	0.646825		0.155214	0.677365
0.215728	0.866313		0.213603	0.715734		0.158527	0.650794		0.155214	0.679054
0.215728	0.867278		0.213603	0.716216		0.160128	0.650794		0.156831	0.679054
0.216791	0.867278		0.214665	0.716216		0.160128	0.651927		0.156831	0.68018
0.216791	0.869208		0.214665	0.717181		0.160929	0.651927		0.157639	0.68018
0.218916	0.869208		0.215728	0.717181		0.160929	0.653061		0.157639	0.681306
0.218916	0.870174		0.215728	0.718629		0.161729	0.653061		0.158448	0.681306
0.223167	0.870174		0.217853	0.718629		0.161729	0.660431		0.158448	0.682995
0.223167	0.871139		0.217853	0.719595		0.16253	0.660431		0.159256	0.682995
0.22423	0.871139		0.218916	0.719595		0.16253	0.664966		0.159256	0.684685
0.22423	0.873552		0.218916	0.72056		0.163331	0.664966		0.160065	0.684685
0.22848	0.873552		0.219979	0.72056		0.163331	0.668934		0.160065	0.685248
0.22848	0.874517		0.219979	0.723456		0.164131	0.668934		0.160873	0.685248
0.231668	0.874517		0.221041	0.723456		0.164131	0.670068		0.160873	0.685811
0.231668	0.875965		0.221041	0.723938		0.164932	0.670068		0.16249	0.685811
0.232731	0.875965		0.222104	0.723938		0.164932	0.670635		0.16249	0.6875
0.232731	0.876931		0.222104	0.725869		0.165733	0.670635		0.163298	0.6875
0.233794	0.876931		0.22423	0.725869		0.165733	0.672336		0.163298	0.689752
0.233794	0.877413		0.22423	0.727317		0.166533	0.672336		0.164107	0.689752
0.234857	0.877413		0.225292	0.727317		0.166533	0.672902		0.164107	0.690878
0.234857	0.878861		0.225292	0.727799		0.168135	0.672902		0.164915	0.690878
0.235919	0.878861		0.227418	0.727799		0.168135	0.674603		0.164915	0.696509
0.235919	0.879344		0.227418	0.728764		0.168935	0.674603		0.16734	0.696509
0.238045	0.879344		0.22848	0.728764		0.168935	0.677438		0.16734	0.698761
0.238045	0.880309		0.22848	0.732143		0.169736	0.677438		0.168149	0.698761
0.24017	0.880309		0.229543	0.732143		0.169736	0.688209		0.168149	0.703829
0.24017	0.881274		0.229543	0.737934		0.170536	0.688209		0.169766	0.703829
0.244421	0.881274		0.230606	0.737934		0.170536	0.688776		0.169766	0.704955
0.244421	0.883205		0.230606	0.745656		0.171337	0.688776		0.171382	0.704955
0.247609	0.883205		0.231668	0.745656		0.171337	0.689909		0.171382	0.709459
0.247609	0.883687		0.231668	0.746622		0.172138	0.689909		0.172191	0.709459
0.252922	0.883687		0.232731	0.746622		0.172138	0.697279		0.172191	0.712838
0.252922	0.885135		0.232731	0.747587		0.172938	0.697279		0.172999	0.712838
0.253985	0.885135		0.233794	0.747587		0.172938	0.697846		0.172999	0.714527
0.253985	0.885618		0.233794	0.749035		0.173739	0.697846		0.173808	0.714527
0.256111	0.885618		0.234857	0.749035		0.173739	0.699546		0.173808	0.716779
0.256111	0.887066		0.234857	0.749517		0.17454	0.699546		0.174616	0.716779
0.257173	0.887066		0.235919	0.749517		0.17454	0.702381		0.174616	0.717905
0.257173	0.887548		0.235919	0.75		0.17534	0.702381		0.175424	0.717905
0.258236	0.887548		0.236982	0.75		0.17534	0.702948		0.175424	0.721284
0.258236	0.888514		0.236982	0.750483		0.176141	0.702948		0.176233	0.721284
0.260361	0.888514		0.238045	0.750483		0.176141	0.703515		0.176233	0.724662
0.260361	0.888996		0.238045	0.750965		0.176942	0.703515		0.178658	0.724662
0.261424	0.888996		0.239107	0.750965		0.176942	0.704082		0.178658	0.72973
0.261424	0.889479		0.239107	0.751931		0.177742	0.704082		0.179466	0.72973
0.262487	0.889479		0.24017	0.751931		0.177742	0.707483		0.179466	0.731419
0.262487	0.890444		0.24017	0.756757		0.178543	0.707483		0.180275	0.731419
0.2678	0.890444		0.241233	0.756757		0.178543	0.710884		0.180275	0.731982
0.2678	0.891409		0.241233	0.758687		0.179343	0.710884		0.181083	0.731982
0.269926	0.891409		0.246546	0.758687		0.179343	0.713719		0.181083	0.73705
0.269926	0.891892		0.246546	0.760618		0.180144	0.713719		0.181892	0.73705
0.270988	0.891892		0.247609	0.760618		0.180144	0.71542		0.181892	0.737613
0.270988	0.892375		0.247609	0.761583		0.180945	0.71542		0.183508	0.737613
0.274176	0.892375		0.248672	0.761583		0.180945	0.716553		0.183508	0.739302
0.274176	0.892857		0.248672	0.763514		0.181745	0.716553		0.184317	0.739302
0.277365	0.892857		0.250797	0.763514		0.181745	0.723923		0.184317	0.740428
0.277365	0.89334		0.250797	0.765444		0.184147	0.723923		0.185125	0.740428
0.27949	0.89334		0.25186	0.765444		0.184147	0.727891		0.185125	0.741554
0.27949	0.893822		0.25186	0.766409		0.184948	0.727891		0.185934	0.741554
0.282678	0.893822		0.252922	0.766409		0.184948	0.728458		0.185934	0.744932
0.282678	0.894305		0.252922	0.768822		0.185749	0.728458		0.186742	0.744932
0.284803	0.894305		0.253985	0.768822		0.185749	0.730726		0.186742	0.745495
0.284803	0.894788		0.253985	0.769305		0.18735	0.730726		0.187551	0.745495
0.286929	0.894788		0.256111	0.769305		0.18735	0.735261		0.187551	0.746059
0.286929	0.895753		0.256111	0.769788		0.188151	0.735261		0.188359	0.746059
0.29118	0.895753		0.259299	0.769788		0.188151	0.736961		0.188359	0.749437
0.29118	0.896236		0.259299	0.773166		0.188951	0.736961		0.189167	0.749437
0.294368	0.896236		0.261424	0.773166		0.188951	0.737528		0.189167	0.755068
0.294368	0.896718		0.261424	0.773649		0.189752	0.737528		0.189976	0.755068
0.297556	0.896718		0.262487	0.773649		0.189752	0.747166		0.189976	0.756194
0.297556	0.897683		0.262487	0.777027		0.190552	0.747166		0.190784	0.756194
0.299681	0.897683		0.263549	0.777027		0.190552	0.751701		0.190784	0.75732
0.299681	0.898166		0.263549	0.778475		0.191353	0.751701		0.192401	0.75732
0.300744	0.898166		0.264612	0.778475		0.191353	0.757937		0.192401	0.757883
0.300744	0.898649		0.264612	0.77944		0.192154	0.757937		0.194018	0.757883
0.301807	0.898649		0.265675	0.77944		0.192154	0.761338		0.194018	0.758446
0.301807	0.899614		0.265675	0.780888		0.192954	0.761338		0.194826	0.758446
0.302869	0.899614		0.266738	0.780888		0.192954	0.765873		0.194826	0.761824
0.302869	0.901062		0.266738	0.782819		0.193755	0.765873		0.195635	0.761824
0.303932	0.901062		0.2678	0.782819		0.193755	0.767574		0.195635	0.762387
0.303932	0.901544		0.2678	0.783301		0.194556	0.767574		0.196443	0.762387
0.306057	0.901544		0.268863	0.783301		0.194556	0.769841		0.196443	0.768018
0.306057	0.902027		0.268863	0.783784		0.196157	0.769841		0.197251	0.768018
0.30712	0.902027		0.270988	0.783784		0.196157	0.770408		0.197251	0.768581
0.30712	0.902992		0.270988	0.784749		0.196958	0.770408		0.19806	0.768581
0.308183	0.902992		0.274176	0.784749		0.196958	0.774376		0.19806	0.77027
0.308183	0.903958		0.274176	0.787645		0.198559	0.774376		0.198868	0.77027
0.310308	0.903958		0.276302	0.787645		0.198559	0.781746		0.198868	0.771396
0.310308	0.90444		0.276302	0.78861		0.199359	0.781746		0.200485	0.771396
0.315622	0.90444		0.277365	0.78861		0.199359	0.78288		0.200485	0.772523
0.315622	0.904923		0.277365	0.789093		0.20016	0.78288		0.201293	0.772523
0.320935	0.904923		0.278427	0.789093		0.20016	0.784014		0.201293	0.773649
0.320935	0.905405		0.278427	0.790541		0.202562	0.784014		0.202102	0.773649
0.321998	0.905405		0.27949	0.790541		0.202562	0.785147		0.202102	0.778153
0.321998	0.906371		0.27949	0.791023		0.203363	0.785147		0.20291	0.778153
0.328374	0.906371		0.281615	0.791023		0.203363	0.787982		0.20291	0.780405
0.328374	0.907819		0.281615	0.791506		0.204163	0.787982		0.204527	0.780405
0.329437	0.907819		0.283741	0.791506		0.204163	0.79195		0.204527	0.780968
0.329437	0.909266		0.283741	0.792471		0.204964	0.79195		0.205335	0.780968
0.332625	0.909266		0.284803	0.792471		0.204964	0.793084		0.205335	0.782095
0.332625	0.910232		0.284803	0.793436		0.205765	0.793084		0.206952	0.782095
0.335813	0.910232		0.285866	0.793436		0.205765	0.799887		0.206952	0.78491
0.335813	0.91168		0.285866	0.79778		0.206565	0.799887		0.207761	0.78491
0.337938	0.91168		0.286929	0.79778		0.206565	0.800454		0.207761	0.789977
0.337938	0.912645		0.286929	0.798263		0.208167	0.800454		0.208569	0.789977
0.340064	0.912645		0.287991	0.798263		0.208167	0.802721		0.208569	0.791104
0.340064	0.913127		0.287991	0.798745		0.210568	0.802721		0.209378	0.791104
0.345377	0.913127		0.289054	0.798745		0.210568	0.803288		0.209378	0.791667
0.345377	0.914093		0.289054	0.802124		0.211369	0.803288		0.210994	0.791667
0.34644	0.914093		0.29118	0.802124		0.211369	0.806122		0.210994	0.79223
0.34644	0.914575		0.29118	0.803089		0.21217	0.806122		0.211803	0.79223
0.347503	0.914575		0.292242	0.803089		0.21217	0.807823		0.211803	0.796171
0.347503	0.915058		0.292242	0.80695		0.21297	0.807823		0.212611	0.796171
0.351753	0.915058		0.294368	0.80695		0.21297	0.809524		0.212611	0.801802
0.351753	0.916506		0.294368	0.80888		0.213771	0.809524		0.215036	0.801802
0.352816	0.916506		0.29543	0.80888		0.213771	0.812358		0.215036	0.805743
0.352816	0.916988		0.29543	0.811776		0.214572	0.812358		0.215845	0.805743
0.354942	0.916988		0.296493	0.811776		0.214572	0.814059		0.215845	0.807995
0.354942	0.917954		0.296493	0.812259		0.215372	0.814059		0.216653	0.807995
0.357067	0.917954		0.299681	0.812259		0.215372	0.814626		0.216653	0.810248
0.357067	0.918919		0.299681	0.814672		0.216974	0.814626		0.217462	0.810248
0.35813	0.918919		0.302869	0.814672		0.216974	0.816893		0.217462	0.813626
0.35813	0.919884		0.302869	0.815637		0.217774	0.816893		0.219887	0.813626
0.361318	0.919884		0.303932	0.815637		0.217774	0.818027		0.219887	0.815315
0.361318	0.92278		0.303932	0.817085		0.218575	0.818027		0.221504	0.815315
0.36238	0.92278		0.304995	0.817085		0.218575	0.818594		0.221504	0.815878
0.36238	0.923263		0.304995	0.819015		0.219376	0.818594		0.222312	0.815878
0.363443	0.923263		0.306057	0.819015		0.219376	0.823696		0.222312	0.817005
0.363443	0.923745		0.306057	0.819498		0.220176	0.823696		0.22312	0.817005
0.365569	0.923745		0.30712	0.819498		0.220176	0.825964		0.22312	0.819257
0.365569	0.92471		0.30712	0.819981		0.220977	0.825964		0.223929	0.819257
0.366631	0.92471		0.308183	0.819981		0.220977	0.827098		0.223929	0.820383
0.366631	0.926641		0.308183	0.821429		0.221777	0.827098		0.225546	0.820383
0.373007	0.926641		0.309245	0.821429		0.221777	0.827664		0.225546	0.822072
0.373007	0.927124		0.309245	0.822394		0.222578	0.827664		0.226354	0.822072
0.37407	0.927124		0.310308	0.822394		0.222578	0.829932		0.226354	0.822635
0.37407	0.927606		0.310308	0.823359		0.223379	0.829932		0.227162	0.822635
0.376196	0.927606		0.311371	0.823359		0.223379	0.831066		0.227162	0.823761
0.376196	0.929054		0.311371	0.824324		0.22498	0.831066		0.228779	0.823761
0.38576	0.929054		0.312434	0.824324		0.22498	0.832766		0.228779	0.824324
0.38576	0.929537		0.312434	0.824807		0.225781	0.832766		0.229588	0.824324
0.387885	0.929537		0.313496	0.824807		0.225781	0.833333		0.229588	0.826014
0.387885	0.930019		0.313496	0.826255		0.227382	0.833333		0.230396	0.826014
0.388948	0.930019		0.315622	0.826255		0.227382	0.835034		0.230396	0.830518
0.388948	0.930502		0.315622	0.826737		0.228183	0.835034		0.231205	0.830518
0.395324	0.930502		0.317747	0.826737		0.228183	0.835601		0.231205	0.831644
0.395324	0.930985		0.317747	0.827703		0.228983	0.835601		0.232821	0.831644
0.396387	0.930985		0.31881	0.827703		0.228983	0.836735		0.232821	0.836149
0.396387	0.931467		0.31881	0.828668		0.229784	0.836735		0.23363	0.836149
0.39745	0.931467		0.319872	0.828668		0.229784	0.837868		0.23363	0.836712
0.39745	0.93195		0.319872	0.829151		0.230584	0.837868		0.234438	0.836712
0.398512	0.93195		0.323061	0.829151		0.230584	0.838435		0.234438	0.838401
0.398512	0.932915		0.323061	0.830116		0.231385	0.838435		0.236055	0.838401
0.399575	0.932915		0.324123	0.830116		0.231385	0.840703		0.236055	0.841216
0.399575	0.933398		0.324123	0.831081		0.232986	0.840703		0.236863	0.841216
0.400638	0.933398		0.327311	0.831081		0.232986	0.84127		0.236863	0.841779
0.400638	0.93388		0.327311	0.831564		0.234588	0.84127		0.237672	0.841779
0.4017	0.93388		0.329437	0.831564		0.234588	0.841837		0.237672	0.842342
0.4017	0.936293		0.329437	0.832046		0.236189	0.841837		0.23848	0.842342
0.404888	0.936293		0.331562	0.832046		0.236189	0.846372		0.23848	0.846847
0.404888	0.936776		0.331562	0.834942		0.23699	0.846372		0.239289	0.846847
0.405951	0.936776		0.333688	0.834942		0.23699	0.846939		0.239289	0.847973
0.405951	0.938224		0.333688	0.835907		0.238591	0.846939		0.240097	0.847973
0.409139	0.938224		0.335813	0.835907		0.238591	0.849206		0.240097	0.850788
0.409139	0.938707		0.335813	0.83639		0.239392	0.849206		0.240905	0.850788
0.412327	0.938707		0.337938	0.83639		0.239392	0.850907		0.240905	0.853041
0.412327	0.939189		0.337938	0.836873		0.240192	0.850907		0.242522	0.853041
0.416578	0.939189		0.339001	0.836873		0.240192	0.852608		0.242522	0.854167
0.416578	0.939672		0.339001	0.839286		0.240993	0.852608		0.244139	0.854167
0.417641	0.939672		0.340064	0.839286		0.240993	0.854875		0.244139	0.855856
0.417641	0.940637		0.340064	0.839768		0.242594	0.854875		0.245756	0.855856
0.420829	0.940637		0.342189	0.839768		0.242594	0.856576		0.245756	0.856419
0.420829	0.94112		0.342189	0.840251		0.243395	0.856576		0.247373	0.856419
0.421892	0.94112		0.345377	0.840251		0.243395	0.858277		0.247373	0.858108
0.421892	0.941602		0.345377	0.840734		0.244996	0.858277		0.248989	0.858108
0.424017	0.941602		0.347503	0.840734		0.244996	0.859977		0.248989	0.859797
0.424017	0.942085		0.347503	0.842181		0.246597	0.859977		0.250606	0.859797
0.42508	0.942085		0.348565	0.842181		0.246597	0.860544		0.250606	0.86036
0.42508	0.942568		0.348565	0.842664		0.248199	0.860544		0.251415	0.86036
0.430393	0.942568		0.350691	0.842664		0.248199	0.862812		0.251415	0.86205
0.430393	0.94305		0.350691	0.843147		0.248999	0.862812		0.252223	0.86205
0.432519	0.94305		0.351753	0.843147		0.248999	0.864512		0.252223	0.862613
0.432519	0.943533		0.351753	0.843629		0.2498	0.864512		0.253032	0.862613
0.433581	0.943533		0.352816	0.843629		0.2498	0.86678		0.253032	0.863176
0.433581	0.944981		0.352816	0.844112		0.2506	0.86678		0.25384	0.863176
0.434644	0.944981		0.353879	0.844112		0.2506	0.867347		0.25384	0.863739
0.434644	0.945463		0.353879	0.846525		0.251401	0.867347		0.254648	0.863739
0.442083	0.945463		0.35813	0.846525		0.251401	0.867914		0.254648	0.864865
0.442083	0.945946		0.35813	0.847008		0.252202	0.867914		0.255457	0.864865
0.443146	0.945946		0.360255	0.847008		0.252202	0.868481		0.255457	0.865991
0.443146	0.946429		0.360255	0.848938		0.253803	0.868481		0.256265	0.865991
0.446334	0.946429		0.36238	0.848938		0.253803	0.869615		0.256265	0.866554
0.446334	0.947394		0.36238	0.849421		0.254604	0.869615		0.257074	0.866554
0.456961	0.947394		0.367694	0.849421		0.254604	0.870748		0.257074	0.868243
0.456961	0.947876		0.367694	0.849903		0.257006	0.870748		0.257882	0.868243
0.46865	0.947876		0.368757	0.849903		0.257006	0.87585		0.257882	0.869932
0.46865	0.948359		0.368757	0.850386		0.259408	0.87585		0.25869	0.869932
0.470776	0.948359		0.370882	0.850386		0.259408	0.876984		0.25869	0.871059
0.470776	0.948842		0.370882	0.850869		0.260208	0.876984		0.259499	0.871059
0.471838	0.948842		0.373007	0.850869		0.260208	0.877551		0.259499	0.871622
0.471838	0.949324		0.373007	0.85473		0.261809	0.877551		0.260307	0.871622
0.472901	0.949324		0.37407	0.85473		0.261809	0.879819		0.260307	0.872748
0.472901	0.949807		0.37407	0.855212		0.26261	0.879819		0.261116	0.872748
0.473964	0.949807		0.377258	0.855212		0.26261	0.880952		0.261116	0.875563
0.473964	0.95029		0.377258	0.855695		0.263411	0.880952		0.261924	0.875563
0.483528	0.95029		0.378321	0.855695		0.263411	0.884354		0.261924	0.877815
0.483528	0.950772		0.378321	0.85666		0.265012	0.884354		0.264349	0.877815
0.488842	0.950772		0.382572	0.85666		0.265012	0.884921		0.264349	0.878941
0.488842	0.951737		0.382572	0.857143		0.267414	0.884921		0.265966	0.878941
0.494155	0.951737		0.384697	0.857143		0.267414	0.886621		0.265966	0.881194
0.494155	0.95222		0.384697	0.859073		0.269015	0.886621		0.266774	0.881194
0.496281	0.95222		0.38576	0.859073		0.269015	0.887755		0.266774	0.881757
0.496281	0.952703		0.38576	0.859556		0.269816	0.887755		0.267583	0.881757
0.498406	0.952703		0.386823	0.859556		0.269816	0.890023		0.267583	0.883446
0.498406	0.953185		0.386823	0.861004		0.271417	0.890023		0.268391	0.883446
0.503719	0.953185		0.387885	0.861004		0.271417	0.891156		0.268391	0.884572
0.503719	0.953668		0.387885	0.863417		0.272218	0.891156		0.2692	0.884572
0.50797	0.953668		0.390011	0.863417		0.272218	0.89229		0.2692	0.885135
0.50797	0.954633		0.390011	0.864382		0.273819	0.89229		0.270816	0.885135
0.509033	0.954633		0.394261	0.864382		0.273819	0.892857		0.270816	0.890203
0.509033	0.957529		0.394261	0.866313		0.27462	0.892857		0.271625	0.890203
0.514346	0.957529		0.395324	0.866313		0.27462	0.893424		0.271625	0.890766
0.514346	0.958012		0.395324	0.866795		0.27542	0.893424		0.272433	0.890766
0.521785	0.958012		0.396387	0.866795		0.27542	0.896825		0.272433	0.892455
0.521785	0.958494		0.396387	0.868243		0.276221	0.896825		0.275667	0.892455
0.522848	0.958494		0.398512	0.868243		0.276221	0.897392		0.275667	0.895833
0.522848	0.958977		0.398512	0.868726		0.277822	0.897392		0.276475	0.895833
0.523911	0.958977		0.399575	0.868726		0.277822	0.898526		0.276475	0.90259
0.523911	0.961873		0.399575	0.869208		0.278623	0.898526		0.277284	0.90259
0.524973	0.961873		0.400638	0.869208		0.278623	0.900794		0.277284	0.904279
0.524973	0.962355		0.400638	0.869691		0.279424	0.900794		0.279709	0.904279
0.526036	0.962355		0.4017	0.869691		0.279424	0.901927		0.279709	0.907095
0.526036	0.964286		0.4017	0.871139		0.280224	0.901927		0.281326	0.907095
0.534538	0.964286		0.402763	0.871139		0.280224	0.902494		0.281326	0.907658
0.534538	0.964768		0.402763	0.871622		0.281825	0.902494		0.282134	0.907658
0.537726	0.964768		0.407014	0.871622		0.281825	0.903061		0.282134	0.908221
0.537726	0.965251		0.407014	0.872104		0.286629	0.903061		0.284559	0.908221
0.541977	0.965251		0.408077	0.872104		0.286629	0.903628		0.284559	0.90991
0.541977	0.965734		0.408077	0.873069		0.288231	0.903628		0.286985	0.90991
0.546227	0.965734		0.410202	0.873069		0.288231	0.905896		0.286985	0.910473
0.546227	0.966216		0.410202	0.874035		0.289832	0.905896		0.28941	0.910473
0.55898	0.966216		0.411265	0.874035		0.289832	0.907029		0.28941	0.911036
0.55898	0.966699		0.411265	0.874517		0.291433	0.907029		0.290218	0.911036
0.562168	0.966699		0.41339	0.874517		0.291433	0.90873		0.290218	0.911599
0.562168	0.967181		0.41339	0.875		0.292234	0.90873		0.292643	0.911599
0.565356	0.967181		0.414453	0.875		0.292234	0.912698		0.292643	0.912162
0.565356	0.967664		0.414453	0.875483		0.293835	0.912698		0.29426	0.912162
0.568544	0.967664		0.416578	0.875483		0.293835	0.913265		0.29426	0.912725
0.568544	0.968147		0.416578	0.876448		0.295436	0.913265		0.295069	0.912725
0.57067	0.968147		0.417641	0.876448		0.295436	0.913832		0.295069	0.913851
0.57067	0.968629		0.417641	0.877413		0.296237	0.913832		0.295877	0.913851
0.575983	0.968629		0.418704	0.877413		0.296237	0.914399		0.295877	0.914977
0.575983	0.969112		0.418704	0.877896		0.297838	0.914399		0.296686	0.914977
0.578108	0.969112		0.420829	0.877896		0.297838	0.914966		0.296686	0.916104
0.578108	0.969595		0.420829	0.878378		0.298639	0.914966		0.298302	0.916104
0.580234	0.969595		0.421892	0.878378		0.298639	0.915533		0.298302	0.916667
0.580234	0.970077		0.421892	0.879344		0.301841	0.915533		0.299111	0.916667
0.583422	0.970077		0.422954	0.879344		0.301841	0.9161		0.299111	0.918356
0.583422	0.97056		0.422954	0.880309		0.302642	0.9161		0.299919	0.918356
0.584485	0.97056		0.424017	0.880309		0.302642	0.917234		0.299919	0.918919
0.584485	0.971042		0.424017	0.880792		0.303443	0.917234		0.300728	0.918919
0.585547	0.971042		0.42508	0.880792		0.303443	0.918367		0.300728	0.921734
0.585547	0.971525		0.42508	0.883687		0.304243	0.918367		0.302344	0.921734
0.58661	0.971525		0.427205	0.883687		0.304243	0.918934		0.302344	0.92286
0.58661	0.972008		0.427205	0.88417		0.305044	0.918934		0.306386	0.92286
0.587673	0.972008		0.428268	0.88417		0.305044	0.921202		0.306386	0.925676
0.587673	0.97249		0.428268	0.884653		0.305845	0.921202		0.308003	0.925676
0.605739	0.97249		0.42933	0.884653		0.305845	0.921769		0.308003	0.926802
0.605739	0.972973		0.42933	0.885135		0.306645	0.921769		0.308812	0.926802
0.606801	0.972973		0.430393	0.885135		0.306645	0.922902		0.308812	0.928491
0.606801	0.973938		0.430393	0.8861		0.307446	0.922902		0.310428	0.928491
0.608927	0.973938		0.433581	0.8861		0.307446	0.923469		0.310428	0.93018
0.608927	0.974421		0.433581	0.888031		0.308247	0.923469		0.311237	0.93018
0.611052	0.974421		0.435707	0.888031		0.308247	0.924603		0.311237	0.930743
0.611052	0.974903		0.435707	0.888514		0.31225	0.924603		0.313662	0.930743
0.615303	0.974903		0.437832	0.888514		0.31225	0.92517		0.313662	0.931306
0.615303	0.975386		0.437832	0.889479		0.31305	0.92517		0.316087	0.931306
0.620616	0.975386		0.439957	0.889479		0.31305	0.925737		0.316087	0.931869
0.620616	0.975869		0.439957	0.890444		0.313851	0.925737		0.316896	0.931869
0.621679	0.975869		0.44102	0.890444		0.313851	0.926304		0.316896	0.932995
0.621679	0.976351		0.44102	0.891409		0.314652	0.926304		0.317704	0.932995
0.62593	0.976351		0.442083	0.891409		0.314652	0.926871		0.317704	0.935248
0.62593	0.976834		0.442083	0.891892		0.315452	0.926871		0.318513	0.935248
0.629118	0.976834		0.445271	0.891892		0.315452	0.927438		0.318513	0.935811
0.629118	0.977317		0.445271	0.892375		0.316253	0.927438		0.319321	0.935811
0.631243	0.977317		0.446334	0.892375		0.316253	0.928571		0.319321	0.9375
0.631243	0.977799		0.446334	0.892857		0.320256	0.928571		0.320938	0.9375
0.632306	0.977799		0.448459	0.892857		0.320256	0.931973		0.320938	0.939189
0.632306	0.978282		0.448459	0.89334		0.321857	0.931973		0.322555	0.939189
0.636557	0.978282		0.449522	0.89334		0.321857	0.935374		0.322555	0.940315
0.636557	0.979247		0.449522	0.893822		0.322658	0.935374		0.326597	0.940315
0.638682	0.979247		0.45271	0.893822		0.322658	0.936508		0.326597	0.941441
0.638682	0.97973		0.45271	0.895753		0.32506	0.936508		0.327405	0.941441
0.64187	0.97973		0.456961	0.895753		0.32506	0.937075		0.327405	0.942568
0.64187	0.980212		0.456961	0.896236		0.329063	0.937075		0.331447	0.942568
0.650372	0.980212		0.459086	0.896236		0.329063	0.938776		0.331447	0.946509
0.650372	0.980695		0.459086	0.897201		0.333066	0.938776		0.333064	0.946509
0.655685	0.980695		0.461211	0.897201		0.333066	0.939342		0.333064	0.948198
0.655685	0.981178		0.461211	0.899614		0.334668	0.939342		0.334681	0.948198
0.657811	0.981178		0.462274	0.899614		0.334668	0.939909		0.334681	0.949887
0.657811	0.98166		0.462274	0.900097		0.335468	0.939909		0.336297	0.949887
0.663124	0.98166		0.466525	0.900097		0.335468	0.941043		0.336297	0.95045
0.663124	0.982143		0.466525	0.900579		0.336269	0.941043		0.337106	0.95045
0.668438	0.982143		0.46865	0.900579		0.336269	0.94161		0.337106	0.951014
0.668438	0.982625		0.46865	0.901062		0.33707	0.94161		0.34034	0.951014
0.669501	0.982625		0.469713	0.901062		0.33707	0.942744		0.34034	0.95214
0.669501	0.983108		0.469713	0.901544		0.338671	0.942744		0.342765	0.95214
0.671626	0.983108		0.470776	0.901544		0.338671	0.943311		0.342765	0.952703
0.671626	0.983591		0.470776	0.902027		0.339472	0.943311		0.343573	0.952703
0.686504	0.983591		0.472901	0.902027		0.339472	0.944444		0.343573	0.953266
0.686504	0.984073		0.472901	0.902992		0.342674	0.944444		0.344382	0.953266
0.690755	0.984073		0.473964	0.902992		0.342674	0.945011		0.344382	0.953829
0.690755	0.984556		0.473964	0.906853		0.346677	0.945011		0.347615	0.953829
0.695005	0.984556		0.476089	0.906853		0.346677	0.946145		0.347615	0.954392
0.695005	0.985039		0.476089	0.907336		0.347478	0.946145		0.348424	0.954392
0.705632	0.985039		0.477152	0.907336		0.347478	0.94898		0.348424	0.954955
0.705632	0.985521		0.477152	0.907819		0.348279	0.94898		0.350849	0.954955
0.714134	0.985521		0.48034	0.907819		0.348279	0.952948		0.350849	0.958333
0.714134	0.986004		0.48034	0.910232		0.352282	0.952948		0.352466	0.958333
0.715197	0.986004		0.483528	0.910232		0.352282	0.953515		0.352466	0.959459
0.715197	0.986486		0.483528	0.912162		0.358687	0.953515		0.353274	0.959459
0.723698	0.986486		0.485654	0.912162		0.358687	0.955782		0.353274	0.960023
0.723698	0.986969		0.485654	0.913127		0.359488	0.955782		0.354082	0.960023
0.739639	0.986969		0.486716	0.913127		0.359488	0.956916		0.354082	0.961149
0.739639	0.987452		0.486716	0.914575		0.361089	0.956916		0.355699	0.961149
0.755579	0.987452		0.488842	0.914575		0.361089	0.958617		0.355699	0.962275
0.755579	0.987934		0.488842	0.915058		0.36189	0.958617		0.356508	0.962275
0.760893	0.987934		0.489904	0.915058		0.36189	0.960317		0.356508	0.962838
0.760893	0.988417		0.489904	0.916023		0.365092	0.960317		0.358124	0.962838
0.763018	0.988417		0.49203	0.916023		0.365092	0.961451		0.358124	0.963401
0.763018	0.9889		0.49203	0.916988		0.365893	0.961451		0.358933	0.963401
0.766206	0.9889		0.494155	0.916988		0.365893	0.962018		0.358933	0.964527
0.766206	0.989382		0.494155	0.917954		0.367494	0.962018		0.36055	0.964527
0.778959	0.989382		0.496281	0.917954		0.367494	0.964853		0.36055	0.96509
0.778959	0.989865		0.496281	0.919884		0.368295	0.964853		0.361358	0.96509
0.786397	0.989865		0.497343	0.919884		0.368295	0.96542		0.361358	0.966216
0.786397	0.99083		0.497343	0.920367		0.372298	0.96542		0.363783	0.966216
0.791711	0.99083		0.498406	0.920367		0.372298	0.965986		0.363783	0.966779
0.791711	0.991313		0.498406	0.921815		0.373899	0.965986		0.364592	0.966779
0.807651	0.991313		0.500531	0.921815		0.373899	0.96712		0.364592	0.967342
0.807651	0.991795		0.500531	0.923745		0.3747	0.96712		0.366209	0.967342
0.816153	0.991795		0.501594	0.923745		0.3747	0.967687		0.366209	0.967905
0.816153	0.992278		0.501594	0.925193		0.377902	0.967687		0.367017	0.967905
0.824655	0.992278		0.504782	0.925193		0.377902	0.968821		0.367017	0.968468
0.824655	0.992761		0.504782	0.925676		0.379504	0.968821		0.370251	0.968468
0.828905	0.992761		0.505845	0.925676		0.379504	0.969388		0.370251	0.969032
0.828905	0.993243		0.505845	0.926158		0.382706	0.969388		0.373484	0.969032
0.831031	0.993243		0.50797	0.926158		0.382706	0.970522		0.373484	0.969595
0.831031	0.993726		0.50797	0.927606		0.383507	0.970522		0.374293	0.969595
0.832094	0.993726		0.509033	0.927606		0.383507	0.971088		0.374293	0.970158
0.832094	0.994691		0.509033	0.928089		0.384307	0.971088		0.375101	0.970158
0.845909	0.994691		0.511158	0.928089		0.384307	0.971655		0.375101	0.970721
0.845909	0.995174		0.511158	0.928571		0.385909	0.971655		0.376718	0.970721
0.855473	0.995174		0.512221	0.928571		0.385909	0.972222		0.376718	0.971847
0.855473	0.996139		0.512221	0.929537		0.386709	0.972222		0.379143	0.971847
0.861849	0.996139		0.513284	0.929537		0.386709	0.972789		0.379143	0.97241
0.861849	0.996622		0.513284	0.930019		0.389912	0.972789		0.38076	0.97241
0.876727	0.996622		0.514346	0.930019		0.389912	0.973923		0.38076	0.972973
0.876727	0.997104		0.514346	0.930502		0.390713	0.973923		0.382377	0.972973
0.901169	0.997104		0.516472	0.930502		0.390713	0.97449		0.382377	0.974662
0.901169	0.997587		0.516472	0.930985		0.391513	0.97449		0.383185	0.974662
0.927736	0.997587		0.517535	0.930985		0.391513	0.975057		0.383185	0.975788
0.927736	0.998069		0.517535	0.932432		0.393915	0.975057		0.383994	0.975788
0.931987	0.998069		0.521785	0.932432		0.393915	0.975624		0.383994	0.976351
0.931987	0.999517		0.521785	0.933398		0.397118	0.975624		0.38561	0.976351
0.970244	0.999517		0.524973	0.933398		0.397118	0.976757		0.38561	0.976914
0.970244	1		0.524973	0.934363		0.398719	0.976757		0.389652	0.976914
1	1		0.527099	0.934363		0.398719	0.977891		0.389652	0.977477
			0.527099	0.936293		0.40032	0.977891		0.39612	0.977477
			0.528162	0.936293		0.40032	0.978458		0.39612	0.978041
			0.528162	0.937259		0.403523	0.978458		0.396928	0.978041
			0.53135	0.937259		0.403523	0.979025		0.396928	0.979167
			0.53135	0.937741		0.404323	0.979025		0.400162	0.979167
			0.532412	0.937741		0.404323	0.979592		0.400162	0.97973
			0.532412	0.938707		0.405925	0.979592		0.401778	0.97973
			0.538789	0.938707		0.405925	0.980159		0.401778	0.980293
			0.538789	0.939672		0.418735	0.980159		0.405012	0.980293
			0.539851	0.939672		0.418735	0.981293		0.405012	0.980856
			0.539851	0.940637		0.419536	0.981293		0.406629	0.980856
			0.541977	0.940637		0.419536	0.982426		0.406629	0.981982
			0.541977	0.94112		0.423539	0.982426		0.409054	0.981982
			0.54729	0.94112		0.423539	0.982993		0.409054	0.982545
			0.54729	0.941602		0.42514	0.982993		0.411479	0.982545
			0.548353	0.941602		0.42514	0.985261		0.411479	0.983671
			0.548353	0.942085		0.426741	0.985261		0.412288	0.983671
			0.549416	0.942085		0.426741	0.985828		0.412288	0.984797
			0.549416	0.942568		0.427542	0.985828		0.413905	0.984797
			0.550478	0.942568		0.427542	0.986395		0.413905	0.985923
			0.550478	0.943533		0.429944	0.986395		0.419563	0.985923
			0.552604	0.943533		0.429944	0.987528		0.419563	0.98705
			0.552604	0.944015		0.430745	0.987528		0.425222	0.98705
			0.554729	0.944015		0.430745	0.988095		0.425222	0.987613
			0.554729	0.944498		0.431545	0.988095		0.426031	0.987613
			0.555792	0.944498		0.431545	0.988662		0.426031	0.988176
			0.555792	0.945946		0.432346	0.988662		0.427648	0.988176
			0.556854	0.945946		0.432346	0.989229		0.427648	0.988739
			0.556854	0.946429		0.441954	0.989229		0.428456	0.988739
			0.55898	0.946429		0.441954	0.989796		0.428456	0.989865
			0.55898	0.946911		0.443555	0.989796		0.434923	0.989865
			0.561105	0.946911		0.443555	0.990363		0.434923	0.990428
			0.561105	0.947394		0.444355	0.990363		0.435732	0.990428
			0.562168	0.947394		0.444355	0.991497		0.435732	0.990991
			0.562168	0.947876		0.457166	0.991497		0.440582	0.990991
			0.563231	0.947876		0.457166	0.992063		0.440582	0.991554
			0.563231	0.948359		1	1		0.450283	0.991554
			0.564293	0.948359					0.450283	0.992117
			0.564293	0.948842					0.4519	0.992117
			0.568544	0.948842					1	1
			0.568544	0.949324
			0.569607	0.949324
			0.569607	0.95029
			0.571732	0.95029
			0.571732	0.950772
			0.579171	0.950772
			0.579171	0.951255
			0.582359	0.951255
			0.582359	0.951737
			0.584485	0.951737
			0.584485	0.95222
			0.585547	0.95222
			0.585547	0.953185
			0.58661	0.953185
			0.58661	0.954633
			0.588735	0.954633
			0.588735	0.955598
			0.590861	0.955598
			0.590861	0.956081
			0.591923	0.956081
			0.591923	0.956564
			0.594049	0.956564
			0.594049	0.957529
			0.596174	0.957529
			0.596174	0.958012
			0.5983	0.958012
			0.5983	0.958494
			0.599362	0.958494
			0.599362	0.958977
			0.601488	0.958977
			0.601488	0.959459
			0.605739	0.959459
			0.605739	0.959942
			0.606801	0.959942
			0.606801	0.960425
			0.613177	0.960425
			0.613177	0.96139
			0.61424	0.96139
			0.61424	0.961873
			0.615303	0.961873
			0.615303	0.962355
			0.620616	0.962355
			0.620616	0.96332
			0.624867	0.96332
			0.624867	0.964286
			0.62593	0.964286
			0.62593	0.964768
			0.628055	0.964768
			0.628055	0.966216
			0.629118	0.966216
			0.629118	0.966699
			0.630181	0.966699
			0.630181	0.968147
			0.632306	0.968147
			0.632306	0.968629
			0.636557	0.968629
			0.636557	0.969112
			0.638682	0.969112
			0.638682	0.971042
			0.639745	0.971042
			0.639745	0.971525
			0.648247	0.971525
			0.648247	0.972008
			0.649309	0.972008
			0.649309	0.97249
			0.65356	0.97249
			0.65356	0.972973
			0.656748	0.972973
			0.656748	0.973938
			0.658874	0.973938
			0.658874	0.974421
			0.666312	0.974421
			0.666312	0.974903
			0.674814	0.974903
			0.674814	0.975869
			0.675877	0.975869
			0.675877	0.976834
			0.679065	0.976834
			0.679065	0.977317
			0.682253	0.977317
			0.682253	0.977799
			0.684378	0.977799
			0.684378	0.978282
			0.687566	0.978282
			0.687566	0.978764
			0.693943	0.978764
			0.693943	0.979247
			0.695005	0.979247
			0.695005	0.97973
			0.698193	0.97973
			0.698193	0.980212
			0.700319	0.980212
			0.700319	0.980695
			0.707758	0.980695
			0.707758	0.981178
			0.713071	0.981178
			0.713071	0.98166
			0.715197	0.98166
			0.715197	0.982143
			0.724761	0.982143
			0.724761	0.982625
			0.731137	0.982625
			0.731137	0.983108
			0.738576	0.983108
			0.738576	0.984556
			0.739639	0.984556
			0.739639	0.985039
			0.742827	0.985039
			0.742827	0.985521
			0.747078	0.985521
			0.747078	0.986004
			0.753454	0.986004
			0.753454	0.986969
			0.757705	0.986969
			0.757705	0.987452
			0.761955	0.987452
			0.761955	0.987934
			0.763018	0.987934
			0.763018	0.988417
			0.777896	0.988417
			0.777896	0.989382
			0.782147	0.989382
			0.782147	0.989865
			0.785335	0.989865
			0.785335	0.991313
			0.792774	0.991313
			0.792774	0.991795
			0.795962	0.991795
			0.795962	0.992278
			0.800213	0.992278
			0.800213	0.992761
			0.802338	0.992761
			0.802338	0.993726
			0.811902	0.993726
			0.811902	0.994208
			0.821467	0.994208
			0.821467	0.994691
			0.823592	0.994691
			0.823592	0.995174
			0.844846	0.995174
			0.844846	0.996139
			0.852285	0.996139
			0.852285	0.996622
			0.878852	0.996622
			0.878852	0.997104
			0.880978	0.997104
			0.880978	0.997587
			0.89373	0.997587
			0.89373	0.998069
			0.904357	0.998069
			0.904357	0.998552
			0.907545	0.998552
			0.907545	0.999035
			0.947928	0.999035
			0.947928	0.999517
			0.976621	0.999517
			0.976621	1
			1	1
Spectral library search
0	0
0.000800641	0
0.000800641	0.0085034
0.00160128	0.0085034
0.00160128	0.0181406
0.00240192	0.0181406
0.00240192	0.0249433
0.00320256	0.0249433
0.00320256	0.0255102
0.0040032	0.0255102
0.0040032	0.0306122
0.00480384	0.0306122
0.00480384	0.0323129
0.00560448	0.0323129
0.00560448	0.0334467
0.00640512	0.0334467
0.00640512	0.037415
0.00720576	0.037415
0.00720576	0.0464853
0.00800641	0.0464853
0.00800641	0.0515873
0.00880705	0.0515873
0.00880705	0.0612245
0.00960769	0.0612245
0.00960769	0.064059
0.0104083	0.064059
0.0104083	0.0646259
0.011209	0.0646259
0.011209	0.0651927
0.0120096	0.0651927
0.0120096	0.0708617
0.0128102	0.0708617
0.0128102	0.0714286
0.0136109	0.0714286
0.0136109	0.074263
0.0144115	0.074263
0.0144115	0.0804989
0.0152122	0.0804989
0.0152122	0.0833333
0.0168135	0.0833333
0.0168135	0.0918367
0.0176141	0.0918367
0.0176141	0.0997732
0.0184147	0.0997732
0.0184147	0.107143
0.0192154	0.107143
0.0192154	0.10941
0.020016	0.10941
0.020016	0.109977
0.0208167	0.109977
0.0208167	0.111111
0.0216173	0.111111
0.0216173	0.113379
0.0224179	0.113379
0.0224179	0.115079
0.0232186	0.115079
0.0232186	0.121882
0.0240192	0.121882
0.0240192	0.125283
0.0248199	0.125283
0.0248199	0.126417
0.0256205	0.126417
0.0256205	0.127551
0.0264211	0.127551
0.0264211	0.128118
0.0272218	0.128118
0.0272218	0.132086
0.0296237	0.132086
0.0296237	0.139456
0.0304243	0.139456
0.0304243	0.141723
0.031225	0.141723
0.031225	0.14229
0.0328263	0.14229
0.0328263	0.145692
0.0336269	0.145692
0.0336269	0.155896
0.0344275	0.155896
0.0344275	0.157596
0.0352282	0.157596
0.0352282	0.158163
0.0360288	0.158163
0.0360288	0.159297
0.0368295	0.159297
0.0368295	0.161565
0.0376301	0.161565
0.0376301	0.1661
0.0384307	0.1661
0.0384307	0.168367
0.0392314	0.168367
0.0392314	0.176871
0.040032	0.176871
0.040032	0.178571
0.0408327	0.178571
0.0408327	0.179138
0.0416333	0.179138
0.0416333	0.179705
0.0424339	0.179705
0.0424339	0.183673
0.0432346	0.183673
0.0432346	0.184807
0.0440352	0.184807
0.0440352	0.188209
0.0448359	0.188209
0.0448359	0.192177
0.0456365	0.192177
0.0456365	0.197846
0.0464371	0.197846
0.0464371	0.201814
0.0472378	0.201814
0.0472378	0.202381
0.0488391	0.202381
0.0488391	0.203515
0.0496397	0.203515
0.0496397	0.215986
0.0504404	0.215986
0.0504404	0.216553
0.051241	0.216553
0.051241	0.219388
0.0520416	0.219388
0.0520416	0.225624
0.0528423	0.225624
0.0528423	0.227891
0.0536429	0.227891
0.0536429	0.228458
0.0544436	0.228458
0.0544436	0.23356
0.0552442	0.23356
0.0552442	0.238095
0.0560448	0.238095
0.0560448	0.239796
0.0568455	0.239796
0.0568455	0.243197
0.0576461	0.243197
0.0576461	0.25907
0.0584468	0.25907
0.0584468	0.265873
0.0592474	0.265873
0.0592474	0.267574
0.060048	0.267574
0.060048	0.268141
0.0608487	0.268141
0.0608487	0.272676
0.0616493	0.272676
0.0616493	0.27551
0.06245	0.27551
0.06245	0.276077
0.0640512	0.276077
0.0640512	0.277778
0.0648519	0.277778
0.0648519	0.279478
0.0656525	0.279478
0.0656525	0.281179
0.0664532	0.281179
0.0664532	0.28288
0.0672538	0.28288
0.0672538	0.286281
0.0680544	0.286281
0.0680544	0.304989
0.0688551	0.304989
0.0688551	0.30839
0.0704564	0.30839
0.0704564	0.318594
0.071257	0.318594
0.071257	0.319161
0.0720576	0.319161
0.0720576	0.327098
0.0728583	0.327098
0.0728583	0.335601
0.0736589	0.335601
0.0736589	0.34127
0.0752602	0.34127
0.0752602	0.342404
0.0760608	0.342404
0.0760608	0.349773
0.0768615	0.349773
0.0768615	0.350907
0.0776621	0.350907
0.0776621	0.351474
0.0784628	0.351474
0.0784628	0.35771
0.0792634	0.35771
0.0792634	0.362245
0.0800641	0.362245
0.0800641	0.363379
0.0808647	0.363379
0.0808647	0.365079
0.0816653	0.365079
0.0816653	0.367914
0.082466	0.367914
0.082466	0.372449
0.0832666	0.372449
0.0832666	0.380952
0.0840673	0.380952
0.0840673	0.382653
0.0848679	0.382653
0.0848679	0.383787
0.0856685	0.383787
0.0856685	0.388322
0.0864692	0.388322
0.0864692	0.398526
0.0872698	0.398526
0.0872698	0.413832
0.0880705	0.413832
0.0880705	0.419501
0.0896717	0.419501
0.0896717	0.420068
0.0904724	0.420068
0.0904724	0.420635
0.091273	0.420635
0.091273	0.421202
0.0920737	0.421202
0.0920737	0.426871
0.0928743	0.426871
0.0928743	0.427438
0.0936749	0.427438
0.0936749	0.430272
0.0944756	0.430272
0.0944756	0.438776
0.0952762	0.438776
0.0952762	0.441043
0.0960769	0.441043
0.0960769	0.444444
0.0968775	0.444444
0.0968775	0.445578
0.0976781	0.445578
0.0976781	0.446145
0.0984788	0.446145
0.0984788	0.452381
0.0992794	0.452381
0.0992794	0.454082
0.10008	0.454082
0.10008	0.460884
0.100881	0.460884
0.100881	0.477324
0.102482	0.477324
0.102482	0.478458
0.103283	0.478458
0.103283	0.479592
0.105685	0.479592
0.105685	0.486961
0.106485	0.486961
0.106485	0.487528
0.107286	0.487528
0.107286	0.493197
0.108086	0.493197
0.108086	0.496599
0.109688	0.496599
0.109688	0.497166
0.110488	0.497166
0.110488	0.500567
0.111289	0.500567
0.111289	0.502268
0.11209	0.502268
0.11209	0.509637
0.11289	0.509637
0.11289	0.51644
0.113691	0.51644
0.113691	0.517007
0.114492	0.517007
0.114492	0.527778
0.115292	0.527778
0.115292	0.531179
0.116093	0.531179
0.116093	0.535147
0.117694	0.535147
0.117694	0.539116
0.118495	0.539116
0.118495	0.539683
0.119295	0.539683
0.119295	0.543651
0.120096	0.543651
0.120096	0.544785
0.121697	0.544785
0.121697	0.548186
0.122498	0.548186
0.122498	0.548753
0.123299	0.548753
0.123299	0.550454
0.124099	0.550454
0.124099	0.554422
0.1249	0.554422
0.1249	0.555556
0.125701	0.555556
0.125701	0.558957
0.126501	0.558957
0.126501	0.559524
0.127302	0.559524
0.127302	0.56576
0.128903	0.56576
0.128903	0.56746
0.130504	0.56746
0.130504	0.568027
0.131305	0.568027
0.131305	0.569161
0.132106	0.569161
0.132106	0.569728
0.133707	0.569728
0.133707	0.571995
0.134508	0.571995
0.134508	0.578231
0.135308	0.578231
0.135308	0.579365
0.136109	0.579365
0.136109	0.585034
0.13691	0.585034
0.13691	0.586168
0.13771	0.586168
0.13771	0.588435
0.138511	0.588435
0.138511	0.594104
0.139311	0.594104
0.139311	0.594671
0.140112	0.594671
0.140112	0.596939
0.140913	0.596939
0.140913	0.599206
0.142514	0.599206
0.142514	0.602041
0.144115	0.602041
0.144115	0.602608
0.144916	0.602608
0.144916	0.603175
0.145717	0.603175
0.145717	0.605442
0.146517	0.605442
0.146517	0.610544
0.147318	0.610544
0.147318	0.615646
0.148118	0.615646
0.148118	0.616213
0.148919	0.616213
0.148919	0.619048
0.15052	0.619048
0.15052	0.619615
0.151321	0.619615
0.151321	0.624717
0.152122	0.624717
0.152122	0.633787
0.152922	0.633787
0.152922	0.634921
0.153723	0.634921
0.153723	0.642857
0.154524	0.642857
0.154524	0.646259
0.156125	0.646259
0.156125	0.646825
0.158527	0.646825
0.158527	0.650794
0.160128	0.650794
0.160128	0.651927
0.160929	0.651927
0.160929	0.653061
0.161729	0.653061
0.161729	0.660431
0.16253	0.660431
0.16253	0.664966
0.163331	0.664966
0.163331	0.668934
0.164131	0.668934
0.164131	0.670068
0.164932	0.670068
0.164932	0.670635
0.165733	0.670635
0.165733	0.672336
0.166533	0.672336
0.166533	0.672902
0.168135	0.672902
0.168135	0.674603
0.168935	0.674603
0.168935	0.677438
0.169736	0.677438
0.169736	0.688209
0.170536	0.688209
0.170536	0.688776
0.171337	0.688776
0.171337	0.689909
0.172138	0.689909
0.172138	0.697279
0.172938	0.697279
0.172938	0.697846
0.173739	0.697846
0.173739	0.699546
0.17454	0.699546
0.17454	0.702381
0.17534	0.702381
0.17534	0.702948
0.176141	0.702948
0.176141	0.703515
0.176942	0.703515
0.176942	0.704082
0.177742	0.704082
0.177742	0.707483
0.178543	0.707483
0.178543	0.710884
0.179343	0.710884
0.179343	0.713719
0.180144	0.713719
0.180144	0.71542
0.180945	0.71542
0.180945	0.716553
0.181745	0.716553
0.181745	0.723923
0.184147	0.723923
0.184147	0.727891
0.184948	0.727891
0.184948	0.728458
0.185749	0.728458
0.185749	0.730726
0.18735	0.730726
0.18735	0.735261
0.188151	0.735261
0.188151	0.736961
0.188951	0.736961
0.188951	0.737528
0.189752	0.737528
0.189752	0.747166
0.190552	0.747166
0.190552	0.751701
0.191353	0.751701
0.191353	0.757937
0.192154	0.757937
0.192154	0.761338
0.192954	0.761338
0.192954	0.765873
0.193755	0.765873
0.193755	0.767574
0.194556	0.767574
0.194556	0.769841
0.196157	0.769841
0.196157	0.770408
0.196958	0.770408
0.196958	0.774376
0.198559	0.774376
0.198559	0.781746
0.199359	0.781746
0.199359	0.78288
0.20016	0.78288
0.20016	0.784014
0.202562	0.784014
0.202562	0.785147
0.203363	0.785147
0.203363	0.787982
0.204163	0.787982
0.204163	0.79195
0.204964	0.79195
0.204964	0.793084
0.205765	0.793084
0.205765	0.799887
0.206565	0.799887
0.206565	0.800454
0.208167	0.800454
0.208167	0.802721
0.210568	0.802721
0.210568	0.803288
0.211369	0.803288
0.211369	0.806122
0.21217	0.806122
0.21217	0.807823
0.21297	0.807823
0.21297	0.809524
0.213771	0.809524
0.213771	0.812358
0.214572	0.812358
0.214572	0.814059
0.215372	0.814059
0.215372	0.814626
0.216974	0.814626
0.216974	0.816893
0.217774	0.816893
0.217774	0.818027
0.218575	0.818027
0.218575	0.818594
0.219376	0.818594
0.219376	0.823696
0.220176	0.823696
0.220176	0.825964
0.220977	0.825964
0.220977	0.827098
0.221777	0.827098
0.221777	0.827664
0.222578	0.827664
0.222578	0.829932
0.223379	0.829932
0.223379	0.831066
0.22498	0.831066
0.22498	0.832766
0.225781	0.832766
0.225781	0.833333
0.227382	0.833333
0.227382	0.835034
0.228183	0.835034
0.228183	0.835601
0.228983	0.835601
0.228983	0.836735
0.229784	0.836735
0.229784	0.837868
0.230584	0.837868
0.230584	0.838435
0.231385	0.838435
0.231385	0.840703
0.232986	0.840703
0.232986	0.84127
0.234588	0.84127
0.234588	0.841837
0.236189	0.841837
0.236189	0.846372
0.23699	0.846372
0.23699	0.846939
0.238591	0.846939
0.238591	0.849206
0.239392	0.849206
0.239392	0.850907
0.240192	0.850907
0.240192	0.852608
0.240993	0.852608
0.240993	0.854875
0.242594	0.854875
0.242594	0.856576
0.243395	0.856576
0.243395	0.858277
0.244996	0.858277
0.244996	0.859977
0.246597	0.859977
0.246597	0.860544
0.248199	0.860544
0.248199	0.862812
0.248999	0.862812
0.248999	0.864512
0.2498	0.864512
0.2498	0.86678
0.2506	0.86678
0.2506	0.867347
0.251401	0.867347
0.251401	0.867914
0.252202	0.867914
0.252202	0.868481
0.253803	0.868481
0.253803	0.869615
0.254604	0.869615
0.254604	0.870748
0.257006	0.870748
0.257006	0.87585
0.259408	0.87585
0.259408	0.876984
0.260208	0.876984
0.260208	0.877551
0.261809	0.877551
0.261809	0.879819
0.26261	0.879819
0.26261	0.880952
0.263411	0.880952
0.263411	0.884354
0.265012	0.884354
0.265012	0.884921
0.267414	0.884921
0.267414	0.886621
0.269015	0.886621
0.269015	0.887755
0.269816	0.887755
0.269816	0.890023
0.271417	0.890023
0.271417	0.891156
0.272218	0.891156
0.272218	0.89229
0.273819	0.89229
0.273819	0.892857
0.27462	0.892857
0.27462	0.893424
0.27542	0.893424
0.27542	0.896825
0.276221	0.896825
0.276221	0.897392
0.277822	0.897392
0.277822	0.898526
0.278623	0.898526
0.278623	0.900794
0.279424	0.900794
0.279424	0.901927
0.280224	0.901927
0.280224	0.902494
0.281825	0.902494
0.281825	0.903061
0.286629	0.903061
0.286629	0.903628
0.288231	0.903628
0.288231	0.905896
0.289832	0.905896
0.289832	0.907029
0.291433	0.907029
0.291433	0.90873
0.292234	0.90873
0.292234	0.912698
0.293835	0.912698
0.293835	0.913265
0.295436	0.913265
0.295436	0.913832
0.296237	0.913832
0.296237	0.914399
0.297838	0.914399
0.297838	0.914966
0.298639	0.914966
0.298639	0.915533
0.301841	0.915533
0.301841	0.9161
0.302642	0.9161
0.302642	0.917234
0.303443	0.917234
0.303443	0.918367
0.304243	0.918367
0.304243	0.918934
0.305044	0.918934
0.305044	0.921202
0.305845	0.921202
0.305845	0.921769
0.306645	0.921769
0.306645	0.922902
0.307446	0.922902
0.307446	0.923469
0.308247	0.923469
0.308247	0.924603
0.31225	0.924603
0.31225	0.92517
0.31305	0.92517
0.31305	0.925737
0.313851	0.925737
0.313851	0.926304
0.314652	0.926304
0.314652	0.926871
0.315452	0.926871
0.315452	0.927438
0.316253	0.927438
0.316253	0.928571
0.320256	0.928571
0.320256	0.931973
0.321857	0.931973
0.321857	0.935374
0.322658	0.935374
0.322658	0.936508
0.32506	0.936508
0.32506	0.937075
0.329063	0.937075
0.329063	0.938776
0.333066	0.938776
0.333066	0.939342
0.334668	0.939342
0.334668	0.939909
0.335468	0.939909
0.335468	0.941043
0.336269	0.941043
0.336269	0.94161
0.33707	0.94161
0.33707	0.942744
0.338671	0.942744
0.338671	0.943311
0.339472	0.943311
0.339472	0.944444
0.342674	0.944444
0.342674	0.945011
0.346677	0.945011
0.346677	0.946145
0.347478	0.946145
0.347478	0.94898
0.348279	0.94898
0.348279	0.952948
0.352282	0.952948
0.352282	0.953515
0.358687	0.953515
0.358687	0.955782
0.359488	0.955782
0.359488	0.956916
0.361089	0.956916
0.361089	0.958617
0.36189	0.958617
0.36189	0.960317
0.365092	0.960317
0.365092	0.961451
0.365893	0.961451
0.365893	0.962018
0.367494	0.962018
0.367494	0.964853
0.368295	0.964853
0.368295	0.96542
0.372298	0.96542
0.372298	0.965986
0.373899	0.965986
0.373899	0.96712
0.3747	0.96712
0.3747	0.967687
0.377902	0.967687
0.377902	0.968821
0.379504	0.968821
0.379504	0.969388
0.382706	0.969388
0.382706	0.970522
0.383507	0.970522
0.383507	0.971088
0.384307	0.971088
0.384307	0.971655
0.385909	0.971655
0.385909	0.972222
0.386709	0.972222
0.386709	0.972789
0.389912	0.972789
0.389912	0.973923
0.390713	0.973923
0.390713	0.97449
0.391513	0.97449
0.391513	0.975057
0.393915	0.975057
0.393915	0.975624
0.397118	0.975624
0.397118	0.976757
0.398719	0.976757
0.398719	0.977891
0.40032	0.977891
0.40032	0.978458
0.403523	0.978458
0.403523	0.979025
0.404323	0.979025
0.404323	0.979592
0.405925	0.979592
0.405925	0.980159
0.418735	0.980159
0.418735	0.981293
0.419536	0.981293
0.419536	0.982426
0.423539	0.982426
0.423539	0.982993
0.42514	0.982993
0.42514	0.985261
0.426741	0.985261
0.426741	0.985828
0.427542	0.985828
0.427542	0.986395
0.429944	0.986395
0.429944	0.987528
0.430745	0.987528
0.430745	0.988095
0.431545	0.988095
0.431545	0.988662
0.432346	0.988662
0.432346	0.989229
0.441954	0.989229
0.441954	0.989796
0.443555	0.989796
0.443555	0.990363
0.444355	0.990363
0.444355	0.991497
0.457166	0.991497
0.457166	0.992063
1	1

## Sheet: b
COSMIC			CSI:FingerID			Spectral library search			Spectral library search sqrt
Ratio of incorrect hits (all queries)	Ratio of correct hits (all queries)		Ratio of incorrect hits (all queries)	Ratio of correct hits (all queries)		Ratio of incorrect hits (all queries)	Ratio of correct hits (all queries)		Ratio of incorrect hits (all queries)	Ratio of correct hits (all queries)
0	0.000331895		0	0.000331895		0.000331895	0		0	0.000331895
0	0.00066379		0	0.00066379		0.000331895	0.000331895		0	0.00066379
0	0.000995685		0	0.000995685		0.000331895	0.00066379		0.000331895	0.00066379
0	0.00132758		0	0.00132758		0.000331895	0.000995685		0.000331895	0.000995685
0	0.00165948		0	0.00165948		0.000331895	0.00132758		0.000331895	0.00132758
0	0.00199137		0	0.00199137		0.000331895	0.00165948		0.000331895	0.00165948
0	0.00232327		0	0.00232327		0.000331895	0.00199137		0.000331895	0.00199137
0	0.00265516		0	0.00265516		0.000331895	0.00232327		0.000331895	0.00232327
0	0.00298706		0	0.00298706		0.000331895	0.00265516		0.000331895	0.00265516
0	0.00331895		0.000331895	0.00298706		0.000331895	0.00298706		0.00066379	0.00265516
0	0.00365085		0.000331895	0.00331895		0.000331895	0.00331895		0.00066379	0.00298706
0	0.00398274		0.00066379	0.00331895		0.000331895	0.00365085		0.00066379	0.00331895
0	0.00431464		0.00066379	0.00365085		0.000331895	0.00398274		0.00066379	0.00365085
0	0.00464653		0.00066379	0.00398274		0.000331895	0.00431464		0.00066379	0.00398274
0	0.00497843		0.00066379	0.00431464		0.000331895	0.00464653		0.00066379	0.00431464
0	0.00531032		0.00066379	0.00464653		0.000331895	0.00497843		0.00066379	0.00464653
0	0.00564222		0.00066379	0.00497843		0.00066379	0.00497843		0.00066379	0.00497843
0	0.00597411		0.00066379	0.00531032		0.00066379	0.00531032		0.00066379	0.00531032
0	0.00630601		0.00066379	0.00564222		0.00066379	0.00564222		0.00066379	0.00564222
0	0.0066379		0.00066379	0.00597411		0.00066379	0.00597411		0.00066379	0.00597411
0.000331895	0.0066379		0.00066379	0.00630601		0.00066379	0.00630601		0.00066379	0.00630601
0.000331895	0.0069698		0.00066379	0.0066379		0.00066379	0.0066379		0.00066379	0.0066379
0.000331895	0.00730169		0.00066379	0.0069698		0.00066379	0.0069698		0.00066379	0.0069698
0.000331895	0.00763359		0.00066379	0.00730169		0.00066379	0.00730169		0.00066379	0.00730169
0.000331895	0.00796548		0.00066379	0.00763359		0.00066379	0.00763359		0.00066379	0.00763359
0.000331895	0.00829738		0.00066379	0.00796548		0.00066379	0.00796548		0.00066379	0.00796548
0.000331895	0.00862927		0.00066379	0.00829738		0.00066379	0.00829738		0.00066379	0.00829738
0.000331895	0.00896117		0.00066379	0.00862927		0.00066379	0.00862927		0.00066379	0.00862927
0.000331895	0.00929306		0.00066379	0.00896117		0.00066379	0.00896117		0.00066379	0.00896117
0.000331895	0.00962496		0.00066379	0.00929306		0.00066379	0.00929306		0.000995685	0.00896117
0.000331895	0.00995685		0.00066379	0.00962496		0.00066379	0.00962496		0.000995685	0.00929306
0.00066379	0.00995685		0.00066379	0.00995685		0.00066379	0.00995685		0.000995685	0.00962496
0.00066379	0.0102887		0.00066379	0.0102887		0.00066379	0.0102887		0.000995685	0.00995685
0.00066379	0.0106206		0.00066379	0.0106206		0.00066379	0.0106206		0.000995685	0.0102887
0.00066379	0.0109525		0.00066379	0.0109525		0.000995685	0.0106206		0.000995685	0.0106206
0.00066379	0.0112844		0.00066379	0.0112844		0.000995685	0.0109525		0.000995685	0.0109525
0.00066379	0.0116163		0.00066379	0.0116163		0.000995685	0.0112844		0.000995685	0.0112844
0.00066379	0.0119482		0.00066379	0.0119482		0.000995685	0.0116163		0.000995685	0.0116163
0.00066379	0.0122801		0.00066379	0.0122801		0.000995685	0.0119482		0.000995685	0.0119482
0.00066379	0.012612		0.00066379	0.012612		0.000995685	0.0122801		0.000995685	0.0122801
0.00066379	0.0129439		0.00066379	0.0129439		0.000995685	0.012612		0.000995685	0.012612
0.00066379	0.0132758		0.00066379	0.0132758		0.000995685	0.0129439		0.000995685	0.0129439
0.00066379	0.0136077		0.000995685	0.0132758		0.000995685	0.0132758		0.000995685	0.0132758
0.00066379	0.0139396		0.000995685	0.0136077		0.000995685	0.0136077		0.000995685	0.0136077
0.00066379	0.0142715		0.000995685	0.0139396		0.000995685	0.0139396		0.000995685	0.0139396
0.00066379	0.0146034		0.000995685	0.0142715		0.000995685	0.0142715		0.000995685	0.0142715
0.00066379	0.0149353		0.000995685	0.0146034		0.000995685	0.0146034		0.000995685	0.0146034
0.00066379	0.0152672		0.000995685	0.0149353		0.00132758	0.0146034		0.000995685	0.0149353
0.00066379	0.0155991		0.000995685	0.0152672		0.00132758	0.0149353		0.000995685	0.0152672
0.000995685	0.0155991		0.000995685	0.0155991		0.00165948	0.0149353		0.000995685	0.0155991
0.000995685	0.015931		0.000995685	0.015931		0.00165948	0.0152672		0.000995685	0.015931
0.000995685	0.0162629		0.000995685	0.0162629		0.00165948	0.0155991		0.000995685	0.0162629
0.000995685	0.0165948		0.000995685	0.0165948		0.00165948	0.015931		0.000995685	0.0165948
0.000995685	0.0169267		0.000995685	0.0169267		0.00165948	0.0162629		0.000995685	0.0169267
0.000995685	0.0172585		0.000995685	0.0172585		0.00165948	0.0165948		0.000995685	0.0172585
0.000995685	0.0175904		0.000995685	0.0175904		0.00165948	0.0169267		0.000995685	0.0175904
0.000995685	0.0179223		0.000995685	0.0179223		0.00165948	0.0172585		0.000995685	0.0179223
0.000995685	0.0182542		0.000995685	0.0182542		0.00165948	0.0175904		0.000995685	0.0182542
0.000995685	0.0185861		0.000995685	0.0185861		0.00165948	0.0179223		0.000995685	0.0185861
0.000995685	0.018918		0.000995685	0.018918		0.00199137	0.0179223		0.000995685	0.018918
0.000995685	0.0192499		0.000995685	0.0192499		0.00199137	0.0182542		0.000995685	0.0192499
0.000995685	0.0195818		0.000995685	0.0195818		0.00199137	0.0185861		0.00132758	0.0192499
0.000995685	0.0199137		0.000995685	0.0199137		0.00199137	0.018918		0.00132758	0.0195818
0.000995685	0.0202456		0.000995685	0.0202456		0.00232327	0.018918		0.00132758	0.0199137
0.000995685	0.0205775		0.000995685	0.0205775		0.00232327	0.0192499		0.00132758	0.0202456
0.000995685	0.0209094		0.00132758	0.0205775		0.00232327	0.0195818		0.00132758	0.0205775
0.000995685	0.0212413		0.00132758	0.0209094		0.00265516	0.0195818		0.00132758	0.0209094
0.000995685	0.0215732		0.00132758	0.0212413		0.00265516	0.0199137		0.00132758	0.0212413
0.000995685	0.0219051		0.00132758	0.0215732		0.00265516	0.0202456		0.00132758	0.0215732
0.000995685	0.022237		0.00132758	0.0219051		0.00265516	0.0205775		0.00132758	0.0219051
0.000995685	0.0225689		0.00132758	0.022237		0.00265516	0.0209094		0.00132758	0.022237
0.000995685	0.0229008		0.00132758	0.0225689		0.00265516	0.0212413		0.00132758	0.0225689
0.000995685	0.0232327		0.00132758	0.0229008		0.00265516	0.0215732		0.00132758	0.0229008
0.000995685	0.0235646		0.00132758	0.0232327		0.00265516	0.0219051		0.00132758	0.0232327
0.000995685	0.0238964		0.00132758	0.0235646		0.00298706	0.0219051		0.00132758	0.0235646
0.000995685	0.0242283		0.00132758	0.0238964		0.00298706	0.022237		0.00132758	0.0238964
0.000995685	0.0245602		0.00132758	0.0242283		0.00298706	0.0225689		0.00132758	0.0242283
0.000995685	0.0248921		0.00132758	0.0245602		0.00298706	0.0229008		0.00132758	0.0245602
0.000995685	0.025224		0.00165948	0.0245602		0.00298706	0.0232327		0.00165948	0.0245602
0.000995685	0.0255559		0.00165948	0.0248921		0.00298706	0.0235646		0.00165948	0.0248921
0.000995685	0.0258878		0.00165948	0.025224		0.00298706	0.0238964		0.00165948	0.025224
0.000995685	0.0262197		0.00199137	0.025224		0.00298706	0.0242283		0.00165948	0.0255559
0.000995685	0.0265516		0.00199137	0.0255559		0.00298706	0.0245602		0.00165948	0.0258878
0.000995685	0.0268835		0.00199137	0.0258878		0.00298706	0.0248921		0.00165948	0.0262197
0.000995685	0.0272154		0.00199137	0.0262197		0.00298706	0.025224		0.00165948	0.0265516
0.000995685	0.0275473		0.00199137	0.0265516		0.00298706	0.0255559		0.00165948	0.0268835
0.000995685	0.0278792		0.00199137	0.0268835		0.00298706	0.0258878		0.00165948	0.0272154
0.000995685	0.0282111		0.00199137	0.0272154		0.00298706	0.0262197		0.00165948	0.0275473
0.000995685	0.028543		0.00199137	0.0275473		0.00298706	0.0265516		0.00165948	0.0278792
0.000995685	0.0288749		0.00199137	0.0278792		0.00298706	0.0268835		0.00165948	0.0282111
0.000995685	0.0292068		0.00199137	0.0282111		0.00298706	0.0272154		0.00165948	0.028543
0.000995685	0.0295387		0.00199137	0.028543		0.00331895	0.0272154		0.00165948	0.0288749
0.000995685	0.0298706		0.00199137	0.0288749		0.00331895	0.0275473		0.00165948	0.0292068
0.000995685	0.0302025		0.00199137	0.0292068		0.00331895	0.0278792		0.00165948	0.0295387
0.000995685	0.0305344		0.00199137	0.0295387		0.00331895	0.0282111		0.00165948	0.0298706
0.000995685	0.0308662		0.00199137	0.0298706		0.00331895	0.028543		0.00165948	0.0302025
0.000995685	0.0311981		0.00199137	0.0302025		0.00331895	0.0288749		0.00165948	0.0305344
0.000995685	0.03153		0.00199137	0.0305344		0.00331895	0.0292068		0.00165948	0.0308662
0.000995685	0.0318619		0.00199137	0.0308662		0.00331895	0.0295387		0.00165948	0.0311981
0.00132758	0.0318619		0.00232327	0.0308662		0.00331895	0.0298706		0.00165948	0.03153
0.00132758	0.0321938		0.00232327	0.0311981		0.00331895	0.0302025		0.00165948	0.0318619
0.00132758	0.0325257		0.00232327	0.03153		0.00365085	0.0302025		0.00199137	0.0318619
0.00132758	0.0328576		0.00232327	0.0318619		0.00365085	0.0305344		0.00199137	0.0321938
0.00132758	0.0331895		0.00265516	0.0318619		0.00365085	0.0308662		0.00199137	0.0325257
0.00132758	0.0335214		0.00265516	0.0321938		0.00365085	0.0311981		0.00199137	0.0328576
0.00132758	0.0338533		0.00265516	0.0325257		0.00365085	0.03153		0.00199137	0.0331895
0.00132758	0.0341852		0.00298706	0.0325257		0.00365085	0.0318619		0.00199137	0.0335214
0.00132758	0.0345171		0.00298706	0.0328576		0.00365085	0.0321938		0.00199137	0.0338533
0.00132758	0.034849		0.00298706	0.0331895		0.00365085	0.0325257		0.00199137	0.0341852
0.00132758	0.0351809		0.00298706	0.0335214		0.00365085	0.0328576		0.00199137	0.0345171
0.00132758	0.0355128		0.00298706	0.0338533		0.00365085	0.0331895		0.00199137	0.034849
0.00132758	0.0358447		0.00298706	0.0341852		0.00365085	0.0335214		0.00199137	0.0351809
0.00132758	0.0361766		0.00298706	0.0345171		0.00365085	0.0338533		0.00199137	0.0355128
0.00132758	0.0365085		0.00331895	0.0345171		0.00365085	0.0341852		0.00199137	0.0358447
0.00132758	0.0368404		0.00331895	0.034849		0.00365085	0.0345171		0.00199137	0.0361766
0.00165948	0.0368404		0.00331895	0.0351809		0.00365085	0.034849		0.00199137	0.0365085
0.00165948	0.0371723		0.00331895	0.0355128		0.00365085	0.0351809		0.00199137	0.0368404
0.00165948	0.0375041		0.00331895	0.0358447		0.00365085	0.0355128		0.00199137	0.0371723
0.00165948	0.037836		0.00331895	0.0361766		0.00365085	0.0358447		0.00199137	0.0375041
0.00165948	0.0381679		0.00331895	0.0365085		0.00398274	0.0358447		0.00232327	0.0375041
0.00165948	0.0384998		0.00331895	0.0368404		0.00398274	0.0361766		0.00232327	0.037836
0.00165948	0.0388317		0.00365085	0.0368404		0.00398274	0.0365085		0.00232327	0.0381679
0.00165948	0.0391636		0.00365085	0.0371723		0.00398274	0.0368404		0.00232327	0.0384998
0.00165948	0.0394955		0.00365085	0.0375041		0.00398274	0.0371723		0.00232327	0.0388317
0.00165948	0.0398274		0.00365085	0.037836		0.00398274	0.0375041		0.00265516	0.0388317
0.00165948	0.0401593		0.00365085	0.0381679		0.00431464	0.0375041		0.00265516	0.0391636
0.00165948	0.0404912		0.00365085	0.0384998		0.00431464	0.037836		0.00265516	0.0394955
0.00165948	0.0408231		0.00365085	0.0388317		0.00464653	0.037836		0.00265516	0.0398274
0.00165948	0.041155		0.00365085	0.0391636		0.00464653	0.0381679		0.00265516	0.0401593
0.00165948	0.0414869		0.00365085	0.0394955		0.00497843	0.0381679		0.00265516	0.0404912
0.00165948	0.0418188		0.00365085	0.0398274		0.00497843	0.0384998		0.00265516	0.0408231
0.00165948	0.0421507		0.00365085	0.0401593		0.00497843	0.0388317		0.00298706	0.0408231
0.00165948	0.0424826		0.00365085	0.0404912		0.00497843	0.0391636		0.00298706	0.041155
0.00165948	0.0428145		0.00365085	0.0408231		0.00497843	0.0394955		0.00298706	0.0414869
0.00165948	0.0431464		0.00365085	0.041155		0.00497843	0.0398274		0.00298706	0.0418188
0.00165948	0.0434783		0.00398274	0.041155		0.00497843	0.0401593		0.00331895	0.0418188
0.00165948	0.0438102		0.00398274	0.0414869		0.00497843	0.0404912		0.00331895	0.0421507
0.00165948	0.0441421		0.00431464	0.0414869		0.00497843	0.0408231		0.00331895	0.0424826
0.00165948	0.0444739		0.00431464	0.0418188		0.00497843	0.041155		0.00331895	0.0428145
0.00165948	0.0448058		0.00431464	0.0421507		0.00497843	0.0414869		0.00331895	0.0431464
0.00165948	0.0451377		0.00464653	0.0421507		0.00531032	0.0414869		0.00331895	0.0434783
0.00165948	0.0454696		0.00464653	0.0424826		0.00531032	0.0418188		0.00331895	0.0438102
0.00165948	0.0458015		0.00464653	0.0428145		0.00564222	0.0418188		0.00331895	0.0441421
0.00165948	0.0461334		0.00464653	0.0431464		0.00564222	0.0421507		0.00331895	0.0444739
0.00165948	0.0464653		0.00464653	0.0434783		0.00564222	0.0424826		0.00331895	0.0448058
0.00165948	0.0467972		0.00464653	0.0438102		0.00564222	0.0428145		0.00331895	0.0451377
0.00165948	0.0471291		0.00464653	0.0441421		0.00564222	0.0431464		0.00331895	0.0454696
0.00165948	0.047461		0.00464653	0.0444739		0.00564222	0.0434783		0.00331895	0.0458015
0.00165948	0.0477929		0.00464653	0.0448058		0.00597411	0.0434783		0.00331895	0.0461334
0.00165948	0.0481248		0.00464653	0.0451377		0.00597411	0.0438102		0.00365085	0.0461334
0.00165948	0.0484567		0.00464653	0.0454696		0.00597411	0.0441421		0.00365085	0.0464653
0.00165948	0.0487886		0.00464653	0.0458015		0.00597411	0.0444739		0.00398274	0.0464653
0.00165948	0.0491205		0.00464653	0.0461334		0.00597411	0.0448058		0.00398274	0.0467972
0.00165948	0.0494524		0.00464653	0.0464653		0.00597411	0.0451377		0.00398274	0.0471291
0.00165948	0.0497843		0.00464653	0.0467972		0.00597411	0.0454696		0.00431464	0.0471291
0.00165948	0.0501162		0.00464653	0.0471291		0.00597411	0.0458015		0.00431464	0.047461
0.00165948	0.0504481		0.00464653	0.047461		0.00597411	0.0461334		0.00431464	0.0477929
0.00165948	0.05078		0.00464653	0.0477929		0.00597411	0.0464653		0.00431464	0.0481248
0.00165948	0.0511118		0.00464653	0.0481248		0.00597411	0.0467972		0.00431464	0.0484567
0.00165948	0.0514437		0.00464653	0.0484567		0.00597411	0.0471291		0.00431464	0.0487886
0.00165948	0.0517756		0.00464653	0.0487886		0.00630601	0.0471291		0.00431464	0.0491205
0.00165948	0.0521075		0.00464653	0.0491205		0.00630601	0.047461		0.00431464	0.0494524
0.00165948	0.0524394		0.00497843	0.0491205		0.00630601	0.0477929		0.00431464	0.0497843
0.00165948	0.0527713		0.00497843	0.0494524		0.00630601	0.0481248		0.00431464	0.0501162
0.00165948	0.0531032		0.00531032	0.0494524		0.00630601	0.0484567		0.00431464	0.0504481
0.00165948	0.0534351		0.00531032	0.0497843		0.00630601	0.0487886		0.00431464	0.05078
0.00165948	0.053767		0.00531032	0.0501162		0.0066379	0.0487886		0.00464653	0.05078
0.00165948	0.0540989		0.00531032	0.0504481		0.0069698	0.0487886		0.00464653	0.0511118
0.00165948	0.0544308		0.00531032	0.05078		0.0069698	0.0491205		0.00464653	0.0514437
0.00165948	0.0547627		0.00531032	0.0511118		0.0069698	0.0494524		0.00464653	0.0517756
0.00165948	0.0550946		0.00531032	0.0514437		0.0069698	0.0497843		0.00464653	0.0521075
0.00199137	0.0550946		0.00531032	0.0517756		0.0069698	0.0501162		0.00464653	0.0524394
0.00199137	0.0554265		0.00531032	0.0521075		0.0069698	0.0504481		0.00464653	0.0527713
0.00199137	0.0557584		0.00531032	0.0524394		0.0069698	0.05078		0.00497843	0.0527713
0.00199137	0.0560903		0.00531032	0.0527713		0.0069698	0.0511118		0.00497843	0.0531032
0.00199137	0.0564222		0.00531032	0.0531032		0.0069698	0.0514437		0.00497843	0.0534351
0.00199137	0.0567541		0.00531032	0.0534351		0.0069698	0.0517756		0.00497843	0.053767
0.00199137	0.057086		0.00531032	0.053767		0.0069698	0.0521075		0.00497843	0.0540989
0.00199137	0.0574179		0.00531032	0.0540989		0.0069698	0.0524394		0.00531032	0.0540989
0.00199137	0.0577498		0.00531032	0.0544308		0.0069698	0.0527713		0.00531032	0.0544308
0.00199137	0.0580816		0.00531032	0.0547627		0.0069698	0.0531032		0.00531032	0.0547627
0.00199137	0.0584135		0.00564222	0.0547627		0.0069698	0.0534351		0.00564222	0.0547627
0.00199137	0.0587454		0.00564222	0.0550946		0.0069698	0.053767		0.00564222	0.0550946
0.00199137	0.0590773		0.00564222	0.0554265		0.00730169	0.053767		0.00564222	0.0554265
0.00199137	0.0594092		0.00564222	0.0557584		0.00730169	0.0540989		0.00564222	0.0557584
0.00199137	0.0597411		0.00564222	0.0560903		0.00730169	0.0544308		0.00597411	0.0557584
0.00199137	0.060073		0.00564222	0.0564222		0.00730169	0.0547627		0.00597411	0.0560903
0.00199137	0.0604049		0.00564222	0.0567541		0.00730169	0.0550946		0.00597411	0.0564222
0.00199137	0.0607368		0.00564222	0.057086		0.00730169	0.0554265		0.00597411	0.0567541
0.00199137	0.0610687		0.00564222	0.0574179		0.00730169	0.0557584		0.00597411	0.057086
0.00199137	0.0614006		0.00564222	0.0577498		0.00730169	0.0560903		0.00597411	0.0574179
0.00199137	0.0617325		0.00597411	0.0577498		0.00730169	0.0564222		0.00597411	0.0577498
0.00199137	0.0620644		0.00597411	0.0580816		0.00730169	0.0567541		0.00597411	0.0580816
0.00199137	0.0623963		0.00597411	0.0584135		0.00730169	0.057086		0.00597411	0.0584135
0.00199137	0.0627282		0.00597411	0.0587454		0.00730169	0.0574179		0.00597411	0.0587454
0.00199137	0.0630601		0.00597411	0.0590773		0.00730169	0.0577498		0.00597411	0.0590773
0.00199137	0.063392		0.00597411	0.0594092		0.00730169	0.0580816		0.00597411	0.0594092
0.00199137	0.0637239		0.00597411	0.0597411		0.00730169	0.0584135		0.00597411	0.0597411
0.00199137	0.0640558		0.00597411	0.060073		0.00763359	0.0584135		0.00597411	0.060073
0.00199137	0.0643877		0.00630601	0.060073		0.00763359	0.0587454		0.00597411	0.0604049
0.00199137	0.0647195		0.00630601	0.0604049		0.00763359	0.0590773		0.00597411	0.0607368
0.00199137	0.0650514		0.00630601	0.0607368		0.00763359	0.0594092		0.00597411	0.0610687
0.00199137	0.0653833		0.00630601	0.0610687		0.00763359	0.0597411		0.00597411	0.0614006
0.00199137	0.0657152		0.00630601	0.0614006		0.00763359	0.060073		0.00597411	0.0617325
0.00199137	0.0660471		0.00630601	0.0617325		0.00763359	0.0604049		0.00597411	0.0620644
0.00199137	0.066379		0.00630601	0.0620644		0.00763359	0.0607368		0.00597411	0.0623963
0.00199137	0.0667109		0.00630601	0.0623963		0.00763359	0.0610687		0.00597411	0.0627282
0.00199137	0.0670428		0.00630601	0.0627282		0.00763359	0.0614006		0.00597411	0.0630601
0.00199137	0.0673747		0.00630601	0.0630601		0.00763359	0.0617325		0.00630601	0.0630601
0.00199137	0.0677066		0.00630601	0.063392		0.00763359	0.0620644		0.0066379	0.0630601
0.00199137	0.0680385		0.00630601	0.0637239		0.00763359	0.0623963		0.0066379	0.063392
0.00199137	0.0683704		0.0066379	0.0637239		0.00763359	0.0627282		0.0066379	0.0637239
0.00199137	0.0687023		0.0066379	0.0640558		0.00796548	0.0627282		0.0066379	0.0640558
0.00232327	0.0687023		0.0066379	0.0643877		0.00796548	0.0630601		0.0066379	0.0643877
0.00232327	0.0690342		0.0066379	0.0647195		0.00796548	0.063392		0.0069698	0.0643877
0.00232327	0.0693661		0.0066379	0.0650514		0.00796548	0.0637239		0.0069698	0.0647195
0.00232327	0.069698		0.0066379	0.0653833		0.00796548	0.0640558		0.0069698	0.0650514
0.00232327	0.0700299		0.0066379	0.0657152		0.00829738	0.0640558		0.0069698	0.0653833
0.00232327	0.0703618		0.0066379	0.0660471		0.00829738	0.0643877		0.0069698	0.0657152
0.00232327	0.0706937		0.0066379	0.066379		0.00862927	0.0643877		0.0069698	0.0660471
0.00232327	0.0710256		0.0066379	0.0667109		0.00862927	0.0647195		0.0069698	0.066379
0.00232327	0.0713575		0.0066379	0.0670428		0.00862927	0.0650514		0.0069698	0.0667109
0.00232327	0.0716893		0.0066379	0.0673747		0.00896117	0.0650514		0.0069698	0.0670428
0.00232327	0.0720212		0.0066379	0.0677066		0.00896117	0.0653833		0.0069698	0.0673747
0.00232327	0.0723531		0.0066379	0.0680385		0.00896117	0.0657152		0.0069698	0.0677066
0.00232327	0.072685		0.0066379	0.0683704		0.00896117	0.0660471		0.0069698	0.0680385
0.00232327	0.0730169		0.0066379	0.0687023		0.00896117	0.066379		0.00730169	0.0680385
0.00232327	0.0733488		0.0069698	0.0687023		0.00929306	0.066379		0.00763359	0.0680385
0.00232327	0.0736807		0.0069698	0.0690342		0.00929306	0.0667109		0.00763359	0.0683704
0.00232327	0.0740126		0.0069698	0.0693661		0.00929306	0.0670428		0.00763359	0.0687023
0.00232327	0.0743445		0.0069698	0.069698		0.00929306	0.0673747		0.00763359	0.0690342
0.00232327	0.0746764		0.0069698	0.0700299		0.00962496	0.0673747		0.00763359	0.0693661
0.00232327	0.0750083		0.0069698	0.0703618		0.00962496	0.0677066		0.00763359	0.069698
0.00232327	0.0753402		0.0069698	0.0706937		0.00962496	0.0680385		0.00796548	0.069698
0.00232327	0.0756721		0.0069698	0.0710256		0.00962496	0.0683704		0.00796548	0.0700299
0.00232327	0.076004		0.0069698	0.0713575		0.00962496	0.0687023		0.00796548	0.0703618
0.00232327	0.0763359		0.0069698	0.0716893		0.00962496	0.0690342		0.00829738	0.0703618
0.00232327	0.0766678		0.0069698	0.0720212		0.00962496	0.0693661		0.00829738	0.0706937
0.00232327	0.0769997		0.0069698	0.0723531		0.00962496	0.069698		0.00829738	0.0710256
0.00232327	0.0773316		0.0069698	0.072685		0.00962496	0.0700299		0.00829738	0.0713575
0.00232327	0.0776635		0.0069698	0.0730169		0.00962496	0.0703618		0.00829738	0.0716893
0.00232327	0.0779954		0.0069698	0.0733488		0.00962496	0.0706937		0.00829738	0.0720212
0.00232327	0.0783272		0.0069698	0.0736807		0.00962496	0.0710256		0.00829738	0.0723531
0.00232327	0.0786591		0.0069698	0.0740126		0.00962496	0.0713575		0.00862927	0.0723531
0.00232327	0.078991		0.0069698	0.0743445		0.00995685	0.0713575		0.00862927	0.072685
0.00232327	0.0793229		0.0069698	0.0746764		0.00995685	0.0716893		0.00862927	0.0730169
0.00232327	0.0796548		0.0069698	0.0750083		0.00995685	0.0720212		0.00862927	0.0733488
0.00232327	0.0799867		0.0069698	0.0753402		0.00995685	0.0723531		0.00862927	0.0736807
0.00232327	0.0803186		0.0069698	0.0756721		0.00995685	0.072685		0.00896117	0.0736807
0.00232327	0.0806505		0.0069698	0.076004		0.00995685	0.0730169		0.00896117	0.0740126
0.00232327	0.0809824		0.0069698	0.0763359		0.00995685	0.0733488		0.00896117	0.0743445
0.00232327	0.0813143		0.0069698	0.0766678		0.0102887	0.0733488		0.00896117	0.0746764
0.00232327	0.0816462		0.0069698	0.0769997		0.0102887	0.0736807		0.00896117	0.0750083
0.00232327	0.0819781		0.0069698	0.0773316		0.0102887	0.0740126		0.00896117	0.0753402
0.00232327	0.08231		0.0069698	0.0776635		0.0106206	0.0740126		0.00896117	0.0756721
0.00232327	0.0826419		0.0069698	0.0779954		0.0106206	0.0743445		0.00896117	0.076004
0.00232327	0.0829738		0.0069698	0.0783272		0.0106206	0.0746764		0.00896117	0.0763359
0.00232327	0.0833057		0.0069698	0.0786591		0.0109525	0.0746764		0.00896117	0.0766678
0.00232327	0.0836376		0.0069698	0.078991		0.0109525	0.0750083		0.00896117	0.0769997
0.00232327	0.0839695		0.0069698	0.0793229		0.0112844	0.0750083		0.00896117	0.0773316
0.00232327	0.0843014		0.0069698	0.0796548		0.0112844	0.0753402		0.00896117	0.0776635
0.00232327	0.0846333		0.00730169	0.0796548		0.0112844	0.0756721		0.00896117	0.0779954
0.00232327	0.0849652		0.00730169	0.0799867		0.0112844	0.076004		0.00896117	0.0783272
0.00232327	0.085297		0.00730169	0.0803186		0.0112844	0.0763359		0.00896117	0.0786591
0.00232327	0.0856289		0.00730169	0.0806505		0.0112844	0.0766678		0.00896117	0.078991
0.00232327	0.0859608		0.00730169	0.0809824		0.0112844	0.0769997		0.00896117	0.0793229
0.00232327	0.0862927		0.00730169	0.0813143		0.0112844	0.0773316		0.00896117	0.0796548
0.00232327	0.0866246		0.00730169	0.0816462		0.0116163	0.0773316		0.00896117	0.0799867
0.00232327	0.0869565		0.00763359	0.0816462		0.0119482	0.0773316		0.00896117	0.0803186
0.00232327	0.0872884		0.00763359	0.0819781		0.0122801	0.0773316		0.00896117	0.0806505
0.00232327	0.0876203		0.00763359	0.08231		0.0122801	0.0776635		0.00896117	0.0809824
0.00232327	0.0879522		0.00763359	0.0826419		0.0122801	0.0779954		0.00896117	0.0813143
0.00232327	0.0882841		0.00763359	0.0829738		0.0122801	0.0783272		0.00896117	0.0816462
0.00232327	0.088616		0.00763359	0.0833057		0.0122801	0.0786591		0.00896117	0.0819781
0.00232327	0.0889479		0.00763359	0.0836376		0.0122801	0.078991		0.00896117	0.08231
0.00232327	0.0892798		0.00763359	0.0839695		0.0122801	0.0793229		0.00896117	0.0826419
0.00232327	0.0896117		0.00763359	0.0843014		0.0122801	0.0796548		0.00896117	0.0829738
0.00232327	0.0899436		0.00763359	0.0846333		0.0122801	0.0799867		0.00896117	0.0833057
0.00232327	0.0902755		0.00763359	0.0849652		0.0122801	0.0803186		0.00896117	0.0836376
0.00232327	0.0906074		0.00796548	0.0849652		0.0122801	0.0806505		0.00896117	0.0839695
0.00232327	0.0909393		0.00796548	0.085297		0.0122801	0.0809824		0.00896117	0.0843014
0.00232327	0.0912712		0.00796548	0.0856289		0.0122801	0.0813143		0.00929306	0.0843014
0.00232327	0.0916031		0.00796548	0.0859608		0.0122801	0.0816462		0.00929306	0.0846333
0.00232327	0.0919349		0.00796548	0.0862927		0.012612	0.0816462		0.00929306	0.0849652
0.00232327	0.0922668		0.00796548	0.0866246		0.012612	0.0819781		0.00929306	0.085297
0.00232327	0.0925987		0.00796548	0.0869565		0.012612	0.08231		0.00929306	0.0856289
0.00232327	0.0929306		0.00796548	0.0872884		0.012612	0.0826419		0.00929306	0.0859608
0.00232327	0.0932625		0.00796548	0.0876203		0.012612	0.0829738		0.00929306	0.0862927
0.00232327	0.0935944		0.00829738	0.0876203		0.0129439	0.0829738		0.00962496	0.0862927
0.00232327	0.0939263		0.00829738	0.0879522		0.0129439	0.0833057		0.00962496	0.0866246
0.00265516	0.0939263		0.00829738	0.0882841		0.0132758	0.0833057		0.00962496	0.0869565
0.00265516	0.0942582		0.00829738	0.088616		0.0136077	0.0833057		0.00962496	0.0872884
0.00265516	0.0945901		0.00829738	0.0889479		0.0136077	0.0836376		0.00962496	0.0876203
0.00265516	0.094922		0.00829738	0.0892798		0.0136077	0.0839695		0.00962496	0.0879522
0.00265516	0.0952539		0.00829738	0.0896117		0.0136077	0.0843014		0.00962496	0.0882841
0.00265516	0.0955858		0.00829738	0.0899436		0.0136077	0.0846333		0.00962496	0.088616
0.00265516	0.0959177		0.00829738	0.0902755		0.0136077	0.0849652		0.00962496	0.0889479
0.00265516	0.0962496		0.00829738	0.0906074		0.0136077	0.085297		0.00962496	0.0892798
0.00265516	0.0965815		0.00829738	0.0909393		0.0139396	0.085297		0.00962496	0.0896117
0.00265516	0.0969134		0.00829738	0.0912712		0.0139396	0.0856289		0.00962496	0.0899436
0.00265516	0.0972453		0.00829738	0.0916031		0.0139396	0.0859608		0.00995685	0.0899436
0.00265516	0.0975772		0.00829738	0.0919349		0.0139396	0.0862927		0.00995685	0.0902755
0.00265516	0.0979091		0.00829738	0.0922668		0.0139396	0.0866246		0.00995685	0.0906074
0.00265516	0.098241		0.00829738	0.0925987		0.0139396	0.0869565		0.00995685	0.0909393
0.00265516	0.0985729		0.00829738	0.0929306		0.0139396	0.0872884		0.00995685	0.0912712
0.00265516	0.0989047		0.00829738	0.0932625		0.0139396	0.0876203		0.00995685	0.0916031
0.00298706	0.0989047		0.00829738	0.0935944		0.0139396	0.0879522		0.00995685	0.0919349
0.00298706	0.0992366		0.00829738	0.0939263		0.0139396	0.0882841		0.0102887	0.0919349
0.00298706	0.0995685		0.00829738	0.0942582		0.0139396	0.088616		0.0102887	0.0922668
0.00298706	0.0999004		0.00829738	0.0945901		0.0139396	0.0889479		0.0102887	0.0925987
0.00298706	0.100232		0.00829738	0.094922		0.0139396	0.0892798		0.0106206	0.0925987
0.00298706	0.100564		0.00829738	0.0952539		0.0139396	0.0896117		0.0106206	0.0929306
0.00298706	0.100896		0.00829738	0.0955858		0.0139396	0.0899436		0.0106206	0.0932625
0.00298706	0.101228		0.00829738	0.0959177		0.0139396	0.0902755		0.0106206	0.0935944
0.00298706	0.10156		0.00829738	0.0962496		0.0139396	0.0906074		0.0106206	0.0939263
0.00298706	0.101892		0.00829738	0.0965815		0.0139396	0.0909393		0.0106206	0.0942582
0.00298706	0.102224		0.00829738	0.0969134		0.0139396	0.0912712		0.0106206	0.0945901
0.00298706	0.102556		0.00829738	0.0972453		0.0142715	0.0912712		0.0106206	0.094922
0.00298706	0.102887		0.00862927	0.0972453		0.0142715	0.0916031		0.0106206	0.0952539
0.00298706	0.103219		0.00862927	0.0975772		0.0142715	0.0919349		0.0106206	0.0955858
0.00298706	0.103551		0.00862927	0.0979091		0.0142715	0.0922668		0.0106206	0.0959177
0.00298706	0.103883		0.00862927	0.098241		0.0146034	0.0922668		0.0106206	0.0962496
0.00298706	0.104215		0.00862927	0.0985729		0.0146034	0.0925987		0.0106206	0.0965815
0.00298706	0.104547		0.00862927	0.0989047		0.0149353	0.0925987		0.0106206	0.0969134
0.00298706	0.104879		0.00862927	0.0992366		0.0149353	0.0929306		0.0106206	0.0972453
0.00298706	0.105211		0.00896117	0.0992366		0.0149353	0.0932625		0.0109525	0.0972453
0.00298706	0.105543		0.00896117	0.0995685		0.0152672	0.0932625		0.0109525	0.0975772
0.00298706	0.105875		0.00896117	0.0999004		0.0152672	0.0935944		0.0112844	0.0975772
0.00298706	0.106206		0.00896117	0.100232		0.0152672	0.0939263		0.0112844	0.0979091
0.00298706	0.106538		0.00896117	0.100564		0.0152672	0.0942582		0.0112844	0.098241
0.00331895	0.106538		0.00896117	0.100896		0.0152672	0.0945901		0.0112844	0.0985729
0.00331895	0.10687		0.00896117	0.101228		0.0155991	0.0945901		0.0112844	0.0989047
0.00331895	0.107202		0.00929306	0.101228		0.0155991	0.094922		0.0116163	0.0989047
0.00365085	0.107202		0.00929306	0.10156		0.0155991	0.0952539		0.0116163	0.0992366
0.00365085	0.107534		0.00929306	0.101892		0.0155991	0.0955858		0.0116163	0.0995685
0.00365085	0.107866		0.00962496	0.101892		0.0155991	0.0959177		0.0116163	0.0999004
0.00365085	0.108198		0.00962496	0.102224		0.0155991	0.0962496		0.0116163	0.100232
0.00365085	0.10853		0.00962496	0.102556		0.0155991	0.0965815		0.0116163	0.100564
0.00365085	0.108862		0.00962496	0.102887		0.0155991	0.0969134		0.0116163	0.100896
0.00365085	0.109193		0.00962496	0.103219		0.0155991	0.0972453		0.0116163	0.101228
0.00365085	0.109525		0.00962496	0.103551		0.015931	0.0972453		0.0116163	0.10156
0.00365085	0.109857		0.00962496	0.103883		0.015931	0.0975772		0.0116163	0.101892
0.00365085	0.110189		0.00962496	0.104215		0.015931	0.0979091		0.0119482	0.101892
0.00365085	0.110521		0.00962496	0.104547		0.015931	0.098241		0.0119482	0.102224
0.00398274	0.110521		0.00962496	0.104879		0.015931	0.0985729		0.0119482	0.102556
0.00398274	0.110853		0.00962496	0.105211		0.0162629	0.0985729		0.0122801	0.102556
0.00398274	0.111185		0.00962496	0.105543		0.0162629	0.0989047		0.0122801	0.102887
0.00398274	0.111517		0.00962496	0.105875		0.0162629	0.0992366		0.0122801	0.103219
0.00398274	0.111849		0.00995685	0.105875		0.0162629	0.0995685		0.0122801	0.103551
0.00398274	0.112181		0.00995685	0.106206		0.0162629	0.0999004		0.0122801	0.103883
0.00398274	0.112512		0.00995685	0.106538		0.0162629	0.100232		0.0122801	0.104215
0.00398274	0.112844		0.00995685	0.10687		0.0162629	0.100564		0.012612	0.104215
0.00398274	0.113176		0.00995685	0.107202		0.0162629	0.100896		0.012612	0.104547
0.00398274	0.113508		0.00995685	0.107534		0.0162629	0.101228		0.012612	0.104879
0.00398274	0.11384		0.00995685	0.107866		0.0162629	0.10156		0.012612	0.105211
0.00398274	0.114172		0.00995685	0.108198		0.0162629	0.101892		0.012612	0.105543
0.00398274	0.114504		0.00995685	0.10853		0.0162629	0.102224		0.012612	0.105875
0.00398274	0.114836		0.00995685	0.108862		0.0162629	0.102556		0.012612	0.106206
0.00398274	0.115168		0.0102887	0.108862		0.0162629	0.102887		0.012612	0.106538
0.00398274	0.1155		0.0102887	0.109193		0.0162629	0.103219		0.012612	0.10687
0.00431464	0.1155		0.0102887	0.109525		0.0162629	0.103551		0.012612	0.107202
0.00431464	0.115831		0.0102887	0.109857		0.0165948	0.103551		0.012612	0.107534
0.00431464	0.116163		0.0102887	0.110189		0.0165948	0.103883		0.012612	0.107866
0.00431464	0.116495		0.0102887	0.110521		0.0165948	0.104215		0.012612	0.108198
0.00431464	0.116827		0.0102887	0.110853		0.0165948	0.104547		0.012612	0.10853
0.00431464	0.117159		0.0102887	0.111185		0.0169267	0.104547		0.012612	0.108862
0.00431464	0.117491		0.0102887	0.111517		0.0169267	0.104879		0.012612	0.109193
0.00431464	0.117823		0.0102887	0.111849		0.0172585	0.104879		0.012612	0.109525
0.00431464	0.118155		0.0102887	0.112181		0.0172585	0.105211		0.012612	0.109857
0.00431464	0.118487		0.0102887	0.112512		0.0175904	0.105211		0.0129439	0.109857
0.00431464	0.118818		0.0106206	0.112512		0.0175904	0.105543		0.0129439	0.110189
0.00431464	0.11915		0.0106206	0.112844		0.0175904	0.105875		0.0129439	0.110521
0.00431464	0.119482		0.0106206	0.113176		0.0175904	0.106206		0.0129439	0.110853
0.00431464	0.119814		0.0106206	0.113508		0.0175904	0.106538		0.0129439	0.111185
0.00431464	0.120146		0.0106206	0.11384		0.0175904	0.10687		0.0129439	0.111517
0.00431464	0.120478		0.0106206	0.114172		0.0175904	0.107202		0.0129439	0.111849
0.00431464	0.12081		0.0106206	0.114504		0.0175904	0.107534		0.0132758	0.111849
0.00431464	0.121142		0.0106206	0.114836		0.0179223	0.107534		0.0136077	0.111849
0.00431464	0.121474		0.0106206	0.115168		0.0179223	0.107866		0.0136077	0.112181
0.00431464	0.121806		0.0106206	0.1155		0.0179223	0.108198		0.0136077	0.112512
0.00431464	0.122137		0.0106206	0.115831		0.0182542	0.108198		0.0136077	0.112844
0.00431464	0.122469		0.0106206	0.116163		0.0182542	0.10853		0.0136077	0.113176
0.00431464	0.122801		0.0109525	0.116163		0.0182542	0.108862		0.0136077	0.113508
0.00431464	0.123133		0.0109525	0.116495		0.0182542	0.109193		0.0136077	0.11384
0.00431464	0.123465		0.0109525	0.116827		0.0182542	0.109525		0.0139396	0.11384
0.00464653	0.123465		0.0109525	0.117159		0.0182542	0.109857		0.0139396	0.114172
0.00464653	0.123797		0.0109525	0.117491		0.0182542	0.110189		0.0139396	0.114504
0.00464653	0.124129		0.0109525	0.117823		0.0185861	0.110189		0.0139396	0.114836
0.00464653	0.124461		0.0109525	0.118155		0.0185861	0.110521		0.0139396	0.115168
0.00464653	0.124793		0.0109525	0.118487		0.0185861	0.110853		0.0139396	0.1155
0.00464653	0.125124		0.0109525	0.118818		0.0185861	0.111185		0.0139396	0.115831
0.00464653	0.125456		0.0112844	0.118818		0.0185861	0.111517		0.0139396	0.116163
0.00464653	0.125788		0.0112844	0.11915		0.0185861	0.111849		0.0139396	0.116495
0.00464653	0.12612		0.0112844	0.119482		0.0185861	0.112181		0.0139396	0.116827
0.00464653	0.126452		0.0112844	0.119814		0.0185861	0.112512		0.0139396	0.117159
0.00464653	0.126784		0.0112844	0.120146		0.018918	0.112512		0.0142715	0.117159
0.00464653	0.127116		0.0112844	0.120478		0.018918	0.112844		0.0142715	0.117491
0.00464653	0.127448		0.0112844	0.12081		0.018918	0.113176		0.0142715	0.117823
0.00464653	0.12778		0.0112844	0.121142		0.018918	0.113508		0.0142715	0.118155
0.00464653	0.128112		0.0116163	0.121142		0.018918	0.11384		0.0142715	0.118487
0.00464653	0.128443		0.0116163	0.121474		0.018918	0.114172		0.0142715	0.118818
0.00464653	0.128775		0.0119482	0.121474		0.018918	0.114504		0.0142715	0.11915
0.00464653	0.129107		0.0119482	0.121806		0.018918	0.114836		0.0146034	0.11915
0.00464653	0.129439		0.0119482	0.122137		0.018918	0.115168		0.0146034	0.119482
0.00464653	0.129771		0.0122801	0.122137		0.018918	0.1155		0.0149353	0.119482
0.00464653	0.130103		0.0122801	0.122469		0.018918	0.115831		0.0149353	0.119814
0.00464653	0.130435		0.0122801	0.122801		0.0192499	0.115831		0.0152672	0.119814
0.00464653	0.130767		0.0122801	0.123133		0.0192499	0.116163		0.0152672	0.120146
0.00464653	0.131099		0.0122801	0.123465		0.0192499	0.116495		0.0152672	0.120478
0.00464653	0.13143		0.0122801	0.123797		0.0192499	0.116827		0.0155991	0.120478
0.00464653	0.131762		0.0122801	0.124129		0.0192499	0.117159		0.0155991	0.12081
0.00464653	0.132094		0.0122801	0.124461		0.0192499	0.117491		0.0155991	0.121142
0.00464653	0.132426		0.0122801	0.124793		0.0192499	0.117823		0.0155991	0.121474
0.00464653	0.132758		0.0122801	0.125124		0.0192499	0.118155		0.015931	0.121474
0.00464653	0.13309		0.0122801	0.125456		0.0195818	0.118155		0.015931	0.121806
0.00464653	0.133422		0.0122801	0.125788		0.0195818	0.118487		0.015931	0.122137
0.00464653	0.133754		0.0122801	0.12612		0.0199137	0.118487		0.015931	0.122469
0.00464653	0.134086		0.0122801	0.126452		0.0202456	0.118487		0.015931	0.122801
0.00464653	0.134418		0.0122801	0.126784		0.0202456	0.118818		0.015931	0.123133
0.00464653	0.134749		0.0122801	0.127116		0.0202456	0.11915		0.015931	0.123465
0.00464653	0.135081		0.0122801	0.127448		0.0205775	0.11915		0.015931	0.123797
0.00464653	0.135413		0.0122801	0.12778		0.0205775	0.119482		0.015931	0.124129
0.00464653	0.135745		0.0122801	0.128112		0.0205775	0.119814		0.015931	0.124461
0.00464653	0.136077		0.0122801	0.128443		0.0205775	0.120146		0.015931	0.124793
0.00464653	0.136409		0.012612	0.128443		0.0205775	0.120478		0.015931	0.125124
0.00464653	0.136741		0.012612	0.128775		0.0205775	0.12081		0.015931	0.125456
0.00497843	0.136741		0.012612	0.129107		0.0205775	0.121142		0.015931	0.125788
0.00497843	0.137073		0.012612	0.129439		0.0205775	0.121474		0.015931	0.12612
0.00497843	0.137405		0.0129439	0.129439		0.0205775	0.121806		0.015931	0.126452
0.00497843	0.137736		0.0129439	0.129771		0.0205775	0.122137		0.015931	0.126784
0.00497843	0.138068		0.0129439	0.130103		0.0205775	0.122469		0.015931	0.127116
0.00497843	0.1384		0.0129439	0.130435		0.0205775	0.122801		0.015931	0.127448
0.00497843	0.138732		0.0129439	0.130767		0.0205775	0.123133		0.0162629	0.127448
0.00497843	0.139064		0.0129439	0.131099		0.0205775	0.123465		0.0162629	0.12778
0.00497843	0.139396		0.0129439	0.13143		0.0205775	0.123797		0.0165948	0.12778
0.00497843	0.139728		0.0129439	0.131762		0.0205775	0.124129		0.0165948	0.128112
0.00497843	0.14006		0.0129439	0.132094		0.0205775	0.124461		0.0165948	0.128443
0.00497843	0.140392		0.0129439	0.132426		0.0205775	0.124793		0.0165948	0.128775
0.00497843	0.140724		0.0129439	0.132758		0.0205775	0.125124		0.0165948	0.129107
0.00497843	0.141055		0.0129439	0.13309		0.0205775	0.125456		0.0165948	0.129439
0.00497843	0.141387		0.0129439	0.133422		0.0205775	0.125788		0.0165948	0.129771
0.00497843	0.141719		0.0129439	0.133754		0.0205775	0.12612		0.0165948	0.130103
0.00497843	0.142051		0.0129439	0.134086		0.0205775	0.126452		0.0165948	0.130435
0.00497843	0.142383		0.0129439	0.134418		0.0209094	0.126452		0.0169267	0.130435
0.00497843	0.142715		0.0129439	0.134749		0.0209094	0.126784		0.0169267	0.130767
0.00497843	0.143047		0.0129439	0.135081		0.0212413	0.126784		0.0169267	0.131099
0.00497843	0.143379		0.0129439	0.135413		0.0212413	0.127116		0.0169267	0.13143
0.00497843	0.143711		0.0129439	0.135745		0.0212413	0.127448		0.0172585	0.13143
0.00497843	0.144042		0.0129439	0.136077		0.0212413	0.12778		0.0172585	0.131762
0.00497843	0.144374		0.0129439	0.136409		0.0212413	0.128112		0.0172585	0.132094
0.00497843	0.144706		0.0129439	0.136741		0.0212413	0.128443		0.0172585	0.132426
0.00497843	0.145038		0.0132758	0.136741		0.0215732	0.128443		0.0172585	0.132758
0.00497843	0.14537		0.0132758	0.137073		0.0215732	0.128775		0.0172585	0.13309
0.00497843	0.145702		0.0132758	0.137405		0.0215732	0.129107		0.0172585	0.133422
0.00497843	0.146034		0.0132758	0.137736		0.0215732	0.129439		0.0172585	0.133754
0.00497843	0.146366		0.0132758	0.138068		0.0215732	0.129771		0.0172585	0.134086
0.00497843	0.146698		0.0132758	0.1384		0.0215732	0.130103		0.0172585	0.134418
0.00497843	0.14703		0.0132758	0.138732		0.0215732	0.130435		0.0172585	0.134749
0.00497843	0.147361		0.0132758	0.139064		0.0215732	0.130767		0.0175904	0.134749
0.00497843	0.147693		0.0132758	0.139396		0.0215732	0.131099		0.0175904	0.135081
0.00497843	0.148025		0.0132758	0.139728		0.0215732	0.13143		0.0175904	0.135413
0.00497843	0.148357		0.0132758	0.14006		0.0215732	0.131762		0.0175904	0.135745
0.00497843	0.148689		0.0132758	0.140392		0.0215732	0.132094		0.0175904	0.136077
0.00531032	0.148689		0.0132758	0.140724		0.0219051	0.132094		0.0175904	0.136409
0.00531032	0.149021		0.0132758	0.141055		0.0219051	0.132426		0.0175904	0.136741
0.00531032	0.149353		0.0132758	0.141387		0.0219051	0.132758		0.0175904	0.137073
0.00531032	0.149685		0.0132758	0.141719		0.0219051	0.13309		0.0175904	0.137405
0.00531032	0.150017		0.0132758	0.142051		0.0219051	0.133422		0.0179223	0.137405
0.00531032	0.150348		0.0132758	0.142383		0.022237	0.133422		0.0179223	0.137736
0.00531032	0.15068		0.0132758	0.142715		0.022237	0.133754		0.0179223	0.138068
0.00531032	0.151012		0.0132758	0.143047		0.0225689	0.133754		0.0179223	0.1384
0.00531032	0.151344		0.0132758	0.143379		0.0225689	0.134086		0.0179223	0.138732
0.00531032	0.151676		0.0132758	0.143711		0.0225689	0.134418		0.0179223	0.139064
0.00531032	0.152008		0.0136077	0.143711		0.0225689	0.134749		0.0179223	0.139396
0.00531032	0.15234		0.0136077	0.144042		0.0225689	0.135081		0.0179223	0.139728
0.00531032	0.152672		0.0136077	0.144374		0.0225689	0.135413		0.0182542	0.139728
0.00531032	0.153004		0.0136077	0.144706		0.0225689	0.135745		0.0182542	0.14006
0.00531032	0.153336		0.0136077	0.145038		0.0225689	0.136077		0.0182542	0.140392
0.00531032	0.153667		0.0136077	0.14537		0.0225689	0.136409		0.0182542	0.140724
0.00531032	0.153999		0.0136077	0.145702		0.0225689	0.136741		0.0185861	0.140724
0.00531032	0.154331		0.0136077	0.146034		0.0229008	0.136741		0.0185861	0.141055
0.00531032	0.154663		0.0136077	0.146366		0.0229008	0.137073		0.0185861	0.141387
0.00531032	0.154995		0.0136077	0.146698		0.0229008	0.137405		0.018918	0.141387
0.00531032	0.155327		0.0136077	0.14703		0.0229008	0.137736		0.0192499	0.141387
0.00531032	0.155659		0.0136077	0.147361		0.0229008	0.138068		0.0192499	0.141719
0.00531032	0.155991		0.0136077	0.147693		0.0229008	0.1384		0.0192499	0.142051
0.00531032	0.156323		0.0136077	0.148025		0.0229008	0.138732		0.0192499	0.142383
0.00531032	0.156654		0.0136077	0.148357		0.0229008	0.139064		0.0195818	0.142383
0.00531032	0.156986		0.0136077	0.148689		0.0229008	0.139396		0.0195818	0.142715
0.00531032	0.157318		0.0136077	0.149021		0.0232327	0.139396		0.0195818	0.143047
0.00531032	0.15765		0.0136077	0.149353		0.0232327	0.139728		0.0199137	0.143047
0.00531032	0.157982		0.0136077	0.149685		0.0232327	0.14006		0.0199137	0.143379
0.00531032	0.158314		0.0136077	0.150017		0.0232327	0.140392		0.0199137	0.143711
0.00531032	0.158646		0.0136077	0.150348		0.0235646	0.140392		0.0199137	0.144042
0.00531032	0.158978		0.0136077	0.15068		0.0235646	0.140724		0.0199137	0.144374
0.00531032	0.15931		0.0139396	0.15068		0.0235646	0.141055		0.0199137	0.144706
0.00531032	0.159642		0.0139396	0.151012		0.0235646	0.141387		0.0199137	0.145038
0.00531032	0.159973		0.0139396	0.151344		0.0235646	0.141719		0.0199137	0.14537
0.00531032	0.160305		0.0139396	0.151676		0.0235646	0.142051		0.0199137	0.145702
0.00531032	0.160637		0.0139396	0.152008		0.0235646	0.142383		0.0199137	0.146034
0.00531032	0.160969		0.0142715	0.152008		0.0238964	0.142383		0.0199137	0.146366
0.00531032	0.161301		0.0142715	0.15234		0.0238964	0.142715		0.0199137	0.146698
0.00531032	0.161633		0.0142715	0.152672		0.0238964	0.143047		0.0199137	0.14703
0.00531032	0.161965		0.0142715	0.153004		0.0238964	0.143379		0.0199137	0.147361
0.00531032	0.162297		0.0142715	0.153336		0.0238964	0.143711		0.0199137	0.147693
0.00531032	0.162629		0.0142715	0.153667		0.0238964	0.144042		0.0199137	0.148025
0.00531032	0.162961		0.0142715	0.153999		0.0238964	0.144374		0.0202456	0.148025
0.00531032	0.163292		0.0142715	0.154331		0.0238964	0.144706		0.0202456	0.148357
0.00531032	0.163624		0.0142715	0.154663		0.0238964	0.145038		0.0202456	0.148689
0.00531032	0.163956		0.0142715	0.154995		0.0238964	0.14537		0.0202456	0.149021
0.00531032	0.164288		0.0142715	0.155327		0.0238964	0.145702		0.0202456	0.149353
0.00531032	0.16462		0.0142715	0.155659		0.0238964	0.146034		0.0202456	0.149685
0.00531032	0.164952		0.0142715	0.155991		0.0238964	0.146366		0.0202456	0.150017
0.00531032	0.165284		0.0146034	0.155991		0.0238964	0.146698		0.0202456	0.150348
0.00531032	0.165616		0.0149353	0.155991		0.0238964	0.14703		0.0202456	0.15068
0.00531032	0.165948		0.0149353	0.156323		0.0238964	0.147361		0.0202456	0.151012
0.00531032	0.166279		0.0149353	0.156654		0.0238964	0.147693		0.0202456	0.151344
0.00531032	0.166611		0.0149353	0.156986		0.0238964	0.148025		0.0202456	0.151676
0.00531032	0.166943		0.0149353	0.157318		0.0238964	0.148357		0.0202456	0.152008
0.00531032	0.167275		0.0149353	0.15765		0.0238964	0.148689		0.0205775	0.152008
0.00531032	0.167607		0.0152672	0.15765		0.0238964	0.149021		0.0205775	0.15234
0.00531032	0.167939		0.0152672	0.157982		0.0238964	0.149353		0.0209094	0.15234
0.00531032	0.168271		0.0152672	0.158314		0.0238964	0.149685		0.0212413	0.15234
0.00531032	0.168603		0.0152672	0.158646		0.0238964	0.150017		0.0212413	0.152672
0.00564222	0.168603		0.0152672	0.158978		0.0238964	0.150348		0.0212413	0.153004
0.00564222	0.168935		0.0152672	0.15931		0.0238964	0.15068		0.0212413	0.153336
0.00564222	0.169267		0.0152672	0.159642		0.0238964	0.151012		0.0212413	0.153667
0.00564222	0.169598		0.0152672	0.159973		0.0238964	0.151344		0.0215732	0.153667
0.00564222	0.16993		0.0152672	0.160305		0.0238964	0.151676		0.0215732	0.153999
0.00564222	0.170262		0.0152672	0.160637		0.0242283	0.151676		0.0215732	0.154331
0.00564222	0.170594		0.0152672	0.160969		0.0242283	0.152008		0.0219051	0.154331
0.00564222	0.170926		0.0152672	0.161301		0.0242283	0.15234		0.0219051	0.154663
0.00564222	0.171258		0.0152672	0.161633		0.0242283	0.152672		0.0219051	0.154995
0.00564222	0.17159		0.0152672	0.161965		0.0242283	0.153004		0.0219051	0.155327
0.00564222	0.171922		0.0152672	0.162297		0.0242283	0.153336		0.0219051	0.155659
0.00564222	0.172254		0.0152672	0.162629		0.0242283	0.153667		0.022237	0.155659
0.00564222	0.172585		0.0152672	0.162961		0.0242283	0.153999		0.022237	0.155991
0.00564222	0.172917		0.0152672	0.163292		0.0242283	0.154331		0.022237	0.156323
0.00564222	0.173249		0.0155991	0.163292		0.0242283	0.154663		0.022237	0.156654
0.00564222	0.173581		0.0155991	0.163624		0.0242283	0.154995		0.022237	0.156986
0.00564222	0.173913		0.0155991	0.163956		0.0242283	0.155327		0.022237	0.157318
0.00564222	0.174245		0.0155991	0.164288		0.0242283	0.155659		0.0225689	0.157318
0.00564222	0.174577		0.0155991	0.16462		0.0245602	0.155659		0.0225689	0.15765
0.00564222	0.174909		0.0155991	0.164952		0.0245602	0.155991		0.0225689	0.157982
0.00564222	0.175241		0.0155991	0.165284		0.0245602	0.156323		0.0229008	0.157982
0.00564222	0.175573		0.0155991	0.165616		0.0245602	0.156654		0.0229008	0.158314
0.00564222	0.175904		0.0155991	0.165948		0.0248921	0.156654		0.0229008	0.158646
0.00564222	0.176236		0.0155991	0.166279		0.0248921	0.156986		0.0229008	0.158978
0.00564222	0.176568		0.0155991	0.166611		0.025224	0.156986		0.0229008	0.15931
0.00564222	0.1769		0.0155991	0.166943		0.025224	0.157318		0.0229008	0.159642
0.00564222	0.177232		0.0155991	0.167275		0.025224	0.15765		0.0229008	0.159973
0.00564222	0.177564		0.0155991	0.167607		0.025224	0.157982		0.0229008	0.160305
0.00564222	0.177896		0.0155991	0.167939		0.025224	0.158314		0.0229008	0.160637
0.00564222	0.178228		0.0155991	0.168271		0.025224	0.158646		0.0232327	0.160637
0.00564222	0.17856		0.0155991	0.168603		0.025224	0.158978		0.0232327	0.160969
0.00597411	0.17856		0.0155991	0.168935		0.025224	0.15931		0.0235646	0.160969
0.00597411	0.178891		0.0155991	0.169267		0.025224	0.159642		0.0235646	0.161301
0.00597411	0.179223		0.015931	0.169267		0.0255559	0.159642		0.0235646	0.161633
0.00597411	0.179555		0.015931	0.169598		0.0255559	0.159973		0.0235646	0.161965
0.00597411	0.179887		0.015931	0.16993		0.0255559	0.160305		0.0235646	0.162297
0.00597411	0.180219		0.015931	0.170262		0.0255559	0.160637		0.0235646	0.162629
0.00597411	0.180551		0.015931	0.170594		0.0255559	0.160969		0.0235646	0.162961
0.00597411	0.180883		0.015931	0.170926		0.0255559	0.161301		0.0235646	0.163292
0.00597411	0.181215		0.015931	0.171258		0.0258878	0.161301		0.0235646	0.163624
0.00597411	0.181547		0.015931	0.17159		0.0258878	0.161633		0.0235646	0.163956
0.00597411	0.181879		0.015931	0.171922		0.0262197	0.161633		0.0235646	0.164288
0.00597411	0.18221		0.015931	0.172254		0.0265516	0.161633		0.0235646	0.16462
0.00597411	0.182542		0.0162629	0.172254		0.0265516	0.161965		0.0238964	0.16462
0.00597411	0.182874		0.0162629	0.172585		0.0265516	0.162297		0.0238964	0.164952
0.00597411	0.183206		0.0162629	0.172917		0.0265516	0.162629		0.0238964	0.165284
0.00597411	0.183538		0.0162629	0.173249		0.0268835	0.162629		0.0238964	0.165616
0.00597411	0.18387		0.0162629	0.173581		0.0268835	0.162961		0.0242283	0.165616
0.00597411	0.184202		0.0162629	0.173913		0.0268835	0.163292		0.0242283	0.165948
0.00597411	0.184534		0.0162629	0.174245		0.0268835	0.163624		0.0242283	0.166279
0.00597411	0.184866		0.0162629	0.174577		0.0272154	0.163624		0.0242283	0.166611
0.00597411	0.185197		0.0162629	0.174909		0.0272154	0.163956		0.0242283	0.166943
0.00597411	0.185529		0.0162629	0.175241		0.0272154	0.164288		0.0242283	0.167275
0.00597411	0.185861		0.0162629	0.175573		0.0272154	0.16462		0.0242283	0.167607
0.00597411	0.186193		0.0162629	0.175904		0.0275473	0.16462		0.0242283	0.167939
0.00597411	0.186525		0.0162629	0.176236		0.0275473	0.164952		0.0242283	0.168271
0.00597411	0.186857		0.0162629	0.176568		0.0275473	0.165284		0.0242283	0.168603
0.00597411	0.187189		0.0162629	0.1769		0.0275473	0.165616		0.0242283	0.168935
0.00597411	0.187521		0.0162629	0.177232		0.0278792	0.165616		0.0242283	0.169267
0.00597411	0.187853		0.0162629	0.177564		0.0278792	0.165948		0.0242283	0.169598
0.00597411	0.188185		0.0165948	0.177564		0.0278792	0.166279		0.0242283	0.16993
0.00597411	0.188516		0.0165948	0.177896		0.0278792	0.166611		0.0242283	0.170262
0.00597411	0.188848		0.0165948	0.178228		0.0278792	0.166943		0.0242283	0.170594
0.00597411	0.18918		0.0165948	0.17856		0.0278792	0.167275		0.0242283	0.170926
0.00597411	0.189512		0.0165948	0.178891		0.0278792	0.167607		0.0242283	0.171258
0.00597411	0.189844		0.0165948	0.179223		0.0282111	0.167607		0.0242283	0.17159
0.00597411	0.190176		0.0165948	0.179555		0.0282111	0.167939		0.0242283	0.171922
0.00597411	0.190508		0.0165948	0.179887		0.0282111	0.168271		0.0245602	0.171922
0.00597411	0.19084		0.0165948	0.180219		0.0282111	0.168603		0.0245602	0.172254
0.00597411	0.191172		0.0169267	0.180219		0.0282111	0.168935		0.0248921	0.172254
0.00597411	0.191503		0.0169267	0.180551		0.0282111	0.169267		0.0248921	0.172585
0.00597411	0.191835		0.0169267	0.180883		0.0282111	0.169598		0.0248921	0.172917
0.00597411	0.192167		0.0169267	0.181215		0.0282111	0.16993		0.0248921	0.173249
0.00597411	0.192499		0.0169267	0.181547		0.0282111	0.170262		0.0248921	0.173581
0.00597411	0.192831		0.0169267	0.181879		0.0282111	0.170594		0.0248921	0.173913
0.00597411	0.193163		0.0169267	0.18221		0.0282111	0.170926		0.0248921	0.174245
0.00597411	0.193495		0.0169267	0.182542		0.0282111	0.171258		0.0248921	0.174577
0.00597411	0.193827		0.0169267	0.182874		0.0282111	0.17159		0.0248921	0.174909
0.00597411	0.194159		0.0172585	0.182874		0.0282111	0.171922		0.025224	0.174909
0.00597411	0.194491		0.0172585	0.183206		0.0282111	0.172254		0.025224	0.175241
0.00597411	0.194822		0.0172585	0.183538		0.0282111	0.172585		0.025224	0.175573
0.00597411	0.195154		0.0172585	0.18387		0.0282111	0.172917		0.025224	0.175904
0.00597411	0.195486		0.0172585	0.184202		0.0282111	0.173249		0.025224	0.176236
0.00597411	0.195818		0.0172585	0.184534		0.0282111	0.173581		0.025224	0.176568
0.00597411	0.19615		0.0172585	0.184866		0.0282111	0.173913		0.025224	0.1769
0.00597411	0.196482		0.0172585	0.185197		0.0282111	0.174245		0.025224	0.177232
0.00597411	0.196814		0.0175904	0.185197		0.0282111	0.174577		0.025224	0.177564
0.00597411	0.197146		0.0175904	0.185529		0.0282111	0.174909		0.025224	0.177896
0.00597411	0.197478		0.0175904	0.185861		0.0282111	0.175241		0.0255559	0.177896
0.00597411	0.197809		0.0175904	0.186193		0.0282111	0.175573		0.0258878	0.177896
0.00597411	0.198141		0.0175904	0.186525		0.0282111	0.175904		0.0258878	0.178228
0.00597411	0.198473		0.0175904	0.186857		0.0282111	0.176236		0.0262197	0.178228
0.00597411	0.198805		0.0175904	0.187189		0.0282111	0.176568		0.0262197	0.17856
0.00597411	0.199137		0.0175904	0.187521		0.0282111	0.1769		0.0262197	0.178891
0.00597411	0.199469		0.0175904	0.187853		0.0282111	0.177232		0.0262197	0.179223
0.00597411	0.199801		0.0175904	0.188185		0.0282111	0.177564		0.0262197	0.179555
0.00597411	0.200133		0.0175904	0.188516		0.0282111	0.177896		0.0262197	0.179887
0.00597411	0.200465		0.0175904	0.188848		0.0282111	0.178228		0.0265516	0.179887
0.00597411	0.200797		0.0175904	0.18918		0.0282111	0.17856		0.0265516	0.180219
0.00597411	0.201128		0.0175904	0.189512		0.028543	0.17856		0.0265516	0.180551
0.00597411	0.20146		0.0175904	0.189844		0.028543	0.178891		0.0265516	0.180883
0.00597411	0.201792		0.0175904	0.190176		0.028543	0.179223		0.0265516	0.181215
0.00597411	0.202124		0.0175904	0.190508		0.028543	0.179555		0.0265516	0.181547
0.00597411	0.202456		0.0175904	0.19084		0.028543	0.179887		0.0265516	0.181879
0.00597411	0.202788		0.0175904	0.191172		0.028543	0.180219		0.0265516	0.18221
0.00597411	0.20312		0.0175904	0.191503		0.028543	0.180551		0.0265516	0.182542
0.00597411	0.203452		0.0175904	0.191835		0.0288749	0.180551		0.0265516	0.182874
0.00597411	0.203784		0.0175904	0.192167		0.0292068	0.180551		0.0265516	0.183206
0.00597411	0.204115		0.0175904	0.192499		0.0292068	0.180883		0.0265516	0.183538
0.00597411	0.204447		0.0175904	0.192831		0.0292068	0.181215		0.0265516	0.18387
0.00597411	0.204779		0.0175904	0.193163		0.0292068	0.181547		0.0265516	0.184202
0.00597411	0.205111		0.0175904	0.193495		0.0292068	0.181879		0.0265516	0.184534
0.00597411	0.205443		0.0179223	0.193495		0.0292068	0.18221		0.0265516	0.184866
0.00597411	0.205775		0.0179223	0.193827		0.0292068	0.182542		0.0268835	0.184866
0.00597411	0.206107		0.0182542	0.193827		0.0292068	0.182874		0.0268835	0.185197
0.00597411	0.206439		0.0182542	0.194159		0.0292068	0.183206		0.0268835	0.185529
0.00597411	0.206771		0.0182542	0.194491		0.0292068	0.183538		0.0268835	0.185861
0.00597411	0.207103		0.0182542	0.194822		0.0292068	0.18387		0.0268835	0.186193
0.00597411	0.207434		0.0182542	0.195154		0.0292068	0.184202		0.0268835	0.186525
0.00597411	0.207766		0.0185861	0.195154		0.0292068	0.184534		0.0268835	0.186857
0.00597411	0.208098		0.018918	0.195154		0.0292068	0.184866		0.0268835	0.187189
0.00597411	0.20843		0.018918	0.195486		0.0292068	0.185197		0.0268835	0.187521
0.00597411	0.208762		0.018918	0.195818		0.0292068	0.185529		0.0268835	0.187853
0.00597411	0.209094		0.018918	0.19615		0.0292068	0.185861		0.0268835	0.188185
0.00597411	0.209426		0.018918	0.196482		0.0292068	0.186193		0.0268835	0.188516
0.00597411	0.209758		0.018918	0.196814		0.0292068	0.186525		0.0268835	0.188848
0.00597411	0.21009		0.018918	0.197146		0.0295387	0.186525		0.0268835	0.18918
0.00597411	0.210422		0.018918	0.197478		0.0295387	0.186857		0.0272154	0.18918
0.00597411	0.210753		0.018918	0.197809		0.0298706	0.186857		0.0272154	0.189512
0.00597411	0.211085		0.018918	0.198141		0.0298706	0.187189		0.0272154	0.189844
0.00597411	0.211417		0.018918	0.198473		0.0298706	0.187521		0.0272154	0.190176
0.00597411	0.211749		0.018918	0.198805		0.0298706	0.187853		0.0272154	0.190508
0.00630601	0.211749		0.018918	0.199137		0.0298706	0.188185		0.0275473	0.190508
0.00630601	0.212081		0.018918	0.199469		0.0298706	0.188516		0.0275473	0.19084
0.00630601	0.212413		0.018918	0.199801		0.0298706	0.188848		0.0275473	0.191172
0.00630601	0.212745		0.018918	0.200133		0.0298706	0.18918		0.0275473	0.191503
0.00630601	0.213077		0.018918	0.200465		0.0298706	0.189512		0.0275473	0.191835
0.00630601	0.213409		0.018918	0.200797		0.0298706	0.189844		0.0275473	0.192167
0.00630601	0.21374		0.018918	0.201128		0.0298706	0.190176		0.0275473	0.192499
0.00630601	0.214072		0.018918	0.20146		0.0298706	0.190508		0.0275473	0.192831
0.00630601	0.214404		0.018918	0.201792		0.0298706	0.19084		0.0275473	0.193163
0.00630601	0.214736		0.018918	0.202124		0.0298706	0.191172		0.0275473	0.193495
0.00630601	0.215068		0.018918	0.202456		0.0298706	0.191503		0.0275473	0.193827
0.00630601	0.2154		0.018918	0.202788		0.0302025	0.191503		0.0275473	0.194159
0.00630601	0.215732		0.018918	0.20312		0.0302025	0.191835		0.0275473	0.194491
0.00630601	0.216064		0.018918	0.203452		0.0302025	0.192167		0.0275473	0.194822
0.00630601	0.216396		0.0192499	0.203452		0.0302025	0.192499		0.0275473	0.195154
0.00630601	0.216728		0.0192499	0.203784		0.0302025	0.192831		0.0275473	0.195486
0.00630601	0.217059		0.0195818	0.203784		0.0302025	0.193163		0.0275473	0.195818
0.00630601	0.217391		0.0195818	0.204115		0.0302025	0.193495		0.0278792	0.195818
0.00630601	0.217723		0.0195818	0.204447		0.0302025	0.193827		0.0278792	0.19615
0.00630601	0.218055		0.0195818	0.204779		0.0302025	0.194159		0.0278792	0.196482
0.00630601	0.218387		0.0195818	0.205111		0.0302025	0.194491		0.0278792	0.196814
0.00630601	0.218719		0.0195818	0.205443		0.0302025	0.194822		0.0278792	0.197146
0.00630601	0.219051		0.0195818	0.205775		0.0302025	0.195154		0.0278792	0.197478
0.00630601	0.219383		0.0199137	0.205775		0.0302025	0.195486		0.0278792	0.197809
0.00630601	0.219715		0.0199137	0.206107		0.0302025	0.195818		0.0282111	0.197809
0.00630601	0.220046		0.0202456	0.206107		0.0302025	0.19615		0.0282111	0.198141
0.00630601	0.220378		0.0202456	0.206439		0.0302025	0.196482		0.0282111	0.198473
0.00630601	0.22071		0.0202456	0.206771		0.0305344	0.196482		0.0282111	0.198805
0.00630601	0.221042		0.0202456	0.207103		0.0305344	0.196814		0.0282111	0.199137
0.00630601	0.221374		0.0202456	0.207434		0.0305344	0.197146		0.0282111	0.199469
0.00630601	0.221706		0.0202456	0.207766		0.0305344	0.197478		0.0282111	0.199801
0.0066379	0.221706		0.0202456	0.208098		0.0305344	0.197809		0.0282111	0.200133
0.0066379	0.222038		0.0202456	0.20843		0.0305344	0.198141		0.0282111	0.200465
0.0066379	0.22237		0.0202456	0.208762		0.0305344	0.198473		0.0282111	0.200797
0.0069698	0.22237		0.0202456	0.209094		0.0305344	0.198805		0.028543	0.200797
0.0069698	0.222702		0.0202456	0.209426		0.0305344	0.199137		0.028543	0.201128
0.0069698	0.223034		0.0202456	0.209758		0.0305344	0.199469		0.028543	0.20146
0.0069698	0.223365		0.0205775	0.209758		0.0305344	0.199801		0.028543	0.201792
0.00730169	0.223365		0.0205775	0.21009		0.0308662	0.199801		0.028543	0.202124
0.00730169	0.223697		0.0205775	0.210422		0.0311981	0.199801		0.028543	0.202456
0.00730169	0.224029		0.0205775	0.210753		0.0311981	0.200133		0.0288749	0.202456
0.00730169	0.224361		0.0209094	0.210753		0.0311981	0.200465		0.0288749	0.202788
0.00730169	0.224693		0.0212413	0.210753		0.03153	0.200465		0.0288749	0.20312
0.00730169	0.225025		0.0212413	0.211085		0.03153	0.200797		0.0288749	0.203452
0.00730169	0.225357		0.0212413	0.211417		0.03153	0.201128		0.0288749	0.203784
0.00730169	0.225689		0.0212413	0.211749		0.03153	0.20146		0.0288749	0.204115
0.00730169	0.226021		0.0212413	0.212081		0.03153	0.201792		0.0288749	0.204447
0.00730169	0.226352		0.0212413	0.212413		0.03153	0.202124		0.0288749	0.204779
0.00730169	0.226684		0.0212413	0.212745		0.03153	0.202456		0.0288749	0.205111
0.00730169	0.227016		0.0212413	0.213077		0.03153	0.202788		0.0288749	0.205443
0.00730169	0.227348		0.0212413	0.213409		0.03153	0.20312		0.0288749	0.205775
0.00730169	0.22768		0.0212413	0.21374		0.03153	0.203452		0.0288749	0.206107
0.00730169	0.228012		0.0212413	0.214072		0.03153	0.203784		0.0288749	0.206439
0.00730169	0.228344		0.0212413	0.214404		0.03153	0.204115		0.0292068	0.206439
0.00730169	0.228676		0.0212413	0.214736		0.03153	0.204447		0.0292068	0.206771
0.00730169	0.229008		0.0212413	0.215068		0.03153	0.204779		0.0292068	0.207103
0.00730169	0.22934		0.0212413	0.2154		0.0318619	0.204779		0.0292068	0.207434
0.00730169	0.229671		0.0212413	0.215732		0.0318619	0.205111		0.0295387	0.207434
0.00730169	0.230003		0.0212413	0.216064		0.0318619	0.205443		0.0295387	0.207766
0.00730169	0.230335		0.0212413	0.216396		0.0321938	0.205443		0.0298706	0.207766
0.00730169	0.230667		0.0212413	0.216728		0.0321938	0.205775		0.0298706	0.208098
0.00730169	0.230999		0.0212413	0.217059		0.0325257	0.205775		0.0298706	0.20843
0.00730169	0.231331		0.0212413	0.217391		0.0325257	0.206107		0.0302025	0.20843
0.00730169	0.231663		0.0212413	0.217723		0.0325257	0.206439		0.0302025	0.208762
0.00730169	0.231995		0.0215732	0.217723		0.0325257	0.206771		0.0302025	0.209094
0.00730169	0.232327		0.0215732	0.218055		0.0325257	0.207103		0.0302025	0.209426
0.00730169	0.232658		0.0215732	0.218387		0.0325257	0.207434		0.0302025	0.209758
0.00730169	0.23299		0.0215732	0.218719		0.0325257	0.207766		0.0302025	0.21009
0.00730169	0.233322		0.0215732	0.219051		0.0325257	0.208098		0.0302025	0.210422
0.00730169	0.233654		0.0215732	0.219383		0.0325257	0.20843		0.0302025	0.210753
0.00730169	0.233986		0.0215732	0.219715		0.0325257	0.208762		0.0302025	0.211085
0.00730169	0.234318		0.0215732	0.220046		0.0325257	0.209094		0.0305344	0.211085
0.00763359	0.234318		0.0215732	0.220378		0.0325257	0.209426		0.0308662	0.211085
0.00763359	0.23465		0.0219051	0.220378		0.0328576	0.209426		0.0311981	0.211085
0.00763359	0.234982		0.0219051	0.22071		0.0328576	0.209758		0.0311981	0.211417
0.00763359	0.235314		0.0219051	0.221042		0.0328576	0.21009		0.0311981	0.211749
0.00763359	0.235646		0.0219051	0.221374		0.0328576	0.210422		0.0311981	0.212081
0.00763359	0.235977		0.0219051	0.221706		0.0328576	0.210753		0.0311981	0.212413
0.00763359	0.236309		0.0219051	0.222038		0.0328576	0.211085		0.03153	0.212413
0.00763359	0.236641		0.0219051	0.22237		0.0328576	0.211417		0.03153	0.212745
0.00763359	0.236973		0.0219051	0.222702		0.0328576	0.211749		0.03153	0.213077
0.00763359	0.237305		0.0219051	0.223034		0.0328576	0.212081		0.03153	0.213409
0.00763359	0.237637		0.0219051	0.223365		0.0331895	0.212081		0.03153	0.21374
0.00763359	0.237969		0.0219051	0.223697		0.0331895	0.212413		0.03153	0.214072
0.00763359	0.238301		0.0219051	0.224029		0.0331895	0.212745		0.03153	0.214404
0.00763359	0.238633		0.0219051	0.224361		0.0335214	0.212745		0.03153	0.214736
0.00763359	0.238964		0.0219051	0.224693		0.0335214	0.213077		0.03153	0.215068
0.00763359	0.239296		0.022237	0.224693		0.0335214	0.213409		0.03153	0.2154
0.00763359	0.239628		0.022237	0.225025		0.0335214	0.21374		0.03153	0.215732
0.00763359	0.23996		0.022237	0.225357		0.0338533	0.21374		0.03153	0.216064
0.00763359	0.240292		0.022237	0.225689		0.0338533	0.214072		0.03153	0.216396
0.00763359	0.240624		0.0225689	0.225689		0.0338533	0.214404		0.03153	0.216728
0.00763359	0.240956		0.0229008	0.225689		0.0338533	0.214736		0.03153	0.217059
0.00763359	0.241288		0.0232327	0.225689		0.0338533	0.215068		0.03153	0.217391
0.00763359	0.24162		0.0232327	0.226021		0.0338533	0.2154		0.03153	0.217723
0.00763359	0.241952		0.0232327	0.226352		0.0341852	0.2154		0.03153	0.218055
0.00763359	0.242283		0.0232327	0.226684		0.0341852	0.215732		0.03153	0.218387
0.00763359	0.242615		0.0232327	0.227016		0.0341852	0.216064		0.03153	0.218719
0.00763359	0.242947		0.0232327	0.227348		0.0341852	0.216396		0.03153	0.219051
0.00763359	0.243279		0.0232327	0.22768		0.0341852	0.216728		0.03153	0.219383
0.00763359	0.243611		0.0232327	0.228012		0.0341852	0.217059		0.03153	0.219715
0.00763359	0.243943		0.0232327	0.228344		0.0341852	0.217391		0.0318619	0.219715
0.00763359	0.244275		0.0232327	0.228676		0.0341852	0.217723		0.0318619	0.220046
0.00763359	0.244607		0.0232327	0.229008		0.0341852	0.218055		0.0321938	0.220046
0.00763359	0.244939		0.0232327	0.22934		0.0345171	0.218055		0.0325257	0.220046
0.00763359	0.24527		0.0232327	0.229671		0.0345171	0.218387		0.0325257	0.220378
0.00763359	0.245602		0.0232327	0.230003		0.0345171	0.218719		0.0325257	0.22071
0.00763359	0.245934		0.0232327	0.230335		0.0345171	0.219051		0.0325257	0.221042
0.00763359	0.246266		0.0232327	0.230667		0.0345171	0.219383		0.0325257	0.221374
0.00763359	0.246598		0.0235646	0.230667		0.0345171	0.219715		0.0325257	0.221706
0.00763359	0.24693		0.0235646	0.230999		0.0345171	0.220046		0.0325257	0.222038
0.00763359	0.247262		0.0235646	0.231331		0.0345171	0.220378		0.0325257	0.22237
0.00796548	0.247262		0.0238964	0.231331		0.0345171	0.22071		0.0328576	0.22237
0.00796548	0.247594		0.0238964	0.231663		0.0345171	0.221042		0.0328576	0.222702
0.00796548	0.247926		0.0238964	0.231995		0.0345171	0.221374		0.0328576	0.223034
0.00796548	0.248258		0.0238964	0.232327		0.0345171	0.221706		0.0328576	0.223365
0.00796548	0.248589		0.0242283	0.232327		0.0345171	0.222038		0.0328576	0.223697
0.00796548	0.248921		0.0242283	0.232658		0.0345171	0.22237		0.0328576	0.224029
0.00796548	0.249253		0.0242283	0.23299		0.0345171	0.222702		0.0328576	0.224361
0.00796548	0.249585		0.0242283	0.233322		0.0345171	0.223034		0.0328576	0.224693
0.00796548	0.249917		0.0242283	0.233654		0.034849	0.223034		0.0328576	0.225025
0.00796548	0.250249		0.0242283	0.233986		0.034849	0.223365		0.0328576	0.225357
0.00796548	0.250581		0.0242283	0.234318		0.034849	0.223697		0.0328576	0.225689
0.00796548	0.250913		0.0242283	0.23465		0.034849	0.224029		0.0328576	0.226021
0.00796548	0.251245		0.0242283	0.234982		0.0351809	0.224029		0.0328576	0.226352
0.00796548	0.251577		0.0242283	0.235314		0.0351809	0.224361		0.0331895	0.226352
0.00796548	0.251908		0.0242283	0.235646		0.0351809	0.224693		0.0331895	0.226684
0.00796548	0.25224		0.0242283	0.235977		0.0355128	0.224693		0.0331895	0.227016
0.00796548	0.252572		0.0242283	0.236309		0.0355128	0.225025		0.0331895	0.227348
0.00796548	0.252904		0.0242283	0.236641		0.0355128	0.225357		0.0331895	0.22768
0.00829738	0.252904		0.0242283	0.236973		0.0355128	0.225689		0.0331895	0.228012
0.00829738	0.253236		0.0242283	0.237305		0.0355128	0.226021		0.0335214	0.228012
0.00829738	0.253568		0.0245602	0.237305		0.0355128	0.226352		0.0335214	0.228344
0.00829738	0.2539		0.0245602	0.237637		0.0355128	0.226684		0.0335214	0.228676
0.00829738	0.254232		0.0248921	0.237637		0.0355128	0.227016		0.0335214	0.229008
0.00829738	0.254564		0.0248921	0.237969		0.0355128	0.227348		0.0335214	0.22934
0.00829738	0.254895		0.0248921	0.238301		0.0358447	0.227348		0.0335214	0.229671
0.00829738	0.255227		0.0248921	0.238633		0.0358447	0.22768		0.0335214	0.230003
0.00829738	0.255559		0.0248921	0.238964		0.0358447	0.228012		0.0335214	0.230335
0.00829738	0.255891		0.0248921	0.239296		0.0358447	0.228344		0.0335214	0.230667
0.00829738	0.256223		0.0248921	0.239628		0.0358447	0.228676		0.0335214	0.230999
0.00862927	0.256223		0.0248921	0.23996		0.0358447	0.229008		0.0335214	0.231331
0.00862927	0.256555		0.025224	0.23996		0.0358447	0.22934		0.0335214	0.231663
0.00862927	0.256887		0.025224	0.240292		0.0358447	0.229671		0.0335214	0.231995
0.00862927	0.257219		0.025224	0.240624		0.0358447	0.230003		0.0335214	0.232327
0.00862927	0.257551		0.025224	0.240956		0.0358447	0.230335		0.0335214	0.232658
0.00862927	0.257883		0.025224	0.241288		0.0358447	0.230667		0.0335214	0.23299
0.00862927	0.258214		0.025224	0.24162		0.0358447	0.230999		0.0335214	0.233322
0.00896117	0.258214		0.025224	0.241952		0.0358447	0.231331		0.0335214	0.233654
0.00896117	0.258546		0.025224	0.242283		0.0358447	0.231663		0.0335214	0.233986
0.00896117	0.258878		0.025224	0.242615		0.0358447	0.231995		0.0335214	0.234318
0.00896117	0.25921		0.025224	0.242947		0.0358447	0.232327		0.0335214	0.23465
0.00896117	0.259542		0.025224	0.243279		0.0358447	0.232658		0.0335214	0.234982
0.00896117	0.259874		0.025224	0.243611		0.0358447	0.23299		0.0335214	0.235314
0.00896117	0.260206		0.025224	0.243943		0.0358447	0.233322		0.0338533	0.235314
0.00896117	0.260538		0.025224	0.244275		0.0361766	0.233322		0.0338533	0.235646
0.00896117	0.26087		0.025224	0.244607		0.0361766	0.233654		0.0338533	0.235977
0.00896117	0.261201		0.025224	0.244939		0.0361766	0.233986		0.0338533	0.236309
0.00896117	0.261533		0.025224	0.24527		0.0361766	0.234318		0.0338533	0.236641
0.00896117	0.261865		0.025224	0.245602		0.0361766	0.23465		0.0338533	0.236973
0.00896117	0.262197		0.025224	0.245934		0.0361766	0.234982		0.0338533	0.237305
0.00896117	0.262529		0.025224	0.246266		0.0361766	0.235314		0.0341852	0.237305
0.00896117	0.262861		0.025224	0.246598		0.0361766	0.235646		0.0341852	0.237637
0.00896117	0.263193		0.025224	0.24693		0.0361766	0.235977		0.0341852	0.237969
0.00896117	0.263525		0.025224	0.247262		0.0361766	0.236309		0.0341852	0.238301
0.00896117	0.263857		0.025224	0.247594		0.0361766	0.236641		0.0341852	0.238633
0.00896117	0.264189		0.025224	0.247926		0.0361766	0.236973		0.0345171	0.238633
0.00896117	0.26452		0.025224	0.248258		0.0361766	0.237305		0.0345171	0.238964
0.00896117	0.264852		0.0255559	0.248258		0.0361766	0.237637		0.0345171	0.239296
0.00896117	0.265184		0.0255559	0.248589		0.0361766	0.237969		0.0345171	0.239628
0.00896117	0.265516		0.0255559	0.248921		0.0361766	0.238301		0.0345171	0.23996
0.00896117	0.265848		0.0255559	0.249253		0.0361766	0.238633		0.0345171	0.240292
0.00896117	0.26618		0.0255559	0.249585		0.0361766	0.238964		0.0345171	0.240624
0.00896117	0.266512		0.0255559	0.249917		0.0361766	0.239296		0.0345171	0.240956
0.00929306	0.266512		0.0258878	0.249917		0.0361766	0.239628		0.0345171	0.241288
0.00929306	0.266844		0.0258878	0.250249		0.0361766	0.23996		0.0345171	0.24162
0.00929306	0.267176		0.0258878	0.250581		0.0361766	0.240292		0.034849	0.24162
0.00929306	0.267507		0.0258878	0.250913		0.0361766	0.240624		0.034849	0.241952
0.00929306	0.267839		0.0258878	0.251245		0.0361766	0.240956		0.0351809	0.241952
0.00929306	0.268171		0.0262197	0.251245		0.0361766	0.241288		0.0351809	0.242283
0.00929306	0.268503		0.0262197	0.251577		0.0361766	0.24162		0.0351809	0.242615
0.00929306	0.268835		0.0262197	0.251908		0.0361766	0.241952		0.0351809	0.242947
0.00929306	0.269167		0.0262197	0.25224		0.0361766	0.242283		0.0351809	0.243279
0.00929306	0.269499		0.0265516	0.25224		0.0365085	0.242283		0.0351809	0.243611
0.00929306	0.269831		0.0265516	0.252572		0.0365085	0.242615		0.0355128	0.243611
0.00929306	0.270163		0.0265516	0.252904		0.0365085	0.242947		0.0358447	0.243611
0.00929306	0.270495		0.0265516	0.253236		0.0365085	0.243279		0.0358447	0.243943
0.00929306	0.270826		0.0265516	0.253568		0.0365085	0.243611		0.0358447	0.244275
0.00929306	0.271158		0.0265516	0.2539		0.0365085	0.243943		0.0358447	0.244607
0.00929306	0.27149		0.0268835	0.2539		0.0365085	0.244275		0.0358447	0.244939
0.00929306	0.271822		0.0268835	0.254232		0.0365085	0.244607		0.0358447	0.24527
0.00929306	0.272154		0.0268835	0.254564		0.0365085	0.244939		0.0358447	0.245602
0.00929306	0.272486		0.0268835	0.254895		0.0365085	0.24527		0.0358447	0.245934
0.00929306	0.272818		0.0268835	0.255227		0.0365085	0.245602		0.0358447	0.246266
0.00929306	0.27315		0.0268835	0.255559		0.0368404	0.245602		0.0358447	0.246598
0.00929306	0.273482		0.0268835	0.255891		0.0371723	0.245602		0.0358447	0.24693
0.00929306	0.273813		0.0268835	0.256223		0.0371723	0.245934		0.0358447	0.247262
0.00962496	0.273813		0.0272154	0.256223		0.0375041	0.245934		0.0358447	0.247594
0.00962496	0.274145		0.0272154	0.256555		0.0375041	0.246266		0.0358447	0.247926
0.00962496	0.274477		0.0272154	0.256887		0.037836	0.246266		0.0358447	0.248258
0.00962496	0.274809		0.0272154	0.257219		0.037836	0.246598		0.0358447	0.248589
0.00962496	0.275141		0.0272154	0.257551		0.0381679	0.246598		0.0361766	0.248589
0.00962496	0.275473		0.0272154	0.257883		0.0381679	0.24693		0.0361766	0.248921
0.00962496	0.275805		0.0272154	0.258214		0.0381679	0.247262		0.0361766	0.249253
0.00962496	0.276137		0.0272154	0.258546		0.0381679	0.247594		0.0361766	0.249585
0.00962496	0.276469		0.0272154	0.258878		0.0381679	0.247926		0.0361766	0.249917
0.00962496	0.276801		0.0272154	0.25921		0.0381679	0.248258		0.0361766	0.250249
0.00962496	0.277132		0.0272154	0.259542		0.0381679	0.248589		0.0361766	0.250581
0.00962496	0.277464		0.0272154	0.259874		0.0381679	0.248921		0.0361766	0.250913
0.00962496	0.277796		0.0272154	0.260206		0.0381679	0.249253		0.0361766	0.251245
0.00962496	0.278128		0.0272154	0.260538		0.0381679	0.249585		0.0361766	0.251577
0.00962496	0.27846		0.0272154	0.26087		0.0381679	0.249917		0.0365085	0.251577
0.00995685	0.27846		0.0272154	0.261201		0.0384998	0.249917		0.0365085	0.251908
0.00995685	0.278792		0.0272154	0.261533		0.0384998	0.250249		0.0368404	0.251908
0.00995685	0.279124		0.0272154	0.261865		0.0388317	0.250249		0.0368404	0.25224
0.00995685	0.279456		0.0272154	0.262197		0.0388317	0.250581		0.0368404	0.252572
0.0102887	0.279456		0.0272154	0.262529		0.0388317	0.250913		0.0368404	0.252904
0.0102887	0.279788		0.0272154	0.262861		0.0388317	0.251245		0.0368404	0.253236
0.0102887	0.280119		0.0272154	0.263193		0.0388317	0.251577		0.0368404	0.253568
0.0102887	0.280451		0.0272154	0.263525		0.0388317	0.251908		0.0368404	0.2539
0.0102887	0.280783		0.0272154	0.263857		0.0391636	0.251908		0.0368404	0.254232
0.0102887	0.281115		0.0272154	0.264189		0.0391636	0.25224		0.0368404	0.254564
0.0102887	0.281447		0.0272154	0.26452		0.0391636	0.252572		0.0368404	0.254895
0.0102887	0.281779		0.0272154	0.264852		0.0391636	0.252904		0.0368404	0.255227
0.0102887	0.282111		0.0275473	0.264852		0.0391636	0.253236		0.0371723	0.255227
0.0102887	0.282443		0.0275473	0.265184		0.0391636	0.253568		0.0371723	0.255559
0.0106206	0.282443		0.0275473	0.265516		0.0391636	0.2539		0.0371723	0.255891
0.0106206	0.282775		0.0275473	0.265848		0.0391636	0.254232		0.0371723	0.256223
0.0106206	0.283107		0.0275473	0.26618		0.0391636	0.254564		0.0371723	0.256555
0.0106206	0.283438		0.0275473	0.266512		0.0391636	0.254895		0.0375041	0.256555
0.0106206	0.28377		0.0275473	0.266844		0.0391636	0.255227		0.0375041	0.256887
0.0106206	0.284102		0.0275473	0.267176		0.0391636	0.255559		0.0375041	0.257219
0.0106206	0.284434		0.0275473	0.267507		0.0391636	0.255891		0.0375041	0.257551
0.0106206	0.284766		0.0275473	0.267839		0.0391636	0.256223		0.0375041	0.257883
0.0106206	0.285098		0.0275473	0.268171		0.0391636	0.256555		0.0375041	0.258214
0.0106206	0.28543		0.0275473	0.268503		0.0391636	0.256887		0.0375041	0.258546
0.0106206	0.285762		0.0275473	0.268835		0.0394955	0.256887		0.0375041	0.258878
0.0106206	0.286094		0.0275473	0.269167		0.0394955	0.257219		0.0375041	0.25921
0.0106206	0.286425		0.0275473	0.269499		0.0394955	0.257551		0.0375041	0.259542
0.0106206	0.286757		0.0275473	0.269831		0.0394955	0.257883		0.037836	0.259542
0.0109525	0.286757		0.0275473	0.270163		0.0394955	0.258214		0.0381679	0.259542
0.0109525	0.287089		0.0275473	0.270495		0.0398274	0.258214		0.0381679	0.259874
0.0112844	0.287089		0.0275473	0.270826		0.0398274	0.258546		0.0381679	0.260206
0.0112844	0.287421		0.0275473	0.271158		0.0398274	0.258878		0.0381679	0.260538
0.0112844	0.287753		0.0275473	0.27149		0.0398274	0.25921		0.0381679	0.26087
0.0112844	0.288085		0.0278792	0.27149		0.0398274	0.259542		0.0384998	0.26087
0.0112844	0.288417		0.0282111	0.27149		0.0398274	0.259874		0.0384998	0.261201
0.0112844	0.288749		0.0282111	0.271822		0.0398274	0.260206		0.0384998	0.261533
0.0112844	0.289081		0.0282111	0.272154		0.0401593	0.260206		0.0384998	0.261865
0.0112844	0.289413		0.0282111	0.272486		0.0401593	0.260538		0.0384998	0.262197
0.0112844	0.289744		0.0282111	0.272818		0.0401593	0.26087		0.0388317	0.262197
0.0112844	0.290076		0.0282111	0.27315		0.0404912	0.26087		0.0388317	0.262529
0.0112844	0.290408		0.0282111	0.273482		0.0404912	0.261201		0.0388317	0.262861
0.0112844	0.29074		0.0282111	0.273813		0.0408231	0.261201		0.0388317	0.263193
0.0112844	0.291072		0.0282111	0.274145		0.0408231	0.261533		0.0388317	0.263525
0.0112844	0.291404		0.0282111	0.274477		0.0408231	0.261865		0.0388317	0.263857
0.0112844	0.291736		0.0282111	0.274809		0.0408231	0.262197		0.0388317	0.264189
0.0112844	0.292068		0.0282111	0.275141		0.0408231	0.262529		0.0388317	0.26452
0.0112844	0.2924		0.0282111	0.275473		0.0408231	0.262861		0.0388317	0.264852
0.0112844	0.292731		0.0282111	0.275805		0.0408231	0.263193		0.0388317	0.265184
0.0112844	0.293063		0.0282111	0.276137		0.0408231	0.263525		0.0388317	0.265516
0.0112844	0.293395		0.0282111	0.276469		0.0408231	0.263857		0.0388317	0.265848
0.0112844	0.293727		0.0282111	0.276801		0.0408231	0.264189		0.0388317	0.26618
0.0112844	0.294059		0.0282111	0.277132		0.0408231	0.26452		0.0388317	0.266512
0.0112844	0.294391		0.0282111	0.277464		0.0408231	0.264852		0.0388317	0.266844
0.0112844	0.294723		0.0282111	0.277796		0.041155	0.264852		0.0388317	0.267176
0.0112844	0.295055		0.0282111	0.278128		0.041155	0.265184		0.0388317	0.267507
0.0112844	0.295387		0.0282111	0.27846		0.041155	0.265516		0.0388317	0.267839
0.0112844	0.295719		0.0282111	0.278792		0.041155	0.265848		0.0388317	0.268171
0.0112844	0.29605		0.0282111	0.279124		0.0414869	0.265848		0.0388317	0.268503
0.0112844	0.296382		0.0282111	0.279456		0.0414869	0.26618		0.0391636	0.268503
0.0112844	0.296714		0.0282111	0.279788		0.0414869	0.266512		0.0394955	0.268503
0.0112844	0.297046		0.0282111	0.280119		0.0414869	0.266844		0.0394955	0.268835
0.0112844	0.297378		0.0282111	0.280451		0.0414869	0.267176		0.0394955	0.269167
0.0112844	0.29771		0.0282111	0.280783		0.0414869	0.267507		0.0394955	0.269499
0.0112844	0.298042		0.0282111	0.281115		0.0414869	0.267839		0.0398274	0.269499
0.0112844	0.298374		0.0282111	0.281447		0.0414869	0.268171		0.0398274	0.269831
0.0112844	0.298706		0.0282111	0.281779		0.0414869	0.268503		0.0401593	0.269831
0.0112844	0.299038		0.0282111	0.282111		0.0414869	0.268835		0.0401593	0.270163
0.0112844	0.299369		0.0282111	0.282443		0.0414869	0.269167		0.0401593	0.270495
0.0112844	0.299701		0.0282111	0.282775		0.0414869	0.269499		0.0401593	0.270826
0.0112844	0.300033		0.0282111	0.283107		0.0414869	0.269831		0.0404912	0.270826
0.0112844	0.300365		0.0282111	0.283438		0.0418188	0.269831		0.0408231	0.270826
0.0112844	0.300697		0.0282111	0.28377		0.0418188	0.270163		0.0408231	0.271158
0.0112844	0.301029		0.0282111	0.284102		0.0418188	0.270495		0.0408231	0.27149
0.0112844	0.301361		0.0282111	0.284434		0.0418188	0.270826		0.0408231	0.271822
0.0112844	0.301693		0.028543	0.284434		0.0418188	0.271158		0.0408231	0.272154
0.0112844	0.302025		0.028543	0.284766		0.0418188	0.27149		0.0408231	0.272486
0.0112844	0.302356		0.028543	0.285098		0.0418188	0.271822		0.0408231	0.272818
0.0112844	0.302688		0.0288749	0.285098		0.0418188	0.272154		0.041155	0.272818
0.0112844	0.30302		0.0292068	0.285098		0.0418188	0.272486		0.041155	0.27315
0.0112844	0.303352		0.0292068	0.28543		0.0418188	0.272818		0.041155	0.273482
0.0112844	0.303684		0.0292068	0.285762		0.0418188	0.27315		0.041155	0.273813
0.0112844	0.304016		0.0292068	0.286094		0.0418188	0.273482		0.041155	0.274145
0.0112844	0.304348		0.0292068	0.286425		0.0418188	0.273813		0.041155	0.274477
0.0112844	0.30468		0.0292068	0.286757		0.0418188	0.274145		0.041155	0.274809
0.0112844	0.305012		0.0292068	0.287089		0.0418188	0.274477		0.041155	0.275141
0.0112844	0.305344		0.0292068	0.287421		0.0418188	0.274809		0.041155	0.275473
0.0116163	0.305344		0.0292068	0.287753		0.0418188	0.275141		0.041155	0.275805
0.0116163	0.305675		0.0292068	0.288085		0.0418188	0.275473		0.041155	0.276137
0.0116163	0.306007		0.0292068	0.288417		0.0418188	0.275805		0.0414869	0.276137
0.0116163	0.306339		0.0292068	0.288749		0.0418188	0.276137		0.0414869	0.276469
0.0116163	0.306671		0.0292068	0.289081		0.0418188	0.276469		0.0414869	0.276801
0.0116163	0.307003		0.0292068	0.289413		0.0418188	0.276801		0.0418188	0.276801
0.0116163	0.307335		0.0292068	0.289744		0.0418188	0.277132		0.0418188	0.277132
0.0116163	0.307667		0.0292068	0.290076		0.0418188	0.277464		0.0418188	0.277464
0.0116163	0.307999		0.0292068	0.290408		0.0418188	0.277796		0.0418188	0.277796
0.0116163	0.308331		0.0295387	0.290408		0.0418188	0.278128		0.0418188	0.278128
0.0116163	0.308662		0.0295387	0.29074		0.0418188	0.27846		0.0418188	0.27846
0.0116163	0.308994		0.0295387	0.291072		0.0418188	0.278792		0.0418188	0.278792
0.0116163	0.309326		0.0295387	0.291404		0.0418188	0.279124		0.0418188	0.279124
0.0116163	0.309658		0.0295387	0.291736		0.0418188	0.279456		0.0418188	0.279456
0.0116163	0.30999		0.0298706	0.291736		0.0421507	0.279456		0.0418188	0.279788
0.0116163	0.310322		0.0298706	0.292068		0.0424826	0.279456		0.0418188	0.280119
0.0116163	0.310654		0.0302025	0.292068		0.0424826	0.279788		0.0418188	0.280451
0.0116163	0.310986		0.0302025	0.2924		0.0424826	0.280119		0.0418188	0.280783
0.0116163	0.311318		0.0302025	0.292731		0.0428145	0.280119		0.0418188	0.281115
0.0116163	0.31165		0.0302025	0.293063		0.0428145	0.280451		0.0418188	0.281447
0.0116163	0.311981		0.0302025	0.293395		0.0428145	0.280783		0.0418188	0.281779
0.0116163	0.312313		0.0302025	0.293727		0.0431464	0.280783		0.0421507	0.281779
0.0116163	0.312645		0.0302025	0.294059		0.0434783	0.280783		0.0421507	0.282111
0.0116163	0.312977		0.0302025	0.294391		0.0438102	0.280783		0.0421507	0.282443
0.0116163	0.313309		0.0302025	0.294723		0.0438102	0.281115		0.0424826	0.282443
0.0119482	0.313309		0.0305344	0.294723		0.0438102	0.281447		0.0424826	0.282775
0.0119482	0.313641		0.0305344	0.295055		0.0438102	0.281779		0.0424826	0.283107
0.0119482	0.313973		0.0305344	0.295387		0.0438102	0.282111		0.0424826	0.283438
0.0119482	0.314305		0.0305344	0.295719		0.0438102	0.282443		0.0424826	0.28377
0.0119482	0.314637		0.0305344	0.29605		0.0438102	0.282775		0.0424826	0.284102
0.0119482	0.314968		0.0305344	0.296382		0.0438102	0.283107		0.0428145	0.284102
0.0119482	0.3153		0.0305344	0.296714		0.0438102	0.283438		0.0428145	0.284434
0.0119482	0.315632		0.0305344	0.297046		0.0438102	0.28377		0.0428145	0.284766
0.0119482	0.315964		0.0308662	0.297046		0.0438102	0.284102		0.0428145	0.285098
0.0119482	0.316296		0.0308662	0.297378		0.0438102	0.284434		0.0428145	0.28543
0.0119482	0.316628		0.0308662	0.29771		0.0438102	0.284766		0.0428145	0.285762
0.0119482	0.31696		0.0308662	0.298042		0.0438102	0.285098		0.0428145	0.286094
0.0119482	0.317292		0.0308662	0.298374		0.0441421	0.285098		0.0428145	0.286425
0.0119482	0.317624		0.0308662	0.298706		0.0441421	0.28543		0.0428145	0.286757
0.0119482	0.317956		0.0308662	0.299038		0.0444739	0.28543		0.0431464	0.286757
0.0119482	0.318287		0.0311981	0.299038		0.0444739	0.285762		0.0431464	0.287089
0.0119482	0.318619		0.0311981	0.299369		0.0444739	0.286094		0.0434783	0.287089
0.0119482	0.318951		0.03153	0.299369		0.0444739	0.286425		0.0434783	0.287421
0.0122801	0.318951		0.03153	0.299701		0.0444739	0.286757		0.0434783	0.287753
0.0122801	0.319283		0.03153	0.300033		0.0444739	0.287089		0.0434783	0.288085
0.0122801	0.319615		0.03153	0.300365		0.0444739	0.287421		0.0434783	0.288417
0.0122801	0.319947		0.03153	0.300697		0.0444739	0.287753		0.0434783	0.288749
0.0122801	0.320279		0.03153	0.301029		0.0444739	0.288085		0.0434783	0.289081
0.0122801	0.320611		0.03153	0.301361		0.0444739	0.288417		0.0434783	0.289413
0.0122801	0.320943		0.03153	0.301693		0.0444739	0.288749		0.0434783	0.289744
0.012612	0.320943		0.03153	0.302025		0.0448058	0.288749		0.0434783	0.290076
0.0129439	0.320943		0.03153	0.302356		0.0448058	0.289081		0.0434783	0.290408
0.0129439	0.321274		0.03153	0.302688		0.0448058	0.289413		0.0434783	0.29074
0.0129439	0.321606		0.03153	0.30302		0.0448058	0.289744		0.0434783	0.291072
0.0129439	0.321938		0.03153	0.303352		0.0448058	0.290076		0.0434783	0.291404
0.0129439	0.32227		0.03153	0.303684		0.0448058	0.290408		0.0434783	0.291736
0.0129439	0.322602		0.03153	0.304016		0.0448058	0.29074		0.0434783	0.292068
0.0129439	0.322934		0.03153	0.304348		0.0451377	0.29074		0.0434783	0.2924
0.0129439	0.323266		0.03153	0.30468		0.0454696	0.29074		0.0434783	0.292731
0.0129439	0.323598		0.03153	0.305012		0.0454696	0.291072		0.0434783	0.293063
0.0129439	0.32393		0.03153	0.305344		0.0458015	0.291072		0.0434783	0.293395
0.0129439	0.324262		0.03153	0.305675		0.0458015	0.291404		0.0434783	0.293727
0.0129439	0.324593		0.03153	0.306007		0.0458015	0.291736		0.0434783	0.294059
0.0129439	0.324925		0.03153	0.306339		0.0458015	0.292068		0.0434783	0.294391
0.0129439	0.325257		0.03153	0.306671		0.0458015	0.2924		0.0434783	0.294723
0.0129439	0.325589		0.03153	0.307003		0.0458015	0.292731		0.0434783	0.295055
0.0129439	0.325921		0.03153	0.307335		0.0458015	0.293063		0.0438102	0.295055
0.0129439	0.326253		0.03153	0.307667		0.0461334	0.293063		0.0438102	0.295387
0.0129439	0.326585		0.03153	0.307999		0.0461334	0.293395		0.0438102	0.295719
0.0132758	0.326585		0.03153	0.308331		0.0461334	0.293727		0.0438102	0.29605
0.0132758	0.326917		0.03153	0.308662		0.0461334	0.294059		0.0438102	0.296382
0.0132758	0.327249		0.03153	0.308994		0.0464653	0.294059		0.0438102	0.296714
0.0132758	0.32758		0.03153	0.309326		0.0464653	0.294391		0.0438102	0.297046
0.0132758	0.327912		0.03153	0.309658		0.0464653	0.294723		0.0438102	0.297378
0.0132758	0.328244		0.03153	0.30999		0.0464653	0.295055		0.0438102	0.29771
0.0132758	0.328576		0.03153	0.310322		0.0464653	0.295387		0.0438102	0.298042
0.0132758	0.328908		0.03153	0.310654		0.0464653	0.295719		0.0438102	0.298374
0.0132758	0.32924		0.03153	0.310986		0.0464653	0.29605		0.0438102	0.298706
0.0132758	0.329572		0.03153	0.311318		0.0464653	0.296382		0.0438102	0.299038
0.0132758	0.329904		0.03153	0.31165		0.0464653	0.296714		0.0438102	0.299369
0.0132758	0.330236		0.03153	0.311981		0.0464653	0.297046		0.0441421	0.299369
0.0132758	0.330568		0.03153	0.312313		0.0464653	0.297378		0.0441421	0.299701
0.0132758	0.330899		0.03153	0.312645		0.0464653	0.29771		0.0441421	0.300033
0.0132758	0.331231		0.03153	0.312977		0.0464653	0.298042		0.0441421	0.300365
0.0132758	0.331563		0.03153	0.313309		0.0464653	0.298374		0.0441421	0.300697
0.0132758	0.331895		0.03153	0.313641		0.0467972	0.298374		0.0441421	0.301029
0.0132758	0.332227		0.03153	0.313973		0.0467972	0.298706		0.0441421	0.301361
0.0132758	0.332559		0.03153	0.314305		0.0467972	0.299038		0.0441421	0.301693
0.0132758	0.332891		0.03153	0.314637		0.0467972	0.299369		0.0441421	0.302025
0.0132758	0.333223		0.03153	0.314968		0.0467972	0.299701		0.0441421	0.302356
0.0132758	0.333555		0.03153	0.3153		0.0467972	0.300033		0.0441421	0.302688
0.0132758	0.333886		0.03153	0.315632		0.0467972	0.300365		0.0441421	0.30302
0.0132758	0.334218		0.03153	0.315964		0.0467972	0.300697		0.0441421	0.303352
0.0132758	0.33455		0.03153	0.316296		0.0467972	0.301029		0.0441421	0.303684
0.0132758	0.334882		0.0318619	0.316296		0.0467972	0.301361		0.0441421	0.304016
0.0132758	0.335214		0.0318619	0.316628		0.0467972	0.301693		0.0441421	0.304348
0.0132758	0.335546		0.0318619	0.31696		0.0467972	0.302025		0.0441421	0.30468
0.0132758	0.335878		0.0318619	0.317292		0.0467972	0.302356		0.0444739	0.30468
0.0132758	0.33621		0.0318619	0.317624		0.0471291	0.302356		0.0444739	0.305012
0.0132758	0.336542		0.0318619	0.317956		0.0471291	0.302688		0.0444739	0.305344
0.0132758	0.336874		0.0318619	0.318287		0.047461	0.302688		0.0444739	0.305675
0.0132758	0.337205		0.0318619	0.318619		0.047461	0.30302		0.0444739	0.306007
0.0132758	0.337537		0.0318619	0.318951		0.047461	0.303352		0.0444739	0.306339
0.0132758	0.337869		0.0318619	0.319283		0.047461	0.303684		0.0444739	0.306671
0.0132758	0.338201		0.0318619	0.319615		0.047461	0.304016		0.0444739	0.307003
0.0132758	0.338533		0.0318619	0.319947		0.047461	0.304348		0.0444739	0.307335
0.0132758	0.338865		0.0318619	0.320279		0.047461	0.30468		0.0444739	0.307667
0.0132758	0.339197		0.0321938	0.320279		0.047461	0.305012		0.0444739	0.307999
0.0136077	0.339197		0.0321938	0.320611		0.047461	0.305344		0.0444739	0.308331
0.0136077	0.339529		0.0325257	0.320611		0.047461	0.305675		0.0444739	0.308662
0.0136077	0.339861		0.0325257	0.320943		0.047461	0.306007		0.0444739	0.308994
0.0136077	0.340192		0.0325257	0.321274		0.047461	0.306339		0.0444739	0.309326
0.0136077	0.340524		0.0325257	0.321606		0.047461	0.306671		0.0444739	0.309658
0.0136077	0.340856		0.0325257	0.321938		0.047461	0.307003		0.0444739	0.30999
0.0136077	0.341188		0.0325257	0.32227		0.047461	0.307335		0.0444739	0.310322
0.0136077	0.34152		0.0325257	0.322602		0.047461	0.307667		0.0444739	0.310654
0.0136077	0.341852		0.0325257	0.322934		0.047461	0.307999		0.0448058	0.310654
0.0136077	0.342184		0.0325257	0.323266		0.047461	0.308331		0.0448058	0.310986
0.0136077	0.342516		0.0325257	0.323598		0.047461	0.308662		0.0448058	0.311318
0.0136077	0.342848		0.0325257	0.32393		0.047461	0.308994		0.0448058	0.31165
0.0139396	0.342848		0.0325257	0.324262		0.0477929	0.308994		0.0448058	0.311981
0.0139396	0.34318		0.0325257	0.324593		0.0477929	0.309326		0.0448058	0.312313
0.0139396	0.343511		0.0325257	0.324925		0.0477929	0.309658		0.0448058	0.312645
0.0139396	0.343843		0.0325257	0.325257		0.0477929	0.30999		0.0451377	0.312645
0.0139396	0.344175		0.0325257	0.325589		0.0477929	0.310322		0.0451377	0.312977
0.0139396	0.344507		0.0325257	0.325921		0.0477929	0.310654		0.0451377	0.313309
0.0139396	0.344839		0.0325257	0.326253		0.0477929	0.310986		0.0451377	0.313641
0.0139396	0.345171		0.0325257	0.326585		0.0481248	0.310986		0.0451377	0.313973
0.0139396	0.345503		0.0325257	0.326917		0.0481248	0.311318		0.0451377	0.314305
0.0139396	0.345835		0.0325257	0.327249		0.0481248	0.31165		0.0451377	0.314637
0.0139396	0.346167		0.0325257	0.32758		0.0481248	0.311981		0.0451377	0.314968
0.0139396	0.346499		0.0325257	0.327912		0.0481248	0.312313		0.0451377	0.3153
0.0139396	0.34683		0.0325257	0.328244		0.0481248	0.312645		0.0451377	0.315632
0.0139396	0.347162		0.0325257	0.328576		0.0481248	0.312977		0.0451377	0.315964
0.0142715	0.347162		0.0325257	0.328908		0.0481248	0.313309		0.0451377	0.316296
0.0142715	0.347494		0.0325257	0.32924		0.0484567	0.313309		0.0451377	0.316628
0.0142715	0.347826		0.0325257	0.329572		0.0487886	0.313309		0.0451377	0.31696
0.0142715	0.348158		0.0325257	0.329904		0.0487886	0.313641		0.0451377	0.317292
0.0142715	0.34849		0.0325257	0.330236		0.0487886	0.313973		0.0454696	0.317292
0.0142715	0.348822		0.0325257	0.330568		0.0487886	0.314305		0.0454696	0.317624
0.0142715	0.349154		0.0325257	0.330899		0.0487886	0.314637		0.0454696	0.317956
0.0142715	0.349486		0.0325257	0.331231		0.0487886	0.314968		0.0458015	0.317956
0.0142715	0.349817		0.0325257	0.331563		0.0487886	0.3153		0.0458015	0.318287
0.0142715	0.350149		0.0325257	0.331895		0.0487886	0.315632		0.0458015	0.318619
0.0142715	0.350481		0.0325257	0.332227		0.0491205	0.315632		0.0461334	0.318619
0.0142715	0.350813		0.0325257	0.332559		0.0491205	0.315964		0.0464653	0.318619
0.0146034	0.350813		0.0325257	0.332891		0.0494524	0.315964		0.0464653	0.318951
0.0146034	0.351145		0.0325257	0.333223		0.0494524	0.316296		0.0464653	0.319283
0.0146034	0.351477		0.0325257	0.333555		0.0494524	0.316628		0.0464653	0.319615
0.0146034	0.351809		0.0325257	0.333886		0.0494524	0.31696		0.0464653	0.319947
0.0146034	0.352141		0.0325257	0.334218		0.0494524	0.317292		0.0464653	0.320279
0.0146034	0.352473		0.0325257	0.33455		0.0494524	0.317624		0.0464653	0.320611
0.0149353	0.352473		0.0325257	0.334882		0.0494524	0.317956		0.0464653	0.320943
0.0149353	0.352805		0.0325257	0.335214		0.0494524	0.318287		0.0464653	0.321274
0.0149353	0.353136		0.0325257	0.335546		0.0497843	0.318287		0.0464653	0.321606
0.0149353	0.353468		0.0325257	0.335878		0.0497843	0.318619		0.0464653	0.321938
0.0149353	0.3538		0.0325257	0.33621		0.0497843	0.318951		0.0464653	0.32227
0.0149353	0.354132		0.0328576	0.33621		0.0501162	0.318951		0.0464653	0.322602
0.0149353	0.354464		0.0328576	0.336542		0.0504481	0.318951		0.0464653	0.322934
0.0149353	0.354796		0.0328576	0.336874		0.0504481	0.319283		0.0464653	0.323266
0.0149353	0.355128		0.0328576	0.337205		0.0504481	0.319615		0.0464653	0.323598
0.0149353	0.35546		0.0328576	0.337537		0.0504481	0.319947		0.0464653	0.32393
0.0149353	0.355792		0.0328576	0.337869		0.0504481	0.320279		0.0464653	0.324262
0.0149353	0.356123		0.0328576	0.338201		0.0504481	0.320611		0.0464653	0.324593
0.0149353	0.356455		0.0328576	0.338533		0.0504481	0.320943		0.0464653	0.324925
0.0149353	0.356787		0.0328576	0.338865		0.05078	0.320943		0.0464653	0.325257
0.0149353	0.357119		0.0328576	0.339197		0.05078	0.321274		0.0464653	0.325589
0.0149353	0.357451		0.0328576	0.339529		0.0511118	0.321274		0.0464653	0.325921
0.0149353	0.357783		0.0328576	0.339861		0.0511118	0.321606		0.0464653	0.326253
0.0149353	0.358115		0.0328576	0.340192		0.0511118	0.321938		0.0464653	0.326585
0.0149353	0.358447		0.0328576	0.340524		0.0511118	0.32227		0.0464653	0.326917
0.0149353	0.358779		0.0328576	0.340856		0.0514437	0.32227		0.0464653	0.327249
0.0149353	0.359111		0.0328576	0.341188		0.0514437	0.322602		0.0464653	0.32758
0.0149353	0.359442		0.0331895	0.341188		0.0514437	0.322934		0.0467972	0.32758
0.0149353	0.359774		0.0331895	0.34152		0.0514437	0.323266		0.0467972	0.327912
0.0149353	0.360106		0.0331895	0.341852		0.0514437	0.323598		0.0471291	0.327912
0.0149353	0.360438		0.0331895	0.342184		0.0514437	0.32393		0.0471291	0.328244
0.0149353	0.36077		0.0331895	0.342516		0.0514437	0.324262		0.0471291	0.328576
0.0149353	0.361102		0.0331895	0.342848		0.0514437	0.324593		0.0471291	0.328908
0.0149353	0.361434		0.0335214	0.342848		0.0517756	0.324593		0.0471291	0.32924
0.0149353	0.361766		0.0335214	0.34318		0.0517756	0.324925		0.047461	0.32924
0.0149353	0.362098		0.0335214	0.343511		0.0517756	0.325257		0.047461	0.329572
0.0149353	0.362429		0.0335214	0.343843		0.0521075	0.325257		0.047461	0.329904
0.0149353	0.362761		0.0335214	0.344175		0.0521075	0.325589		0.047461	0.330236
0.0149353	0.363093		0.0335214	0.344507		0.0521075	0.325921		0.047461	0.330568
0.0152672	0.363093		0.0335214	0.344839		0.0521075	0.326253		0.047461	0.330899
0.0152672	0.363425		0.0335214	0.345171		0.0521075	0.326585		0.047461	0.331231
0.0152672	0.363757		0.0335214	0.345503		0.0521075	0.326917		0.047461	0.331563
0.0152672	0.364089		0.0335214	0.345835		0.0521075	0.327249		0.0477929	0.331563
0.0152672	0.364421		0.0335214	0.346167		0.0524394	0.327249		0.0477929	0.331895
0.0152672	0.364753		0.0335214	0.346499		0.0524394	0.32758		0.0477929	0.332227
0.0152672	0.365085		0.0335214	0.34683		0.0527713	0.32758		0.0481248	0.332227
0.0152672	0.365417		0.0335214	0.347162		0.0527713	0.327912		0.0481248	0.332559
0.0152672	0.365748		0.0335214	0.347494		0.0527713	0.328244		0.0481248	0.332891
0.0152672	0.36608		0.0335214	0.347826		0.0527713	0.328576		0.0481248	0.333223
0.0152672	0.366412		0.0335214	0.348158		0.0527713	0.328908		0.0481248	0.333555
0.0152672	0.366744		0.0335214	0.34849		0.0527713	0.32924		0.0481248	0.333886
0.0152672	0.367076		0.0335214	0.348822		0.0527713	0.329572		0.0481248	0.334218
0.0152672	0.367408		0.0335214	0.349154		0.0527713	0.329904		0.0481248	0.33455
0.0152672	0.36774		0.0335214	0.349486		0.0527713	0.330236		0.0484567	0.33455
0.0152672	0.368072		0.0335214	0.349817		0.0527713	0.330568		0.0484567	0.334882
0.0152672	0.368404		0.0335214	0.350149		0.0527713	0.330899		0.0484567	0.335214
0.0152672	0.368735		0.0338533	0.350149		0.0527713	0.331231		0.0484567	0.335546
0.0155991	0.368735		0.0341852	0.350149		0.0531032	0.331231		0.0484567	0.335878
0.0155991	0.369067		0.0345171	0.350149		0.0534351	0.331231		0.0484567	0.33621
0.015931	0.369067		0.0345171	0.350481		0.0534351	0.331563		0.0487886	0.33621
0.015931	0.369399		0.0345171	0.350813		0.0534351	0.331895		0.0487886	0.336542
0.015931	0.369731		0.0345171	0.351145		0.0534351	0.332227		0.0487886	0.336874
0.015931	0.370063		0.0345171	0.351477		0.053767	0.332227		0.0487886	0.337205
0.015931	0.370395		0.0345171	0.351809		0.0540989	0.332227		0.0487886	0.337537
0.015931	0.370727		0.0345171	0.352141		0.0540989	0.332559		0.0491205	0.337537
0.015931	0.371059		0.0345171	0.352473		0.0544308	0.332559		0.0491205	0.337869
0.015931	0.371391		0.034849	0.352473		0.0544308	0.332891		0.0491205	0.338201
0.015931	0.371723		0.034849	0.352805		0.0544308	0.333223		0.0491205	0.338533
0.015931	0.372054		0.034849	0.353136		0.0547627	0.333223		0.0491205	0.338865
0.015931	0.372386		0.034849	0.353468		0.0547627	0.333555		0.0491205	0.339197
0.015931	0.372718		0.034849	0.3538		0.0550946	0.333555		0.0491205	0.339529
0.015931	0.37305		0.034849	0.354132		0.0554265	0.333555		0.0494524	0.339529
0.015931	0.373382		0.034849	0.354464		0.0554265	0.333886		0.0494524	0.339861
0.015931	0.373714		0.034849	0.354796		0.0554265	0.334218		0.0494524	0.340192
0.015931	0.374046		0.034849	0.355128		0.0554265	0.33455		0.0494524	0.340524
0.0162629	0.374046		0.034849	0.35546		0.0554265	0.334882		0.0494524	0.340856
0.0162629	0.374378		0.034849	0.355792		0.0557584	0.334882		0.0494524	0.341188
0.0162629	0.37471		0.034849	0.356123		0.0557584	0.335214		0.0494524	0.34152
0.0162629	0.375041		0.0351809	0.356123		0.0557584	0.335546		0.0494524	0.341852
0.0162629	0.375373		0.0351809	0.356455		0.0557584	0.335878		0.0494524	0.342184
0.0162629	0.375705		0.0351809	0.356787		0.0557584	0.33621		0.0494524	0.342516
0.0162629	0.376037		0.0351809	0.357119		0.0557584	0.336542		0.0494524	0.342848
0.0162629	0.376369		0.0355128	0.357119		0.0557584	0.336874		0.0494524	0.34318
0.0162629	0.376701		0.0355128	0.357451		0.0557584	0.337205		0.0494524	0.343511
0.0162629	0.377033		0.0358447	0.357451		0.0557584	0.337537		0.0494524	0.343843
0.0162629	0.377365		0.0358447	0.357783		0.0557584	0.337869		0.0494524	0.344175
0.0165948	0.377365		0.0358447	0.358115		0.0557584	0.338201		0.0494524	0.344507
0.0165948	0.377697		0.0358447	0.358447		0.0557584	0.338533		0.0494524	0.344839
0.0165948	0.378029		0.0358447	0.358779		0.0560903	0.338533		0.0497843	0.344839
0.0165948	0.37836		0.0358447	0.359111		0.0560903	0.338865		0.0497843	0.345171
0.0169267	0.37836		0.0358447	0.359442		0.0560903	0.339197		0.0497843	0.345503
0.0169267	0.378692		0.0358447	0.359774		0.0564222	0.339197		0.0501162	0.345503
0.0169267	0.379024		0.0358447	0.360106		0.0564222	0.339529		0.0501162	0.345835
0.0169267	0.379356		0.0358447	0.360438		0.0564222	0.339861		0.0501162	0.346167
0.0169267	0.379688		0.0358447	0.36077		0.0564222	0.340192		0.0501162	0.346499
0.0169267	0.38002		0.0358447	0.361102		0.0564222	0.340524		0.0501162	0.34683
0.0172585	0.38002		0.0358447	0.361434		0.0564222	0.340856		0.0501162	0.347162
0.0172585	0.380352		0.0358447	0.361766		0.0564222	0.341188		0.0501162	0.347494
0.0172585	0.380684		0.0358447	0.362098		0.0564222	0.34152		0.0501162	0.347826
0.0172585	0.381016		0.0358447	0.362429		0.0564222	0.341852		0.0501162	0.348158
0.0172585	0.381347		0.0358447	0.362761		0.0564222	0.342184		0.0501162	0.34849
0.0172585	0.381679		0.0358447	0.363093		0.0564222	0.342516		0.0501162	0.348822
0.0172585	0.382011		0.0358447	0.363425		0.0567541	0.342516		0.0501162	0.349154
0.0172585	0.382343		0.0358447	0.363757		0.0567541	0.342848		0.0501162	0.349486
0.0172585	0.382675		0.0358447	0.364089		0.0567541	0.34318		0.0501162	0.349817
0.0172585	0.383007		0.0358447	0.364421		0.057086	0.34318		0.0504481	0.349817
0.0172585	0.383339		0.0358447	0.364753		0.057086	0.343511		0.0504481	0.350149
0.0172585	0.383671		0.0361766	0.364753		0.057086	0.343843		0.0504481	0.350481
0.0175904	0.383671		0.0361766	0.365085		0.057086	0.344175		0.0504481	0.350813
0.0175904	0.384003		0.0361766	0.365417		0.057086	0.344507		0.0504481	0.351145
0.0175904	0.384335		0.0365085	0.365417		0.0574179	0.344507		0.0504481	0.351477
0.0175904	0.384666		0.0368404	0.365417		0.0574179	0.344839		0.05078	0.351477
0.0179223	0.384666		0.0368404	0.365748		0.0574179	0.345171		0.05078	0.351809
0.0179223	0.384998		0.0368404	0.36608		0.0574179	0.345503		0.0511118	0.351809
0.0182542	0.384998		0.0368404	0.366412		0.0574179	0.345835		0.0511118	0.352141
0.0182542	0.38533		0.0368404	0.366744		0.0574179	0.346167		0.0511118	0.352473
0.0182542	0.385662		0.0368404	0.367076		0.0574179	0.346499		0.0511118	0.352805
0.0182542	0.385994		0.0371723	0.367076		0.0574179	0.34683		0.0511118	0.353136
0.0182542	0.386326		0.0371723	0.367408		0.0574179	0.347162		0.0511118	0.353468
0.0182542	0.386658		0.0371723	0.36774		0.0574179	0.347494		0.0511118	0.3538
0.0182542	0.38699		0.0371723	0.368072		0.0574179	0.347826		0.0514437	0.3538
0.0182542	0.387322		0.0371723	0.368404		0.0577498	0.347826		0.0514437	0.354132
0.0182542	0.387654		0.0375041	0.368404		0.0577498	0.348158		0.0514437	0.354464
0.0182542	0.387985		0.0375041	0.368735		0.0580816	0.348158		0.0514437	0.354796
0.0182542	0.388317		0.0375041	0.369067		0.0580816	0.34849		0.0517756	0.354796
0.0182542	0.388649		0.0375041	0.369399		0.0580816	0.348822		0.0521075	0.354796
0.0185861	0.388649		0.0375041	0.369731		0.0580816	0.349154		0.0521075	0.355128
0.0185861	0.388981		0.0375041	0.370063		0.0580816	0.349486		0.0521075	0.35546
0.0185861	0.389313		0.0375041	0.370395		0.0584135	0.349486		0.0521075	0.355792
0.0185861	0.389645		0.0375041	0.370727		0.0584135	0.349817		0.0521075	0.356123
0.0185861	0.389977		0.0375041	0.371059		0.0584135	0.350149		0.0521075	0.356455
0.0185861	0.390309		0.0375041	0.371391		0.0584135	0.350481		0.0524394	0.356455
0.0185861	0.390641		0.0375041	0.371723		0.0584135	0.350813		0.0527713	0.356455
0.0185861	0.390972		0.037836	0.371723		0.0587454	0.350813		0.0531032	0.356455
0.0185861	0.391304		0.037836	0.372054		0.0590773	0.350813		0.0531032	0.356787
0.0185861	0.391636		0.0381679	0.372054		0.0590773	0.351145		0.0534351	0.356787
0.0185861	0.391968		0.0381679	0.372386		0.0590773	0.351477		0.0534351	0.357119
0.0185861	0.3923		0.0381679	0.372718		0.0590773	0.351809		0.0534351	0.357451
0.018918	0.3923		0.0381679	0.37305		0.0590773	0.352141		0.0534351	0.357783
0.018918	0.392632		0.0384998	0.37305		0.0590773	0.352473		0.0534351	0.358115
0.018918	0.392964		0.0384998	0.373382		0.0594092	0.352473		0.0534351	0.358447
0.018918	0.393296		0.0384998	0.373714		0.0597411	0.352473		0.0534351	0.358779
0.018918	0.393628		0.0384998	0.374046		0.0597411	0.352805		0.0534351	0.359111
0.018918	0.39396		0.0388317	0.374046		0.060073	0.352805		0.0534351	0.359442
0.018918	0.394291		0.0388317	0.374378		0.060073	0.353136		0.0534351	0.359774
0.018918	0.394623		0.0388317	0.37471		0.0604049	0.353136		0.0534351	0.360106
0.0192499	0.394623		0.0388317	0.375041		0.0604049	0.353468		0.0534351	0.360438
0.0192499	0.394955		0.0388317	0.375373		0.0604049	0.3538		0.0534351	0.36077
0.0195818	0.394955		0.0388317	0.375705		0.0604049	0.354132		0.0534351	0.361102
0.0195818	0.395287		0.0388317	0.376037		0.0604049	0.354464		0.0534351	0.361434
0.0195818	0.395619		0.0388317	0.376369		0.0607368	0.354464		0.0534351	0.361766
0.0195818	0.395951		0.0388317	0.376701		0.0607368	0.354796		0.053767	0.361766
0.0195818	0.396283		0.0391636	0.376701		0.0607368	0.355128		0.053767	0.362098
0.0195818	0.396615		0.0391636	0.377033		0.0607368	0.35546		0.053767	0.362429
0.0195818	0.396947		0.0394955	0.377033		0.0607368	0.355792		0.053767	0.362761
0.0195818	0.397278		0.0394955	0.377365		0.0607368	0.356123		0.053767	0.363093
0.0195818	0.39761		0.0398274	0.377365		0.0607368	0.356455		0.053767	0.363425
0.0195818	0.397942		0.0398274	0.377697		0.0607368	0.356787		0.0540989	0.363425
0.0195818	0.398274		0.0401593	0.377697		0.0607368	0.357119		0.0540989	0.363757
0.0195818	0.398606		0.0404912	0.377697		0.0607368	0.357451		0.0540989	0.364089
0.0195818	0.398938		0.0404912	0.378029		0.0610687	0.357451		0.0540989	0.364421
0.0195818	0.39927		0.0404912	0.37836		0.0610687	0.357783		0.0540989	0.364753
0.0195818	0.399602		0.0404912	0.378692		0.0610687	0.358115		0.0540989	0.365085
0.0195818	0.399934		0.0404912	0.379024		0.0610687	0.358447		0.0540989	0.365417
0.0195818	0.400266		0.0404912	0.379356		0.0610687	0.358779		0.0540989	0.365748
0.0195818	0.400597		0.0404912	0.379688		0.0610687	0.359111		0.0544308	0.365748
0.0195818	0.400929		0.0404912	0.38002		0.0610687	0.359442		0.0544308	0.36608
0.0195818	0.401261		0.0404912	0.380352		0.0610687	0.359774		0.0544308	0.366412
0.0195818	0.401593		0.0404912	0.380684		0.0610687	0.360106		0.0547627	0.366412
0.0195818	0.401925		0.0404912	0.381016		0.0610687	0.360438		0.0547627	0.366744
0.0199137	0.401925		0.0404912	0.381347		0.0614006	0.360438		0.0550946	0.366744
0.0202456	0.401925		0.0404912	0.381679		0.0614006	0.36077		0.0550946	0.367076
0.0202456	0.402257		0.0404912	0.382011		0.0617325	0.36077		0.0554265	0.367076
0.0202456	0.402589		0.0404912	0.382343		0.0617325	0.361102		0.0554265	0.367408
0.0202456	0.402921		0.0404912	0.382675		0.0617325	0.361434		0.0554265	0.36774
0.0202456	0.403253		0.0408231	0.382675		0.0617325	0.361766		0.0554265	0.368072
0.0202456	0.403584		0.0408231	0.383007		0.0617325	0.362098		0.0554265	0.368404
0.0202456	0.403916		0.041155	0.383007		0.0617325	0.362429		0.0557584	0.368404
0.0205775	0.403916		0.041155	0.383339		0.0620644	0.362429		0.0557584	0.368735
0.0205775	0.404248		0.041155	0.383671		0.0623963	0.362429		0.0557584	0.369067
0.0205775	0.40458		0.041155	0.384003		0.0623963	0.362761		0.0557584	0.369399
0.0205775	0.404912		0.0414869	0.384003		0.0627282	0.362761		0.0557584	0.369731
0.0205775	0.405244		0.0414869	0.384335		0.0627282	0.363093		0.0557584	0.370063
0.0205775	0.405576		0.0414869	0.384666		0.0627282	0.363425		0.0560903	0.370063
0.0205775	0.405908		0.0414869	0.384998		0.0627282	0.363757		0.0560903	0.370395
0.0209094	0.405908		0.0414869	0.38533		0.0627282	0.364089		0.0560903	0.370727
0.0209094	0.40624		0.0418188	0.38533		0.0627282	0.364421		0.0560903	0.371059
0.0209094	0.406572		0.0418188	0.385662		0.0627282	0.364753		0.0560903	0.371391
0.0209094	0.406903		0.0421507	0.385662		0.0627282	0.365085		0.0560903	0.371723
0.0209094	0.407235		0.0421507	0.385994		0.0627282	0.365417		0.0560903	0.372054
0.0209094	0.407567		0.0421507	0.386326		0.0627282	0.365748		0.0560903	0.372386
0.0209094	0.407899		0.0421507	0.386658		0.0630601	0.365748		0.0560903	0.372718
0.0209094	0.408231		0.0421507	0.38699		0.0630601	0.36608		0.0560903	0.37305
0.0209094	0.408563		0.0421507	0.387322		0.0630601	0.366412		0.0560903	0.373382
0.0209094	0.408895		0.0421507	0.387654		0.0630601	0.366744		0.0560903	0.373714
0.0209094	0.409227		0.0421507	0.387985		0.0630601	0.367076		0.0560903	0.374046
0.0209094	0.409559		0.0421507	0.388317		0.0630601	0.367408		0.0564222	0.374046
0.0209094	0.40989		0.0421507	0.388649		0.0630601	0.36774		0.0564222	0.374378
0.0209094	0.410222		0.0421507	0.388981		0.0630601	0.368072		0.0567541	0.374378
0.0209094	0.410554		0.0424826	0.388981		0.0630601	0.368404		0.0567541	0.37471
0.0209094	0.410886		0.0424826	0.389313		0.0630601	0.368735		0.057086	0.37471
0.0209094	0.411218		0.0424826	0.389645		0.0630601	0.369067		0.0574179	0.37471
0.0212413	0.411218		0.0424826	0.389977		0.0630601	0.369399		0.0574179	0.375041
0.0212413	0.41155		0.0424826	0.390309		0.0630601	0.369731		0.0574179	0.375373
0.0212413	0.411882		0.0424826	0.390641		0.0630601	0.370063		0.0574179	0.375705
0.0212413	0.412214		0.0424826	0.390972		0.0630601	0.370395		0.0574179	0.376037
0.0212413	0.412546		0.0424826	0.391304		0.0630601	0.370727		0.0574179	0.376369
0.0215732	0.412546		0.0424826	0.391636		0.0630601	0.371059		0.0574179	0.376701
0.0215732	0.412878		0.0428145	0.391636		0.063392	0.371059		0.0574179	0.377033
0.0215732	0.413209		0.0428145	0.391968		0.063392	0.371391		0.0577498	0.377033
0.0215732	0.413541		0.0428145	0.3923		0.063392	0.371723		0.0577498	0.377365
0.0215732	0.413873		0.0428145	0.392632		0.0637239	0.371723		0.0577498	0.377697
0.0215732	0.414205		0.0428145	0.392964		0.0637239	0.372054		0.0577498	0.378029
0.0215732	0.414537		0.0431464	0.392964		0.0637239	0.372386		0.0580816	0.378029
0.0215732	0.414869		0.0431464	0.393296		0.0637239	0.372718		0.0584135	0.378029
0.0215732	0.415201		0.0431464	0.393628		0.0637239	0.37305		0.0584135	0.37836
0.0215732	0.415533		0.0431464	0.39396		0.0637239	0.373382		0.0584135	0.378692
0.0215732	0.415865		0.0431464	0.394291		0.0637239	0.373714		0.0584135	0.379024
0.0215732	0.416196		0.0431464	0.394623		0.0637239	0.374046		0.0587454	0.379024
0.0215732	0.416528		0.0431464	0.394955		0.0637239	0.374378		0.0587454	0.379356
0.0215732	0.41686		0.0434783	0.394955		0.0637239	0.37471		0.0587454	0.379688
0.0215732	0.417192		0.0434783	0.395287		0.0637239	0.375041		0.0587454	0.38002
0.0215732	0.417524		0.0434783	0.395619		0.0637239	0.375373		0.0587454	0.380352
0.0215732	0.417856		0.0434783	0.395951		0.0637239	0.375705		0.0587454	0.380684
0.0215732	0.418188		0.0438102	0.395951		0.0637239	0.376037		0.0587454	0.381016
0.0215732	0.41852		0.0438102	0.396283		0.0637239	0.376369		0.0587454	0.381347
0.0215732	0.418852		0.0438102	0.396615		0.0640558	0.376369		0.0587454	0.381679
0.0215732	0.419184		0.0441421	0.396615		0.0640558	0.376701		0.0587454	0.382011
0.0215732	0.419515		0.0441421	0.396947		0.0640558	0.377033		0.0590773	0.382011
0.0215732	0.419847		0.0441421	0.397278		0.0640558	0.377365		0.0590773	0.382343
0.0215732	0.420179		0.0441421	0.39761		0.0640558	0.377697		0.0590773	0.382675
0.0215732	0.420511		0.0441421	0.397942		0.0640558	0.378029		0.0590773	0.383007
0.0215732	0.420843		0.0441421	0.398274		0.0640558	0.37836		0.0594092	0.383007
0.0219051	0.420843		0.0441421	0.398606		0.0643877	0.37836		0.0594092	0.383339
0.0219051	0.421175		0.0441421	0.398938		0.0647195	0.37836		0.0594092	0.383671
0.0219051	0.421507		0.0441421	0.39927		0.0647195	0.378692		0.0594092	0.384003
0.0219051	0.421839		0.0441421	0.399602		0.0650514	0.378692		0.0594092	0.384335
0.0219051	0.422171		0.0441421	0.399934		0.0653833	0.378692		0.0594092	0.384666
0.0219051	0.422502		0.0444739	0.399934		0.0657152	0.378692		0.0594092	0.384998
0.0219051	0.422834		0.0444739	0.400266		0.0657152	0.379024		0.0594092	0.38533
0.0219051	0.423166		0.0444739	0.400597		0.0657152	0.379356		0.0597411	0.38533
0.0219051	0.423498		0.0444739	0.400929		0.0657152	0.379688		0.0597411	0.385662
0.0219051	0.42383		0.0444739	0.401261		0.0657152	0.38002		0.0597411	0.385994
0.0219051	0.424162		0.0444739	0.401593		0.0657152	0.380352		0.0597411	0.386326
0.022237	0.424162		0.0444739	0.401925		0.0657152	0.380684		0.0597411	0.386658
0.022237	0.424494		0.0444739	0.402257		0.0657152	0.381016		0.0597411	0.38699
0.022237	0.424826		0.0444739	0.402589		0.0660471	0.381016		0.060073	0.38699
0.022237	0.425158		0.0444739	0.402921		0.066379	0.381016		0.060073	0.387322
0.022237	0.42549		0.0444739	0.403253		0.066379	0.381347		0.060073	0.387654
0.022237	0.425821		0.0444739	0.403584		0.066379	0.381679		0.060073	0.387985
0.022237	0.426153		0.0444739	0.403916		0.0667109	0.381679		0.060073	0.388317
0.022237	0.426485		0.0444739	0.404248		0.0667109	0.382011		0.060073	0.388649
0.022237	0.426817		0.0444739	0.40458		0.0667109	0.382343		0.060073	0.388981
0.022237	0.427149		0.0444739	0.404912		0.0670428	0.382343		0.0604049	0.388981
0.022237	0.427481		0.0444739	0.405244		0.0670428	0.382675		0.0604049	0.389313
0.022237	0.427813		0.0444739	0.405576		0.0670428	0.383007		0.0604049	0.389645
0.022237	0.428145		0.0444739	0.405908		0.0670428	0.383339		0.0607368	0.389645
0.022237	0.428477		0.0444739	0.40624		0.0670428	0.383671		0.0607368	0.389977
0.022237	0.428808		0.0444739	0.406572		0.0670428	0.384003		0.0607368	0.390309
0.0225689	0.428808		0.0444739	0.406903		0.0670428	0.384335		0.0610687	0.390309
0.0225689	0.42914		0.0444739	0.407235		0.0670428	0.384666		0.0610687	0.390641
0.0225689	0.429472		0.0444739	0.407567		0.0670428	0.384998		0.0610687	0.390972
0.0225689	0.429804		0.0444739	0.407899		0.0670428	0.38533		0.0614006	0.390972
0.0225689	0.430136		0.0444739	0.408231		0.0670428	0.385662		0.0614006	0.391304
0.0225689	0.430468		0.0448058	0.408231		0.0670428	0.385994		0.0614006	0.391636
0.0225689	0.4308		0.0448058	0.408563		0.0670428	0.386326		0.0617325	0.391636
0.0225689	0.431132		0.0448058	0.408895		0.0670428	0.386658		0.0617325	0.391968
0.0225689	0.431464		0.0448058	0.409227		0.0673747	0.386658		0.0617325	0.3923
0.0225689	0.431796		0.0448058	0.409559		0.0673747	0.38699		0.0620644	0.3923
0.0225689	0.432127		0.0448058	0.40989		0.0673747	0.387322		0.0620644	0.392632
0.0225689	0.432459		0.0451377	0.40989		0.0673747	0.387654		0.0620644	0.392964
0.0225689	0.432791		0.0454696	0.40989		0.0673747	0.387985		0.0620644	0.393296
0.0225689	0.433123		0.0454696	0.410222		0.0673747	0.388317		0.0620644	0.393628
0.0225689	0.433455		0.0458015	0.410222		0.0673747	0.388649		0.0620644	0.39396
0.0225689	0.433787		0.0458015	0.410554		0.0673747	0.388981		0.0620644	0.394291
0.0225689	0.434119		0.0458015	0.410886		0.0673747	0.389313		0.0620644	0.394623
0.0225689	0.434451		0.0458015	0.411218		0.0677066	0.389313		0.0620644	0.394955
0.0225689	0.434783		0.0458015	0.41155		0.0677066	0.389645		0.0623963	0.394955
0.0225689	0.435115		0.0458015	0.411882		0.0677066	0.389977		0.0623963	0.395287
0.0225689	0.435446		0.0458015	0.412214		0.0677066	0.390309		0.0623963	0.395619
0.0225689	0.435778		0.0458015	0.412546		0.0677066	0.390641		0.0627282	0.395619
0.0225689	0.43611		0.0458015	0.412878		0.0677066	0.390972		0.0627282	0.395951
0.0225689	0.436442		0.0458015	0.413209		0.0677066	0.391304		0.0627282	0.396283
0.0225689	0.436774		0.0458015	0.413541		0.0677066	0.391636		0.0627282	0.396615
0.0225689	0.437106		0.0458015	0.413873		0.0680385	0.391636		0.0627282	0.396947
0.0225689	0.437438		0.0458015	0.414205		0.0680385	0.391968		0.0627282	0.397278
0.0225689	0.43777		0.0458015	0.414537		0.0680385	0.3923		0.0627282	0.39761
0.0225689	0.438102		0.0458015	0.414869		0.0683704	0.3923		0.0630601	0.39761
0.0225689	0.438433		0.0458015	0.415201		0.0683704	0.392632		0.063392	0.39761
0.0225689	0.438765		0.0458015	0.415533		0.0687023	0.392632		0.063392	0.397942
0.0225689	0.439097		0.0458015	0.415865		0.0687023	0.392964		0.063392	0.398274
0.0225689	0.439429		0.0461334	0.415865		0.0687023	0.393296		0.063392	0.398606
0.0225689	0.439761		0.0461334	0.416196		0.0687023	0.393628		0.063392	0.398938
0.0225689	0.440093		0.0461334	0.416528		0.0690342	0.393628		0.0637239	0.398938
0.0225689	0.440425		0.0461334	0.41686		0.0690342	0.39396		0.0637239	0.39927
0.0225689	0.440757		0.0461334	0.417192		0.0693661	0.39396		0.0637239	0.399602
0.0225689	0.441089		0.0461334	0.417524		0.069698	0.39396		0.0637239	0.399934
0.0225689	0.441421		0.0464653	0.417524		0.069698	0.394291		0.0637239	0.400266
0.0225689	0.441752		0.0464653	0.417856		0.069698	0.394623		0.0637239	0.400597
0.0225689	0.442084		0.0467972	0.417856		0.069698	0.394955		0.0637239	0.400929
0.0225689	0.442416		0.0467972	0.418188		0.0700299	0.394955		0.0637239	0.401261
0.0229008	0.442416		0.0467972	0.41852		0.0700299	0.395287		0.0637239	0.401593
0.0229008	0.442748		0.0467972	0.418852		0.0700299	0.395619		0.0637239	0.401925
0.0229008	0.44308		0.0467972	0.419184		0.0700299	0.395951		0.0637239	0.402257
0.0229008	0.443412		0.0467972	0.419515		0.0700299	0.396283		0.0637239	0.402589
0.0229008	0.443744		0.0467972	0.419847		0.0700299	0.396615		0.0640558	0.402589
0.0229008	0.444076		0.0467972	0.420179		0.0703618	0.396615		0.0643877	0.402589
0.0229008	0.444408		0.0467972	0.420511		0.0703618	0.396947		0.0643877	0.402921
0.0229008	0.444739		0.0467972	0.420843		0.0703618	0.397278		0.0643877	0.403253
0.0232327	0.444739		0.0467972	0.421175		0.0703618	0.39761		0.0643877	0.403584
0.0232327	0.445071		0.0467972	0.421507		0.0703618	0.397942		0.0643877	0.403916
0.0232327	0.445403		0.0467972	0.421839		0.0703618	0.398274		0.0643877	0.404248
0.0232327	0.445735		0.0467972	0.422171		0.0703618	0.398606		0.0643877	0.40458
0.0232327	0.446067		0.0467972	0.422502		0.0703618	0.398938		0.0643877	0.404912
0.0232327	0.446399		0.0467972	0.422834		0.0703618	0.39927		0.0643877	0.405244
0.0235646	0.446399		0.0467972	0.423166		0.0703618	0.399602		0.0647195	0.405244
0.0238964	0.446399		0.0467972	0.423498		0.0703618	0.399934		0.0647195	0.405576
0.0238964	0.446731		0.0467972	0.42383		0.0703618	0.400266		0.0650514	0.405576
0.0238964	0.447063		0.0467972	0.424162		0.0703618	0.400597		0.0650514	0.405908
0.0238964	0.447395		0.0467972	0.424494		0.0703618	0.400929		0.0653833	0.405908
0.0238964	0.447727		0.0467972	0.424826		0.0703618	0.401261		0.0653833	0.40624
0.0242283	0.447727		0.0467972	0.425158		0.0703618	0.401593		0.0653833	0.406572
0.0242283	0.448058		0.0467972	0.42549		0.0703618	0.401925		0.0653833	0.406903
0.0242283	0.44839		0.0467972	0.425821		0.0703618	0.402257		0.0657152	0.406903
0.0245602	0.44839		0.0467972	0.426153		0.0703618	0.402589		0.0657152	0.407235
0.0245602	0.448722		0.0467972	0.426485		0.0703618	0.402921		0.0657152	0.407567
0.0245602	0.449054		0.0467972	0.426817		0.0706937	0.402921		0.0657152	0.407899
0.0245602	0.449386		0.0467972	0.427149		0.0706937	0.403253		0.0657152	0.408231
0.0245602	0.449718		0.0467972	0.427481		0.0710256	0.403253		0.0657152	0.408563
0.0245602	0.45005		0.0467972	0.427813		0.0710256	0.403584		0.0660471	0.408563
0.0245602	0.450382		0.0467972	0.428145		0.0710256	0.403916		0.0660471	0.408895
0.0245602	0.450714		0.0467972	0.428477		0.0713575	0.403916		0.0660471	0.409227
0.0248921	0.450714		0.0467972	0.428808		0.0713575	0.404248		0.066379	0.409227
0.0248921	0.451045		0.0467972	0.42914		0.0713575	0.40458		0.066379	0.409559
0.0248921	0.451377		0.0467972	0.429472		0.0713575	0.404912		0.066379	0.40989
0.025224	0.451377		0.0467972	0.429804		0.0713575	0.405244		0.0667109	0.40989
0.025224	0.451709		0.0467972	0.430136		0.0713575	0.405576		0.0667109	0.410222
0.025224	0.452041		0.0467972	0.430468		0.0713575	0.405908		0.0667109	0.410554
0.025224	0.452373		0.0471291	0.430468		0.0713575	0.40624		0.0670428	0.410554
0.025224	0.452705		0.0471291	0.4308		0.0713575	0.406572		0.0673747	0.410554
0.025224	0.453037		0.0471291	0.431132		0.0713575	0.406903		0.0673747	0.410886
0.025224	0.453369		0.0471291	0.431464		0.0713575	0.407235		0.0673747	0.411218
0.025224	0.453701		0.047461	0.431464		0.0713575	0.407567		0.0673747	0.41155
0.025224	0.454033		0.047461	0.431796		0.0713575	0.407899		0.0673747	0.411882
0.025224	0.454364		0.047461	0.432127		0.0713575	0.408231		0.0677066	0.411882
0.025224	0.454696		0.047461	0.432459		0.0716893	0.408231		0.0680385	0.411882
0.025224	0.455028		0.0477929	0.432459		0.0716893	0.408563		0.0680385	0.412214
0.025224	0.45536		0.0477929	0.432791		0.0720212	0.408563		0.0683704	0.412214
0.025224	0.455692		0.0477929	0.433123		0.0720212	0.408895		0.0687023	0.412214
0.025224	0.456024		0.0481248	0.433123		0.0720212	0.409227		0.0687023	0.412546
0.025224	0.456356		0.0481248	0.433455		0.0720212	0.409559		0.0687023	0.412878
0.025224	0.456688		0.0484567	0.433455		0.0723531	0.409559		0.0687023	0.413209
0.025224	0.45702		0.0487886	0.433455		0.0723531	0.40989		0.0687023	0.413541
0.025224	0.457351		0.0487886	0.433787		0.0723531	0.410222		0.0687023	0.413873
0.025224	0.457683		0.0491205	0.433787		0.0723531	0.410554		0.0687023	0.414205
0.025224	0.458015		0.0491205	0.434119		0.0723531	0.410886		0.0687023	0.414537
0.0255559	0.458015		0.0491205	0.434451		0.0723531	0.411218		0.0687023	0.414869
0.0255559	0.458347		0.0491205	0.434783		0.072685	0.411218		0.0687023	0.415201
0.0255559	0.458679		0.0491205	0.435115		0.072685	0.41155		0.0687023	0.415533
0.0255559	0.459011		0.0491205	0.435446		0.0730169	0.41155		0.0687023	0.415865
0.0255559	0.459343		0.0491205	0.435778		0.0730169	0.411882		0.0687023	0.416196
0.0258878	0.459343		0.0491205	0.43611		0.0733488	0.411882		0.0690342	0.416196
0.0258878	0.459675		0.0491205	0.436442		0.0733488	0.412214		0.0693661	0.416196
0.0258878	0.460007		0.0491205	0.436774		0.0736807	0.412214		0.0693661	0.416528
0.0258878	0.460339		0.0494524	0.436774		0.0736807	0.412546		0.0693661	0.41686
0.0258878	0.46067		0.0494524	0.437106		0.0736807	0.412878		0.069698	0.41686
0.0258878	0.461002		0.0494524	0.437438		0.0736807	0.413209		0.069698	0.417192
0.0258878	0.461334		0.0494524	0.43777		0.0736807	0.413541		0.069698	0.417524
0.0258878	0.461666		0.0494524	0.438102		0.0736807	0.413873		0.069698	0.417856
0.0258878	0.461998		0.0494524	0.438433		0.0736807	0.414205		0.069698	0.418188
0.0258878	0.46233		0.0494524	0.438765		0.0740126	0.414205		0.069698	0.41852
0.0262197	0.46233		0.0494524	0.439097		0.0740126	0.414537		0.069698	0.418852
0.0262197	0.462662		0.0497843	0.439097		0.0740126	0.414869		0.069698	0.419184
0.0262197	0.462994		0.0497843	0.439429		0.0740126	0.415201		0.0700299	0.419184
0.0265516	0.462994		0.0501162	0.439429		0.0740126	0.415533		0.0700299	0.419515
0.0265516	0.463326		0.0501162	0.439761		0.0740126	0.415865		0.0700299	0.419847
0.0265516	0.463657		0.0501162	0.440093		0.0740126	0.416196		0.0700299	0.420179
0.0265516	0.463989		0.0501162	0.440425		0.0743445	0.416196		0.0700299	0.420511
0.0265516	0.464321		0.0501162	0.440757		0.0743445	0.416528		0.0700299	0.420843
0.0265516	0.464653		0.0501162	0.441089		0.0743445	0.41686		0.0700299	0.421175
0.0265516	0.464985		0.0501162	0.441421		0.0743445	0.417192		0.0703618	0.421175
0.0265516	0.465317		0.0501162	0.441752		0.0743445	0.417524		0.0706937	0.421175
0.0265516	0.465649		0.0501162	0.442084		0.0743445	0.417856		0.0706937	0.421507
0.0265516	0.465981		0.0501162	0.442416		0.0746764	0.417856		0.0706937	0.421839
0.0265516	0.466313		0.0501162	0.442748		0.0746764	0.418188		0.0710256	0.421839
0.0265516	0.466645		0.0501162	0.44308		0.0746764	0.41852		0.0713575	0.421839
0.0265516	0.466976		0.0501162	0.443412		0.0746764	0.418852		0.0713575	0.422171
0.0265516	0.467308		0.0501162	0.443744		0.0750083	0.418852		0.0716893	0.422171
0.0265516	0.46764		0.0501162	0.444076		0.0750083	0.419184		0.0716893	0.422502
0.0265516	0.467972		0.0504481	0.444076		0.0750083	0.419515		0.0716893	0.422834
0.0265516	0.468304		0.0504481	0.444408		0.0753402	0.419515		0.0716893	0.423166
0.0265516	0.468636		0.0504481	0.444739		0.0753402	0.419847		0.0716893	0.423498
0.0265516	0.468968		0.0504481	0.445071		0.0753402	0.420179		0.0716893	0.42383
0.0265516	0.4693		0.0504481	0.445403		0.0753402	0.420511		0.0716893	0.424162
0.0265516	0.469632		0.05078	0.445403		0.0753402	0.420843		0.0716893	0.424494
0.0265516	0.469963		0.05078	0.445735		0.0753402	0.421175		0.0716893	0.424826
0.0265516	0.470295		0.0511118	0.445735		0.0753402	0.421507		0.0716893	0.425158
0.0265516	0.470627		0.0511118	0.446067		0.0753402	0.421839		0.0716893	0.42549
0.0268835	0.470627		0.0511118	0.446399		0.0753402	0.422171		0.0716893	0.425821
0.0268835	0.470959		0.0511118	0.446731		0.0753402	0.422502		0.0720212	0.425821
0.0268835	0.471291		0.0511118	0.447063		0.0753402	0.422834		0.0720212	0.426153
0.0268835	0.471623		0.0511118	0.447395		0.0753402	0.423166		0.0723531	0.426153
0.0272154	0.471623		0.0511118	0.447727		0.0753402	0.423498		0.0723531	0.426485
0.0272154	0.471955		0.0511118	0.448058		0.0753402	0.42383		0.0723531	0.426817
0.0272154	0.472287		0.0511118	0.44839		0.0756721	0.42383		0.0723531	0.427149
0.0272154	0.472619		0.0511118	0.448722		0.076004	0.42383		0.0723531	0.427481
0.0275473	0.472619		0.0511118	0.449054		0.0763359	0.42383		0.0723531	0.427813
0.0278792	0.472619		0.0514437	0.449054		0.0763359	0.424162		0.0723531	0.428145
0.0282111	0.472619		0.0514437	0.449386		0.0763359	0.424494		0.0723531	0.428477
0.0282111	0.472951		0.0514437	0.449718		0.0763359	0.424826		0.072685	0.428477
0.0282111	0.473282		0.0514437	0.45005		0.0763359	0.425158		0.072685	0.428808
0.0282111	0.473614		0.0514437	0.450382		0.0763359	0.42549		0.0730169	0.428808
0.0282111	0.473946		0.0514437	0.450714		0.0763359	0.425821		0.0730169	0.42914
0.0282111	0.474278		0.0517756	0.450714		0.0763359	0.426153		0.0730169	0.429472
0.0282111	0.47461		0.0517756	0.451045		0.0766678	0.426153		0.0730169	0.429804
0.0282111	0.474942		0.0517756	0.451377		0.0766678	0.426485		0.0730169	0.430136
0.0282111	0.475274		0.0517756	0.451709		0.0769997	0.426485		0.0730169	0.430468
0.0282111	0.475606		0.0521075	0.451709		0.0769997	0.426817		0.0730169	0.4308
0.0282111	0.475938		0.0521075	0.452041		0.0769997	0.427149		0.0730169	0.431132
0.028543	0.475938		0.0521075	0.452373		0.0769997	0.427481		0.0733488	0.431132
0.028543	0.476269		0.0521075	0.452705		0.0769997	0.427813		0.0733488	0.431464
0.028543	0.476601		0.0524394	0.452705		0.0773316	0.427813		0.0733488	0.431796
0.028543	0.476933		0.0524394	0.453037		0.0776635	0.427813		0.0733488	0.432127
0.028543	0.477265		0.0524394	0.453369		0.0776635	0.428145		0.0736807	0.432127
0.0288749	0.477265		0.0524394	0.453701		0.0776635	0.428477		0.0736807	0.432459
0.0288749	0.477597		0.0524394	0.454033		0.0776635	0.428808		0.0740126	0.432459
0.0288749	0.477929		0.0527713	0.454033		0.0776635	0.42914		0.0740126	0.432791
0.0288749	0.478261		0.0531032	0.454033		0.0776635	0.429472		0.0740126	0.433123
0.0288749	0.478593		0.0531032	0.454364		0.0776635	0.429804		0.0743445	0.433123
0.0288749	0.478925		0.0531032	0.454696		0.0776635	0.430136		0.0743445	0.433455
0.0292068	0.478925		0.0534351	0.454696		0.0776635	0.430468		0.0743445	0.433787
0.0292068	0.479257		0.053767	0.454696		0.0779954	0.430468		0.0743445	0.434119
0.0292068	0.479588		0.053767	0.455028		0.0779954	0.4308		0.0743445	0.434451
0.0292068	0.47992		0.053767	0.45536		0.0779954	0.431132		0.0743445	0.434783
0.0292068	0.480252		0.053767	0.455692		0.0779954	0.431464		0.0743445	0.435115
0.0292068	0.480584		0.053767	0.456024		0.0783272	0.431464		0.0743445	0.435446
0.0292068	0.480916		0.053767	0.456356		0.0783272	0.431796		0.0743445	0.435778
0.0292068	0.481248		0.053767	0.456688		0.0786591	0.431796		0.0743445	0.43611
0.0292068	0.48158		0.0540989	0.456688		0.0786591	0.432127		0.0743445	0.436442
0.0292068	0.481912		0.0540989	0.45702		0.0786591	0.432459		0.0743445	0.436774
0.0292068	0.482244		0.0540989	0.457351		0.0786591	0.432791		0.0746764	0.436774
0.0292068	0.482576		0.0540989	0.457683		0.0786591	0.433123		0.0746764	0.437106
0.0292068	0.482907		0.0540989	0.458015		0.0786591	0.433455		0.0750083	0.437106
0.0292068	0.483239		0.0540989	0.458347		0.0786591	0.433787		0.0750083	0.437438
0.0292068	0.483571		0.0544308	0.458347		0.0786591	0.434119		0.0753402	0.437438
0.0292068	0.483903		0.0544308	0.458679		0.0786591	0.434451		0.0753402	0.43777
0.0292068	0.484235		0.0544308	0.459011		0.0786591	0.434783		0.0756721	0.43777
0.0295387	0.484235		0.0547627	0.459011		0.0786591	0.435115		0.0756721	0.438102
0.0295387	0.484567		0.0547627	0.459343		0.0786591	0.435446		0.0756721	0.438433
0.0298706	0.484567		0.0547627	0.459675		0.0786591	0.435778		0.0756721	0.438765
0.0302025	0.484567		0.0547627	0.460007		0.0786591	0.43611		0.0756721	0.439097
0.0302025	0.484899		0.0547627	0.460339		0.0786591	0.436442		0.0756721	0.439429
0.0302025	0.485231		0.0547627	0.46067		0.0786591	0.436774		0.0756721	0.439761
0.0302025	0.485563		0.0547627	0.461002		0.0786591	0.437106		0.0756721	0.440093
0.0302025	0.485894		0.0550946	0.461002		0.0786591	0.437438		0.0756721	0.440425
0.0305344	0.485894		0.0550946	0.461334		0.078991	0.437438		0.076004	0.440425
0.0305344	0.486226		0.0550946	0.461666		0.078991	0.43777		0.076004	0.440757
0.0305344	0.486558		0.0554265	0.461666		0.078991	0.438102		0.076004	0.441089
0.0305344	0.48689		0.0554265	0.461998		0.078991	0.438433		0.076004	0.441421
0.0305344	0.487222		0.0554265	0.46233		0.078991	0.438765		0.076004	0.441752
0.0305344	0.487554		0.0554265	0.462662		0.078991	0.439097		0.0763359	0.441752
0.0308662	0.487554		0.0554265	0.462994		0.078991	0.439429		0.0763359	0.442084
0.0308662	0.487886		0.0554265	0.463326		0.078991	0.439761		0.0763359	0.442416
0.0308662	0.488218		0.0554265	0.463657		0.078991	0.440093		0.0763359	0.442748
0.0308662	0.48855		0.0557584	0.463657		0.0793229	0.440093		0.0766678	0.442748
0.0308662	0.488882		0.0560903	0.463657		0.0793229	0.440425		0.0769997	0.442748
0.0308662	0.489213		0.0560903	0.463989		0.0793229	0.440757		0.0769997	0.44308
0.0308662	0.489545		0.0560903	0.464321		0.0793229	0.441089		0.0773316	0.44308
0.0308662	0.489877		0.0560903	0.464653		0.0793229	0.441421		0.0776635	0.44308
0.0308662	0.490209		0.0560903	0.464985		0.0793229	0.441752		0.0779954	0.44308
0.0311981	0.490209		0.0560903	0.465317		0.0793229	0.442084		0.0779954	0.443412
0.0311981	0.490541		0.0560903	0.465649		0.0793229	0.442416		0.0779954	0.443744
0.0311981	0.490873		0.0560903	0.465981		0.0793229	0.442748		0.0779954	0.444076
0.0311981	0.491205		0.0560903	0.466313		0.0793229	0.44308		0.0779954	0.444408
0.0311981	0.491537		0.0564222	0.466313		0.0793229	0.443412		0.0779954	0.444739
0.03153	0.491537		0.0564222	0.466645		0.0793229	0.443744		0.0779954	0.445071
0.03153	0.491869		0.0564222	0.466976		0.0796548	0.443744		0.0779954	0.445403
0.03153	0.4922		0.0564222	0.467308		0.0796548	0.444076		0.0779954	0.445735
0.03153	0.492532		0.0564222	0.46764		0.0796548	0.444408		0.0779954	0.446067
0.03153	0.492864		0.0567541	0.46764		0.0796548	0.444739		0.0779954	0.446399
0.03153	0.493196		0.057086	0.46764		0.0796548	0.445071		0.0779954	0.446731
0.03153	0.493528		0.057086	0.467972		0.0796548	0.445403		0.0783272	0.446731
0.0318619	0.493528		0.057086	0.468304		0.0796548	0.445735		0.0786591	0.446731
0.0321938	0.493528		0.057086	0.468636		0.0799867	0.445735		0.0786591	0.447063
0.0321938	0.49386		0.057086	0.468968		0.0799867	0.446067		0.078991	0.447063
0.0325257	0.49386		0.057086	0.4693		0.0799867	0.446399		0.078991	0.447395
0.0325257	0.494192		0.057086	0.469632		0.0799867	0.446731		0.078991	0.447727
0.0325257	0.494524		0.0574179	0.469632		0.0799867	0.447063		0.078991	0.448058
0.0325257	0.494856		0.0574179	0.469963		0.0799867	0.447395		0.078991	0.44839
0.0325257	0.495188		0.0574179	0.470295		0.0799867	0.447727		0.078991	0.448722
0.0325257	0.495519		0.0574179	0.470627		0.0799867	0.448058		0.0793229	0.448722
0.0328576	0.495519		0.0577498	0.470627		0.0799867	0.44839		0.0793229	0.449054
0.0328576	0.495851		0.0577498	0.470959		0.0803186	0.44839		0.0796548	0.449054
0.0328576	0.496183		0.0577498	0.471291		0.0803186	0.448722		0.0796548	0.449386
0.0328576	0.496515		0.0580816	0.471291		0.0803186	0.449054		0.0796548	0.449718
0.0331895	0.496515		0.0580816	0.471623		0.0803186	0.449386		0.0796548	0.45005
0.0335214	0.496515		0.0580816	0.471955		0.0806505	0.449386		0.0796548	0.450382
0.0335214	0.496847		0.0580816	0.472287		0.0806505	0.449718		0.0796548	0.450714
0.0335214	0.497179		0.0580816	0.472619		0.0806505	0.45005		0.0796548	0.451045
0.0335214	0.497511		0.0584135	0.472619		0.0806505	0.450382		0.0796548	0.451377
0.0335214	0.497843		0.0587454	0.472619		0.0806505	0.450714		0.0796548	0.451709
0.0338533	0.497843		0.0590773	0.472619		0.0809824	0.450714		0.0796548	0.452041
0.0341852	0.497843		0.0594092	0.472619		0.0813143	0.450714		0.0799867	0.452041
0.0341852	0.498175		0.0597411	0.472619		0.0813143	0.451045		0.0799867	0.452373
0.0341852	0.498506		0.060073	0.472619		0.0816462	0.451045		0.0799867	0.452705
0.0345171	0.498506		0.060073	0.472951		0.0816462	0.451377		0.0803186	0.452705
0.0345171	0.498838		0.0604049	0.472951		0.0816462	0.451709		0.0806505	0.452705
0.0345171	0.49917		0.0607368	0.472951		0.0816462	0.452041		0.0806505	0.453037
0.0345171	0.499502		0.0610687	0.472951		0.0816462	0.452373		0.0806505	0.453369
0.0345171	0.499834		0.0610687	0.473282		0.0816462	0.452705		0.0806505	0.453701
0.0345171	0.500166		0.0610687	0.473614		0.0816462	0.453037		0.0806505	0.454033
0.0345171	0.500498		0.0614006	0.473614		0.0816462	0.453369		0.0809824	0.454033
0.0345171	0.50083		0.0614006	0.473946		0.0819781	0.453369		0.0813143	0.454033
0.034849	0.50083		0.0614006	0.474278		0.08231	0.453369		0.0813143	0.454364
0.034849	0.501162		0.0617325	0.474278		0.08231	0.453701		0.0813143	0.454696
0.034849	0.501494		0.0617325	0.47461		0.08231	0.454033		0.0813143	0.455028
0.034849	0.501825		0.0617325	0.474942		0.08231	0.454364		0.0816462	0.455028
0.0351809	0.501825		0.0617325	0.475274		0.08231	0.454696		0.0816462	0.45536
0.0351809	0.502157		0.0617325	0.475606		0.08231	0.455028		0.0816462	0.455692
0.0351809	0.502489		0.0617325	0.475938		0.08231	0.45536		0.0816462	0.456024
0.0351809	0.502821		0.0620644	0.475938		0.08231	0.455692		0.0816462	0.456356
0.0351809	0.503153		0.0620644	0.476269		0.08231	0.456024		0.0816462	0.456688
0.0351809	0.503485		0.0620644	0.476601		0.08231	0.456356		0.0816462	0.45702
0.0351809	0.503817		0.0620644	0.476933		0.08231	0.456688		0.0816462	0.457351
0.0351809	0.504149		0.0620644	0.477265		0.08231	0.45702		0.0816462	0.457683
0.0351809	0.504481		0.0620644	0.477597		0.08231	0.457351		0.0816462	0.458015
0.0351809	0.504812		0.0620644	0.477929		0.08231	0.457683		0.0816462	0.458347
0.0351809	0.505144		0.0620644	0.478261		0.0826419	0.457683		0.0816462	0.458679
0.0351809	0.505476		0.0620644	0.478593		0.0826419	0.458015		0.0816462	0.459011
0.0351809	0.505808		0.0620644	0.478925		0.0826419	0.458347		0.0816462	0.459343
0.0355128	0.505808		0.0623963	0.478925		0.0829738	0.458347		0.0819781	0.459343
0.0358447	0.505808		0.0623963	0.479257		0.0829738	0.458679		0.0819781	0.459675
0.0361766	0.505808		0.0623963	0.479588		0.0829738	0.459011		0.08231	0.459675
0.0361766	0.50614		0.0623963	0.47992		0.0833057	0.459011		0.08231	0.460007
0.0365085	0.50614		0.0623963	0.480252		0.0836376	0.459011		0.08231	0.460339
0.0365085	0.506472		0.0623963	0.480584		0.0839695	0.459011		0.08231	0.46067
0.0365085	0.506804		0.0627282	0.480584		0.0839695	0.459343		0.0826419	0.46067
0.0365085	0.507136		0.0627282	0.480916		0.0839695	0.459675		0.0829738	0.46067
0.0365085	0.507468		0.0627282	0.481248		0.0843014	0.459675		0.0829738	0.461002
0.0365085	0.5078		0.0627282	0.48158		0.0843014	0.460007		0.0829738	0.461334
0.0365085	0.508131		0.0627282	0.481912		0.0843014	0.460339		0.0829738	0.461666
0.0365085	0.508463		0.0627282	0.482244		0.0843014	0.46067		0.0833057	0.461666
0.0365085	0.508795		0.0630601	0.482244		0.0843014	0.461002		0.0833057	0.461998
0.0365085	0.509127		0.063392	0.482244		0.0843014	0.461334		0.0833057	0.46233
0.0365085	0.509459		0.063392	0.482576		0.0846333	0.461334		0.0833057	0.462662
0.0365085	0.509791		0.063392	0.482907		0.0846333	0.461666		0.0833057	0.462994
0.0365085	0.510123		0.063392	0.483239		0.0846333	0.461998		0.0833057	0.463326
0.0368404	0.510123		0.063392	0.483571		0.0846333	0.46233		0.0833057	0.463657
0.0368404	0.510455		0.063392	0.483903		0.0846333	0.462662		0.0833057	0.463989
0.0368404	0.510787		0.063392	0.484235		0.0846333	0.462994		0.0833057	0.464321
0.0368404	0.511118		0.063392	0.484567		0.0846333	0.463326		0.0833057	0.464653
0.0368404	0.51145		0.063392	0.484899		0.0846333	0.463657		0.0833057	0.464985
0.0368404	0.511782		0.063392	0.485231		0.0849652	0.463657		0.0836376	0.464985
0.0368404	0.512114		0.063392	0.485563		0.0849652	0.463989		0.0836376	0.465317
0.0371723	0.512114		0.0637239	0.485563		0.0849652	0.464321		0.0836376	0.465649
0.0371723	0.512446		0.0637239	0.485894		0.085297	0.464321		0.0839695	0.465649
0.0371723	0.512778		0.0637239	0.486226		0.085297	0.464653		0.0839695	0.465981
0.0371723	0.51311		0.0637239	0.486558		0.085297	0.464985		0.0843014	0.465981
0.0371723	0.513442		0.0640558	0.486558		0.085297	0.465317		0.0846333	0.465981
0.0371723	0.513774		0.0640558	0.48689		0.085297	0.465649		0.0849652	0.465981
0.0371723	0.514106		0.0640558	0.487222		0.085297	0.465981		0.0849652	0.466313
0.0371723	0.514437		0.0640558	0.487554		0.085297	0.466313		0.085297	0.466313
0.0371723	0.514769		0.0640558	0.487886		0.085297	0.466645		0.085297	0.466645
0.0371723	0.515101		0.0643877	0.487886		0.085297	0.466976		0.085297	0.466976
0.0375041	0.515101		0.0647195	0.487886		0.085297	0.467308		0.085297	0.467308
0.0375041	0.515433		0.0647195	0.488218		0.085297	0.46764		0.085297	0.46764
0.0375041	0.515765		0.0647195	0.48855		0.085297	0.467972		0.085297	0.467972
0.037836	0.515765		0.0650514	0.48855		0.085297	0.468304		0.0856289	0.467972
0.037836	0.516097		0.0650514	0.488882		0.0856289	0.468304		0.0856289	0.468304
0.037836	0.516429		0.0653833	0.488882		0.0856289	0.468636		0.0859608	0.468304
0.037836	0.516761		0.0653833	0.489213		0.0859608	0.468636		0.0859608	0.468636
0.0381679	0.516761		0.0653833	0.489545		0.0862927	0.468636		0.0862927	0.468636
0.0381679	0.517093		0.0657152	0.489545		0.0862927	0.468968		0.0862927	0.468968
0.0381679	0.517424		0.0660471	0.489545		0.0862927	0.4693		0.0862927	0.4693
0.0381679	0.517756		0.0660471	0.489877		0.0862927	0.469632		0.0866246	0.4693
0.0381679	0.518088		0.0660471	0.490209		0.0862927	0.469963		0.0866246	0.469632
0.0381679	0.51842		0.066379	0.490209		0.0866246	0.469963		0.0866246	0.469963
0.0384998	0.51842		0.066379	0.490541		0.0869565	0.469963		0.0866246	0.470295
0.0384998	0.518752		0.066379	0.490873		0.0872884	0.469963		0.0866246	0.470627
0.0384998	0.519084		0.066379	0.491205		0.0872884	0.470295		0.0866246	0.470959
0.0388317	0.519084		0.066379	0.491537		0.0876203	0.470295		0.0866246	0.471291
0.0388317	0.519416		0.066379	0.491869		0.0876203	0.470627		0.0866246	0.471623
0.0388317	0.519748		0.066379	0.4922		0.0876203	0.470959		0.0869565	0.471623
0.0388317	0.52008		0.0667109	0.4922		0.0876203	0.471291		0.0872884	0.471623
0.0391636	0.52008		0.0667109	0.492532		0.0876203	0.471623		0.0876203	0.471623
0.0391636	0.520412		0.0670428	0.492532		0.0876203	0.471955		0.0876203	0.471955
0.0391636	0.520743		0.0670428	0.492864		0.0879522	0.471955		0.0876203	0.472287
0.0391636	0.521075		0.0670428	0.493196		0.0879522	0.472287		0.0876203	0.472619
0.0394955	0.521075		0.0673747	0.493196		0.0879522	0.472619		0.0876203	0.472951
0.0394955	0.521407		0.0673747	0.493528		0.0879522	0.472951		0.0876203	0.473282
0.0394955	0.521739		0.0673747	0.49386		0.0882841	0.472951		0.0876203	0.473614
0.0398274	0.521739		0.0673747	0.494192		0.0882841	0.473282		0.0879522	0.473614
0.0401593	0.521739		0.0677066	0.494192		0.0882841	0.473614		0.0879522	0.473946
0.0401593	0.522071		0.0680385	0.494192		0.0882841	0.473946		0.0882841	0.473946
0.0404912	0.522071		0.0680385	0.494524		0.088616	0.473946		0.0882841	0.474278
0.0404912	0.522403		0.0680385	0.494856		0.088616	0.474278		0.0882841	0.47461
0.0404912	0.522735		0.0683704	0.494856		0.088616	0.47461		0.0882841	0.474942
0.0404912	0.523067		0.0683704	0.495188		0.088616	0.474942		0.0882841	0.475274
0.0408231	0.523067		0.0683704	0.495519		0.088616	0.475274		0.0882841	0.475606
0.0408231	0.523399		0.0687023	0.495519		0.088616	0.475606		0.0882841	0.475938
0.041155	0.523399		0.0687023	0.495851		0.0889479	0.475606		0.0882841	0.476269
0.041155	0.523731		0.0687023	0.496183		0.0889479	0.475938		0.0882841	0.476601
0.0414869	0.523731		0.0687023	0.496515		0.0889479	0.476269		0.0882841	0.476933
0.0414869	0.524062		0.0687023	0.496847		0.0889479	0.476601		0.0882841	0.477265
0.0418188	0.524062		0.0687023	0.497179		0.0892798	0.476601		0.088616	0.477265
0.0418188	0.524394		0.0687023	0.497511		0.0892798	0.476933		0.0889479	0.477265
0.0421507	0.524394		0.0690342	0.497511		0.0896117	0.476933		0.0889479	0.477597
0.0421507	0.524726		0.0690342	0.497843		0.0899436	0.476933		0.0892798	0.477597
0.0424826	0.524726		0.0693661	0.497843		0.0899436	0.477265		0.0892798	0.477929
0.0424826	0.525058		0.0693661	0.498175		0.0899436	0.477597		0.0892798	0.478261
0.0424826	0.52539		0.0693661	0.498506		0.0899436	0.477929		0.0892798	0.478593
0.0424826	0.525722		0.0693661	0.498838		0.0899436	0.478261		0.0892798	0.478925
0.0424826	0.526054		0.0693661	0.49917		0.0902755	0.478261		0.0892798	0.479257
0.0424826	0.526386		0.069698	0.49917		0.0902755	0.478593		0.0896117	0.479257
0.0424826	0.526718		0.0700299	0.49917		0.0902755	0.478925		0.0899436	0.479257
0.0428145	0.526718		0.0700299	0.499502		0.0906074	0.478925		0.0899436	0.479588
0.0428145	0.527049		0.0700299	0.499834		0.0906074	0.479257		0.0899436	0.47992
0.0428145	0.527381		0.0700299	0.500166		0.0909393	0.479257		0.0899436	0.480252
0.0428145	0.527713		0.0703618	0.500166		0.0909393	0.479588		0.0899436	0.480584
0.0431464	0.527713		0.0703618	0.500498		0.0909393	0.47992		0.0899436	0.480916
0.0431464	0.528045		0.0706937	0.500498		0.0909393	0.480252		0.0902755	0.480916
0.0434783	0.528045		0.0710256	0.500498		0.0909393	0.480584		0.0902755	0.481248
0.0434783	0.528377		0.0710256	0.50083		0.0909393	0.480916		0.0902755	0.48158
0.0434783	0.528709		0.0710256	0.501162		0.0909393	0.481248		0.0902755	0.481912
0.0434783	0.529041		0.0713575	0.501162		0.0909393	0.48158		0.0902755	0.482244
0.0434783	0.529373		0.0713575	0.501494		0.0909393	0.481912		0.0902755	0.482576
0.0434783	0.529705		0.0713575	0.501825		0.0909393	0.482244		0.0906074	0.482576
0.0434783	0.530037		0.0713575	0.502157		0.0912712	0.482244		0.0909393	0.482576
0.0434783	0.530368		0.0713575	0.502489		0.0912712	0.482576		0.0909393	0.482907
0.0434783	0.5307		0.0713575	0.502821		0.0912712	0.482907		0.0912712	0.482907
0.0434783	0.531032		0.0713575	0.503153		0.0912712	0.483239		0.0912712	0.483239
0.0434783	0.531364		0.0713575	0.503485		0.0912712	0.483571		0.0912712	0.483571
0.0434783	0.531696		0.0716893	0.503485		0.0916031	0.483571		0.0912712	0.483903
0.0434783	0.532028		0.0716893	0.503817		0.0916031	0.483903		0.0916031	0.483903
0.0434783	0.53236		0.0716893	0.504149		0.0916031	0.484235		0.0916031	0.484235
0.0434783	0.532692		0.0716893	0.504481		0.0919349	0.484235		0.0916031	0.484567
0.0434783	0.533024		0.0716893	0.504812		0.0919349	0.484567		0.0919349	0.484567
0.0434783	0.533355		0.0716893	0.505144		0.0922668	0.484567		0.0922668	0.484567
0.0434783	0.533687		0.0716893	0.505476		0.0922668	0.484899		0.0922668	0.484899
0.0434783	0.534019		0.0716893	0.505808		0.0922668	0.485231		0.0925987	0.484899
0.0438102	0.534019		0.0716893	0.50614		0.0922668	0.485563		0.0925987	0.485231
0.0438102	0.534351		0.0716893	0.506472		0.0922668	0.485894		0.0925987	0.485563
0.0438102	0.534683		0.0716893	0.506804		0.0925987	0.485894		0.0925987	0.485894
0.0438102	0.535015		0.0716893	0.507136		0.0925987	0.486226		0.0925987	0.486226
0.0438102	0.535347		0.0716893	0.507468		0.0925987	0.486558		0.0925987	0.486558
0.0438102	0.535679		0.0720212	0.507468		0.0929306	0.486558		0.0925987	0.48689
0.0438102	0.536011		0.0720212	0.5078		0.0932625	0.486558		0.0925987	0.487222
0.0441421	0.536011		0.0720212	0.508131		0.0932625	0.48689		0.0925987	0.487554
0.0444739	0.536011		0.0720212	0.508463		0.0932625	0.487222		0.0925987	0.487886
0.0444739	0.536343		0.0720212	0.508795		0.0932625	0.487554		0.0925987	0.488218
0.0444739	0.536674		0.0720212	0.509127		0.0935944	0.487554		0.0925987	0.48855
0.0444739	0.537006		0.0720212	0.509459		0.0935944	0.487886		0.0929306	0.48855
0.0444739	0.537338		0.0720212	0.509791		0.0939263	0.487886		0.0932625	0.48855
0.0448058	0.537338		0.0720212	0.510123		0.0942582	0.487886		0.0932625	0.488882
0.0448058	0.53767		0.0720212	0.510455		0.0942582	0.488218		0.0932625	0.489213
0.0448058	0.538002		0.0720212	0.510787		0.0942582	0.48855		0.0932625	0.489545
0.0451377	0.538002		0.0720212	0.511118		0.0942582	0.488882		0.0935944	0.489545
0.0454696	0.538002		0.0720212	0.51145		0.0945901	0.488882		0.0939263	0.489545
0.0454696	0.538334		0.0720212	0.511782		0.0945901	0.489213		0.0939263	0.489877
0.0454696	0.538666		0.0720212	0.512114		0.094922	0.489213		0.0942582	0.489877
0.0454696	0.538998		0.0720212	0.512446		0.094922	0.489545		0.0945901	0.489877
0.0454696	0.53933		0.0720212	0.512778		0.094922	0.489877		0.0945901	0.490209
0.0454696	0.539661		0.0723531	0.512778		0.0952539	0.489877		0.0945901	0.490541
0.0458015	0.539661		0.0723531	0.51311		0.0952539	0.490209		0.094922	0.490541
0.0458015	0.539993		0.0723531	0.513442		0.0952539	0.490541		0.094922	0.490873
0.0458015	0.540325		0.072685	0.513442		0.0955858	0.490541		0.094922	0.491205
0.0458015	0.540657		0.072685	0.513774		0.0955858	0.490873		0.094922	0.491537
0.0461334	0.540657		0.072685	0.514106		0.0959177	0.490873		0.094922	0.491869
0.0464653	0.540657		0.0730169	0.514106		0.0959177	0.491205		0.0952539	0.491869
0.0467972	0.540657		0.0730169	0.514437		0.0959177	0.491537		0.0952539	0.4922
0.0467972	0.540989		0.0730169	0.514769		0.0959177	0.491869		0.0952539	0.492532
0.0471291	0.540989		0.0730169	0.515101		0.0959177	0.4922		0.0955858	0.492532
0.0471291	0.541321		0.0733488	0.515101		0.0962496	0.4922		0.0955858	0.492864
0.047461	0.541321		0.0733488	0.515433		0.0965815	0.4922		0.0955858	0.493196
0.047461	0.541653		0.0736807	0.515433		0.0965815	0.492532		0.0955858	0.493528
0.047461	0.541985		0.0736807	0.515765		0.0969134	0.492532		0.0955858	0.49386
0.047461	0.542317		0.0740126	0.515765		0.0972453	0.492532		0.0955858	0.494192
0.047461	0.542649		0.0740126	0.516097		0.0972453	0.492864		0.0959177	0.494192
0.047461	0.54298		0.0743445	0.516097		0.0975772	0.492864		0.0959177	0.494524
0.0477929	0.54298		0.0743445	0.516429		0.0979091	0.492864		0.0959177	0.494856
0.0477929	0.543312		0.0746764	0.516429		0.0979091	0.493196		0.0959177	0.495188
0.0477929	0.543644		0.0746764	0.516761		0.0979091	0.493528		0.0959177	0.495519
0.0477929	0.543976		0.0746764	0.517093		0.0979091	0.49386		0.0962496	0.495519
0.0477929	0.544308		0.0750083	0.517093		0.0979091	0.494192		0.0962496	0.495851
0.0477929	0.54464		0.0750083	0.517424		0.0979091	0.494524		0.0965815	0.495851
0.0477929	0.544972		0.0750083	0.517756		0.0979091	0.494856		0.0965815	0.496183
0.0477929	0.545304		0.0750083	0.518088		0.0979091	0.495188		0.0965815	0.496515
0.0477929	0.545636		0.0750083	0.51842		0.0979091	0.495519		0.0965815	0.496847
0.0477929	0.545967		0.0750083	0.518752		0.098241	0.495519		0.0965815	0.497179
0.0477929	0.546299		0.0750083	0.519084		0.098241	0.495851		0.0969134	0.497179
0.0477929	0.546631		0.0750083	0.519416		0.0985729	0.495851		0.0969134	0.497511
0.0477929	0.546963		0.0750083	0.519748		0.0989047	0.495851		0.0969134	0.497843
0.0481248	0.546963		0.0750083	0.52008		0.0989047	0.496183		0.0969134	0.498175
0.0484567	0.546963		0.0750083	0.520412		0.0989047	0.496515		0.0972453	0.498175
0.0484567	0.547295		0.0753402	0.520412		0.0989047	0.496847		0.0975772	0.498175
0.0484567	0.547627		0.0753402	0.520743		0.0989047	0.497179		0.0975772	0.498506
0.0484567	0.547959		0.0753402	0.521075		0.0992366	0.497179		0.0979091	0.498506
0.0484567	0.548291		0.0753402	0.521407		0.0992366	0.497511		0.0979091	0.498838
0.0484567	0.548623		0.0753402	0.521739		0.0992366	0.497843		0.0979091	0.49917
0.0487886	0.548623		0.0756721	0.521739		0.0992366	0.498175		0.0979091	0.499502
0.0487886	0.548955		0.076004	0.521739		0.0995685	0.498175		0.0979091	0.499834
0.0487886	0.549286		0.0763359	0.521739		0.0995685	0.498506		0.0979091	0.500166
0.0491205	0.549286		0.0766678	0.521739		0.0995685	0.498838		0.0979091	0.500498
0.0491205	0.549618		0.0769997	0.521739		0.0995685	0.49917		0.0979091	0.50083
0.0491205	0.54995		0.0769997	0.522071		0.0999004	0.49917		0.0979091	0.501162
0.0491205	0.550282		0.0769997	0.522403		0.0999004	0.499502		0.0979091	0.501494
0.0494524	0.550282		0.0769997	0.522735		0.0999004	0.499834		0.0979091	0.501825
0.0494524	0.550614		0.0769997	0.523067		0.0999004	0.500166		0.0979091	0.502157
0.0497843	0.550614		0.0773316	0.523067		0.0999004	0.500498		0.0979091	0.502489
0.0497843	0.550946		0.0773316	0.523399		0.100232	0.500498		0.098241	0.502489
0.0497843	0.551278		0.0773316	0.523731		0.100564	0.500498		0.098241	0.502821
0.0497843	0.55161		0.0776635	0.523731		0.100564	0.50083		0.0985729	0.502821
0.0497843	0.551942		0.0776635	0.524062		0.100564	0.501162		0.0989047	0.502821
0.0497843	0.552273		0.0776635	0.524394		0.100564	0.501494		0.0992366	0.502821
0.0501162	0.552273		0.0776635	0.524726		0.100896	0.501494		0.0992366	0.503153
0.0501162	0.552605		0.0776635	0.525058		0.100896	0.501825		0.0992366	0.503485
0.0501162	0.552937		0.0779954	0.525058		0.100896	0.502157		0.0992366	0.503817
0.0501162	0.553269		0.0783272	0.525058		0.100896	0.502489		0.0995685	0.503817
0.0504481	0.553269		0.0783272	0.52539		0.101228	0.502489		0.0999004	0.503817
0.0504481	0.553601		0.0783272	0.525722		0.10156	0.502489		0.0999004	0.504149
0.0504481	0.553933		0.0783272	0.526054		0.10156	0.502821		0.0999004	0.504481
0.0504481	0.554265		0.0783272	0.526386		0.10156	0.503153		0.0999004	0.504812
0.0504481	0.554597		0.0786591	0.526386		0.10156	0.503485		0.0999004	0.505144
0.0504481	0.554929		0.0786591	0.526718		0.101892	0.503485		0.100232	0.505144
0.0504481	0.555261		0.0786591	0.527049		0.102224	0.503485		0.100564	0.505144
0.0504481	0.555592		0.078991	0.527049		0.102224	0.503817		0.100564	0.505476
0.0504481	0.555924		0.078991	0.527381		0.102556	0.503817		0.100564	0.505808
0.05078	0.555924		0.078991	0.527713		0.102887	0.503817		0.100896	0.505808
0.05078	0.556256		0.078991	0.528045		0.102887	0.504149		0.101228	0.505808
0.05078	0.556588		0.078991	0.528377		0.102887	0.504481		0.101228	0.50614
0.05078	0.55692		0.078991	0.528709		0.102887	0.504812		0.10156	0.50614
0.0511118	0.55692		0.0793229	0.528709		0.102887	0.505144		0.10156	0.506472
0.0511118	0.557252		0.0793229	0.529041		0.103219	0.505144		0.10156	0.506804
0.0514437	0.557252		0.0796548	0.529041		0.103219	0.505476		0.101892	0.506804
0.0514437	0.557584		0.0799867	0.529041		0.103219	0.505808		0.101892	0.507136
0.0514437	0.557916		0.0799867	0.529373		0.103219	0.50614		0.102224	0.507136
0.0514437	0.558248		0.0803186	0.529373		0.103551	0.50614		0.102556	0.507136
0.0514437	0.558579		0.0806505	0.529373		0.103551	0.506472		0.102887	0.507136
0.0514437	0.558911		0.0809824	0.529373		0.103551	0.506804		0.103219	0.507136
0.0514437	0.559243		0.0809824	0.529705		0.103551	0.507136		0.103219	0.507468
0.0514437	0.559575		0.0809824	0.530037		0.103551	0.507468		0.103551	0.507468
0.0514437	0.559907		0.0809824	0.530368		0.103883	0.507468		0.103551	0.5078
0.0514437	0.560239		0.0809824	0.5307		0.103883	0.5078		0.103883	0.5078
0.0514437	0.560571		0.0809824	0.531032		0.104215	0.5078		0.103883	0.508131
0.0514437	0.560903		0.0809824	0.531364		0.104215	0.508131		0.103883	0.508463
0.0514437	0.561235		0.0809824	0.531696		0.104547	0.508131		0.103883	0.508795
0.0517756	0.561235		0.0813143	0.531696		0.104547	0.508463		0.104215	0.508795
0.0521075	0.561235		0.0816462	0.531696		0.104879	0.508463		0.104215	0.509127
0.0521075	0.561567		0.0816462	0.532028		0.105211	0.508463		0.104547	0.509127
0.0524394	0.561567		0.0819781	0.532028		0.105211	0.508795		0.104547	0.509459
0.0527713	0.561567		0.0819781	0.53236		0.105211	0.509127		0.104547	0.509791
0.0527713	0.561898		0.0819781	0.532692		0.105543	0.509127		0.104547	0.510123
0.0531032	0.561898		0.0819781	0.533024		0.105543	0.509459		0.104547	0.510455
0.0534351	0.561898		0.0819781	0.533355		0.105543	0.509791		0.104547	0.510787
0.0534351	0.56223		0.0819781	0.533687		0.105875	0.509791		0.104547	0.511118
0.053767	0.56223		0.0819781	0.534019		0.106206	0.509791		0.104879	0.511118
0.053767	0.562562		0.0819781	0.534351		0.106538	0.509791		0.104879	0.51145
0.0540989	0.562562		0.08231	0.534351		0.106538	0.510123		0.105211	0.51145
0.0544308	0.562562		0.08231	0.534683		0.106538	0.510455		0.105211	0.511782
0.0544308	0.562894		0.08231	0.535015		0.106538	0.510787		0.105211	0.512114
0.0544308	0.563226		0.08231	0.535347		0.106538	0.511118		0.105543	0.512114
0.0547627	0.563226		0.0826419	0.535347		0.106538	0.51145		0.105543	0.512446
0.0547627	0.563558		0.0826419	0.535679		0.106538	0.511782		0.105543	0.512778
0.0547627	0.56389		0.0826419	0.536011		0.106538	0.512114		0.105543	0.51311
0.0550946	0.56389		0.0829738	0.536011		0.106538	0.512446		0.105875	0.51311
0.0550946	0.564222		0.0829738	0.536343		0.106538	0.512778		0.106206	0.51311
0.0550946	0.564554		0.0829738	0.536674		0.10687	0.512778		0.106206	0.513442
0.0550946	0.564885		0.0829738	0.537006		0.107202	0.512778		0.106206	0.513774
0.0550946	0.565217		0.0833057	0.537006		0.107534	0.512778		0.106206	0.514106
0.0550946	0.565549		0.0833057	0.537338		0.107534	0.51311		0.106538	0.514106
0.0550946	0.565881		0.0833057	0.53767		0.107534	0.513442		0.10687	0.514106
0.0550946	0.566213		0.0833057	0.538002		0.107866	0.513442		0.107202	0.514106
0.0550946	0.566545		0.0833057	0.538334		0.107866	0.513774		0.107202	0.514437
0.0550946	0.566877		0.0836376	0.538334		0.108198	0.513774		0.107202	0.514769
0.0550946	0.567209		0.0836376	0.538666		0.10853	0.513774		0.107202	0.515101
0.0550946	0.567541		0.0839695	0.538666		0.10853	0.514106		0.107202	0.515433
0.0554265	0.567541		0.0839695	0.538998		0.10853	0.514437		0.107202	0.515765
0.0557584	0.567541		0.0843014	0.538998		0.10853	0.514769		0.107534	0.515765
0.0557584	0.567873		0.0846333	0.538998		0.10853	0.515101		0.107866	0.515765
0.0560903	0.567873		0.0846333	0.53933		0.108862	0.515101		0.108198	0.515765
0.0560903	0.568204		0.0846333	0.539661		0.108862	0.515433		0.108198	0.516097
0.0560903	0.568536		0.0849652	0.539661		0.108862	0.515765		0.108198	0.516429
0.0560903	0.568868		0.085297	0.539661		0.109193	0.515765		0.108198	0.516761
0.0560903	0.5692		0.0856289	0.539661		0.109193	0.516097		0.108198	0.517093
0.0560903	0.569532		0.0856289	0.539993		0.109193	0.516429		0.108198	0.517424
0.0564222	0.569532		0.0856289	0.540325		0.109193	0.516761		0.108198	0.517756
0.0564222	0.569864		0.0856289	0.540657		0.109193	0.517093		0.10853	0.517756
0.0564222	0.570196		0.0856289	0.540989		0.109193	0.517424		0.10853	0.518088
0.0564222	0.570528		0.0856289	0.541321		0.109193	0.517756		0.10853	0.51842
0.0567541	0.570528		0.0856289	0.541653		0.109525	0.517756		0.10853	0.518752
0.0567541	0.57086		0.0859608	0.541653		0.109857	0.517756		0.10853	0.519084
0.0567541	0.571192		0.0862927	0.541653		0.109857	0.518088		0.108862	0.519084
0.057086	0.571192		0.0862927	0.541985		0.110189	0.518088		0.108862	0.519416
0.057086	0.571523		0.0862927	0.542317		0.110521	0.518088		0.108862	0.519748
0.0574179	0.571523		0.0866246	0.542317		0.110853	0.518088		0.108862	0.52008
0.0577498	0.571523		0.0866246	0.542649		0.110853	0.51842		0.108862	0.520412
0.0580816	0.571523		0.0869565	0.542649		0.110853	0.518752		0.109193	0.520412
0.0580816	0.571855		0.0869565	0.54298		0.110853	0.519084		0.109193	0.520743
0.0584135	0.571855		0.0869565	0.543312		0.111185	0.519084		0.109193	0.521075
0.0584135	0.572187		0.0869565	0.543644		0.111517	0.519084		0.109193	0.521407
0.0584135	0.572519		0.0872884	0.543644		0.111517	0.519416		0.109525	0.521407
0.0584135	0.572851		0.0872884	0.543976		0.111517	0.519748		0.109857	0.521407
0.0587454	0.572851		0.0876203	0.543976		0.111849	0.519748		0.109857	0.521739
0.0587454	0.573183		0.0879522	0.543976		0.111849	0.52008		0.109857	0.522071
0.0587454	0.573515		0.0879522	0.544308		0.111849	0.520412		0.109857	0.522403
0.0587454	0.573847		0.0882841	0.544308		0.111849	0.520743		0.109857	0.522735
0.0590773	0.573847		0.088616	0.544308		0.111849	0.521075		0.110189	0.522735
0.0590773	0.574179		0.088616	0.54464		0.112181	0.521075		0.110189	0.523067
0.0590773	0.57451		0.088616	0.544972		0.112512	0.521075		0.110189	0.523399
0.0594092	0.57451		0.0889479	0.544972		0.112512	0.521407		0.110189	0.523731
0.0594092	0.574842		0.0889479	0.545304		0.112512	0.521739		0.110189	0.524062
0.0597411	0.574842		0.0889479	0.545636		0.112844	0.521739		0.110189	0.524394
0.060073	0.574842		0.0892798	0.545636		0.112844	0.522071		0.110521	0.524394
0.060073	0.575174		0.0892798	0.545967		0.112844	0.522403		0.110521	0.524726
0.060073	0.575506		0.0892798	0.546299		0.113176	0.522403		0.110853	0.524726
0.0604049	0.575506		0.0892798	0.546631		0.113508	0.522403		0.110853	0.525058
0.0607368	0.575506		0.0892798	0.546963		0.113508	0.522735		0.111185	0.525058
0.0607368	0.575838		0.0892798	0.547295		0.11384	0.522735		0.111185	0.52539
0.0607368	0.57617		0.0892798	0.547627		0.11384	0.523067		0.111185	0.525722
0.0610687	0.57617		0.0892798	0.547959		0.114172	0.523067		0.111185	0.526054
0.0610687	0.576502		0.0892798	0.548291		0.114172	0.523399		0.111517	0.526054
0.0610687	0.576834		0.0892798	0.548623		0.114172	0.523731		0.111849	0.526054
0.0610687	0.577166		0.0896117	0.548623		0.114172	0.524062		0.111849	0.526386
0.0610687	0.577498		0.0896117	0.548955		0.114172	0.524394		0.111849	0.526718
0.0610687	0.577829		0.0899436	0.548955		0.114172	0.524726		0.111849	0.527049
0.0610687	0.578161		0.0899436	0.549286		0.114172	0.525058		0.111849	0.527381
0.0610687	0.578493		0.0902755	0.549286		0.114504	0.525058		0.111849	0.527713
0.0610687	0.578825		0.0902755	0.549618		0.114504	0.52539		0.112181	0.527713
0.0614006	0.578825		0.0902755	0.54995		0.114836	0.52539		0.112181	0.528045
0.0617325	0.578825		0.0902755	0.550282		0.115168	0.52539		0.112512	0.528045
0.0617325	0.579157		0.0902755	0.550614		0.115168	0.525722		0.112512	0.528377
0.0617325	0.579489		0.0902755	0.550946		0.115168	0.526054		0.112512	0.528709
0.0617325	0.579821		0.0902755	0.551278		0.1155	0.526054		0.112844	0.528709
0.0620644	0.579821		0.0902755	0.55161		0.1155	0.526386		0.112844	0.529041
0.0620644	0.580153		0.0906074	0.55161		0.1155	0.526718		0.113176	0.529041
0.0623963	0.580153		0.0909393	0.55161		0.1155	0.527049		0.113176	0.529373
0.0623963	0.580485		0.0909393	0.551942		0.1155	0.527381		0.113508	0.529373
0.0627282	0.580485		0.0909393	0.552273		0.115831	0.527381		0.113508	0.529705
0.0627282	0.580816		0.0912712	0.552273		0.115831	0.527713		0.11384	0.529705
0.0627282	0.581148		0.0912712	0.552605		0.115831	0.528045		0.11384	0.530037
0.0627282	0.58148		0.0912712	0.552937		0.116163	0.528045		0.11384	0.530368
0.0627282	0.581812		0.0912712	0.553269		0.116163	0.528377		0.11384	0.5307
0.0627282	0.582144		0.0912712	0.553601		0.116495	0.528377		0.11384	0.531032
0.0627282	0.582476		0.0912712	0.553933		0.116827	0.528377		0.11384	0.531364
0.0630601	0.582476		0.0912712	0.554265		0.116827	0.528709		0.11384	0.531696
0.0630601	0.582808		0.0912712	0.554597		0.117159	0.528709		0.11384	0.532028
0.0630601	0.58314		0.0912712	0.554929		0.117491	0.528709		0.11384	0.53236
0.063392	0.58314		0.0916031	0.554929		0.117823	0.528709		0.11384	0.532692
0.0637239	0.58314		0.0919349	0.554929		0.118155	0.528709		0.11384	0.533024
0.0640558	0.58314		0.0919349	0.555261		0.118487	0.528709		0.11384	0.533355
0.0640558	0.583472		0.0919349	0.555592		0.118818	0.528709		0.11384	0.533687
0.0643877	0.583472		0.0919349	0.555924		0.118818	0.529041		0.11384	0.534019
0.0643877	0.583804		0.0919349	0.556256		0.11915	0.529041		0.114172	0.534019
0.0643877	0.584135		0.0922668	0.556256		0.119482	0.529041		0.114504	0.534019
0.0643877	0.584467		0.0922668	0.556588		0.119482	0.529373		0.114836	0.534019
0.0647195	0.584467		0.0922668	0.55692		0.119482	0.529705		0.114836	0.534351
0.0647195	0.584799		0.0922668	0.557252		0.119482	0.530037		0.114836	0.534683
0.0647195	0.585131		0.0922668	0.557584		0.119482	0.530368		0.114836	0.535015
0.0647195	0.585463		0.0922668	0.557916		0.119814	0.530368		0.114836	0.535347
0.0647195	0.585795		0.0922668	0.558248		0.120146	0.530368		0.114836	0.535679
0.0647195	0.586127		0.0925987	0.558248		0.120146	0.5307		0.114836	0.536011
0.0647195	0.586459		0.0925987	0.558579		0.120146	0.531032		0.115168	0.536011
0.0647195	0.586791		0.0929306	0.558579		0.120478	0.531032		0.1155	0.536011
0.0647195	0.587122		0.0932625	0.558579		0.12081	0.531032		0.115831	0.536011
0.0650514	0.587122		0.0935944	0.558579		0.12081	0.531364		0.115831	0.536343
0.0650514	0.587454		0.0935944	0.558911		0.12081	0.531696		0.116163	0.536343
0.0650514	0.587786		0.0935944	0.559243		0.12081	0.532028		0.116163	0.536674
0.0650514	0.588118		0.0935944	0.559575		0.121142	0.532028		0.116495	0.536674
0.0653833	0.588118		0.0935944	0.559907		0.121142	0.53236		0.116495	0.537006
0.0653833	0.58845		0.0935944	0.560239		0.121142	0.532692		0.116827	0.537006
0.0653833	0.588782		0.0939263	0.560239		0.121142	0.533024		0.116827	0.537338
0.0653833	0.589114		0.0942582	0.560239		0.121142	0.533355		0.117159	0.537338
0.0653833	0.589446		0.0945901	0.560239		0.121142	0.533687		0.117159	0.53767
0.0653833	0.589778		0.0945901	0.560571		0.121142	0.534019		0.117491	0.53767
0.0657152	0.589778		0.0945901	0.560903		0.121142	0.534351		0.117491	0.538002
0.0657152	0.59011		0.094922	0.560903		0.121474	0.534351		0.117491	0.538334
0.0657152	0.590441		0.094922	0.561235		0.121806	0.534351		0.117823	0.538334
0.0660471	0.590441		0.094922	0.561567		0.121806	0.534683		0.118155	0.538334
0.0660471	0.590773		0.094922	0.561898		0.122137	0.534683		0.118487	0.538334
0.066379	0.590773		0.0952539	0.561898		0.122469	0.534683		0.118818	0.538334
0.066379	0.591105		0.0952539	0.56223		0.122469	0.535015		0.11915	0.538334
0.0667109	0.591105		0.0952539	0.562562		0.122801	0.535015		0.119482	0.538334
0.0667109	0.591437		0.0952539	0.562894		0.122801	0.535347		0.119814	0.538334
0.0667109	0.591769		0.0952539	0.563226		0.123133	0.535347		0.119814	0.538666
0.0670428	0.591769		0.0955858	0.563226		0.123465	0.535347		0.120146	0.538666
0.0670428	0.592101		0.0955858	0.563558		0.123465	0.535679		0.120146	0.538998
0.0670428	0.592433		0.0959177	0.563558		0.123797	0.535679		0.120146	0.53933
0.0670428	0.592765		0.0959177	0.56389		0.123797	0.536011		0.120478	0.53933
0.0670428	0.593097		0.0962496	0.56389		0.124129	0.536011		0.12081	0.53933
0.0670428	0.593428		0.0962496	0.564222		0.124461	0.536011		0.121142	0.53933
0.0670428	0.59376		0.0962496	0.564554		0.124793	0.536011		0.121142	0.539661
0.0670428	0.594092		0.0962496	0.564885		0.125124	0.536011		0.121142	0.539993
0.0670428	0.594424		0.0965815	0.564885		0.125124	0.536343		0.121474	0.539993
0.0670428	0.594756		0.0965815	0.565217		0.125456	0.536343		0.121474	0.540325
0.0670428	0.595088		0.0965815	0.565549		0.125456	0.536674		0.121474	0.540657
0.0670428	0.59542		0.0969134	0.565549		0.125456	0.537006		0.121474	0.540989
0.0670428	0.595752		0.0969134	0.565881		0.125788	0.537006		0.121474	0.541321
0.0673747	0.595752		0.0969134	0.566213		0.125788	0.537338		0.121806	0.541321
[truncated: 1,015 more rows]

## Sheet: c
	5% FDR	10% FDR	20% FDR	30% FDR
COSMIC	0.4463	0.5897	0.6631	0.68731
CSI:FingerID	0.0205	0.4334	0.6385	0.687
Spectral library search	0	0.0375	0.5496	0.5589
Spectral library search sqrt	0.0318	0.0972	0.5589	0.5811

## Sheet: d
COSMIC			CSI:FingerID			Spectral library search			Spectral library search sqrt
False positive rate	True positive rate		False positive rate	True positive rate		False positive rate	True positive rate		False positive rate	True positive rate
0	0.000461894		0	0.000461894		0	0		0	0.000558971
0	0.000923788		0	0.00831409		0.000799361	0		0.000816993	0.000558971
0.00117925	0.000923788		0.00117925	0.00831409		0.000799361	0.00567537		0.000816993	0.00167691
0.00117925	0.021709		0.00117925	0.00969977		0.00159872	0.00567537		0.00163399	0.00167691
0.00235849	0.021709		0.00235849	0.00969977		0.00159872	0.0124858		0.00163399	0.0128563
0.00235849	0.0240185		0.00235849	0.0106236		0.00239808	0.0124858		0.00245098	0.0128563
0.00353774	0.0240185		0.00353774	0.0106236		0.00239808	0.0153235		0.00245098	0.019005
0.00353774	0.0618938		0.00353774	0.0180139		0.00319744	0.0153235		0.00326797	0.019005
0.00471698	0.0618938		0.00471698	0.0180139		0.00319744	0.0204313		0.00326797	0.0268306
0.00471698	0.0632794		0.00471698	0.0309469		0.0039968	0.0204313		0.00408497	0.0268306
0.00589623	0.0632794		0.00589623	0.0309469		0.0039968	0.0334847		0.00408497	0.0296255
0.00589623	0.0655889		0.00589623	0.0387991		0.00559552	0.0334847		0.00490196	0.0296255
0.00707547	0.0655889		0.00707547	0.0387991		0.00559552	0.0397276		0.00490196	0.0402459
0.00707547	0.176905		0.00707547	0.0438799		0.00639488	0.0397276		0.00571895	0.0402459
0.00825472	0.176905		0.00943396	0.0438799		0.00639488	0.0425653		0.00571895	0.0447177
0.00825472	0.224018		0.00943396	0.0461894		0.00719424	0.0425653		0.00653595	0.0447177
0.00943396	0.224018		0.0106132	0.0461894		0.00719424	0.0471056		0.00653595	0.0531023
0.00943396	0.230485		0.0106132	0.0595843		0.00799361	0.0471056		0.00735294	0.0531023
0.0106132	0.230485		0.0117925	0.0595843		0.00799361	0.0516459		0.00735294	0.0553382
0.0106132	0.23649		0.0117925	0.06097		0.00879297	0.0516459		0.00816993	0.0553382
0.0117925	0.23649		0.0141509	0.06097		0.00879297	0.0664018		0.00816993	0.0681945
0.0117925	0.25127		0.0141509	0.0646651		0.00959233	0.0664018		0.00898693	0.0681945
0.0129717	0.25127		0.0153302	0.0646651		0.00959233	0.068672		0.00898693	0.0721073
0.0129717	0.296074		0.0153302	0.0692841		0.0103917	0.068672		0.00980392	0.0721073
0.0153302	0.296074		0.0176887	0.0692841		0.0103917	0.0817253		0.00980392	0.0821688
0.0153302	0.326097		0.0176887	0.0702079		0.011191	0.0817253		0.0114379	0.0821688
0.0165094	0.326097		0.0188679	0.0702079		0.011191	0.084563		0.0114379	0.0838457
0.0165094	0.328868		0.0188679	0.0766744		0.0119904	0.084563		0.0122549	0.0838457
0.0176887	0.328868		0.0200472	0.0766744		0.0119904	0.0913734		0.0122549	0.105646
0.0176887	0.338106		0.0200472	0.0771363		0.0127898	0.0913734		0.0130719	0.105646
0.0188679	0.338106		0.0212264	0.0771363		0.0127898	0.0942111		0.0130719	0.106764
0.0188679	0.356582		0.0212264	0.07806		0.0135891	0.0942111		0.0138889	0.106764
0.0200472	0.356582		0.0235849	0.07806		0.0135891	0.0987514		0.0138889	0.11403
0.0200472	0.369053		0.0235849	0.0817552		0.0143885	0.0987514		0.0147059	0.11403
0.0212264	0.369053		0.0247642	0.0817552		0.0143885	0.0998865		0.0147059	0.11962
0.0212264	0.389376		0.0247642	0.0836028		0.0151878	0.0998865		0.0155229	0.11962
0.0224057	0.389376		0.0259434	0.0836028		0.0151878	0.106129		0.0155229	0.139184
0.0224057	0.4		0.0259434	0.086836		0.0159872	0.106129		0.0163399	0.139184
0.0235849	0.4		0.0271226	0.086836		0.0159872	0.110102		0.0163399	0.149245
0.0235849	0.406467		0.0271226	0.0942263		0.0167866	0.110102		0.0171569	0.149245
0.0247642	0.406467		0.0283019	0.0942263		0.0167866	0.119183		0.0171569	0.151481
0.0247642	0.408776		0.0283019	0.10254		0.0175859	0.119183		0.0179739	0.151481
0.0259434	0.408776		0.0294811	0.10254		0.0175859	0.122588		0.0179739	0.172163
0.0259434	0.418014		0.0294811	0.151501		0.0183853	0.122588		0.0187908	0.172163
0.0271226	0.418014		0.0306604	0.151501		0.0183853	0.131669		0.0187908	0.177194
0.0271226	0.425404		0.0306604	0.152425		0.0191847	0.131669		0.0196078	0.177194
0.0283019	0.425404		0.0318396	0.152425		0.0191847	0.142452		0.0196078	0.192286
0.0283019	0.431409		0.0318396	0.159815		0.019984	0.142452		0.0204248	0.192286
0.0294811	0.431409		0.0330189	0.159815		0.019984	0.144154		0.0204248	0.200671
0.0294811	0.438799		0.0330189	0.160739		0.0207834	0.144154		0.0220588	0.200671
0.0306604	0.438799		0.0341981	0.160739		0.0207834	0.148127		0.0220588	0.206819
0.0306604	0.445266		0.0341981	0.163048		0.0215827	0.148127		0.0236928	0.206819
0.0318396	0.445266		0.0353774	0.163048		0.0215827	0.157208		0.0236928	0.207937
0.0318396	0.449423		0.0353774	0.170901		0.0223821	0.157208		0.0245098	0.207937
0.0330189	0.449423		0.0365566	0.170901		0.0223821	0.159478		0.0245098	0.209614
0.0330189	0.456351		0.0365566	0.187067		0.0231815	0.159478		0.0253268	0.209614
0.0341981	0.456351		0.0377358	0.187067		0.0231815	0.165153		0.0253268	0.213527
0.0341981	0.466513		0.0377358	0.189376		0.0239808	0.165153		0.0261438	0.213527
0.0353774	0.466513		0.0389151	0.189376		0.0239808	0.176504		0.0261438	0.229178
0.0353774	0.468822		0.0389151	0.208314		0.0247802	0.176504		0.0269608	0.229178
0.0365566	0.468822		0.0400943	0.208314		0.0247802	0.182747		0.0269608	0.231414
0.0365566	0.478984		0.0400943	0.213395		0.0255795	0.182747		0.0277778	0.231414
0.0377358	0.478984		0.0412736	0.213395		0.0255795	0.184449		0.0277778	0.240358
0.0377358	0.481755		0.0412736	0.214781		0.0263789	0.184449		0.0285948	0.240358
0.0389151	0.481755		0.0424528	0.214781		0.0263789	0.185585		0.0285948	0.251537
0.0389151	0.509469		0.0424528	0.218014		0.0271783	0.185585		0.0294118	0.251537
0.0400943	0.509469		0.0436321	0.218014		0.0271783	0.187287		0.0294118	0.252655
0.0400943	0.510393		0.0436321	0.232333		0.0279776	0.187287		0.0302288	0.252655
0.0424528	0.510393		0.0448113	0.232333		0.0279776	0.191827		0.0302288	0.253214
0.0424528	0.527483		0.0448113	0.236952		0.028777	0.191827		0.0310458	0.253214
0.0436321	0.527483		0.0459906	0.236952		0.028777	0.197503		0.0310458	0.253773
0.0436321	0.536721		0.0459906	0.242494		0.0295763	0.197503		0.0318627	0.253773
0.0448113	0.536721		0.0471698	0.242494		0.0295763	0.19807		0.0318627	0.256009
0.0448113	0.538568		0.0471698	0.245266		0.0303757	0.19807		0.0326797	0.256009
0.0471698	0.538568		0.0483491	0.245266		0.0303757	0.208854		0.0326797	0.26104
0.0471698	0.550577		0.0483491	0.250346		0.0311751	0.208854		0.0334967	0.26104
0.0483491	0.550577		0.0495283	0.250346		0.0311751	0.213961		0.0334967	0.267747
0.0483491	0.553811		0.0495283	0.260508		0.0319744	0.213961		0.0343137	0.267747
0.0495283	0.553811		0.0507075	0.260508		0.0319744	0.220204		0.0343137	0.269424
0.0495283	0.558891		0.0507075	0.262818		0.0335731	0.220204		0.0351307	0.269424
0.0507075	0.558891		0.0518868	0.262818		0.0335731	0.224745		0.0351307	0.27166
0.0507075	0.566282		0.0518868	0.265127		0.0343725	0.224745		0.0359477	0.27166
0.0518868	0.566282		0.053066	0.265127		0.0343725	0.233258		0.0359477	0.273896
0.0518868	0.570439		0.053066	0.271594		0.0359712	0.233258		0.0367647	0.273896
0.053066	0.570439		0.0542453	0.271594		0.0359712	0.233825		0.0367647	0.278927
0.053066	0.585219		0.0542453	0.272979		0.0367706	0.233825		0.0375817	0.278927
0.0566038	0.585219		0.0554245	0.272979		0.0367706	0.234393		0.0375817	0.282281
0.0566038	0.591224		0.0554245	0.274827		0.0375699	0.234393		0.0383987	0.282281
0.057783	0.591224		0.0566038	0.274827		0.0375699	0.235528		0.0383987	0.283399
0.057783	0.59261		0.0566038	0.281755		0.0383693	0.235528		0.0392157	0.283399
0.0589623	0.59261		0.057783	0.281755		0.0383693	0.23723		0.0392157	0.285634
0.0589623	0.599538		0.057783	0.284065		0.0391687	0.23723		0.0400327	0.285634
0.0601415	0.599538		0.0589623	0.284065		0.0391687	0.238933		0.0400327	0.288988
0.0601415	0.604157		0.0589623	0.299769		0.039968	0.238933		0.0416667	0.288988
0.0613208	0.604157		0.0601415	0.299769		0.039968	0.241203		0.0416667	0.291224
0.0613208	0.60739		0.0601415	0.30485		0.0407674	0.241203		0.0424837	0.291224
0.0625	0.60739		0.0613208	0.30485		0.0407674	0.243473		0.0424837	0.298491
0.0625	0.608776		0.0613208	0.310855		0.0415667	0.243473		0.0433007	0.298491
0.0636792	0.608776		0.0625	0.310855		0.0415667	0.244608		0.0433007	0.299609
0.0636792	0.623557		0.0625	0.311316		0.0423661	0.244608		0.0441176	0.299609
0.0648585	0.623557		0.0636792	0.311316		0.0423661	0.250851		0.0441176	0.304639
0.0648585	0.632794		0.0636792	0.31224		0.0431655	0.250851		0.0449346	0.304639
0.0660377	0.632794		0.0648585	0.31224		0.0431655	0.252554		0.0449346	0.313024
0.0660377	0.638337		0.0648585	0.315935		0.0439648	0.252554		0.0457516	0.313024
0.067217	0.638337		0.0660377	0.315935		0.0439648	0.254257		0.0457516	0.326439
0.067217	0.64157		0.0660377	0.316859		0.0447642	0.254257		0.0465686	0.326439
0.0683962	0.64157		0.067217	0.316859		0.0447642	0.264472		0.0465686	0.326998
0.0683962	0.643418		0.067217	0.317783		0.0455635	0.264472		0.0482026	0.326998
0.0707547	0.643418		0.0683962	0.317783		0.0455635	0.265607		0.0482026	0.327557
0.0707547	0.64388		0.0683962	0.320092		0.0463629	0.265607		0.0498366	0.327557
0.071934	0.64388		0.0695755	0.320092		0.0463629	0.282066		0.0498366	0.330911
0.071934	0.644804		0.0695755	0.335335		0.0471623	0.282066		0.0506536	0.330911
0.0731132	0.644804		0.0707547	0.335335		0.0471623	0.287174		0.0506536	0.33706
0.0731132	0.648961		0.0707547	0.341339		0.0479616	0.287174		0.0514706	0.33706
0.0742925	0.648961		0.071934	0.341339		0.0479616	0.290579		0.0514706	0.337619
0.0742925	0.65127		0.071934	0.343187		0.048761	0.290579		0.0522876	0.337619
0.0754717	0.65127		0.0731132	0.343187		0.048761	0.293417		0.0522876	0.339296
0.0754717	0.652194		0.0731132	0.352425		0.0495604	0.293417		0.0531046	0.339296
0.0766509	0.652194		0.0742925	0.352425		0.0495604	0.297957		0.0531046	0.340973
0.0766509	0.656351		0.0742925	0.354734		0.0503597	0.297957		0.0539216	0.340973
0.0778302	0.656351		0.0754717	0.354734		0.0503597	0.298524		0.0539216	0.346003
0.0778302	0.66097		0.0754717	0.356582		0.0511591	0.298524		0.0547386	0.346003
0.0790094	0.66097		0.0766509	0.356582		0.0511591	0.299092		0.0547386	0.349916
0.0790094	0.665127		0.0766509	0.357044		0.0519584	0.299092		0.0555556	0.349916
0.0801887	0.665127		0.0790094	0.357044		0.0519584	0.30874		0.0555556	0.357742
0.0801887	0.667898		0.0790094	0.363048		0.0527578	0.30874		0.0563725	0.357742
0.0813679	0.667898		0.0801887	0.363048		0.0527578	0.309308		0.0563725	0.358301
0.0813679	0.668822		0.0801887	0.367206		0.0535572	0.309308		0.0571895	0.358301
0.0825472	0.668822		0.0813679	0.367206		0.0535572	0.312713		0.0571895	0.362772
0.0825472	0.671594		0.0813679	0.369977		0.0543565	0.312713		0.0580065	0.362772
0.0837264	0.671594		0.0825472	0.369977		0.0543565	0.313848		0.0580065	0.363331
0.0837264	0.689145		0.0825472	0.380139		0.0551559	0.313848		0.0596405	0.363331
0.0849057	0.689145		0.0837264	0.380139		0.0551559	0.317253		0.0596405	0.381219
0.0849057	0.696074		0.0837264	0.387529		0.0559552	0.317253		0.0604575	0.381219
0.0860849	0.696074		0.0849057	0.387529		0.0559552	0.319523		0.0604575	0.38569
0.0860849	0.709007		0.0849057	0.395843		0.0567546	0.319523		0.0612745	0.38569
0.0872642	0.709007		0.0860849	0.395843		0.0567546	0.320091		0.0612745	0.395193
0.0872642	0.712702		0.0860849	0.405081		0.057554	0.320091		0.0620915	0.395193
0.0884434	0.712702		0.0872642	0.405081		0.057554	0.322361		0.0620915	0.398547
0.0884434	0.71455		0.0872642	0.40739		0.0583533	0.322361		0.0629085	0.398547
0.0896226	0.71455		0.0884434	0.40739		0.0583533	0.329171		0.0629085	0.403018
0.0896226	0.715012		0.0884434	0.411547		0.0591527	0.329171		0.0637255	0.403018
0.0908019	0.715012		0.0896226	0.411547		0.0591527	0.330874		0.0637255	0.404136
0.0908019	0.724249		0.0896226	0.415704		0.059952	0.330874		0.0645425	0.404136
0.0919811	0.724249		0.0908019	0.415704		0.059952	0.334847		0.0645425	0.414757
0.0919811	0.728406		0.0908019	0.425866		0.0607514	0.334847		0.0653595	0.414757
0.0931604	0.728406		0.0919811	0.425866		0.0607514	0.337117		0.0653595	0.415316
0.0931604	0.730254		0.0919811	0.430947		0.0615508	0.337117		0.0661765	0.415316
0.0955189	0.730254		0.0931604	0.430947		0.0615508	0.347333		0.0661765	0.419229
0.0955189	0.730716		0.0931604	0.431871		0.0623501	0.347333		0.0669935	0.419229
0.0966981	0.730716		0.0943396	0.431871		0.0623501	0.348468		0.0669935	0.423141
0.0966981	0.732564		0.0943396	0.43418		0.0631495	0.348468		0.0678105	0.423141
0.0978774	0.732564		0.0955189	0.43418		0.0631495	0.35017		0.0678105	0.426495
0.0978774	0.736721		0.0955189	0.436952		0.0639488	0.35017		0.0686275	0.426495
0.0990566	0.736721		0.0978774	0.436952		0.0639488	0.357548		0.0686275	0.427613
0.0990566	0.738568		0.0978774	0.459122		0.0663469	0.357548		0.0694444	0.427613
0.100236	0.738568		0.0990566	0.459122		0.0663469	0.364359		0.0694444	0.430408
0.100236	0.74642		0.0990566	0.463741		0.0671463	0.364359		0.0702614	0.430408
0.101415	0.74642		0.100236	0.463741		0.0671463	0.371737		0.0702614	0.435439
0.101415	0.747806		0.100236	0.475289		0.0679456	0.371737		0.0710784	0.435439
0.102594	0.747806		0.101415	0.475289		0.0679456	0.375142		0.0710784	0.437675
0.102594	0.751039		0.101415	0.481293		0.068745	0.375142		0.0718954	0.437675
0.103774	0.751039		0.102594	0.481293		0.068745	0.375709		0.0718954	0.439911
0.103774	0.755196		0.102594	0.481755		0.0695444	0.375709		0.0727124	0.439911
0.104953	0.755196		0.103774	0.481755		0.0695444	0.37798		0.0727124	0.447736
0.104953	0.761663		0.103774	0.485912		0.0703437	0.37798		0.0735294	0.447736
0.106132	0.761663		0.104953	0.485912		0.0703437	0.378547		0.0735294	0.456121
0.106132	0.76351		0.104953	0.490531		0.0711431	0.378547		0.0743464	0.456121
0.107311	0.76351		0.106132	0.490531		0.0711431	0.380817		0.0743464	0.457239
0.107311	0.767667		0.106132	0.494688		0.0719424	0.380817		0.0751634	0.457239
0.108491	0.767667		0.107311	0.494688		0.0719424	0.386493		0.0751634	0.460593
0.108491	0.768591		0.107311	0.497921		0.0727418	0.386493		0.0759804	0.460593
0.10967	0.768591		0.108491	0.497921		0.0727418	0.387628		0.0759804	0.470654
0.10967	0.769053		0.108491	0.498383		0.0735412	0.387628		0.0776144	0.470654
0.110849	0.769053		0.110849	0.498383		0.0735412	0.388195		0.0776144	0.47289
0.110849	0.770439		0.110849	0.501617		0.0743405	0.388195		0.0784314	0.47289
0.112028	0.770439		0.112028	0.501617		0.0743405	0.395006		0.0784314	0.476244
0.112028	0.770901		0.112028	0.541801		0.0751399	0.395006		0.0792484	0.476244
0.113208	0.770901		0.113208	0.541801		0.0751399	0.395573		0.0792484	0.477362
0.113208	0.772286		0.113208	0.551501		0.0759392	0.395573		0.0800654	0.477362
0.114387	0.772286		0.114387	0.551501		0.0759392	0.397276		0.0800654	0.479598
0.114387	0.773672		0.114387	0.556582		0.0767386	0.397276		0.0808824	0.479598
0.115566	0.773672		0.115566	0.556582		0.0767386	0.401249		0.0808824	0.480715
0.115566	0.774134		0.115566	0.563048		0.077538	0.401249		0.0816993	0.480715
0.116745	0.774134		0.116745	0.563048		0.077538	0.404654		0.0816993	0.48351
0.116745	0.778291		0.116745	0.567667		0.0783373	0.404654		0.0825163	0.48351
0.117925	0.778291		0.117925	0.567667		0.0783373	0.409762		0.0825163	0.484069
0.117925	0.779677		0.117925	0.568129		0.0791367	0.409762		0.0841503	0.484069
0.119104	0.779677		0.119104	0.568129		0.0791367	0.413167		0.0841503	0.485187
0.119104	0.781524		0.119104	0.569515		0.0799361	0.413167		0.0849673	0.485187
0.120283	0.781524		0.120283	0.569515		0.0799361	0.414869		0.0849673	0.4891
0.120283	0.784758		0.120283	0.571824		0.0807354	0.414869		0.0857843	0.4891
0.122642	0.784758		0.121462	0.571824		0.0807354	0.416005		0.0857843	0.489659
0.122642	0.785219		0.121462	0.574134		0.0815348	0.416005		0.0866013	0.489659
0.123821	0.785219		0.123821	0.574134		0.0815348	0.416572		0.0866013	0.498044
0.123821	0.791224		0.123821	0.575058		0.0823341	0.416572		0.0874183	0.498044
0.125	0.791224		0.125	0.575058		0.0823341	0.41941		0.0874183	0.501397
0.125	0.793072		0.125	0.576443		0.0831335	0.41941		0.0890523	0.501397
0.126179	0.793072		0.127358	0.576443		0.0831335	0.421112		0.0890523	0.502515
0.126179	0.793995		0.127358	0.589838		0.0839329	0.421112		0.0898693	0.502515
0.128538	0.793995		0.128538	0.589838		0.0839329	0.423383		0.0898693	0.504192
0.128538	0.794457		0.128538	0.592148		0.0847322	0.423383		0.0906863	0.504192
0.129717	0.794457		0.129717	0.592148		0.0847322	0.427355		0.0906863	0.511459
0.129717	0.794919		0.129717	0.593533		0.0855316	0.427355		0.0915033	0.511459
0.133255	0.794919		0.130896	0.593533		0.0855316	0.42849		0.0915033	0.513695
0.133255	0.796305		0.130896	0.597229		0.0863309	0.42849		0.0923203	0.513695
0.135613	0.796305		0.132075	0.597229		0.0863309	0.434733		0.0923203	0.517608
0.135613	0.805081		0.132075	0.598152		0.0871303	0.434733		0.0931373	0.517608
0.136792	0.805081		0.133255	0.598152		0.0871303	0.437003		0.0931373	0.53829
0.136792	0.808776		0.133255	0.599538		0.088729	0.437003		0.0939542	0.53829
0.137972	0.808776		0.134434	0.599538		0.088729	0.439274		0.0939542	0.539966
0.137972	0.809238		0.134434	0.6		0.0895284	0.439274		0.0947712	0.539966
0.139151	0.809238		0.135613	0.6		0.0895284	0.444381		0.0947712	0.542202
0.139151	0.811547		0.135613	0.600924		0.0903277	0.444381		0.0955882	0.542202
0.14033	0.811547		0.136792	0.600924		0.0903277	0.446084		0.0955882	0.544438
0.14033	0.812471		0.136792	0.606005		0.0911271	0.446084		0.0964052	0.544438
0.141509	0.812471		0.137972	0.606005		0.0911271	0.452327		0.0964052	0.544997
0.141509	0.813395		0.137972	0.607852		0.0919265	0.452327		0.0972222	0.544997
0.143868	0.813395		0.139151	0.607852		0.0919265	0.45857		0.0972222	0.552823
0.143868	0.813857		0.139151	0.610162		0.0935252	0.45857		0.0980392	0.552823
0.145047	0.813857		0.14033	0.610162		0.0935252	0.46538		0.0980392	0.556177
0.145047	0.814781		0.14033	0.619861		0.0943245	0.46538		0.0988562	0.556177
0.146226	0.814781		0.141509	0.619861		0.0943245	0.467083		0.0988562	0.558413
0.146226	0.816628		0.141509	0.634642		0.0951239	0.467083		0.0996732	0.558413
0.149764	0.816628		0.142689	0.634642		0.0951239	0.472758		0.0996732	0.560648
0.149764	0.821247		0.142689	0.635104		0.097522	0.472758		0.10049	0.560648
0.150943	0.821247		0.143868	0.635104		0.097522	0.477866		0.10049	0.561766
0.150943	0.822171		0.143868	0.635566		0.0983213	0.477866		0.101307	0.561766
0.152123	0.822171		0.145047	0.635566		0.0983213	0.489784		0.101307	0.564002
0.152123	0.823095		0.145047	0.642032		0.0991207	0.489784		0.102124	0.564002
0.15566	0.823095		0.146226	0.642032		0.0991207	0.492622		0.102124	0.566238
0.15566	0.82448		0.146226	0.64388		0.0999201	0.492622		0.102941	0.566238
0.15684	0.82448		0.147406	0.64388		0.0999201	0.506243		0.102941	0.566797
0.15684	0.825866		0.147406	0.649885		0.100719	0.506243		0.104575	0.566797
0.158019	0.825866		0.148585	0.649885		0.100719	0.510216		0.104575	0.567915
0.158019	0.82679		0.148585	0.656351		0.101519	0.510216		0.105392	0.567915
0.159198	0.82679		0.149764	0.656351		0.101519	0.519864		0.105392	0.568474
0.159198	0.827252		0.149764	0.658661		0.102318	0.519864		0.106209	0.568474
0.160377	0.827252		0.152123	0.658661		0.102318	0.520431		0.106209	0.572946
0.160377	0.828637		0.152123	0.659122		0.103118	0.520431		0.107026	0.572946
0.162736	0.828637		0.153302	0.659122		0.103118	0.521566		0.107026	0.574623
0.162736	0.830023		0.153302	0.669284		0.103917	0.521566		0.107843	0.574623
0.163915	0.830023		0.154481	0.669284		0.103917	0.525539		0.107843	0.5763
0.163915	0.830485		0.154481	0.669746		0.104716	0.525539		0.10866	0.5763
0.165094	0.830485		0.15566	0.669746		0.104716	0.527809		0.10866	0.576859
0.165094	0.83649		0.15566	0.67067		0.105516	0.527809		0.109477	0.576859
0.169811	0.83649		0.158019	0.67067		0.105516	0.528944		0.109477	0.580771
0.169811	0.837875		0.158019	0.674365		0.106315	0.528944		0.110294	0.580771
0.170991	0.837875		0.159198	0.674365		0.106315	0.532917		0.110294	0.587479
0.170991	0.838799		0.159198	0.679446		0.107114	0.532917		0.111111	0.587479
0.17217	0.838799		0.160377	0.679446		0.107114	0.53462		0.111111	0.591392
0.17217	0.839261		0.160377	0.681755		0.107914	0.53462		0.111928	0.591392
0.173349	0.839261		0.162736	0.681755		0.107914	0.536322		0.111928	0.595305
0.173349	0.839723		0.162736	0.682217		0.108713	0.536322		0.113562	0.595305
0.176887	0.839723		0.166274	0.682217		0.108713	0.5437		0.113562	0.596982
0.176887	0.840185		0.166274	0.682679		0.109512	0.5437		0.115196	0.596982
0.178066	0.840185		0.167453	0.682679		0.109512	0.54597		0.115196	0.605925
0.178066	0.840647		0.167453	0.684988		0.110312	0.54597		0.116013	0.605925
0.181604	0.840647		0.168632	0.684988		0.110312	0.547673		0.116013	0.622694
0.181604	0.841109		0.168632	0.68776		0.111111	0.547673		0.117647	0.622694
0.182783	0.841109		0.169811	0.68776		0.111111	0.549943		0.117647	0.626048
0.182783	0.842032		0.169811	0.695612		0.11191	0.549943		0.118464	0.626048
0.183962	0.842032		0.17217	0.695612		0.11191	0.551646		0.118464	0.631638
0.183962	0.843418		0.17217	0.699307		0.11271	0.551646		0.119281	0.631638
0.185142	0.843418		0.175708	0.699307		0.11271	0.555619		0.119281	0.635551
0.185142	0.84388		0.175708	0.701617		0.113509	0.555619		0.120098	0.635551
0.186321	0.84388		0.178066	0.701617		0.113509	0.563564		0.120098	0.63611
0.186321	0.844342		0.178066	0.703002		0.114309	0.563564		0.120915	0.63611
0.1875	0.844342		0.179245	0.703002		0.114309	0.565267		0.120915	0.637786
0.1875	0.844804		0.179245	0.707159		0.115108	0.565267		0.121732	0.637786
0.188679	0.844804		0.180425	0.707159		0.115108	0.577753		0.121732	0.640581
0.188679	0.847113		0.180425	0.707621		0.115907	0.577753		0.123366	0.640581
0.189858	0.847113		0.181604	0.707621		0.115907	0.581725		0.123366	0.642258
0.189858	0.848037		0.181604	0.708083		0.116707	0.581725		0.125	0.642258
0.193396	0.848037		0.182783	0.708083		0.116707	0.592509		0.125	0.643376
0.193396	0.849423		0.182783	0.709007		0.119105	0.592509		0.125817	0.643376
0.195755	0.849423		0.183962	0.709007		0.119105	0.599319		0.125817	0.646171
0.195755	0.851732		0.183962	0.709931		0.119904	0.599319		0.126634	0.646171
0.196934	0.851732		0.185142	0.709931		0.119904	0.604427		0.126634	0.659027
0.196934	0.853118		0.185142	0.713164		0.120703	0.604427		0.127451	0.659027
0.198113	0.853118		0.186321	0.713164		0.120703	0.609535		0.127451	0.661263
0.198113	0.854042		0.186321	0.715012		0.121503	0.609535		0.128268	0.661263
0.200472	0.854042		0.1875	0.715012		0.121503	0.61067		0.128268	0.661822
0.200472	0.855427		0.1875	0.720554		0.122302	0.61067		0.129085	0.661822
0.201651	0.855427		0.188679	0.720554		0.122302	0.61294		0.129085	0.662381
0.201651	0.856813		0.188679	0.721478		0.1247	0.61294		0.129902	0.662381
0.205189	0.856813		0.192217	0.721478		0.1247	0.613507		0.129902	0.664058
0.205189	0.859122		0.192217	0.722864		0.1255	0.613507		0.130719	0.664058
0.206368	0.859122		0.193396	0.722864		0.1255	0.619183		0.130719	0.66853
0.206368	0.860508		0.193396	0.724711		0.126299	0.619183		0.131536	0.66853
0.207547	0.860508		0.194575	0.724711		0.126299	0.620885		0.131536	0.669648
0.207547	0.864665		0.194575	0.726559		0.127898	0.620885		0.133987	0.669648
0.208726	0.864665		0.195755	0.726559		0.127898	0.627696		0.133987	0.670207
0.208726	0.867898		0.195755	0.729792		0.129496	0.627696		0.134804	0.670207
0.209906	0.867898		0.196934	0.729792		0.129496	0.639614		0.134804	0.671325
0.209906	0.869746		0.196934	0.730254		0.130296	0.639614		0.135621	0.671325
0.211085	0.869746		0.198113	0.730254		0.130296	0.644722		0.135621	0.675238
0.211085	0.870208		0.198113	0.730716		0.131095	0.644722		0.136438	0.675238
0.213443	0.870208		0.200472	0.730716		0.131095	0.645289		0.136438	0.676356
0.213443	0.87067		0.200472	0.732564		0.132694	0.645289		0.138889	0.676356
0.214623	0.87067		0.201651	0.732564		0.132694	0.64983		0.138889	0.680268
0.214623	0.871594		0.201651	0.733487		0.133493	0.64983		0.139706	0.680268
0.216981	0.871594		0.206368	0.733487		0.133493	0.65437		0.139706	0.680827
0.216981	0.873441		0.206368	0.734873		0.134293	0.65437		0.140523	0.680827
0.21816	0.873441		0.207547	0.734873		0.134293	0.660613		0.140523	0.687535
0.21816	0.874365		0.207547	0.736721		0.135092	0.660613		0.142157	0.687535
0.21934	0.874365		0.208726	0.736721		0.135092	0.661748		0.142157	0.693125
0.21934	0.875751		0.208726	0.73903		0.135891	0.661748		0.142974	0.693125
0.220519	0.875751		0.209906	0.73903		0.135891	0.662316		0.142974	0.694243
0.220519	0.87806		0.209906	0.740878		0.136691	0.662316		0.143791	0.694243
0.225236	0.87806		0.211085	0.740878		0.136691	0.665153		0.143791	0.694802
0.225236	0.879446		0.211085	0.745958		0.13749	0.665153		0.144608	0.694802
0.227594	0.879446		0.212264	0.745958		0.13749	0.682747		0.144608	0.699273
0.227594	0.882217		0.212264	0.749192		0.138289	0.682747		0.145425	0.699273
0.228774	0.882217		0.213443	0.749192		0.138289	0.683314		0.145425	0.700391
0.228774	0.882679		0.213443	0.753349		0.139089	0.683314		0.146242	0.700391
0.229953	0.882679		0.214623	0.753349		0.139089	0.690125		0.146242	0.70654
0.229953	0.883141		0.214623	0.758891		0.140687	0.690125		0.147059	0.70654
0.235849	0.883141		0.216981	0.758891		0.140687	0.692963		0.147059	0.709335
0.235849	0.884988		0.216981	0.763972		0.143885	0.692963		0.147876	0.709335
0.237028	0.884988		0.21816	0.763972		0.143885	0.69353		0.147876	0.709894
0.237028	0.88545		0.21816	0.765358		0.144684	0.69353		0.148693	0.709894
0.239387	0.88545		0.21934	0.765358		0.144684	0.699773		0.148693	0.715484
0.239387	0.885912		0.21934	0.766282		0.145484	0.699773		0.14951	0.715484
0.240566	0.885912		0.222877	0.766282		0.145484	0.700341		0.14951	0.719955
0.240566	0.886374		0.222877	0.767206		0.146283	0.700341		0.151144	0.719955
0.241745	0.886374		0.224057	0.767206		0.146283	0.701476		0.151144	0.721073
0.241745	0.887298		0.224057	0.769515		0.14948	0.701476		0.151961	0.721073
0.245283	0.887298		0.225236	0.769515		0.14948	0.703178		0.151961	0.724427
0.245283	0.888222		0.225236	0.769977		0.15028	0.703178		0.152778	0.724427
0.246462	0.888222		0.226415	0.769977		0.15028	0.708286		0.152778	0.731135
0.246462	0.890069		0.226415	0.772748		0.151079	0.708286		0.153595	0.731135
0.247642	0.890069		0.228774	0.772748		0.151079	0.709989		0.153595	0.734489
0.247642	0.891917		0.228774	0.77321		0.152678	0.709989		0.154412	0.734489
0.251179	0.891917		0.232311	0.77321		0.152678	0.710556		0.154412	0.736165
0.251179	0.892379		0.232311	0.774134		0.153477	0.710556		0.155229	0.736165
0.252358	0.892379		0.233491	0.774134		0.153477	0.716232		0.155229	0.738401
0.252358	0.893303		0.233491	0.776443		0.154277	0.716232		0.156046	0.738401
0.254717	0.893303		0.23467	0.776443		0.154277	0.716799		0.156046	0.73896
0.254717	0.894226		0.23467	0.779677		0.155076	0.716799		0.156863	0.73896
0.255896	0.894226		0.235849	0.779677		0.155076	0.718502		0.156863	0.745109
0.255896	0.89515		0.235849	0.781986		0.155875	0.718502		0.158497	0.745109
0.258255	0.89515		0.237028	0.781986		0.155875	0.72361		0.158497	0.75014
0.258255	0.896074		0.237028	0.782448		0.156675	0.72361		0.159314	0.75014
0.259434	0.896074		0.238208	0.782448		0.156675	0.724177		0.159314	0.751258
0.259434	0.896536		0.238208	0.78291		0.158273	0.724177		0.160131	0.751258
0.261792	0.896536		0.239387	0.78291		0.158273	0.727582		0.160131	0.753494
0.261792	0.896998		0.239387	0.783372		0.159073	0.727582		0.161765	0.753494
0.262972	0.896998		0.241745	0.783372		0.159073	0.72815		0.161765	0.75517
0.262972	0.89746		0.241745	0.784758		0.159872	0.72815		0.162582	0.75517
0.264151	0.89746		0.242925	0.784758		0.159872	0.729285		0.162582	0.756847
0.264151	0.898383		0.242925	0.785219		0.160671	0.729285		0.163399	0.756847
0.266509	0.898383		0.247642	0.785219		0.160671	0.734393		0.163399	0.758524
0.266509	0.900693		0.247642	0.787067		0.161471	0.734393		0.164216	0.758524
0.267689	0.900693		0.25	0.787067		0.161471	0.738933		0.164216	0.759642
0.267689	0.901155		0.25	0.788453		0.16227	0.738933		0.16585	0.759642
0.270047	0.901155		0.251179	0.788453		0.16227	0.742338		0.16585	0.768027
0.270047	0.90254		0.251179	0.7903		0.16307	0.742338		0.166667	0.768027
0.271226	0.90254		0.253538	0.7903		0.16307	0.745743		0.166667	0.768586
0.271226	0.903002		0.253538	0.793995		0.163869	0.745743		0.167484	0.768586
0.272406	0.903002		0.254717	0.793995		0.163869	0.747446		0.167484	0.770822
0.272406	0.904388		0.254717	0.794457		0.164668	0.747446		0.169118	0.770822
0.273585	0.904388		0.255896	0.794457		0.164668	0.748014		0.169118	0.773058
0.273585	0.906236		0.255896	0.797691		0.165468	0.748014		0.169935	0.773058
0.274764	0.906236		0.257075	0.797691		0.165468	0.750284		0.169935	0.773617
0.274764	0.906697		0.257075	0.798152		0.166267	0.750284		0.170752	0.773617
0.277123	0.906697		0.258255	0.798152		0.166267	0.751986		0.170752	0.775293
0.277123	0.907159		0.258255	0.8		0.167066	0.751986		0.172386	0.775293
0.278302	0.907159		0.259434	0.8		0.167066	0.754824		0.172386	0.778088
0.278302	0.907621		0.259434	0.803233		0.167866	0.754824		0.173203	0.778088
0.279481	0.907621		0.260613	0.803233		0.167866	0.756527		0.173203	0.778647
0.279481	0.909007		0.260613	0.804157		0.169464	0.756527		0.17402	0.778647
0.28184	0.909007		0.261792	0.804157		0.169464	0.757094		0.17402	0.779765
0.28184	0.910393		0.261792	0.806467		0.170264	0.757094		0.174837	0.779765
0.284198	0.910393		0.262972	0.806467		0.170264	0.761635		0.174837	0.78256
0.284198	0.910855		0.262972	0.809238		0.171063	0.761635		0.176471	0.78256
0.286557	0.910855		0.264151	0.809238		0.171063	0.762202		0.176471	0.783119
0.286557	0.911778		0.264151	0.811547		0.171863	0.762202		0.177288	0.783119
0.287736	0.911778		0.270047	0.811547		0.171863	0.763337		0.177288	0.784796
0.287736	0.91224		0.270047	0.812933		0.172662	0.763337		0.179739	0.784796
0.288915	0.91224		0.271226	0.812933		0.172662	0.764472		0.179739	0.786473
0.288915	0.913164		0.271226	0.818938		0.174261	0.764472		0.180556	0.786473
0.290094	0.913164		0.274764	0.818938		0.174261	0.766742		0.180556	0.790386
0.290094	0.916859		0.274764	0.820785		0.176659	0.766742		0.181373	0.790386
0.292453	0.916859		0.275943	0.820785		0.176659	0.767877		0.181373	0.792622
0.292453	0.91963		0.275943	0.822633		0.178257	0.767877		0.18219	0.792622
0.293632	0.91963		0.279481	0.822633		0.178257	0.769012		0.18219	0.794857
0.293632	0.920554		0.279481	0.823557		0.179057	0.769012		0.183007	0.794857
0.294811	0.920554		0.28066	0.823557		0.179057	0.775255		0.183007	0.797093
0.294811	0.92194		0.28066	0.825404		0.181455	0.775255		0.184641	0.797093
0.298349	0.92194		0.283019	0.825404		0.181455	0.77639		0.184641	0.801565
0.298349	0.922402		0.283019	0.830485		0.182254	0.77639		0.185458	0.801565
0.299528	0.922402		0.284198	0.830485		0.182254	0.777526		0.185458	0.806596
0.299528	0.923326		0.284198	0.832333		0.183054	0.777526		0.186275	0.806596
0.300708	0.923326		0.286557	0.832333		0.183054	0.780363		0.186275	0.807714
0.300708	0.923788		0.286557	0.833718		0.183853	0.780363		0.187092	0.807714
0.303066	0.923788		0.287736	0.833718		0.183853	0.785471		0.187092	0.808832
0.303066	0.924249		0.287736	0.835104		0.184652	0.785471		0.187908	0.808832
0.305425	0.924249		0.288915	0.835104		0.184652	0.786606		0.187908	0.809391
0.305425	0.924711		0.288915	0.836028		0.18705	0.786606		0.189542	0.809391
0.306604	0.924711		0.290094	0.836028		0.18705	0.790011		0.189542	0.80995
0.306604	0.925635		0.290094	0.83649		0.18785	0.790011		0.190359	0.80995
0.307783	0.925635		0.293632	0.83649		0.18785	0.794552		0.190359	0.812186
0.307783	0.926559		0.293632	0.838337		0.188649	0.794552		0.191176	0.812186
0.310142	0.926559		0.295991	0.838337		0.188649	0.796822		0.191176	0.816657
0.310142	0.927483		0.295991	0.838799		0.189448	0.796822		0.191993	0.816657
0.311321	0.927483		0.298349	0.838799		0.189448	0.797957		0.191993	0.818893
0.311321	0.927945		0.298349	0.839261		0.191047	0.797957		0.19281	0.818893
0.313679	0.927945		0.299528	0.839261		0.191047	0.800227		0.19281	0.820011
0.313679	0.928406		0.299528	0.842032		0.192646	0.800227		0.194444	0.820011
0.316038	0.928406		0.300708	0.842032		0.192646	0.800795		0.194444	0.82057
0.316038	0.928868		0.300708	0.844342		0.193445	0.800795		0.195261	0.82057
0.317217	0.928868		0.303066	0.844342		0.193445	0.804767		0.195261	0.821129
0.317217	0.92933		0.303066	0.846651		0.195044	0.804767		0.196078	0.821129
0.318396	0.92933		0.304245	0.846651		0.195044	0.805902		0.196078	0.822806
0.318396	0.929792		0.304245	0.849423		0.195843	0.805902		0.196895	0.822806
0.324292	0.929792		0.308962	0.849423		0.195843	0.809308		0.196895	0.823365
0.324292	0.931178		0.308962	0.853118		0.196643	0.809308		0.197712	0.823365
0.326651	0.931178		0.310142	0.853118		0.196643	0.809875		0.197712	0.824483
0.326651	0.93164		0.310142	0.856813		0.197442	0.809875		0.198529	0.824483
0.32783	0.93164		0.314858	0.856813		0.197442	0.81101		0.198529	0.828396
0.32783	0.933025		0.314858	0.858199		0.198241	0.81101		0.199346	0.828396
0.330189	0.933025		0.316038	0.858199		0.198241	0.81328		0.199346	0.830632
0.330189	0.933487		0.316038	0.858661		0.199041	0.81328		0.20098	0.830632
0.331368	0.933487		0.317217	0.858661		0.199041	0.816686		0.20098	0.832309
0.331368	0.933949		0.317217	0.859584		0.200639	0.816686		0.201797	0.832309
0.333726	0.933949		0.318396	0.859584		0.200639	0.820091		0.201797	0.835103
0.333726	0.934411		0.318396	0.860508		0.203038	0.820091		0.202614	0.835103
0.336085	0.934411		0.321934	0.860508		0.203038	0.832577		0.202614	0.837339
0.336085	0.936259		0.321934	0.861894		0.204636	0.832577		0.203431	0.837339
0.337264	0.936259		0.323113	0.861894		0.204636	0.833144		0.203431	0.837898
0.337264	0.936721		0.323113	0.863741		0.205436	0.833144		0.204248	0.837898
0.345519	0.936721		0.324292	0.863741		0.205436	0.833712		0.204248	0.841252
0.345519	0.937182		0.324292	0.864665		0.207834	0.833712		0.205065	0.841252
0.352594	0.937182		0.325472	0.864665		0.207834	0.835982		0.205065	0.842929
0.352594	0.938106		0.325472	0.865127		0.208633	0.835982		0.206699	0.842929
0.356132	0.938106		0.326651	0.865127		0.208633	0.836549		0.206699	0.843488
0.356132	0.938568		0.326651	0.869284		0.209432	0.836549		0.207516	0.843488
0.357311	0.938568		0.32783	0.869284		0.209432	0.837117		0.207516	0.845724
0.357311	0.93903		0.32783	0.87067		0.210232	0.837117		0.208333	0.845724
0.35967	0.93903		0.329009	0.87067		0.210232	0.839387		0.208333	0.846842
0.35967	0.939954		0.329009	0.872055		0.211031	0.839387		0.20915	0.846842
0.360849	0.939954		0.333726	0.872055		0.211031	0.846765		0.20915	0.847401
0.360849	0.940416		0.333726	0.872979		0.211831	0.846765		0.211601	0.847401
0.362028	0.940416		0.334906	0.872979		0.211831	0.8479		0.211601	0.849078
0.362028	0.940878		0.334906	0.873441		0.21263	0.8479		0.212418	0.849078
0.363208	0.940878		0.336085	0.873441		0.21263	0.848468		0.212418	0.851314
0.363208	0.941339		0.336085	0.874365		0.213429	0.848468		0.213235	0.851314
0.365566	0.941339		0.337264	0.874365		0.213429	0.849603		0.213235	0.851873
0.365566	0.941801		0.337264	0.875289		0.214229	0.849603		0.214869	0.851873
0.369104	0.941801		0.338443	0.875289		0.214229	0.85017		0.214869	0.852432
0.369104	0.942263		0.338443	0.875751		0.216627	0.85017		0.215686	0.852432
0.370283	0.942263		0.339623	0.875751		0.216627	0.851305		0.215686	0.85299
0.370283	0.942725		0.339623	0.877136		0.217426	0.851305		0.216503	0.85299
0.372642	0.942725		0.340802	0.877136		0.217426	0.854143		0.216503	0.855785
0.372642	0.943187		0.340802	0.879908		0.221423	0.854143		0.21732	0.855785
0.375	0.943187		0.34316	0.879908		0.221423	0.854711		0.21732	0.85858
0.375	0.943649		0.34316	0.881755		0.222222	0.854711		0.218137	0.85858
0.376179	0.943649		0.34434	0.881755		0.222222	0.856413		0.218137	0.859139
0.376179	0.944573		0.34434	0.882217		0.223022	0.856413		0.218954	0.859139
0.383255	0.944573		0.349057	0.882217		0.223022	0.856981		0.218954	0.860257
0.383255	0.945035		0.349057	0.883141		0.22542	0.856981		0.220588	0.860257
0.384434	0.945035		0.350236	0.883141		0.22542	0.858116		0.220588	0.862493
0.384434	0.945497		0.350236	0.885912		0.227818	0.858116		0.221405	0.862493
0.395047	0.945497		0.351415	0.885912		0.227818	0.859251		0.221405	0.86417
0.395047	0.94642		0.351415	0.886374		0.229416	0.859251		0.222222	0.86417
0.396226	0.94642		0.352594	0.886374		0.229416	0.859818		0.222222	0.866965
0.396226	0.947344		0.352594	0.886836		0.231015	0.859818		0.223039	0.866965
0.397406	0.947344		0.353774	0.886836		0.231015	0.861521		0.223039	0.872554
0.397406	0.947806		0.353774	0.88776		0.231815	0.861521		0.224673	0.872554
0.399764	0.947806		0.354953	0.88776		0.231815	0.862089		0.224673	0.873113
0.399764	0.94873		0.354953	0.889607		0.232614	0.862089		0.22549	0.873113
0.404481	0.94873		0.356132	0.889607		0.232614	0.864926		0.22549	0.878144
0.404481	0.950115		0.356132	0.890069		0.233413	0.864926		0.226307	0.878144
0.412736	0.950115		0.35967	0.890069		0.233413	0.866629		0.226307	0.88038
0.412736	0.950577		0.35967	0.892841		0.234213	0.866629		0.229575	0.88038
0.415094	0.950577		0.362028	0.892841		0.234213	0.867196		0.229575	0.884293
0.415094	0.951501		0.362028	0.894226		0.235012	0.867196		0.230392	0.884293
0.417453	0.951501		0.364387	0.894226		0.235012	0.867764		0.230392	0.887647
0.417453	0.951963		0.364387	0.895612		0.235811	0.867764		0.231209	0.887647
0.420991	0.951963		0.365566	0.895612		0.235811	0.868331		0.231209	0.888206
0.420991	0.952425		0.365566	0.896074		0.23741	0.868331		0.23366	0.888206
0.425708	0.952425		0.370283	0.896074		0.23741	0.868899		0.23366	0.889324
0.425708	0.952887		0.370283	0.898383		0.241407	0.868899		0.236111	0.889324
0.426887	0.952887		0.372642	0.898383		0.241407	0.869467		0.236111	0.889883
0.426887	0.953349		0.372642	0.898845		0.242206	0.869467		0.236928	0.889883
0.432783	0.953349		0.373821	0.898845		0.242206	0.870602		0.236928	0.890442
0.432783	0.953811		0.373821	0.900231		0.243006	0.870602		0.237745	0.890442
0.4375	0.953811		0.375	0.900231		0.243006	0.871737		0.237745	0.89156
0.4375	0.954273		0.375	0.900693		0.244604	0.871737		0.239379	0.89156
0.439858	0.954273		0.377358	0.900693		0.244604	0.877412		0.239379	0.893795
0.439858	0.954734		0.377358	0.901155		0.246203	0.877412		0.240196	0.893795
0.443396	0.954734		0.379717	0.901155		0.246203	0.87798		0.240196	0.894354
0.443396	0.95612		0.379717	0.901617		0.247802	0.87798		0.24183	0.894354
0.448113	0.95612		0.380896	0.901617		0.247802	0.883087		0.24183	0.896031
0.448113	0.957044		0.380896	0.903002		0.248601	0.883087		0.242647	0.896031
0.455189	0.957044		0.384434	0.903002		0.248601	0.883655		0.242647	0.898826
0.455189	0.957506		0.384434	0.903926		0.2502	0.883655		0.246732	0.898826
0.456368	0.957506		0.389151	0.903926		0.2502	0.884222		0.246732	0.899385
0.456368	0.957968		0.389151	0.904388		0.250999	0.884222		0.247549	0.899385
0.457547	0.957968		0.39033	0.904388		0.250999	0.88479		0.247549	0.899944
0.457547	0.95843		0.39033	0.905774		0.253397	0.88479		0.249183	0.899944
0.458726	0.95843		0.391509	0.905774		0.253397	0.885358		0.249183	0.900503
0.458726	0.958891		0.391509	0.907159		0.256595	0.885358		0.250817	0.900503
0.465802	0.958891		0.395047	0.907159		0.256595	0.885925		0.250817	0.903298
0.465802	0.959353		0.395047	0.907621		0.257394	0.885925		0.251634	0.903298
0.466981	0.959353		0.396226	0.907621		0.257394	0.88706		0.251634	0.903857
0.466981	0.959815		0.396226	0.909007		0.258193	0.88706		0.254085	0.903857
0.477594	0.959815		0.398585	0.909007		0.258193	0.887628		0.254085	0.904975
0.477594	0.960277		0.398585	0.909931		0.258993	0.887628		0.255719	0.904975
0.489387	0.960277		0.400943	0.909931		0.258993	0.888763		0.255719	0.905534
0.489387	0.960739		0.400943	0.910855		0.259792	0.888763		0.256536	0.905534
0.495283	0.960739		0.402123	0.910855		0.259792	0.88933		0.256536	0.906093
0.495283	0.961663		0.402123	0.911778		0.260592	0.88933		0.257353	0.906093
0.496462	0.961663		0.404481	0.911778		0.260592	0.890465		0.257353	0.906652
0.496462	0.962587		0.404481	0.91224		0.261391	0.890465		0.25817	0.906652
0.498821	0.962587		0.40566	0.91224		0.261391	0.891033		0.25817	0.907211
0.498821	0.963048		0.40566	0.912702		0.264588	0.891033		0.258987	0.907211
0.5	0.963048		0.408019	0.912702		0.264588	0.892168		0.258987	0.90777
0.5	0.96351		0.408019	0.914088		0.265388	0.892168		0.260621	0.90777
0.507075	0.96351		0.409198	0.914088		0.265388	0.897276		0.260621	0.908888
0.507075	0.963972		0.409198	0.91455		0.267786	0.897276		0.263072	0.908888
0.509434	0.963972		0.411557	0.91455		0.267786	0.897843		0.263072	0.909447
0.509434	0.964434		0.411557	0.915012		0.269384	0.897843		0.263889	0.909447
0.514151	0.964434		0.412736	0.915012		0.269384	0.900114		0.263889	0.911683
0.514151	0.964896		0.412736	0.915935		0.270983	0.900114		0.265523	0.911683
0.520047	0.964896		0.413915	0.915935		0.270983	0.900681		0.265523	0.9128
0.520047	0.965358		0.413915	0.916397		0.271783	0.900681		0.26634	0.9128
0.521226	0.965358		0.416274	0.916397		0.271783	0.902951		0.26634	0.914477
0.521226	0.96582		0.416274	0.918707		0.272582	0.902951		0.267157	0.914477
0.524764	0.96582		0.417453	0.918707		0.272582	0.905789		0.267157	0.917272
0.524764	0.966282		0.417453	0.919169		0.273381	0.905789		0.267974	0.917272
0.525943	0.966282		0.42217	0.919169		0.273381	0.906356		0.267974	0.918949
0.525943	0.966744		0.42217	0.921016		0.275779	0.906356		0.268791	0.918949
0.527123	0.966744		0.423349	0.921016		0.275779	0.906924		0.268791	0.920626
0.527123	0.967667		0.423349	0.921478		0.277378	0.906924		0.270425	0.920626
0.528302	0.967667		0.424528	0.921478		0.277378	0.909762		0.270425	0.921185
0.528302	0.968591		0.424528	0.92194		0.281375	0.909762		0.271242	0.921185
0.529481	0.968591		0.429245	0.92194		0.281375	0.910329		0.271242	0.922303
0.529481	0.969053		0.429245	0.925173		0.283773	0.910329		0.27451	0.922303
0.53184	0.969053		0.431604	0.925173		0.283773	0.910897		0.27451	0.922862
0.53184	0.969515		0.431604	0.927021		0.284572	0.910897		0.275327	0.922862
0.536557	0.969515		0.432783	0.927021		0.284572	0.911464		0.275327	0.926216
0.536557	0.969977		0.432783	0.927945		0.28777	0.911464		0.276961	0.926216
0.538915	0.969977		0.436321	0.927945		0.28777	0.912032		0.276961	0.927334
0.538915	0.970439		0.436321	0.92933		0.288569	0.912032		0.278595	0.927334
0.540094	0.970439		0.4375	0.92933		0.288569	0.912599		0.278595	0.930129
0.540094	0.970901		0.4375	0.930716		0.290967	0.912599		0.281046	0.930129
0.543632	0.970901		0.438679	0.930716		0.290967	0.914302		0.281046	0.930688
0.543632	0.971363		0.438679	0.931178		0.291767	0.914302		0.28268	0.930688
0.545991	0.971363		0.439858	0.931178		0.291767	0.915437		0.28268	0.931247
0.545991	0.972286		0.439858	0.932102		0.292566	0.915437		0.284314	0.931247
0.550708	0.972286		0.441038	0.932102		0.292566	0.922815		0.284314	0.933482
0.550708	0.972748		0.441038	0.932564		0.294165	0.922815		0.285131	0.933482
0.555425	0.972748		0.448113	0.932564		0.294165	0.92395		0.285131	0.9346
0.555425	0.97321		0.448113	0.933949		0.295763	0.92395		0.285948	0.9346
0.558962	0.97321		0.449292	0.933949		0.295763	0.925085		0.285948	0.935159
0.558962	0.973672		0.449292	0.935797		0.296563	0.925085		0.290033	0.935159
0.560142	0.973672		0.450472	0.935797		0.296563	0.925653		0.290033	0.937395
0.560142	0.974134		0.450472	0.936259		0.297362	0.925653		0.29085	0.937395
0.561321	0.974134		0.451651	0.936259		0.297362	0.926788		0.29085	0.938513
0.561321	0.975058		0.451651	0.937182		0.298961	0.926788		0.291667	0.938513
0.580189	0.975058		0.454009	0.937182		0.298961	0.927923		0.291667	0.939072
0.580189	0.975982		0.454009	0.937644		0.29976	0.927923		0.292484	0.939072
0.581368	0.975982		0.455189	0.937644		0.29976	0.929625		0.292484	0.939631
0.581368	0.976443		0.455189	0.938568		0.30056	0.929625		0.293301	0.939631
0.588443	0.976443		0.456368	0.938568		0.30056	0.93076		0.293301	0.941308
0.588443	0.976905		0.456368	0.939954		0.301359	0.93076		0.294118	0.941308
0.59434	0.976905		0.457547	0.939954		0.301359	0.931896		0.294118	0.941867
0.59434	0.977367		0.457547	0.940416		0.302158	0.931896		0.295752	0.941867
0.596698	0.977367		0.459906	0.940416		0.302158	0.933031		0.295752	0.942426
0.596698	0.977829		0.459906	0.942263		0.307754	0.933031		0.300654	0.942426
0.600236	0.977829		0.462264	0.942263		0.307754	0.933598		0.300654	0.942985
0.600236	0.978291		0.462264	0.944111		0.309353	0.933598		0.301471	0.942985
0.601415	0.978291		0.464623	0.944111		0.309353	0.935301		0.301471	0.945221
0.601415	0.978753		0.464623	0.944573		0.310152	0.935301		0.302288	0.945221
0.603774	0.978753		0.465802	0.944573		0.310152	0.935868		0.302288	0.94578
0.603774	0.979215		0.465802	0.945035		0.310951	0.935868		0.303922	0.94578
0.60967	0.979215		0.466981	0.945035		0.310951	0.936436		0.303922	0.946339
0.60967	0.979677		0.466981	0.945497		0.311751	0.936436		0.304739	0.946339
0.613208	0.979677		0.46816	0.945497		0.311751	0.938706		0.304739	0.947457
0.613208	0.980139		0.46816	0.945958		0.31255	0.938706		0.305556	0.947457
0.622642	0.980139		0.46934	0.945958		0.31255	0.939274		0.305556	0.948016
0.622642	0.9806		0.46934	0.946882		0.313349	0.939274		0.308007	0.948016
0.627358	0.9806		0.472877	0.946882		0.313349	0.940409		0.308007	0.948575
0.627358	0.981062		0.472877	0.947344		0.314149	0.940409		0.308824	0.948575
0.630896	0.981062		0.475236	0.947344		0.314149	0.941544		0.308824	0.949134
0.630896	0.981524		0.475236	0.947806		0.314948	0.941544		0.310458	0.949134
0.643868	0.981524		0.478774	0.947806		0.314948	0.942111		0.310458	0.949693
0.643868	0.981986		0.478774	0.94873		0.315747	0.942111		0.312092	0.949693
0.645047	0.981986		0.481132	0.94873		0.315747	0.942679		0.312092	0.950252
0.645047	0.982448		0.481132	0.949192		0.316547	0.942679		0.312908	0.950252
0.652123	0.982448		0.48467	0.949192		0.316547	0.943814		0.312908	0.950811
0.652123	0.983372		0.48467	0.951039		0.318145	0.943814		0.313725	0.950811
0.658019	0.983372		0.485849	0.951039		0.318145	0.944381		0.313725	0.951369
0.658019	0.983834		0.485849	0.953349		0.318945	0.944381		0.314542	0.951369
0.661557	0.983834		0.488208	0.953349		0.318945	0.944949		0.314542	0.951928
0.661557	0.984296		0.488208	0.954273		0.319744	0.944949		0.315359	0.951928
0.663915	0.984296		0.491745	0.954273		0.319744	0.946084		0.315359	0.953605
0.663915	0.984758		0.491745	0.954734		0.322142	0.946084		0.316993	0.953605
0.665094	0.984758		0.494104	0.954734		0.322142	0.946652		0.316993	0.954164
0.665094	0.985219		0.494104	0.955196		0.32534	0.946652		0.318627	0.954164
0.678066	0.985219		0.495283	0.955196		0.32534	0.947219		0.318627	0.954723
0.678066	0.985681		0.495283	0.955658		0.326139	0.947219		0.320261	0.954723
0.681604	0.985681		0.496462	0.955658		0.326139	0.947787		0.320261	0.955282
0.681604	0.986143		0.496462	0.95612		0.327738	0.947787		0.321895	0.955282
0.682783	0.986143		0.498821	0.95612		0.327738	0.948922		0.321895	0.9564
0.682783	0.986605		0.498821	0.956582		0.328537	0.948922		0.322712	0.9564
0.689858	0.986605		0.5	0.956582		0.328537	0.949489		0.322712	0.958077
0.689858	0.987067		0.5	0.957506		0.329337	0.949489		0.32598	0.958077
0.694575	0.987067		0.503538	0.957506		0.329337	0.950057		0.32598	0.958636
0.694575	0.987529		0.503538	0.957968		0.330136	0.950057		0.330882	0.958636
0.695755	0.987529		0.505896	0.957968		0.330136	0.951759		0.330882	0.959195
0.695755	0.987991		0.505896	0.95843		0.330935	0.951759		0.332516	0.959195
0.701651	0.987991		0.509434	0.95843		0.330935	0.952327		0.332516	0.959754
0.701651	0.988453		0.509434	0.959353		0.332534	0.952327		0.333333	0.959754
0.706368	0.988453		0.511792	0.959353		0.332534	0.952894		0.333333	0.960313
0.706368	0.988915		0.511792	0.959815		0.333333	0.952894		0.33415	0.960313
0.707547	0.988915		0.514151	0.959815		0.333333	0.953462		0.33415	0.960872
0.707547	0.989376		0.514151	0.960277		0.335731	0.953462		0.336601	0.960872
0.747642	0.989376		0.51533	0.960277		0.335731	0.954597		0.336601	0.961431
0.747642	0.989838		0.51533	0.960739		0.336531	0.954597		0.337418	0.961431
0.767689	0.989838		0.517689	0.960739		0.336531	0.955165		0.337418	0.963108
0.767689	0.9903		0.517689	0.961201		0.338129	0.955165		0.338235	0.963108
0.771226	0.9903		0.518868	0.961201		0.338129	0.955732		0.338235	0.964226
0.771226	0.990762		0.518868	0.961663		0.346123	0.955732		0.339869	0.964226
0.778302	0.990762		0.520047	0.961663		0.346123	0.957435		0.339869	0.964785
0.778302	0.991224		0.520047	0.962125		0.348521	0.957435		0.34232	0.964785
0.794811	0.991224		0.521226	0.962125		0.348521	0.95857		0.34232	0.965903
0.794811	0.991686		0.521226	0.962587		0.349321	0.95857		0.344771	0.965903
0.801887	0.991686		0.522406	0.962587		0.349321	0.959705		0.344771	0.967021
0.801887	0.99261		0.522406	0.963048		0.352518	0.959705		0.345588	0.967021
0.806604	0.99261		0.524764	0.963048		0.352518	0.961975		0.345588	0.96758
0.806604	0.993072		0.524764	0.966744		0.356515	0.961975		0.346405	0.96758
0.808962	0.993072		0.525943	0.966744		0.356515	0.962543		0.346405	0.968139
0.808962	0.993995		0.525943	0.967206		0.361311	0.962543		0.355392	0.968139
0.852594	0.993995		0.533019	0.967206		0.361311	0.96311		0.355392	0.969257
0.852594	0.994457		0.533019	0.967667		0.364508	0.96311		0.356209	0.969257
0.854953	0.994457		0.534198	0.967667		0.364508	0.964245		0.356209	0.969816
0.854953	0.994919		0.534198	0.969053		0.366107	0.964245		0.357026	0.969816
0.864387	0.994919		0.537736	0.969053		0.366107	0.96538		0.357026	0.970375
0.864387	0.995381		0.537736	0.969515		0.367706	0.96538		0.35866	0.970375
0.878538	0.995381		0.538915	0.969515		0.367706	0.966515		0.35866	0.970933
0.878538	0.995843		0.538915	0.969977		0.369305	0.966515		0.362745	0.970933
0.893868	0.995843		0.541274	0.969977		0.369305	0.967083		0.362745	0.97261
0.893868	0.996305		0.541274	0.970439		0.370104	0.967083		0.364379	0.97261
0.917453	0.996305		0.542453	0.970439		0.370104	0.96765		0.364379	0.973169
0.917453	0.997229		0.542453	0.970901		0.370903	0.96765		0.365196	0.973169
0.920991	0.997229		0.544811	0.970901		0.370903	0.968218		0.365196	0.973728
0.920991	0.997691		0.544811	0.971363		0.371703	0.968218		0.368464	0.973728
0.924528	0.997691		0.54717	0.971363		0.371703	0.968785		0.368464	0.974287
0.924528	0.998152		0.54717	0.971824		0.372502	0.968785		0.371732	0.974287
0.931604	0.998152		0.549528	0.971824		0.372502	0.969353		0.371732	0.974846
0.931604	0.998614		0.549528	0.972286		0.374101	0.969353		0.375817	0.974846
0.954009	0.998614		0.555425	0.972286		0.374101	0.969921		0.375817	0.975405
0.954009	0.999538		0.555425	0.974134		0.382894	0.969921		0.376634	0.975405
0.989387	0.999538		0.556604	0.974134		0.382894	0.970488		0.376634	0.977082
0.989387	1		0.556604	0.975058		0.383693	0.970488		0.377451	0.977082
1	1		0.557783	0.975058		0.383693	0.971056		0.377451	0.977641
			0.557783	0.97552		0.384492	0.971056		0.378268	0.977641
			0.558962	0.97552		0.384492	0.971623		0.378268	0.9782
			0.558962	0.976443		0.385292	0.971623		0.379085	0.9782
			0.561321	0.976443		0.385292	0.972191		0.379085	0.978759
			0.561321	0.976905		0.38689	0.972191		0.379902	0.978759
			0.568396	0.976905		0.38689	0.972758		0.379902	0.979318
			0.568396	0.977367		0.38769	0.972758		0.381536	0.979318
			0.569575	0.977367		0.38769	0.973893		0.381536	0.979877
			0.569575	0.977829		0.390887	0.973893		0.38317	0.979877
			0.570755	0.977829		0.390887	0.974461		0.38317	0.980995
			0.570755	0.978753		0.393285	0.974461		0.386438	0.980995
			0.571934	0.978753		0.393285	0.975028		0.386438	0.982113
			0.571934	0.979215		0.394884	0.975028		0.388072	0.982113
			0.573113	0.979215		0.394884	0.976731		0.388072	0.982672
			0.573113	0.980139		0.397282	0.976731		0.388889	0.982672
			0.575472	0.980139		0.397282	0.978434		0.388889	0.983231
			0.575472	0.9806		0.402878	0.978434		0.389706	0.983231
			0.57783	0.9806		0.402878	0.979569		0.389706	0.98379
			0.57783	0.981524		0.403677	0.979569		0.392157	0.98379
			0.579009	0.981524		0.403677	0.980136		0.392157	0.984349
			0.579009	0.981986		0.407674	0.980136		0.413399	0.984349
			0.584906	0.981986		0.407674	0.980704		0.413399	0.984908
			0.584906	0.982448		0.416467	0.980704		0.415033	0.984908
			0.586085	0.982448		0.416467	0.981271		0.415033	0.985467
			0.586085	0.98291		0.417266	0.981271		0.416667	0.985467
			0.589623	0.98291		0.417266	0.982406		0.416667	0.986026
			0.589623	0.983372		0.420464	0.982406		0.431373	0.986026
			0.591981	0.983372		0.420464	0.982974		0.431373	0.986585
			0.591981	0.983834		0.42446	0.982974		0.43219	0.986585
			0.59434	0.983834		0.42446	0.983541		0.43219	0.987144
			0.59434	0.984296		0.427658	0.983541		0.443627	0.987144
			0.595519	0.984296		0.427658	0.984109		0.443627	0.987703
			0.595519	0.984758		0.430855	0.984109		0.444444	0.987703
			0.612028	0.984758		0.430855	0.984677		0.444444	0.988262
			0.612028	0.985219		0.432454	0.984677		0.445261	0.988262
			0.614387	0.985219		0.432454	0.985812		0.445261	0.988821
			0.614387	0.986143		0.436451	0.985812		0.45098	0.988821
			0.616745	0.986143		0.436451	0.986379		0.45098	0.98938
			0.616745	0.986605		0.449241	0.986379		0.451797	0.98938
			0.617925	0.986605		0.449241	0.986947		0.451797	0.989939
			0.617925	0.987991		0.454836	0.986947		0.453431	0.989939
			0.623821	0.987991		0.454836	0.988082		0.453431	0.990497
			0.623821	0.988453		0.457234	0.988082		0.456699	0.990497
			0.627358	0.988453		0.457234	0.988649		0.456699	0.991615
			0.627358	0.988915		0.458833	0.988649		0.464052	0.991615
			0.634434	0.988915		0.458833	0.989217		0.464052	0.992733
			0.634434	0.989376		0.464428	0.989217		0.465686	0.992733
			0.639151	0.989376		0.464428	0.989784		0.465686	0.993851
			0.639151	0.989838		0.465228	0.989784		0.470588	0.993851
			0.647406	0.989838		0.465228	0.990352		0.470588	0.99441
			0.647406	0.9903		0.466027	0.990352		0.486111	0.99441
			0.648585	0.9903		0.466027	0.990919		0.486111	0.995528
			0.648585	0.990762		0.476419	0.990919		0.493464	0.995528
			0.650943	0.990762		0.476419	0.991487		1	1
			0.650943	0.991224		0.477218	0.991487
			0.65684	0.991224		0.477218	0.992054
			0.65684	0.992148		0.478018	0.992054
			0.660377	0.992148		0.478018	0.992622
			0.660377	0.993533		0.478817	0.992622
			0.680425	0.993533		0.478817	0.99319
			0.680425	0.993995		0.480416	0.99319
			0.682783	0.993995		0.480416	0.993757
			0.682783	0.994457		0.481215	0.993757
			0.709906	0.994457		0.481215	0.994325
			0.709906	0.994919		0.497202	0.994325
			0.716981	0.994919		0.497202	0.994892
			0.716981	0.995381		0.4996	0.994892
			0.727594	0.995381		0.4996	0.99546
			0.727594	0.995843		0.504396	0.99546
			0.744104	0.995843		1	1
			0.744104	0.996305
			0.745283	0.996305
			0.745283	0.996767
			0.757075	0.996767
			0.757075	0.997229
			0.764151	0.997229
			0.764151	0.997691
			0.768868	0.997691
			0.768868	0.998152
			0.876179	0.998152
			0.876179	0.998614
			0.889151	0.998614
			0.889151	0.999076
			0.892689	0.999076
			0.892689	0.999538
			0.948113	0.999538
			0.948113	1
			1	1

## Sheet: e
COSMIC			CSI:FingerID			Spectral library search			Spectral library search sqrt
Ratio of incorrect hits (all queries)	Ratio of correct hits (all queries)		Ratio of incorrect hits (all queries)	Ratio of correct hits (all queries)		Ratio of incorrect hits (all queries)	Ratio of correct hits (all queries)		Ratio of incorrect hits (all queries)	Ratio of correct hits (all queries)
0	0.000331895		0	0.000331895		0.000331895	0		0	0.000331895
0	0.00066379		0	0.00066379		0.000331895	0.000331895		0.000331895	0.000331895
0.000331895	0.00066379		0	0.000995685		0.000331895	0.00066379		0.000331895	0.00066379
0.000331895	0.000995685		0	0.00132758		0.000331895	0.000995685		0.000331895	0.000995685
0.000331895	0.00132758		0	0.00165948		0.000331895	0.00132758		0.00066379	0.000995685
0.000331895	0.00165948		0	0.00199137		0.000331895	0.00165948		0.00066379	0.00132758
0.000331895	0.00199137		0	0.00232327		0.000331895	0.00199137		0.00066379	0.00165948
0.000331895	0.00232327		0	0.00265516		0.000331895	0.00232327		0.00066379	0.00199137
0.000331895	0.00265516		0	0.00298706		0.000331895	0.00265516		0.00066379	0.00232327
0.000331895	0.00298706		0	0.00331895		0.000331895	0.00298706		0.00066379	0.00265516
0.000331895	0.00331895		0	0.00365085		0.000331895	0.00331895		0.00066379	0.00298706
0.000331895	0.00365085		0	0.00398274		0.00066379	0.00331895		0.00066379	0.00331895
0.000331895	0.00398274		0	0.00431464		0.00066379	0.00365085		0.00066379	0.00365085
0.000331895	0.00431464		0	0.00464653		0.00066379	0.00398274		0.00066379	0.00398274
0.000331895	0.00464653		0	0.00497843		0.00066379	0.00431464		0.00066379	0.00431464
0.000331895	0.00497843		0	0.00531032		0.00066379	0.00464653		0.00066379	0.00464653
0.000331895	0.00531032		0	0.00564222		0.00066379	0.00497843		0.00066379	0.00497843
0.000331895	0.00564222		0	0.00597411		0.00066379	0.00531032		0.00066379	0.00531032
0.000331895	0.00597411		0.000331895	0.00597411		0.00066379	0.00564222		0.00066379	0.00564222
0.000331895	0.00630601		0.000331895	0.00630601		0.00066379	0.00597411		0.00066379	0.00597411
0.000331895	0.0066379		0.000331895	0.0066379		0.00066379	0.00630601		0.00066379	0.00630601
0.000331895	0.0069698		0.000331895	0.0069698		0.00066379	0.0066379		0.00066379	0.0066379
0.000331895	0.00730169		0.00066379	0.0069698		0.00066379	0.0069698		0.00066379	0.0069698
0.000331895	0.00763359		0.00066379	0.00730169		0.00066379	0.00730169		0.00066379	0.00730169
0.000331895	0.00796548		0.00066379	0.00763359		0.000995685	0.00730169		0.00066379	0.00763359
0.000331895	0.00829738		0.000995685	0.00763359		0.000995685	0.00763359		0.00066379	0.00796548
0.000331895	0.00862927		0.000995685	0.00796548		0.000995685	0.00796548		0.00066379	0.00829738
0.000331895	0.00896117		0.000995685	0.00829738		0.000995685	0.00829738		0.00066379	0.00862927
0.000331895	0.00929306		0.000995685	0.00862927		0.000995685	0.00862927		0.00066379	0.00896117
0.000331895	0.00962496		0.000995685	0.00896117		0.000995685	0.00896117		0.000995685	0.00896117
0.000331895	0.00995685		0.000995685	0.00929306		0.00132758	0.00896117		0.000995685	0.00929306
0.000331895	0.0102887		0.000995685	0.00962496		0.00132758	0.00929306		0.000995685	0.00962496
0.000331895	0.0106206		0.000995685	0.00995685		0.00132758	0.00962496		0.000995685	0.00995685
0.000331895	0.0109525		0.000995685	0.0102887		0.00132758	0.00995685		0.000995685	0.0102887
0.000331895	0.0112844		0.000995685	0.0106206		0.00132758	0.0102887		0.000995685	0.0106206
0.000331895	0.0116163		0.000995685	0.0109525		0.00132758	0.0106206		0.000995685	0.0109525
0.000331895	0.0119482		0.000995685	0.0112844		0.00132758	0.0109525		0.000995685	0.0112844
0.000331895	0.0122801		0.000995685	0.0116163		0.00132758	0.0112844		0.000995685	0.0116163
0.000331895	0.012612		0.000995685	0.0119482		0.00132758	0.0116163		0.000995685	0.0119482
0.000331895	0.0129439		0.000995685	0.0122801		0.00132758	0.0119482		0.000995685	0.0122801
0.000331895	0.0132758		0.000995685	0.012612		0.00165948	0.0119482		0.000995685	0.012612
0.000331895	0.0136077		0.000995685	0.0129439		0.00165948	0.0122801		0.000995685	0.0129439
0.000331895	0.0139396		0.00132758	0.0129439		0.00165948	0.012612		0.000995685	0.0132758
0.000331895	0.0142715		0.00132758	0.0132758		0.00165948	0.0129439		0.000995685	0.0136077
0.000331895	0.0146034		0.00132758	0.0136077		0.00165948	0.0132758		0.00132758	0.0136077
0.000331895	0.0149353		0.00132758	0.0139396		0.00165948	0.0136077		0.00132758	0.0139396
0.000331895	0.0152672		0.00132758	0.0142715		0.00165948	0.0139396		0.00132758	0.0142715
0.000331895	0.0155991		0.00132758	0.0146034		0.00165948	0.0142715		0.00132758	0.0146034
0.00066379	0.0155991		0.00132758	0.0149353		0.00165948	0.0146034		0.00132758	0.0149353
0.00066379	0.015931		0.00132758	0.0152672		0.00165948	0.0149353		0.00132758	0.0152672
0.00066379	0.0162629		0.00132758	0.0155991		0.00165948	0.0152672		0.00132758	0.0155991
0.00066379	0.0165948		0.00132758	0.015931		0.00165948	0.0155991		0.00132758	0.015931
0.00066379	0.0169267		0.00132758	0.0162629		0.00165948	0.015931		0.00132758	0.0162629
0.00066379	0.0172585		0.00132758	0.0165948		0.00165948	0.0162629		0.00132758	0.0165948
0.000995685	0.0172585		0.00132758	0.0169267		0.00165948	0.0165948		0.00132758	0.0169267
0.000995685	0.0175904		0.00132758	0.0172585		0.00165948	0.0169267		0.00132758	0.0172585
0.000995685	0.0179223		0.00132758	0.0175904		0.00165948	0.0172585		0.00165948	0.0172585
0.000995685	0.0182542		0.00132758	0.0179223		0.00165948	0.0175904		0.00165948	0.0175904
0.000995685	0.0185861		0.00132758	0.0182542		0.00165948	0.0179223		0.00165948	0.0179223
0.000995685	0.018918		0.00132758	0.0185861		0.00165948	0.0182542		0.00165948	0.0182542
0.000995685	0.0192499		0.00132758	0.018918		0.00165948	0.0185861		0.00165948	0.0185861
0.000995685	0.0195818		0.00132758	0.0192499		0.00165948	0.018918		0.00165948	0.018918
0.000995685	0.0199137		0.00132758	0.0195818		0.00165948	0.0192499		0.00165948	0.0192499
0.000995685	0.0202456		0.00132758	0.0199137		0.00165948	0.0195818		0.00165948	0.0195818
0.000995685	0.0205775		0.00132758	0.0202456		0.00199137	0.0195818		0.00165948	0.0199137
0.000995685	0.0209094		0.00132758	0.0205775		0.00232327	0.0195818		0.00165948	0.0202456
0.000995685	0.0212413		0.00132758	0.0209094		0.00232327	0.0199137		0.00165948	0.0205775
0.000995685	0.0215732		0.00132758	0.0212413		0.00232327	0.0202456		0.00165948	0.0209094
0.000995685	0.0219051		0.00132758	0.0215732		0.00232327	0.0205775		0.00165948	0.0212413
0.000995685	0.022237		0.00132758	0.0219051		0.00232327	0.0209094		0.00165948	0.0215732
0.000995685	0.0225689		0.00132758	0.022237		0.00232327	0.0212413		0.00165948	0.0219051
0.000995685	0.0229008		0.00165948	0.022237		0.00232327	0.0215732		0.00165948	0.022237
0.000995685	0.0232327		0.00165948	0.0225689		0.00232327	0.0219051		0.00199137	0.022237
0.000995685	0.0235646		0.00165948	0.0229008		0.00232327	0.022237		0.00199137	0.0225689
0.000995685	0.0238964		0.00165948	0.0232327		0.00232327	0.0225689		0.00199137	0.0229008
0.000995685	0.0242283		0.00165948	0.0235646		0.00232327	0.0229008		0.00199137	0.0232327
0.000995685	0.0245602		0.00165948	0.0238964		0.00232327	0.0232327		0.00199137	0.0235646
0.000995685	0.0248921		0.00165948	0.0242283		0.00265516	0.0232327		0.00199137	0.0238964
0.000995685	0.025224		0.00165948	0.0245602		0.00265516	0.0235646		0.00199137	0.0242283
0.000995685	0.0255559		0.00165948	0.0248921		0.00265516	0.0238964		0.00199137	0.0245602
0.000995685	0.0258878		0.00165948	0.025224		0.00265516	0.0242283		0.00199137	0.0248921
0.000995685	0.0262197		0.00165948	0.0255559		0.00265516	0.0245602		0.00199137	0.025224
0.000995685	0.0265516		0.00165948	0.0258878		0.00265516	0.0248921		0.00199137	0.0255559
0.000995685	0.0268835		0.00165948	0.0262197		0.00298706	0.0248921		0.00199137	0.0258878
0.000995685	0.0272154		0.00165948	0.0265516		0.00298706	0.025224		0.00199137	0.0262197
0.000995685	0.0275473		0.00165948	0.0268835		0.00298706	0.0255559		0.00199137	0.0265516
0.000995685	0.0278792		0.00165948	0.0272154		0.00298706	0.0258878		0.00199137	0.0268835
0.000995685	0.0282111		0.00165948	0.0275473		0.00298706	0.0262197		0.00199137	0.0272154
0.000995685	0.028543		0.00165948	0.0278792		0.00298706	0.0265516		0.00199137	0.0275473
0.000995685	0.0288749		0.00199137	0.0278792		0.00298706	0.0268835		0.00199137	0.0278792
0.000995685	0.0292068		0.00199137	0.0282111		0.00298706	0.0272154		0.00199137	0.0282111
0.000995685	0.0295387		0.00199137	0.028543		0.00298706	0.0275473		0.00199137	0.028543
0.000995685	0.0298706		0.00199137	0.0288749		0.00331895	0.0275473		0.00199137	0.0288749
0.000995685	0.0302025		0.00199137	0.0292068		0.00331895	0.0278792		0.00199137	0.0292068
0.000995685	0.0305344		0.00199137	0.0295387		0.00331895	0.0282111		0.00199137	0.0295387
0.000995685	0.0308662		0.00199137	0.0298706		0.00331895	0.028543		0.00232327	0.0295387
0.000995685	0.0311981		0.00199137	0.0302025		0.00331895	0.0288749		0.00232327	0.0298706
0.000995685	0.03153		0.00199137	0.0305344		0.00331895	0.0292068		0.00232327	0.0302025
0.000995685	0.0318619		0.00199137	0.0308662		0.00331895	0.0295387		0.00232327	0.0305344
0.000995685	0.0321938		0.00199137	0.0311981		0.00331895	0.0298706		0.00232327	0.0308662
0.000995685	0.0325257		0.00199137	0.03153		0.00331895	0.0302025		0.00232327	0.0311981
0.000995685	0.0328576		0.00232327	0.03153		0.00365085	0.0302025		0.00232327	0.03153
0.000995685	0.0331895		0.00265516	0.03153		0.00365085	0.0305344		0.00232327	0.0318619
0.000995685	0.0335214		0.00265516	0.0318619		0.00365085	0.0308662		0.00232327	0.0321938
0.000995685	0.0338533		0.00265516	0.0321938		0.00365085	0.0311981		0.00232327	0.0325257
0.000995685	0.0341852		0.00265516	0.0325257		0.00365085	0.03153		0.00232327	0.0328576
0.000995685	0.0345171		0.00265516	0.0328576		0.00365085	0.0318619		0.00232327	0.0331895
0.000995685	0.034849		0.00265516	0.0331895		0.00365085	0.0321938		0.00265516	0.0331895
0.000995685	0.0351809		0.00298706	0.0331895		0.00365085	0.0325257		0.00265516	0.0335214
0.000995685	0.0355128		0.00298706	0.0335214		0.00365085	0.0328576		0.00265516	0.0338533
0.000995685	0.0358447		0.00298706	0.0338533		0.00365085	0.0331895		0.00265516	0.0341852
0.000995685	0.0361766		0.00298706	0.0341852		0.00365085	0.0335214		0.00265516	0.0345171
0.000995685	0.0365085		0.00298706	0.0345171		0.00365085	0.0338533		0.00265516	0.034849
0.000995685	0.0368404		0.00298706	0.034849		0.00365085	0.0341852		0.00265516	0.0351809
0.000995685	0.0371723		0.00298706	0.0351809		0.00365085	0.0345171		0.00265516	0.0355128
0.000995685	0.0375041		0.00298706	0.0355128		0.00365085	0.034849		0.00265516	0.0358447
0.000995685	0.037836		0.00298706	0.0358447		0.00365085	0.0351809		0.00265516	0.0361766
0.000995685	0.0381679		0.00298706	0.0361766		0.00365085	0.0355128		0.00265516	0.0365085
0.000995685	0.0384998		0.00298706	0.0365085		0.00365085	0.0358447		0.00265516	0.0368404
0.000995685	0.0388317		0.00298706	0.0368404		0.00365085	0.0361766		0.00265516	0.0371723
0.000995685	0.0391636		0.00298706	0.0371723		0.00365085	0.0365085		0.00265516	0.0375041
0.000995685	0.0394955		0.00298706	0.0375041		0.00365085	0.0368404		0.00265516	0.037836
0.000995685	0.0398274		0.00298706	0.037836		0.00365085	0.0371723		0.00265516	0.0381679
0.000995685	0.0401593		0.00298706	0.0381679		0.00365085	0.0375041		0.00265516	0.0384998
0.000995685	0.0404912		0.00298706	0.0384998		0.00365085	0.037836		0.00265516	0.0388317
0.000995685	0.0408231		0.00298706	0.0388317		0.00365085	0.0381679		0.00298706	0.0388317
0.000995685	0.041155		0.00298706	0.0391636		0.00365085	0.0384998		0.00298706	0.0391636
0.000995685	0.0414869		0.00298706	0.0394955		0.00365085	0.0388317		0.00298706	0.0394955
0.000995685	0.0418188		0.00298706	0.0398274		0.00398274	0.0388317		0.00298706	0.0398274
0.000995685	0.0421507		0.00298706	0.0401593		0.00398274	0.0391636		0.00331895	0.0398274
0.000995685	0.0424826		0.00298706	0.0404912		0.00398274	0.0394955		0.00331895	0.0401593
0.000995685	0.0428145		0.00298706	0.0408231		0.00398274	0.0398274		0.00331895	0.0404912
0.000995685	0.0431464		0.00298706	0.041155		0.00398274	0.0401593		0.00331895	0.0408231
0.000995685	0.0434783		0.00298706	0.0414869		0.00431464	0.0401593		0.00331895	0.041155
0.000995685	0.0438102		0.00298706	0.0418188		0.00431464	0.0404912		0.00331895	0.0414869
0.000995685	0.0441421		0.00298706	0.0421507		0.00431464	0.0408231		0.00331895	0.0418188
0.000995685	0.0444739		0.00298706	0.0424826		0.00431464	0.041155		0.00331895	0.0421507
0.00132758	0.0444739		0.00298706	0.0428145		0.00431464	0.0414869		0.00331895	0.0424826
0.00132758	0.0448058		0.00331895	0.0428145		0.00431464	0.0418188		0.00331895	0.0428145
0.00132758	0.0451377		0.00331895	0.0431464		0.00431464	0.0421507		0.00331895	0.0431464
0.00132758	0.0454696		0.00331895	0.0434783		0.00431464	0.0424826		0.00331895	0.0434783
0.00165948	0.0454696		0.00331895	0.0438102		0.00431464	0.0428145		0.00331895	0.0438102
0.00165948	0.0458015		0.00365085	0.0438102		0.00431464	0.0431464		0.00331895	0.0441421
0.00165948	0.0461334		0.00398274	0.0438102		0.00431464	0.0434783		0.00331895	0.0444739
0.00165948	0.0464653		0.00398274	0.0441421		0.00431464	0.0438102		0.00331895	0.0448058
0.00165948	0.0467972		0.00398274	0.0444739		0.00431464	0.0441421		0.00331895	0.0451377
0.00165948	0.0471291		0.00398274	0.0448058		0.00431464	0.0444739		0.00331895	0.0454696
0.00199137	0.0471291		0.00398274	0.0451377		0.00431464	0.0448058		0.00331895	0.0458015
0.00199137	0.047461		0.00398274	0.0454696		0.00431464	0.0451377		0.00331895	0.0461334
0.00199137	0.0477929		0.00398274	0.0458015		0.00431464	0.0454696		0.00331895	0.0464653
0.00199137	0.0481248		0.00398274	0.0461334		0.00431464	0.0458015		0.00365085	0.0464653
0.00199137	0.0484567		0.00398274	0.0464653		0.00431464	0.0461334		0.00365085	0.0467972
0.00199137	0.0487886		0.00431464	0.0464653		0.00431464	0.0464653		0.00365085	0.0471291
0.00199137	0.0491205		0.00431464	0.0467972		0.00431464	0.0467972		0.00365085	0.047461
0.00199137	0.0494524		0.00431464	0.0471291		0.00431464	0.0471291		0.00365085	0.0477929
0.00199137	0.0497843		0.00431464	0.047461		0.00431464	0.047461		0.00365085	0.0481248
0.00199137	0.0501162		0.00431464	0.0477929		0.00431464	0.0477929		0.00365085	0.0484567
0.00199137	0.0504481		0.00431464	0.0481248		0.00464653	0.0477929		0.00365085	0.0487886
0.00199137	0.05078		0.00431464	0.0484567		0.00464653	0.0481248		0.00365085	0.0491205
0.00199137	0.0511118		0.00431464	0.0487886		0.00464653	0.0484567		0.00365085	0.0494524
0.00199137	0.0514437		0.00431464	0.0491205		0.00464653	0.0487886		0.00398274	0.0494524
0.00199137	0.0517756		0.00431464	0.0494524		0.00464653	0.0491205		0.00398274	0.0497843
0.00199137	0.0521075		0.00431464	0.0497843		0.00464653	0.0494524		0.00398274	0.0501162
0.00199137	0.0524394		0.00464653	0.0497843		0.00497843	0.0494524		0.00398274	0.0504481
0.00199137	0.0527713		0.00497843	0.0497843		0.00497843	0.0497843		0.00398274	0.05078
0.00199137	0.0531032		0.00497843	0.0501162		0.00497843	0.0501162		0.00398274	0.0511118
0.00199137	0.0534351		0.00497843	0.0504481		0.00497843	0.0504481		0.00398274	0.0514437
0.00199137	0.053767		0.00531032	0.0504481		0.00497843	0.05078		0.00398274	0.0517756
0.00199137	0.0540989		0.00531032	0.05078		0.00497843	0.0511118		0.00398274	0.0521075
0.00199137	0.0544308		0.00531032	0.0511118		0.00497843	0.0514437		0.00398274	0.0524394
0.00199137	0.0547627		0.00531032	0.0514437		0.00497843	0.0517756		0.00398274	0.0527713
0.00199137	0.0550946		0.00531032	0.0517756		0.00497843	0.0521075		0.00431464	0.0527713
0.00199137	0.0554265		0.00531032	0.0521075		0.00497843	0.0524394		0.00431464	0.0531032
0.00199137	0.0557584		0.00531032	0.0524394		0.00497843	0.0527713		0.00431464	0.0534351
0.00199137	0.0560903		0.00531032	0.0527713		0.00497843	0.0531032		0.00431464	0.053767
0.00199137	0.0564222		0.00531032	0.0531032		0.00497843	0.0534351		0.00431464	0.0540989
0.00199137	0.0567541		0.00531032	0.0534351		0.00531032	0.0534351		0.00431464	0.0544308
0.00199137	0.057086		0.00531032	0.053767		0.00531032	0.053767		0.00464653	0.0544308
0.00199137	0.0574179		0.00531032	0.0540989		0.00531032	0.0540989		0.00464653	0.0547627
0.00199137	0.0577498		0.00531032	0.0544308		0.00531032	0.0544308		0.00464653	0.0550946
0.00199137	0.0580816		0.00531032	0.0547627		0.00531032	0.0547627		0.00464653	0.0554265
0.00199137	0.0584135		0.00531032	0.0550946		0.00531032	0.0550946		0.00464653	0.0557584
0.00199137	0.0587454		0.00564222	0.0550946		0.00564222	0.0550946		0.00464653	0.0560903
0.00199137	0.0590773		0.00564222	0.0554265		0.00564222	0.0554265		0.00464653	0.0564222
0.00199137	0.0594092		0.00597411	0.0554265		0.00564222	0.0557584		0.00464653	0.0567541
0.00199137	0.0597411		0.00597411	0.0557584		0.00564222	0.0560903		0.00497843	0.0567541
0.00199137	0.060073		0.00597411	0.0560903		0.00564222	0.0564222		0.00497843	0.057086
0.00199137	0.0604049		0.00630601	0.0560903		0.00564222	0.0567541		0.00497843	0.0574179
0.00199137	0.0607368		0.0066379	0.0560903		0.00564222	0.057086		0.00497843	0.0577498
0.00199137	0.0610687		0.0066379	0.0564222		0.00564222	0.0574179		0.00497843	0.0580816
0.00199137	0.0614006		0.0066379	0.0567541		0.00564222	0.0577498		0.00497843	0.0584135
0.00199137	0.0617325		0.0066379	0.057086		0.00597411	0.0577498		0.00497843	0.0587454
0.00199137	0.0620644		0.0066379	0.0574179		0.00597411	0.0580816		0.00497843	0.0590773
0.00199137	0.0623963		0.0066379	0.0577498		0.00597411	0.0584135		0.00497843	0.0594092
0.00199137	0.0627282		0.0066379	0.0580816		0.00630601	0.0584135		0.00497843	0.0597411
0.00199137	0.0630601		0.0066379	0.0584135		0.00630601	0.0587454		0.00531032	0.0597411
0.00199137	0.063392		0.0066379	0.0587454		0.00630601	0.0590773		0.00531032	0.060073
0.00199137	0.0637239		0.0069698	0.0587454		0.00630601	0.0594092		0.00531032	0.0604049
0.00199137	0.0640558		0.0069698	0.0590773		0.00630601	0.0597411		0.00531032	0.0607368
0.00199137	0.0643877		0.0069698	0.0594092		0.00630601	0.060073		0.00531032	0.0610687
0.00199137	0.0647195		0.0069698	0.0597411		0.00630601	0.0604049		0.00531032	0.0614006
0.00199137	0.0650514		0.0069698	0.060073		0.00630601	0.0607368		0.00531032	0.0617325
0.00199137	0.0653833		0.00730169	0.060073		0.00630601	0.0610687		0.00531032	0.0620644
0.00199137	0.0657152		0.00730169	0.0604049		0.00630601	0.0614006		0.00531032	0.0623963
0.00199137	0.0660471		0.00730169	0.0607368		0.00630601	0.0617325		0.00531032	0.0627282
0.00199137	0.066379		0.00730169	0.0610687		0.00630601	0.0620644		0.00531032	0.0630601
0.00199137	0.0667109		0.00730169	0.0614006		0.0066379	0.0620644		0.00531032	0.063392
0.00199137	0.0670428		0.00730169	0.0617325		0.0066379	0.0623963		0.00531032	0.0637239
0.00199137	0.0673747		0.00730169	0.0620644		0.0066379	0.0627282		0.00531032	0.0640558
0.00199137	0.0677066		0.00730169	0.0623963		0.0066379	0.0630601		0.00531032	0.0643877
0.00199137	0.0680385		0.00763359	0.0623963		0.0066379	0.063392		0.00531032	0.0647195
0.00199137	0.0683704		0.00763359	0.0627282		0.0066379	0.0637239		0.00531032	0.0650514
0.00199137	0.0687023		0.00763359	0.0630601		0.0066379	0.0640558		0.00531032	0.0653833
0.00199137	0.0690342		0.00763359	0.063392		0.0066379	0.0643877		0.00531032	0.0657152
0.00199137	0.0693661		0.00763359	0.0637239		0.0069698	0.0643877		0.00531032	0.0660471
0.00199137	0.069698		0.00763359	0.0640558		0.0069698	0.0647195		0.00531032	0.066379
0.00199137	0.0700299		0.00763359	0.0643877		0.0069698	0.0650514		0.00564222	0.066379
0.00199137	0.0703618		0.00763359	0.0647195		0.0069698	0.0653833		0.00564222	0.0667109
0.00199137	0.0706937		0.00763359	0.0650514		0.0069698	0.0657152		0.00564222	0.0670428
0.00199137	0.0710256		0.00763359	0.0653833		0.0069698	0.0660471		0.00564222	0.0673747
0.00199137	0.0713575		0.00763359	0.0657152		0.0069698	0.066379		0.00564222	0.0677066
0.00199137	0.0716893		0.00763359	0.0660471		0.0069698	0.0667109		0.00564222	0.0680385
0.00199137	0.0720212		0.00763359	0.066379		0.0069698	0.0670428		0.00564222	0.0683704
0.00199137	0.0723531		0.00763359	0.0667109		0.0069698	0.0673747		0.00564222	0.0687023
0.00199137	0.072685		0.00763359	0.0670428		0.0069698	0.0677066		0.00564222	0.0690342
0.00199137	0.0730169		0.00763359	0.0673747		0.0069698	0.0680385		0.00564222	0.0693661
0.00199137	0.0733488		0.00763359	0.0677066		0.0069698	0.0683704		0.00564222	0.069698
0.00199137	0.0736807		0.00796548	0.0677066		0.0069698	0.0687023		0.00564222	0.0700299
0.00199137	0.0740126		0.00796548	0.0680385		0.0069698	0.0690342		0.00564222	0.0703618
0.00199137	0.0743445		0.00796548	0.0683704		0.0069698	0.0693661		0.00564222	0.0706937
0.00199137	0.0746764		0.00796548	0.0687023		0.0069698	0.069698		0.00597411	0.0706937
0.00199137	0.0750083		0.00796548	0.0690342		0.00730169	0.069698		0.00597411	0.0710256
0.00199137	0.0753402		0.00796548	0.0693661		0.00730169	0.0700299		0.00597411	0.0713575
0.00199137	0.0756721		0.00796548	0.069698		0.00730169	0.0703618		0.00597411	0.0716893
0.00199137	0.076004		0.00796548	0.0700299		0.00730169	0.0706937		0.00597411	0.0720212
0.00199137	0.0763359		0.00796548	0.0703618		0.00730169	0.0710256		0.00597411	0.0723531
0.00199137	0.0766678		0.00796548	0.0706937		0.00730169	0.0713575		0.00597411	0.072685
0.00199137	0.0769997		0.00796548	0.0710256		0.00730169	0.0716893		0.00597411	0.0730169
0.00199137	0.0773316		0.00796548	0.0713575		0.00763359	0.0716893		0.00597411	0.0733488
0.00199137	0.0776635		0.00796548	0.0716893		0.00763359	0.0720212		0.00597411	0.0736807
0.00199137	0.0779954		0.00796548	0.0720212		0.00763359	0.0723531		0.00597411	0.0740126
0.00199137	0.0783272		0.00796548	0.0723531		0.00763359	0.072685		0.00597411	0.0743445
0.00199137	0.0786591		0.00796548	0.072685		0.00763359	0.0730169		0.00597411	0.0746764
0.00199137	0.078991		0.00796548	0.0730169		0.00763359	0.0733488		0.00597411	0.0750083
0.00199137	0.0793229		0.00796548	0.0733488		0.00763359	0.0736807		0.00597411	0.0753402
0.00199137	0.0796548		0.00796548	0.0736807		0.00763359	0.0740126		0.00597411	0.0756721
0.00199137	0.0799867		0.00829738	0.0736807		0.00763359	0.0743445		0.00597411	0.076004
0.00199137	0.0803186		0.00829738	0.0740126		0.00763359	0.0746764		0.00597411	0.0763359
0.00199137	0.0806505		0.00829738	0.0743445		0.00763359	0.0750083		0.00597411	0.0766678
0.00199137	0.0809824		0.00829738	0.0746764		0.00763359	0.0753402		0.00597411	0.0769997
0.00199137	0.0813143		0.00829738	0.0750083		0.00763359	0.0756721		0.00597411	0.0773316
0.00199137	0.0816462		0.00829738	0.0753402		0.00763359	0.076004		0.00597411	0.0776635
0.00199137	0.0819781		0.00829738	0.0756721		0.00763359	0.0763359		0.00597411	0.0779954
0.00199137	0.08231		0.00829738	0.076004		0.00763359	0.0766678		0.00630601	0.0779954
0.00199137	0.0826419		0.00829738	0.0763359		0.00763359	0.0769997		0.00630601	0.0783272
0.00199137	0.0829738		0.00829738	0.0766678		0.00796548	0.0769997		0.00630601	0.0786591
0.00199137	0.0833057		0.00829738	0.0769997		0.00796548	0.0773316		0.00630601	0.078991
0.00199137	0.0836376		0.00829738	0.0773316		0.00796548	0.0776635		0.00630601	0.0793229
0.00199137	0.0839695		0.00829738	0.0776635		0.00796548	0.0779954		0.00630601	0.0796548
0.00199137	0.0843014		0.00829738	0.0779954		0.00796548	0.0783272		0.00630601	0.0799867
0.00199137	0.0846333		0.00829738	0.0783272		0.00796548	0.0786591		0.0066379	0.0799867
0.00199137	0.0849652		0.00829738	0.0786591		0.00796548	0.078991		0.0066379	0.0803186
0.00199137	0.085297		0.00829738	0.078991		0.00796548	0.0793229		0.0066379	0.0806505
0.00199137	0.0856289		0.00829738	0.0793229		0.00796548	0.0796548		0.0066379	0.0809824
0.00199137	0.0859608		0.00829738	0.0796548		0.00796548	0.0799867		0.0066379	0.0813143
0.00199137	0.0862927		0.00829738	0.0799867		0.00796548	0.0803186		0.0066379	0.0816462
0.00199137	0.0866246		0.00829738	0.0803186		0.00796548	0.0806505		0.0066379	0.0819781
0.00199137	0.0869565		0.00829738	0.0806505		0.00796548	0.0809824		0.0069698	0.0819781
0.00199137	0.0872884		0.00829738	0.0809824		0.00796548	0.0813143		0.0069698	0.08231
0.00199137	0.0876203		0.00829738	0.0813143		0.00796548	0.0816462		0.0069698	0.0826419
0.00199137	0.0879522		0.00829738	0.0816462		0.00796548	0.0819781		0.0069698	0.0829738
0.00199137	0.0882841		0.00829738	0.0819781		0.00796548	0.08231		0.0069698	0.0833057
0.00199137	0.088616		0.00829738	0.08231		0.00796548	0.0826419		0.0069698	0.0836376
0.00199137	0.0889479		0.00829738	0.0826419		0.00796548	0.0829738		0.0069698	0.0839695
0.00199137	0.0892798		0.00829738	0.0829738		0.00796548	0.0833057		0.0069698	0.0843014
0.00199137	0.0896117		0.00829738	0.0833057		0.00829738	0.0833057		0.0069698	0.0846333
0.00199137	0.0899436		0.00829738	0.0836376		0.00829738	0.0836376		0.0069698	0.0849652
0.00199137	0.0902755		0.00829738	0.0839695		0.00829738	0.0839695		0.0069698	0.085297
0.00199137	0.0906074		0.00829738	0.0843014		0.00829738	0.0843014		0.0069698	0.0856289
0.00199137	0.0909393		0.00829738	0.0846333		0.00862927	0.0843014		0.0069698	0.0859608
0.00199137	0.0912712		0.00829738	0.0849652		0.00862927	0.0846333		0.0069698	0.0862927
0.00199137	0.0916031		0.00829738	0.085297		0.00862927	0.0849652		0.0069698	0.0866246
0.00199137	0.0919349		0.00829738	0.0856289		0.00862927	0.085297		0.0069698	0.0869565
0.00199137	0.0922668		0.00829738	0.0859608		0.00862927	0.0856289		0.0069698	0.0872884
0.00199137	0.0925987		0.00829738	0.0862927		0.00862927	0.0859608		0.0069698	0.0876203
0.00199137	0.0929306		0.00829738	0.0866246		0.00862927	0.0862927		0.0069698	0.0879522
0.00199137	0.0932625		0.00829738	0.0869565		0.00862927	0.0866246		0.0069698	0.0882841
0.00199137	0.0935944		0.00829738	0.0872884		0.00896117	0.0866246		0.0069698	0.088616
0.00199137	0.0939263		0.00829738	0.0876203		0.00896117	0.0869565		0.0069698	0.0889479
0.00199137	0.0942582		0.00829738	0.0879522		0.00896117	0.0872884		0.0069698	0.0892798
0.00199137	0.0945901		0.00829738	0.0882841		0.00896117	0.0876203		0.0069698	0.0896117
0.00199137	0.094922		0.00829738	0.088616		0.00896117	0.0879522		0.0069698	0.0899436
0.00199137	0.0952539		0.00829738	0.0889479		0.00896117	0.0882841		0.0069698	0.0902755
0.00199137	0.0955858		0.00829738	0.0892798		0.00896117	0.088616		0.0069698	0.0906074
0.00199137	0.0959177		0.00829738	0.0896117		0.00896117	0.0889479		0.0069698	0.0909393
0.00199137	0.0962496		0.00829738	0.0899436		0.00896117	0.0892798		0.0069698	0.0912712
0.00199137	0.0965815		0.00829738	0.0902755		0.00896117	0.0896117		0.0069698	0.0916031
0.00199137	0.0969134		0.00829738	0.0906074		0.00896117	0.0899436		0.0069698	0.0919349
0.00199137	0.0972453		0.00829738	0.0909393		0.00896117	0.0902755		0.0069698	0.0922668
0.00199137	0.0975772		0.00829738	0.0912712		0.00896117	0.0906074		0.0069698	0.0925987
0.00199137	0.0979091		0.00829738	0.0916031		0.00896117	0.0909393		0.0069698	0.0929306
0.00199137	0.098241		0.00829738	0.0919349		0.00896117	0.0912712		0.00730169	0.0929306
0.00199137	0.0985729		0.00829738	0.0922668		0.00896117	0.0916031		0.00730169	0.0932625
0.00199137	0.0989047		0.00829738	0.0925987		0.00896117	0.0919349		0.00730169	0.0935944
0.00199137	0.0992366		0.00829738	0.0929306		0.00929306	0.0919349		0.00730169	0.0939263
0.00199137	0.0995685		0.00829738	0.0932625		0.00929306	0.0922668		0.00730169	0.0942582
0.00199137	0.0999004		0.00829738	0.0935944		0.00929306	0.0925987		0.00730169	0.0945901
0.00199137	0.100232		0.00829738	0.0939263		0.00929306	0.0929306		0.00730169	0.094922
0.00199137	0.100564		0.00829738	0.0942582		0.00929306	0.0932625		0.00730169	0.0952539
0.00199137	0.100896		0.00829738	0.0945901		0.00962496	0.0932625		0.00730169	0.0955858
0.00199137	0.101228		0.00829738	0.094922		0.00962496	0.0935944		0.00730169	0.0959177
0.00199137	0.10156		0.00829738	0.0952539		0.00962496	0.0939263		0.00730169	0.0962496
0.00199137	0.101892		0.00829738	0.0955858		0.00962496	0.0942582		0.00730169	0.0965815
0.00199137	0.102224		0.00829738	0.0959177		0.00962496	0.0945901		0.00730169	0.0969134
0.00199137	0.102556		0.00829738	0.0962496		0.00962496	0.094922		0.00730169	0.0972453
0.00199137	0.102887		0.00829738	0.0965815		0.00962496	0.0952539		0.00730169	0.0975772
0.00199137	0.103219		0.00829738	0.0969134		0.00962496	0.0955858		0.00730169	0.0979091
0.00199137	0.103551		0.00829738	0.0972453		0.00962496	0.0959177		0.00730169	0.098241
0.00199137	0.103883		0.00829738	0.0975772		0.00962496	0.0962496		0.00730169	0.0985729
0.00199137	0.104215		0.00829738	0.0979091		0.00962496	0.0965815		0.00730169	0.0989047
0.00199137	0.104547		0.00829738	0.098241		0.00995685	0.0965815		0.00763359	0.0989047
0.00199137	0.104879		0.00829738	0.0985729		0.00995685	0.0969134		0.00763359	0.0992366
0.00199137	0.105211		0.00829738	0.0989047		0.00995685	0.0972453		0.00763359	0.0995685
0.00199137	0.105543		0.00829738	0.0992366		0.00995685	0.0975772		0.00763359	0.0999004
0.00199137	0.105875		0.00829738	0.0995685		0.00995685	0.0979091		0.00763359	0.100232
0.00199137	0.106206		0.00829738	0.0999004		0.00995685	0.098241		0.00763359	0.100564
0.00199137	0.106538		0.00829738	0.100232		0.00995685	0.0985729		0.00763359	0.100896
0.00199137	0.10687		0.00829738	0.100564		0.00995685	0.0989047		0.00763359	0.101228
0.00199137	0.107202		0.00829738	0.100896		0.00995685	0.0992366		0.00763359	0.10156
0.00199137	0.107534		0.00829738	0.101228		0.00995685	0.0995685		0.00763359	0.101892
0.00199137	0.107866		0.00829738	0.10156		0.00995685	0.0999004		0.00763359	0.102224
0.00199137	0.108198		0.00829738	0.101892		0.00995685	0.100232		0.00763359	0.102556
0.00199137	0.10853		0.00829738	0.102224		0.00995685	0.100564		0.00763359	0.102887
0.00199137	0.108862		0.00829738	0.102556		0.00995685	0.100896		0.00763359	0.103219
0.00199137	0.109193		0.00829738	0.102887		0.00995685	0.101228		0.00763359	0.103551
0.00199137	0.109525		0.00829738	0.103219		0.00995685	0.10156		0.00763359	0.103883
0.00199137	0.109857		0.00829738	0.103551		0.00995685	0.101892		0.00763359	0.104215
0.00199137	0.110189		0.00829738	0.103883		0.00995685	0.102224		0.00763359	0.104547
0.00199137	0.110521		0.00829738	0.104215		0.00995685	0.102556		0.00763359	0.104879
0.00199137	0.110853		0.00829738	0.104547		0.00995685	0.102887		0.00763359	0.105211
0.00199137	0.111185		0.00829738	0.104879		0.00995685	0.103219		0.00763359	0.105543
0.00199137	0.111517		0.00829738	0.105211		0.0102887	0.103219		0.00763359	0.105875
0.00199137	0.111849		0.00829738	0.105543		0.0102887	0.103551		0.00763359	0.106206
0.00199137	0.112181		0.00829738	0.105875		0.0102887	0.103883		0.00763359	0.106538
0.00199137	0.112512		0.00829738	0.106206		0.0102887	0.104215		0.00763359	0.10687
0.00199137	0.112844		0.00829738	0.106538		0.0102887	0.104547		0.00763359	0.107202
0.00199137	0.113176		0.00829738	0.10687		0.0102887	0.104879		0.00763359	0.107534
0.00199137	0.113508		0.00829738	0.107202		0.0102887	0.105211		0.00763359	0.107866
0.00199137	0.11384		0.00829738	0.107534		0.0102887	0.105543		0.00763359	0.108198
0.00199137	0.114172		0.00829738	0.107866		0.0102887	0.105875		0.00763359	0.10853
0.00199137	0.114504		0.00829738	0.108198		0.0102887	0.106206		0.00763359	0.108862
0.00199137	0.114836		0.00829738	0.10853		0.0102887	0.106538		0.00763359	0.109193
0.00199137	0.115168		0.00829738	0.108862		0.0102887	0.10687		0.00763359	0.109525
0.00199137	0.1155		0.00862927	0.108862		0.0106206	0.10687		0.00763359	0.109857
0.00199137	0.115831		0.00862927	0.109193		0.0106206	0.107202		0.00763359	0.110189
0.00199137	0.116163		0.00862927	0.109525		0.0106206	0.107534		0.00763359	0.110521
0.00199137	0.116495		0.00896117	0.109525		0.0106206	0.107866		0.00763359	0.110853
0.00199137	0.116827		0.00896117	0.109857		0.0109525	0.107866		0.00763359	0.111185
0.00199137	0.117159		0.00896117	0.110189		0.0109525	0.108198		0.00763359	0.111517
0.00199137	0.117491		0.00896117	0.110521		0.0109525	0.10853		0.00763359	0.111849
0.00199137	0.117823		0.00896117	0.110853		0.0112844	0.10853		0.00796548	0.111849
0.00199137	0.118155		0.00896117	0.111185		0.0112844	0.108862		0.00796548	0.112181
0.00199137	0.118487		0.00896117	0.111517		0.0112844	0.109193		0.00796548	0.112512
0.00199137	0.118818		0.00896117	0.111849		0.0112844	0.109525		0.00796548	0.112844
0.00199137	0.11915		0.00896117	0.112181		0.0116163	0.109525		0.00796548	0.113176
0.00199137	0.119482		0.00896117	0.112512		0.0116163	0.109857		0.00829738	0.113176
0.00199137	0.119814		0.00896117	0.112844		0.0116163	0.110189		0.00829738	0.113508
0.00199137	0.120146		0.00896117	0.113176		0.0116163	0.110521		0.00829738	0.11384
0.00199137	0.120478		0.00896117	0.113508		0.0116163	0.110853		0.00829738	0.114172
0.00199137	0.12081		0.00896117	0.11384		0.0116163	0.111185		0.00829738	0.114504
0.00199137	0.121142		0.00896117	0.114172		0.0116163	0.111517		0.00829738	0.114836
0.00199137	0.121474		0.00896117	0.114504		0.0116163	0.111849		0.00829738	0.115168
0.00199137	0.121806		0.00896117	0.114836		0.0116163	0.112181		0.00829738	0.1155
0.00199137	0.122137		0.00929306	0.114836		0.0119482	0.112181		0.00829738	0.115831
0.00199137	0.122469		0.00929306	0.115168		0.0119482	0.112512		0.00829738	0.116163
0.00199137	0.122801		0.00929306	0.1155		0.0119482	0.112844		0.00829738	0.116495
0.00199137	0.123133		0.00962496	0.1155		0.0119482	0.113176		0.00829738	0.116827
0.00199137	0.123465		0.00962496	0.115831		0.0119482	0.113508		0.00829738	0.117159
0.00199137	0.123797		0.00962496	0.116163		0.0119482	0.11384		0.00829738	0.117491
0.00199137	0.124129		0.00962496	0.116495		0.0119482	0.114172		0.00829738	0.117823
0.00199137	0.124461		0.00962496	0.116827		0.0119482	0.114504		0.00829738	0.118155
0.00199137	0.124793		0.00962496	0.117159		0.0119482	0.114836		0.00829738	0.118487
0.00199137	0.125124		0.00995685	0.117159		0.0119482	0.115168		0.00829738	0.118818
0.00199137	0.125456		0.00995685	0.117491		0.0119482	0.1155		0.00829738	0.11915
0.00199137	0.125788		0.00995685	0.117823		0.0122801	0.1155		0.00829738	0.119482
0.00199137	0.12612		0.00995685	0.118155		0.0122801	0.115831		0.00829738	0.119814
0.00199137	0.126452		0.00995685	0.118487		0.012612	0.115831		0.00829738	0.120146
0.00199137	0.126784		0.00995685	0.118818		0.012612	0.116163		0.00829738	0.120478
0.00199137	0.127116		0.00995685	0.11915		0.012612	0.116495		0.00829738	0.12081
0.00232327	0.127116		0.00995685	0.119482		0.012612	0.116827		0.00829738	0.121142
0.00232327	0.127448		0.00995685	0.119814		0.012612	0.117159		0.00829738	0.121474
0.00232327	0.12778		0.00995685	0.120146		0.012612	0.117491		0.00829738	0.121806
0.00232327	0.128112		0.00995685	0.120478		0.012612	0.117823		0.00829738	0.122137
0.00232327	0.128443		0.00995685	0.12081		0.012612	0.118155		0.00829738	0.122469
0.00232327	0.128775		0.00995685	0.121142		0.012612	0.118487		0.00862927	0.122469
0.00232327	0.129107		0.00995685	0.121474		0.012612	0.118818		0.00896117	0.122469
0.00232327	0.129439		0.00995685	0.121806		0.012612	0.11915		0.00896117	0.122801
0.00232327	0.129771		0.00995685	0.122137		0.012612	0.119482		0.00896117	0.123133
0.00232327	0.130103		0.00995685	0.122469		0.012612	0.119814		0.00896117	0.123465
0.00232327	0.130435		0.00995685	0.122801		0.012612	0.120146		0.00896117	0.123797
0.00232327	0.130767		0.0102887	0.122801		0.012612	0.120478		0.00896117	0.124129
0.00232327	0.131099		0.0102887	0.123133		0.012612	0.12081		0.00896117	0.124461
0.00232327	0.13143		0.0102887	0.123465		0.012612	0.121142		0.00896117	0.124793
0.00232327	0.131762		0.0102887	0.123797		0.012612	0.121474		0.00896117	0.125124
0.00232327	0.132094		0.0102887	0.124129		0.012612	0.121806		0.00896117	0.125456
0.00232327	0.132426		0.0102887	0.124461		0.012612	0.122137		0.00929306	0.125456
0.00232327	0.132758		0.0102887	0.124793		0.0129439	0.122137		0.00929306	0.125788
0.00232327	0.13309		0.0102887	0.125124		0.0129439	0.122469		0.00962496	0.125788
0.00232327	0.133422		0.0102887	0.125456		0.0129439	0.122801		0.00962496	0.12612
0.00232327	0.133754		0.0102887	0.125788		0.0129439	0.123133		0.00962496	0.126452
0.00232327	0.134086		0.0102887	0.12612		0.0129439	0.123465		0.00962496	0.126784
0.00232327	0.134418		0.0102887	0.126452		0.0129439	0.123797		0.00962496	0.127116
0.00232327	0.134749		0.0102887	0.126784		0.0129439	0.124129		0.00962496	0.127448
0.00232327	0.135081		0.0102887	0.127116		0.0129439	0.124461		0.00962496	0.12778
0.00232327	0.135413		0.0102887	0.127448		0.0129439	0.124793		0.00962496	0.128112
0.00232327	0.135745		0.0102887	0.12778		0.0129439	0.125124		0.00962496	0.128443
0.00232327	0.136077		0.0102887	0.128112		0.0132758	0.125124		0.00962496	0.128775
0.00232327	0.136409		0.0102887	0.128443		0.0132758	0.125456		0.00962496	0.129107
0.00232327	0.136741		0.0102887	0.128775		0.0132758	0.125788		0.00962496	0.129439
0.00232327	0.137073		0.0102887	0.129107		0.0132758	0.12612		0.00962496	0.129771
0.00232327	0.137405		0.0102887	0.129439		0.0132758	0.126452		0.00962496	0.130103
0.00232327	0.137736		0.0102887	0.129771		0.0132758	0.126784		0.00962496	0.130435
0.00232327	0.138068		0.0102887	0.130103		0.0132758	0.127116		0.00962496	0.130767
0.00232327	0.1384		0.0102887	0.130435		0.0132758	0.127448		0.00995685	0.130767
0.00232327	0.138732		0.0102887	0.130767		0.0132758	0.12778		0.00995685	0.131099
0.00232327	0.139064		0.0102887	0.131099		0.0132758	0.128112		0.00995685	0.13143
0.00232327	0.139396		0.0102887	0.13143		0.0132758	0.128443		0.00995685	0.131762
0.00232327	0.139728		0.0102887	0.131762		0.0132758	0.128775		0.0102887	0.131762
0.00232327	0.14006		0.0102887	0.132094		0.0136077	0.128775		0.0106206	0.131762
0.00232327	0.140392		0.0102887	0.132426		0.0139396	0.128775		0.0106206	0.132094
0.00232327	0.140724		0.0102887	0.132758		0.0139396	0.129107		0.0106206	0.132426
0.00232327	0.141055		0.0102887	0.13309		0.0139396	0.129439		0.0106206	0.132758
0.00232327	0.141387		0.0102887	0.133422		0.0139396	0.129771		0.0106206	0.13309
0.00232327	0.141719		0.0102887	0.133754		0.0139396	0.130103		0.0106206	0.133422
0.00232327	0.142051		0.0102887	0.134086		0.0139396	0.130435		0.0109525	0.133422
0.00232327	0.142383		0.0102887	0.134418		0.0139396	0.130767		0.0109525	0.133754
0.00232327	0.142715		0.0106206	0.134418		0.0139396	0.131099		0.0109525	0.134086
0.00232327	0.143047		0.0106206	0.134749		0.0139396	0.13143		0.0109525	0.134418
0.00232327	0.143379		0.0106206	0.135081		0.0142715	0.13143		0.0109525	0.134749
0.00232327	0.143711		0.0106206	0.135413		0.0142715	0.131762		0.0109525	0.135081
0.00232327	0.144042		0.0106206	0.135745		0.0142715	0.132094		0.0109525	0.135413
0.00232327	0.144374		0.0106206	0.136077		0.0142715	0.132426		0.0112844	0.135413
0.00232327	0.144706		0.0109525	0.136077		0.0142715	0.132758		0.0112844	0.135745
0.00232327	0.145038		0.0109525	0.136409		0.0142715	0.13309		0.0112844	0.136077
0.00232327	0.14537		0.0109525	0.136741		0.0142715	0.133422		0.0116163	0.136077
0.00232327	0.145702		0.0109525	0.137073		0.0142715	0.133754		0.0116163	0.136409
0.00232327	0.146034		0.0109525	0.137405		0.0142715	0.134086		0.0116163	0.136741
0.00232327	0.146366		0.0109525	0.137736		0.0142715	0.134418		0.0116163	0.137073
0.00232327	0.146698		0.0109525	0.138068		0.0142715	0.134749		0.0116163	0.137405
0.00232327	0.14703		0.0109525	0.1384		0.0142715	0.135081		0.0116163	0.137736
0.00232327	0.147361		0.0109525	0.138732		0.0142715	0.135413		0.0116163	0.138068
0.00232327	0.147693		0.0109525	0.139064		0.0142715	0.135745		0.0116163	0.1384
0.00232327	0.148025		0.0109525	0.139396		0.0142715	0.136077		0.0116163	0.138732
0.00232327	0.148357		0.0109525	0.139728		0.0142715	0.136409		0.0116163	0.139064
0.00232327	0.148689		0.0109525	0.14006		0.0146034	0.136409		0.0116163	0.139396
0.00232327	0.149021		0.0109525	0.140392		0.0149353	0.136409		0.0116163	0.139728
0.00232327	0.149353		0.0109525	0.140724		0.0149353	0.136741		0.0116163	0.14006
0.00232327	0.149685		0.0109525	0.141055		0.0152672	0.136741		0.0116163	0.140392
0.00232327	0.150017		0.0109525	0.141387		0.0152672	0.137073		0.0116163	0.140724
0.00232327	0.150348		0.0109525	0.141719		0.0155991	0.137073		0.0116163	0.141055
0.00232327	0.15068		0.0109525	0.142051		0.0155991	0.137405		0.0116163	0.141387
0.00232327	0.151012		0.0109525	0.142383		0.0155991	0.137736		0.0116163	0.141719
0.00232327	0.151344		0.0109525	0.142715		0.015931	0.137736		0.0119482	0.141719
0.00232327	0.151676		0.0109525	0.143047		0.015931	0.138068		0.0119482	0.142051
0.00232327	0.152008		0.0109525	0.143379		0.015931	0.1384		0.0119482	0.142383
0.00232327	0.15234		0.0109525	0.143711		0.015931	0.138732		0.0119482	0.142715
0.00232327	0.152672		0.0109525	0.144042		0.0162629	0.138732		0.0119482	0.143047
0.00232327	0.153004		0.0109525	0.144374		0.0162629	0.139064		0.0119482	0.143379
0.00232327	0.153336		0.0109525	0.144706		0.0162629	0.139396		0.0119482	0.143711
0.00232327	0.153667		0.0109525	0.145038		0.0162629	0.139728		0.0119482	0.144042
0.00232327	0.153999		0.0109525	0.14537		0.0165948	0.139728		0.0119482	0.144374
0.00232327	0.154331		0.0109525	0.145702		0.0165948	0.14006		0.0122801	0.144374
0.00232327	0.154663		0.0109525	0.146034		0.0165948	0.140392		0.0122801	0.144706
0.00232327	0.154995		0.0109525	0.146366		0.0165948	0.140724		0.0122801	0.145038
0.00232327	0.155327		0.0109525	0.146698		0.0165948	0.141055		0.0122801	0.14537
0.00232327	0.155659		0.0109525	0.14703		0.0169267	0.141055		0.0122801	0.145702
0.00232327	0.155991		0.0109525	0.147361		0.0169267	0.141387		0.0122801	0.146034
0.00232327	0.156323		0.0109525	0.147693		0.0169267	0.141719		0.0122801	0.146366
0.00232327	0.156654		0.0109525	0.148025		0.0169267	0.142051		0.0122801	0.146698
0.00232327	0.156986		0.0109525	0.148357		0.0169267	0.142383		0.0122801	0.14703
0.00232327	0.157318		0.0109525	0.148689		0.0172585	0.142383		0.0122801	0.147361
0.00232327	0.15765		0.0109525	0.149021		0.0172585	0.142715		0.0122801	0.147693
0.00232327	0.157982		0.0109525	0.149353		0.0172585	0.143047		0.0122801	0.148025
0.00232327	0.158314		0.0109525	0.149685		0.0175904	0.143047		0.0122801	0.148357
0.00232327	0.158646		0.0112844	0.149685		0.0175904	0.143379		0.0122801	0.148689
0.00232327	0.158978		0.0112844	0.150017		0.0175904	0.143711		0.0122801	0.149021
0.00232327	0.15931		0.0112844	0.150348		0.0175904	0.144042		0.0122801	0.149353
0.00232327	0.159642		0.0112844	0.15068		0.0175904	0.144374		0.0122801	0.149685
0.00232327	0.159973		0.0112844	0.151012		0.0175904	0.144706		0.0122801	0.150017
0.00232327	0.160305		0.0112844	0.151344		0.0175904	0.145038		0.0122801	0.150348
0.00232327	0.160637		0.0112844	0.151676		0.0175904	0.14537		0.0122801	0.15068
0.00232327	0.160969		0.0112844	0.152008		0.0175904	0.145702		0.0122801	0.151012
0.00265516	0.160969		0.0112844	0.15234		0.0175904	0.146034		0.0122801	0.151344
0.00265516	0.161301		0.0112844	0.152672		0.0175904	0.146366		0.0122801	0.151676
0.00265516	0.161633		0.0112844	0.153004		0.0175904	0.146698		0.0122801	0.152008
0.00265516	0.161965		0.0112844	0.153336		0.0179223	0.146698		0.0122801	0.15234
0.00265516	0.162297		0.0116163	0.153336		0.0179223	0.14703		0.0122801	0.152672
0.00265516	0.162629		0.0116163	0.153667		0.0179223	0.147361		0.0122801	0.153004
0.00265516	0.162961		0.0116163	0.153999		0.0179223	0.147693		0.0122801	0.153336
0.00265516	0.163292		0.0116163	0.154331		0.0182542	0.147693		0.0122801	0.153667
0.00265516	0.163624		0.0119482	0.154331		0.0182542	0.148025		0.0122801	0.153999
0.00265516	0.163956		0.0119482	0.154663		0.0182542	0.148357		0.0122801	0.154331
0.00265516	0.164288		0.0119482	0.154995		0.0182542	0.148689		0.0122801	0.154663
0.00265516	0.16462		0.0119482	0.155327		0.0185861	0.148689		0.0122801	0.154995
0.00265516	0.164952		0.0119482	0.155659		0.0185861	0.149021		0.0122801	0.155327
0.00265516	0.165284		0.0119482	0.155991		0.0185861	0.149353		0.0122801	0.155659
0.00265516	0.165616		0.0119482	0.156323		0.0185861	0.149685		0.0122801	0.155991
0.00298706	0.165616		0.0119482	0.156654		0.0185861	0.150017		0.0122801	0.156323
0.00298706	0.165948		0.0122801	0.156654		0.0185861	0.150348		0.0122801	0.156654
0.00298706	0.166279		0.0122801	0.156986		0.0185861	0.15068		0.0122801	0.156986
0.00298706	0.166611		0.0122801	0.157318		0.0185861	0.151012		0.0122801	0.157318
0.00298706	0.166943		0.0122801	0.15765		0.0185861	0.151344		0.0122801	0.15765
0.00298706	0.167275		0.0122801	0.157982		0.0185861	0.151676		0.0122801	0.157982
0.00298706	0.167607		0.0122801	0.158314		0.0185861	0.152008		0.0122801	0.158314
0.00298706	0.167939		0.0122801	0.158646		0.0185861	0.15234		0.0122801	0.158646
0.00298706	0.168271		0.0122801	0.158978		0.0185861	0.152672		0.012612	0.158646
0.00298706	0.168603		0.0122801	0.15931		0.0185861	0.153004		0.012612	0.158978
0.00298706	0.168935		0.0122801	0.159642		0.0185861	0.153336		0.012612	0.15931
0.00298706	0.169267		0.0122801	0.159973		0.0185861	0.153667		0.012612	0.159642
0.00298706	0.169598		0.0122801	0.160305		0.0185861	0.153999		0.0129439	0.159642
0.00298706	0.16993		0.0122801	0.160637		0.0185861	0.154331		0.0129439	0.159973
0.00331895	0.16993		0.0122801	0.160969		0.0185861	0.154663		0.0129439	0.160305
0.00331895	0.170262		0.0122801	0.161301		0.018918	0.154663		0.0132758	0.160305
0.00331895	0.170594		0.0122801	0.161633		0.018918	0.154995		0.0132758	0.160637
0.00331895	0.170926		0.0122801	0.161965		0.018918	0.155327		0.0132758	0.160969
0.00331895	0.171258		0.0122801	0.162297		0.0192499	0.155327		0.0136077	0.160969
0.00331895	0.17159		0.0122801	0.162629		0.0192499	0.155659		0.0139396	0.160969
0.00331895	0.171922		0.0122801	0.162961		0.0192499	0.155991		0.0139396	0.161301
0.00331895	0.172254		0.0122801	0.163292		0.0192499	0.156323		0.0139396	0.161633
0.00331895	0.172585		0.0122801	0.163624		0.0192499	0.156654		0.0142715	0.161633
0.00331895	0.172917		0.0122801	0.163956		0.0192499	0.156986		0.0142715	0.161965
0.00331895	0.173249		0.0122801	0.164288		0.0192499	0.157318		0.0142715	0.162297
0.00331895	0.173581		0.0122801	0.16462		0.0192499	0.15765		0.0142715	0.162629
0.00331895	0.173913		0.0122801	0.164952		0.0192499	0.157982		0.0142715	0.162961
0.00331895	0.174245		0.0122801	0.165284		0.0192499	0.158314		0.0142715	0.163292
0.00331895	0.174577		0.0122801	0.165616		0.0192499	0.158646		0.0142715	0.163624
0.00331895	0.174909		0.0122801	0.165948		0.0192499	0.158978		0.0142715	0.163956
0.00331895	0.175241		0.0122801	0.166279		0.0192499	0.15931		0.0142715	0.164288
0.00331895	0.175573		0.0122801	0.166611		0.0192499	0.159642		0.0142715	0.16462
0.00331895	0.175904		0.0122801	0.166943		0.0192499	0.159973		0.0146034	0.16462
0.00331895	0.176236		0.012612	0.166943		0.0192499	0.160305		0.0146034	0.164952
0.00331895	0.176568		0.012612	0.167275		0.0192499	0.160637		0.0146034	0.165284
0.00331895	0.1769		0.012612	0.167607		0.0192499	0.160969		0.0146034	0.165616
0.00331895	0.177232		0.012612	0.167939		0.0192499	0.161301		0.0146034	0.165948
0.00331895	0.177564		0.012612	0.168271		0.0192499	0.161633		0.0146034	0.166279
0.00331895	0.177896		0.012612	0.168603		0.0192499	0.161965		0.0146034	0.166611
0.00331895	0.178228		0.012612	0.168935		0.0192499	0.162297		0.0149353	0.166611
0.00331895	0.17856		0.012612	0.169267		0.0192499	0.162629		0.0149353	0.166943
0.00331895	0.178891		0.012612	0.169598		0.0192499	0.162961		0.0149353	0.167275
0.00331895	0.179223		0.012612	0.16993		0.0192499	0.163292		0.0149353	0.167607
0.00331895	0.179555		0.012612	0.170262		0.0192499	0.163624		0.0149353	0.167939
0.00331895	0.179887		0.0129439	0.170262		0.0192499	0.163956		0.0149353	0.168271
0.00331895	0.180219		0.0129439	0.170594		0.0192499	0.164288		0.0149353	0.168603
0.00331895	0.180551		0.0129439	0.170926		0.0192499	0.16462		0.0152672	0.168603
0.00365085	0.180551		0.0129439	0.171258		0.0192499	0.164952		0.0152672	0.168935
0.00365085	0.180883		0.0129439	0.17159		0.0195818	0.164952		0.0152672	0.169267
0.00365085	0.181215		0.0129439	0.171922		0.0195818	0.165284		0.0155991	0.169267
0.00365085	0.181547		0.0129439	0.172254		0.0195818	0.165616		0.0155991	0.169598
0.00365085	0.181879		0.0129439	0.172585		0.0195818	0.165948		0.0155991	0.16993
0.00365085	0.18221		0.0129439	0.172917		0.0195818	0.166279		0.0155991	0.170262
0.00365085	0.182542		0.0129439	0.173249		0.0195818	0.166611		0.015931	0.170262
0.00365085	0.182874		0.0129439	0.173581		0.0195818	0.166943		0.015931	0.170594
0.00365085	0.183206		0.0129439	0.173913		0.0195818	0.167275		0.015931	0.170926
0.00365085	0.183538		0.0129439	0.174245		0.0195818	0.167607		0.015931	0.171258
0.00365085	0.18387		0.0132758	0.174245		0.0195818	0.167939		0.015931	0.17159
0.00365085	0.184202		0.0132758	0.174577		0.0199137	0.167939		0.0162629	0.17159
0.00365085	0.184534		0.0132758	0.174909		0.0199137	0.168271		0.0162629	0.171922
0.00365085	0.184866		0.0132758	0.175241		0.0199137	0.168603		0.0162629	0.172254
0.00365085	0.185197		0.0132758	0.175573		0.0199137	0.168935		0.0162629	0.172585
0.00365085	0.185529		0.0132758	0.175904		0.0199137	0.169267		0.0165948	0.172585
0.00365085	0.185861		0.0132758	0.176236		0.0199137	0.169598		0.0165948	0.172917
0.00365085	0.186193		0.0136077	0.176236		0.0199137	0.16993		0.0169267	0.172917
0.00365085	0.186525		0.0136077	0.176568		0.0202456	0.16993		0.0172585	0.172917
0.00365085	0.186857		0.0136077	0.1769		0.0202456	0.170262		0.0172585	0.173249
0.00365085	0.187189		0.0136077	0.177232		0.0202456	0.170594		0.0172585	0.173581
0.00365085	0.187521		0.0136077	0.177564		0.0202456	0.170926		0.0172585	0.173913
0.00365085	0.187853		0.0136077	0.177896		0.0202456	0.171258		0.0172585	0.174245
0.00365085	0.188185		0.0136077	0.178228		0.0202456	0.17159		0.0172585	0.174577
0.00365085	0.188516		0.0136077	0.17856		0.0205775	0.17159		0.0172585	0.174909
0.00365085	0.188848		0.0136077	0.178891		0.0205775	0.171922		0.0172585	0.175241
0.00365085	0.18918		0.0136077	0.179223		0.0205775	0.172254		0.0172585	0.175573
0.00365085	0.189512		0.0136077	0.179555		0.0205775	0.172585		0.0172585	0.175904
0.00365085	0.189844		0.0136077	0.179887		0.0205775	0.172917		0.0172585	0.176236
0.00365085	0.190176		0.0139396	0.179887		0.0205775	0.173249		0.0172585	0.176568
0.00365085	0.190508		0.0139396	0.180219		0.0205775	0.173581		0.0172585	0.1769
0.00365085	0.19084		0.0139396	0.180551		0.0205775	0.173913		0.0175904	0.1769
0.00365085	0.191172		0.0139396	0.180883		0.0205775	0.174245		0.0175904	0.177232
0.00365085	0.191503		0.0139396	0.181215		0.0209094	0.174245		0.0175904	0.177564
0.00365085	0.191835		0.0139396	0.181547		0.0209094	0.174577		0.0175904	0.177896
0.00365085	0.192167		0.0139396	0.181879		0.0212413	0.174577		0.0175904	0.178228
0.00365085	0.192499		0.0139396	0.18221		0.0212413	0.174909		0.0175904	0.17856
0.00365085	0.192831		0.0139396	0.182542		0.0215732	0.174909		0.0175904	0.178891
0.00365085	0.193163		0.0139396	0.182874		0.0215732	0.175241		0.0175904	0.179223
0.00365085	0.193495		0.0139396	0.183206		0.0215732	0.175573		0.0175904	0.179555
0.00365085	0.193827		0.0139396	0.183538		0.0215732	0.175904		0.0175904	0.179887
0.00365085	0.194159		0.0139396	0.18387		0.0215732	0.176236		0.0175904	0.180219
0.00365085	0.194491		0.0139396	0.184202		0.0215732	0.176568		0.0179223	0.180219
0.00365085	0.194822		0.0139396	0.184534		0.0215732	0.1769		0.0179223	0.180551
0.00365085	0.195154		0.0139396	0.184866		0.0215732	0.177232		0.0179223	0.180883
0.00365085	0.195486		0.0139396	0.185197		0.0215732	0.177564		0.0179223	0.181215
0.00365085	0.195818		0.0139396	0.185529		0.0215732	0.177896		0.0179223	0.181547
0.00365085	0.19615		0.0139396	0.185861		0.0215732	0.178228		0.0179223	0.181879
0.00365085	0.196482		0.0139396	0.186193		0.0215732	0.17856		0.0179223	0.18221
0.00365085	0.196814		0.0139396	0.186525		0.0215732	0.178891		0.0179223	0.182542
0.00365085	0.197146		0.0139396	0.186857		0.0215732	0.179223		0.0179223	0.182874
0.00365085	0.197478		0.0139396	0.187189		0.0215732	0.179555		0.0179223	0.183206
0.00365085	0.197809		0.0142715	0.187189		0.0215732	0.179887		0.0182542	0.183206
0.00365085	0.198141		0.0142715	0.187521		0.0215732	0.180219		0.0185861	0.183206
0.00365085	0.198473		0.0142715	0.187853		0.0215732	0.180551		0.0185861	0.183538
0.00365085	0.198805		0.0142715	0.188185		0.0219051	0.180551		0.0185861	0.18387
0.00365085	0.199137		0.0142715	0.188516		0.0219051	0.180883		0.018918	0.18387
0.00365085	0.199469		0.0142715	0.188848		0.022237	0.180883		0.018918	0.184202
0.00365085	0.199801		0.0146034	0.188848		0.022237	0.181215		0.018918	0.184534
0.00365085	0.200133		0.0146034	0.18918		0.022237	0.181547		0.018918	0.184866
0.00365085	0.200465		0.0146034	0.189512		0.022237	0.181879		0.018918	0.185197
0.00365085	0.200797		0.0146034	0.189844		0.022237	0.18221		0.018918	0.185529
0.00365085	0.201128		0.0146034	0.190176		0.022237	0.182542		0.018918	0.185861
0.00365085	0.20146		0.0146034	0.190508		0.022237	0.182874		0.018918	0.186193
0.00365085	0.201792		0.0149353	0.190508		0.0225689	0.182874		0.018918	0.186525
0.00365085	0.202124		0.0149353	0.19084		0.0225689	0.183206		0.018918	0.186857
0.00365085	0.202456		0.0149353	0.191172		0.0225689	0.183538		0.018918	0.187189
0.00365085	0.202788		0.0149353	0.191503		0.0229008	0.183538		0.018918	0.187521
0.00365085	0.20312		0.0149353	0.191835		0.0229008	0.18387		0.018918	0.187853
0.00365085	0.203452		0.0149353	0.192167		0.0229008	0.184202		0.018918	0.188185
0.00365085	0.203784		0.0149353	0.192499		0.0229008	0.184534		0.018918	0.188516
0.00365085	0.204115		0.0149353	0.192831		0.0229008	0.184866		0.018918	0.188848
0.00365085	0.204447		0.0149353	0.193163		0.0229008	0.185197		0.018918	0.18918
0.00365085	0.204779		0.0149353	0.193495		0.0229008	0.185529		0.018918	0.189512
0.00365085	0.205111		0.0149353	0.193827		0.0232327	0.185529		0.018918	0.189844
0.00365085	0.205443		0.0149353	0.194159		0.0232327	0.185861		0.018918	0.190176
0.00365085	0.205775		0.0149353	0.194491		0.0232327	0.186193		0.018918	0.190508
0.00365085	0.206107		0.0149353	0.194822		0.0232327	0.186525		0.018918	0.19084
0.00365085	0.206439		0.0149353	0.195154		0.0232327	0.186857		0.018918	0.191172
0.00365085	0.206771		0.0152672	0.195154		0.0235646	0.186857		0.018918	0.191503
0.00365085	0.207103		0.0152672	0.195486		0.0235646	0.187189		0.018918	0.191835
0.00365085	0.207434		0.0152672	0.195818		0.0238964	0.187189		0.018918	0.192167
0.00365085	0.207766		0.0152672	0.19615		0.0238964	0.187521		0.018918	0.192499
0.00365085	0.208098		0.0155991	0.19615		0.0238964	0.187853		0.018918	0.192831
0.00365085	0.20843		0.0155991	0.196482		0.0238964	0.188185		0.018918	0.193163
0.00365085	0.208762		0.0155991	0.196814		0.0238964	0.188516		0.018918	0.193495
0.00365085	0.209094		0.0155991	0.197146		0.0242283	0.188516		0.018918	0.193827
0.00365085	0.209426		0.0155991	0.197478		0.0242283	0.188848		0.018918	0.194159
0.00365085	0.209758		0.015931	0.197478		0.0242283	0.18918		0.018918	0.194491
0.00365085	0.21009		0.015931	0.197809		0.0242283	0.189512		0.018918	0.194822
0.00365085	0.210422		0.015931	0.198141		0.0242283	0.189844		0.018918	0.195154
0.00365085	0.210753		0.015931	0.198473		0.0242283	0.190176		0.018918	0.195486
0.00365085	0.211085		0.015931	0.198805		0.0242283	0.190508		0.018918	0.195818
0.00365085	0.211417		0.015931	0.199137		0.0242283	0.19084		0.018918	0.19615
0.00365085	0.211749		0.015931	0.199469		0.0242283	0.191172		0.018918	0.196482
0.00365085	0.212081		0.015931	0.199801		0.0242283	0.191503		0.018918	0.196814
0.00365085	0.212413		0.015931	0.200133		0.0242283	0.191835		0.0192499	0.196814
0.00365085	0.212745		0.015931	0.200465		0.0242283	0.192167		0.0192499	0.197146
0.00398274	0.212745		0.015931	0.200797		0.0242283	0.192499		0.0192499	0.197478
0.00431464	0.212745		0.015931	0.201128		0.0245602	0.192499		0.0192499	0.197809
0.00431464	0.213077		0.015931	0.20146		0.0245602	0.192831		0.0192499	0.198141
0.00431464	0.213409		0.015931	0.201792		0.0245602	0.193163		0.0192499	0.198473
0.00431464	0.21374		0.015931	0.202124		0.0245602	0.193495		0.0192499	0.198805
0.00431464	0.214072		0.015931	0.202456		0.0248921	0.193495		0.0192499	0.199137
0.00431464	0.214404		0.0162629	0.202456		0.0248921	0.193827		0.0192499	0.199469
0.00431464	0.214736		0.0162629	0.202788		0.0248921	0.194159		0.0192499	0.199801
0.00431464	0.215068		0.0162629	0.20312		0.0248921	0.194491		0.0192499	0.200133
0.00431464	0.2154		0.0162629	0.203452		0.0248921	0.194822		0.0195818	0.200133
0.00431464	0.215732		0.0162629	0.203784		0.0248921	0.195154		0.0195818	0.200465
0.00431464	0.216064		0.0162629	0.204115		0.0248921	0.195486		0.0199137	0.200465
0.00431464	0.216396		0.0165948	0.204115		0.0248921	0.195818		0.0199137	0.200797
0.00431464	0.216728		0.0165948	0.204447		0.025224	0.195818		0.0199137	0.201128
0.00431464	0.217059		0.0165948	0.204779		0.025224	0.19615		0.0199137	0.20146
0.00431464	0.217391		0.0165948	0.205111		0.025224	0.196482		0.0199137	0.201792
0.00431464	0.217723		0.0165948	0.205443		0.025224	0.196814		0.0199137	0.202124
0.00431464	0.218055		0.0165948	0.205775		0.025224	0.197146		0.0199137	0.202456
0.00431464	0.218387		0.0165948	0.206107		0.0255559	0.197146		0.0199137	0.202788
0.00431464	0.218719		0.0165948	0.206439		0.0255559	0.197478		0.0199137	0.20312
0.00431464	0.219051		0.0165948	0.206771		0.0255559	0.197809		0.0199137	0.203452
0.00431464	0.219383		0.0165948	0.207103		0.0255559	0.198141		0.0199137	0.203784
0.00431464	0.219715		0.0165948	0.207434		0.0255559	0.198473		0.0199137	0.204115
0.00431464	0.220046		0.0165948	0.207766		0.0255559	0.198805		0.0199137	0.204447
0.00431464	0.220378		0.0165948	0.208098		0.0255559	0.199137		0.0199137	0.204779
0.00431464	0.22071		0.0165948	0.20843		0.0255559	0.199469		0.0199137	0.205111
0.00431464	0.221042		0.0165948	0.208762		0.0255559	0.199801		0.0199137	0.205443
0.00431464	0.221374		0.0165948	0.209094		0.0255559	0.200133		0.0199137	0.205775
0.00431464	0.221706		0.0165948	0.209426		0.0255559	0.200465		0.0199137	0.206107
0.00431464	0.222038		0.0165948	0.209758		0.0255559	0.200797		0.0199137	0.206439
0.00431464	0.22237		0.0165948	0.21009		0.0255559	0.201128		0.0199137	0.206771
0.00431464	0.222702		0.0165948	0.210422		0.0255559	0.20146		0.0202456	0.206771
0.00431464	0.223034		0.0165948	0.210753		0.0255559	0.201792		0.0202456	0.207103
0.00431464	0.223365		0.0165948	0.211085		0.0255559	0.202124		0.0205775	0.207103
0.00431464	0.223697		0.0165948	0.211417		0.0255559	0.202456		0.0205775	0.207434
0.00431464	0.224029		0.0165948	0.211749		0.0255559	0.202788		0.0209094	0.207434
0.00431464	0.224361		0.0165948	0.212081		0.0255559	0.20312		0.0209094	0.207766
0.00431464	0.224693		0.0165948	0.212413		0.0258878	0.20312		0.0209094	0.208098
0.00431464	0.225025		0.0165948	0.212745		0.0258878	0.203452		0.0212413	0.208098
0.00431464	0.225357		0.0165948	0.213077		0.0258878	0.203784		0.0212413	0.20843
0.00431464	0.225689		0.0165948	0.213409		0.0262197	0.203784		0.0212413	0.208762
0.00431464	0.226021		0.0165948	0.21374		0.0262197	0.204115		0.0212413	0.209094
0.00431464	0.226352		0.0165948	0.214072		0.0262197	0.204447		0.0212413	0.209426
0.00431464	0.226684		0.0165948	0.214404		0.0262197	0.204779		0.0212413	0.209758
0.00431464	0.227016		0.0165948	0.214736		0.0265516	0.204779		0.0212413	0.21009
0.00431464	0.227348		0.0165948	0.215068		0.0265516	0.205111		0.0212413	0.210422
0.00431464	0.22768		0.0165948	0.2154		0.0265516	0.205443		0.0212413	0.210753
0.00431464	0.228012		0.0169267	0.2154		0.0265516	0.205775		0.0212413	0.211085
0.00431464	0.228344		0.0169267	0.215732		0.0265516	0.206107		0.0212413	0.211417
0.00431464	0.228676		0.0169267	0.216064		0.0265516	0.206439		0.0212413	0.211749
0.00431464	0.229008		0.0169267	0.216396		0.0265516	0.206771		0.0212413	0.212081
0.00431464	0.22934		0.0169267	0.216728		0.0265516	0.207103		0.0212413	0.212413
0.00431464	0.229671		0.0169267	0.217059		0.0265516	0.207434		0.0212413	0.212745
0.00431464	0.230003		0.0169267	0.217391		0.0265516	0.207766		0.0212413	0.213077
0.00431464	0.230335		0.0169267	0.217723		0.0265516	0.208098		0.0212413	0.213409
0.00431464	0.230667		0.0169267	0.218055		0.0265516	0.20843		0.0212413	0.21374
0.00431464	0.230999		0.0169267	0.218387		0.0265516	0.208762		0.0212413	0.214072
0.00431464	0.231331		0.0169267	0.218719		0.0265516	0.209094		0.0215732	0.214072
0.00431464	0.231663		0.0169267	0.219051		0.0268835	0.209094		0.0215732	0.214404
0.00431464	0.231995		0.0172585	0.219051		0.0272154	0.209094		0.0215732	0.214736
0.00431464	0.232327		0.0172585	0.219383		0.0275473	0.209094		0.0215732	0.215068
0.00431464	0.232658		0.0172585	0.219715		0.0275473	0.209426		0.0215732	0.2154
0.00431464	0.23299		0.0172585	0.220046		0.0275473	0.209758		0.0215732	0.215732
0.00431464	0.233322		0.0172585	0.220378		0.0275473	0.21009		0.0215732	0.216064
0.00431464	0.233654		0.0172585	0.22071		0.0275473	0.210422		0.0215732	0.216396
0.00431464	0.233986		0.0172585	0.221042		0.0275473	0.210753		0.0219051	0.216396
0.00431464	0.234318		0.0172585	0.221374		0.0275473	0.211085		0.0219051	0.216728
0.00464653	0.234318		0.0172585	0.221706		0.0275473	0.211417		0.0219051	0.217059
0.00464653	0.23465		0.0172585	0.222038		0.0275473	0.211749		0.022237	0.217059
0.00464653	0.234982		0.0172585	0.22237		0.0275473	0.212081		0.022237	0.217391
0.00464653	0.235314		0.0172585	0.222702		0.0275473	0.212413		0.022237	0.217723
0.00464653	0.235646		0.0172585	0.223034		0.0275473	0.212745		0.022237	0.218055
0.00464653	0.235977		0.0172585	0.223365		0.0275473	0.213077		0.022237	0.218387
0.00464653	0.236309		0.0175904	0.223365		0.0278792	0.213077		0.0225689	0.218387
0.00497843	0.236309		0.0175904	0.223697		0.0278792	0.213409		0.0225689	0.218719
0.00497843	0.236641		0.0179223	0.223697		0.0278792	0.21374		0.0225689	0.219051
0.00497843	0.236973		0.0179223	0.224029		0.0278792	0.214072		0.0225689	0.219383
0.00497843	0.237305		0.0179223	0.224361		0.0278792	0.214404		0.0225689	0.219715
0.00497843	0.237637		0.0182542	0.224361		0.0278792	0.214736		0.0225689	0.220046
0.00497843	0.237969		0.0182542	0.224693		0.0278792	0.215068		0.0225689	0.220378
0.00497843	0.238301		0.0182542	0.225025		0.0278792	0.2154		0.0225689	0.22071
0.00497843	0.238633		0.0182542	0.225357		0.0278792	0.215732		0.0225689	0.221042
0.00497843	0.238964		0.0182542	0.225689		0.0278792	0.216064		0.0225689	0.221374
0.00497843	0.239296		0.0182542	0.226021		0.0278792	0.216396		0.0225689	0.221706
0.00497843	0.239628		0.0182542	0.226352		0.0278792	0.216728		0.0225689	0.222038
0.00497843	0.23996		0.0182542	0.226684		0.0278792	0.217059		0.0225689	0.22237
0.00497843	0.240292		0.0182542	0.227016		0.0278792	0.217391		0.0229008	0.22237
0.00497843	0.240624		0.0185861	0.227016		0.0282111	0.217391		0.0229008	0.222702
0.00497843	0.240956		0.0185861	0.227348		0.0282111	0.217723		0.0232327	0.222702
0.00497843	0.241288		0.0185861	0.22768		0.0282111	0.218055		0.0232327	0.223034
0.00497843	0.24162		0.018918	0.22768		0.0282111	0.218387		0.0232327	0.223365
0.00497843	0.241952		0.018918	0.228012		0.0282111	0.218719		0.0232327	0.223697
0.00497843	0.242283		0.018918	0.228344		0.0282111	0.219051		0.0232327	0.224029
0.00497843	0.242615		0.0192499	0.228344		0.0282111	0.219383		0.0232327	0.224361
0.00497843	0.242947		0.0192499	0.228676		0.028543	0.219383		0.0232327	0.224693
0.00531032	0.242947		0.0192499	0.229008		0.028543	0.219715		0.0232327	0.225025
0.00531032	0.243279		0.0192499	0.22934		0.0288749	0.219715		0.0235646	0.225025
0.00531032	0.243611		0.0192499	0.229671		0.0288749	0.220046		0.0238964	0.225025
0.00531032	0.243943		0.0192499	0.230003		0.0288749	0.220378		0.0242283	0.225025
0.00531032	0.244275		0.0195818	0.230003		0.0288749	0.22071		0.0242283	0.225357
0.00531032	0.244607		0.0195818	0.230335		0.0288749	0.221042		0.0242283	0.225689
0.00531032	0.244939		0.0195818	0.230667		0.0292068	0.221042		0.0245602	0.225689
0.00531032	0.24527		0.0195818	0.230999		0.0292068	0.221374		0.0245602	0.226021
0.00531032	0.245602		0.0195818	0.231331		0.0295387	0.221374		0.0245602	0.226352
0.00531032	0.245934		0.0195818	0.231663		0.0295387	0.221706		0.0245602	0.226684
0.00531032	0.246266		0.0195818	0.231995		0.0295387	0.222038		0.0245602	0.227016
0.00531032	0.246598		0.0195818	0.232327		0.0295387	0.22237		0.0245602	0.227348
0.00531032	0.24693		0.0195818	0.232658		0.0295387	0.222702		0.0245602	0.22768
0.00531032	0.247262		0.0195818	0.23299		0.0298706	0.222702		0.0245602	0.228012
0.00531032	0.247594		0.0195818	0.233322		0.0298706	0.223034		0.0245602	0.228344
0.00531032	0.247926		0.0195818	0.233654		0.0298706	0.223365		0.0245602	0.228676
0.00531032	0.248258		0.0195818	0.233986		0.0298706	0.223697		0.0245602	0.229008
0.00531032	0.248589		0.0195818	0.234318		0.0298706	0.224029		0.0245602	0.22934
0.00531032	0.248921		0.0195818	0.23465		0.0298706	0.224361		0.0245602	0.229671
0.00531032	0.249253		0.0195818	0.234982		0.0298706	0.224693		0.0245602	0.230003
0.00531032	0.249585		0.0195818	0.235314		0.0298706	0.225025		0.0245602	0.230335
0.00531032	0.249917		0.0195818	0.235646		0.0298706	0.225357		0.0245602	0.230667
0.00531032	0.250249		0.0195818	0.235977		0.0298706	0.225689		0.0245602	0.230999
0.00531032	0.250581		0.0195818	0.236309		0.0298706	0.226021		0.0248921	0.230999
0.00531032	0.250913		0.0195818	0.236641		0.0302025	0.226021		0.0248921	0.231331
0.00531032	0.251245		0.0195818	0.236973		0.0302025	0.226352		0.0248921	0.231663
0.00531032	0.251577		0.0195818	0.237305		0.0302025	0.226684		0.0248921	0.231995
0.00531032	0.251908		0.0195818	0.237637		0.0305344	0.226684		0.025224	0.231995
0.00531032	0.25224		0.0195818	0.237969		0.0305344	0.227016		0.025224	0.232327
0.00531032	0.252572		0.0195818	0.238301		0.0308662	0.227016		0.025224	0.232658
0.00531032	0.252904		0.0195818	0.238633		0.0308662	0.227348		0.025224	0.23299
0.00531032	0.253236		0.0195818	0.238964		0.0308662	0.22768		0.025224	0.233322
0.00531032	0.253568		0.0195818	0.239296		0.0308662	0.228012		0.025224	0.233654
0.00531032	0.2539		0.0195818	0.239628		0.0308662	0.228344		0.025224	0.233986
0.00531032	0.254232		0.0195818	0.23996		0.0308662	0.228676		0.025224	0.234318
0.00531032	0.254564		0.0195818	0.240292		0.0308662	0.229008		0.025224	0.23465
0.00531032	0.254895		0.0195818	0.240624		0.0308662	0.22934		0.025224	0.234982
0.00531032	0.255227		0.0195818	0.240956		0.0308662	0.229671		0.025224	0.235314
0.00531032	0.255559		0.0199137	0.240956		0.0308662	0.230003		0.025224	0.235646
0.00531032	0.255891		0.0199137	0.241288		0.0308662	0.230335		0.025224	0.235977
0.00531032	0.256223		0.0199137	0.24162		0.0308662	0.230667		0.025224	0.236309
0.00564222	0.256223		0.0199137	0.241952		0.0308662	0.230999		0.025224	0.236641
0.00564222	0.256555		0.0199137	0.242283		0.0311981	0.230999		0.025224	0.236973
0.00564222	0.256887		0.0199137	0.242615		0.0311981	0.231331		0.025224	0.237305
0.00564222	0.257219		0.0199137	0.242947		0.03153	0.231331		0.025224	0.237637
0.00564222	0.257551		0.0199137	0.243279		0.03153	0.231663		0.025224	0.237969
0.00564222	0.257883		0.0199137	0.243611		0.03153	0.231995		0.025224	0.238301
0.00564222	0.258214		0.0199137	0.243943		0.03153	0.232327		0.025224	0.238633
0.00564222	0.258546		0.0199137	0.244275		0.0318619	0.232327		0.025224	0.238964
0.00564222	0.258878		0.0199137	0.244607		0.0318619	0.232658		0.025224	0.239296
0.00564222	0.25921		0.0199137	0.244939		0.0318619	0.23299		0.025224	0.239628
0.00564222	0.259542		0.0199137	0.24527		0.0318619	0.233322		0.025224	0.23996
0.00564222	0.259874		0.0202456	0.24527		0.0318619	0.233654		0.025224	0.240292
0.00564222	0.260206		0.0202456	0.245602		0.0318619	0.233986		0.025224	0.240624
0.00564222	0.260538		0.0202456	0.245934		0.0318619	0.234318		0.025224	0.240956
0.00564222	0.26087		0.0202456	0.246266		0.0318619	0.23465		0.025224	0.241288
0.00564222	0.261201		0.0202456	0.246598		0.0321938	0.23465		0.025224	0.24162
0.00564222	0.261533		0.0205775	0.246598		0.0321938	0.234982		0.025224	0.241952
0.00564222	0.261865		0.0205775	0.24693		0.0321938	0.235314		0.025224	0.242283
0.00564222	0.262197		0.0205775	0.247262		0.0321938	0.235646		0.0255559	0.242283
0.00564222	0.262529		0.0205775	0.247594		0.0321938	0.235977		0.0255559	0.242615
0.00564222	0.262861		0.0205775	0.247926		0.0321938	0.236309		0.0255559	0.242947
0.00564222	0.263193		0.0205775	0.248258		0.0321938	0.236641		0.0255559	0.243279
0.00564222	0.263525		0.0205775	0.248589		0.0325257	0.236641		0.0255559	0.243611
0.00564222	0.263857		0.0205775	0.248921		0.0325257	0.236973		0.0255559	0.243943
0.00564222	0.264189		0.0205775	0.249253		0.0325257	0.237305		0.0255559	0.244275
0.00564222	0.26452		0.0205775	0.249585		0.0325257	0.237637		0.0255559	0.244607
0.00564222	0.264852		0.0205775	0.249917		0.0325257	0.237969		0.0255559	0.244939
0.00564222	0.265184		0.0205775	0.250249		0.0325257	0.238301		0.0255559	0.24527
0.00597411	0.265184		0.0205775	0.250581		0.0325257	0.238633		0.0255559	0.245602
0.00597411	0.265516		0.0205775	0.250913		0.0325257	0.238964		0.0255559	0.245934
0.00597411	0.265848		0.0205775	0.251245		0.0325257	0.239296		0.0255559	0.246266
0.00597411	0.26618		0.0205775	0.251577		0.0325257	0.239628		0.0255559	0.246598
0.00597411	0.266512		0.0205775	0.251908		0.0328576	0.239628		0.0258878	0.246598
0.00597411	0.266844		0.0205775	0.25224		0.0328576	0.23996		0.0258878	0.24693
0.00597411	0.267176		0.0205775	0.252572		0.0328576	0.240292		0.0258878	0.247262
0.00597411	0.267507		0.0205775	0.252904		0.0328576	0.240624		0.0258878	0.247594
0.00597411	0.267839		0.0205775	0.253236		0.0328576	0.240956		0.0258878	0.247926
0.00597411	0.268171		0.0209094	0.253236		0.0328576	0.241288		0.0258878	0.248258
0.00597411	0.268503		0.0209094	0.253568		0.0328576	0.24162		0.0258878	0.248589
0.00597411	0.268835		0.0209094	0.2539		0.0331895	0.24162		0.0258878	0.248921
0.00597411	0.269167		0.0209094	0.254232		0.0331895	0.241952		0.0258878	0.249253
0.00597411	0.269499		0.0209094	0.254564		0.0331895	0.242283		0.0258878	0.249585
0.00597411	0.269831		0.0209094	0.254895		0.0331895	0.242615		0.0258878	0.249917
0.00597411	0.270163		0.0212413	0.254895		0.0335214	0.242615		0.0258878	0.250249
0.00597411	0.270495		0.0212413	0.255227		0.0335214	0.242947		0.0258878	0.250581
0.00597411	0.270826		0.0212413	0.255559		0.0335214	0.243279		0.0258878	0.250913
0.00597411	0.271158		0.0212413	0.255891		0.0338533	0.243279		0.0258878	0.251245
0.00597411	0.27149		0.0212413	0.256223		0.0338533	0.243611		0.0258878	0.251577
0.00597411	0.271822		0.0215732	0.256223		0.0341852	0.243611		0.0258878	0.251908
0.00597411	0.272154		0.0215732	0.256555		0.0341852	0.243943		0.0258878	0.25224
0.00597411	0.272486		0.0219051	0.256555		0.0341852	0.244275		0.0258878	0.252572
0.00597411	0.272818		0.022237	0.256555		0.0341852	0.244607		0.0262197	0.252572
0.00597411	0.27315		0.022237	0.256887		0.0341852	0.244939		0.0262197	0.252904
0.00597411	0.273482		0.022237	0.257219		0.0341852	0.24527		0.0262197	0.253236
0.00597411	0.273813		0.022237	0.257551		0.0345171	0.24527		0.0262197	0.253568
0.00597411	0.274145		0.022237	0.257883		0.0345171	0.245602		0.0265516	0.253568
0.00597411	0.274477		0.022237	0.258214		0.0345171	0.245934		0.0265516	0.2539
0.00597411	0.274809		0.022237	0.258546		0.0345171	0.246266		0.0265516	0.254232
0.00597411	0.275141		0.022237	0.258878		0.034849	0.246266		0.0265516	0.254564
0.00597411	0.275473		0.022237	0.25921		0.034849	0.246598		0.0265516	0.254895
0.00597411	0.275805		0.022237	0.259542		0.034849	0.24693		0.0265516	0.255227
0.00597411	0.276137		0.022237	0.259874		0.034849	0.247262		0.0265516	0.255559
0.00597411	0.276469		0.022237	0.260206		0.034849	0.247594		0.0265516	0.255891
0.00597411	0.276801		0.022237	0.260538		0.0351809	0.247594		0.0265516	0.256223
0.00597411	0.277132		0.022237	0.26087		0.0351809	0.247926		0.0265516	0.256555
0.00597411	0.277464		0.0225689	0.26087		0.0351809	0.248258		0.0265516	0.256887
0.00597411	0.277796		0.0225689	0.261201		0.0351809	0.248589		0.0265516	0.257219
0.00597411	0.278128		0.0225689	0.261533		0.0351809	0.248921		0.0265516	0.257551
0.00597411	0.27846		0.0225689	0.261865		0.0351809	0.249253		0.0268835	0.257551
0.00597411	0.278792		0.0225689	0.262197		0.0351809	0.249585		0.0272154	0.257551
0.00597411	0.279124		0.0225689	0.262529		0.0351809	0.249917		0.0272154	0.257883
0.00597411	0.279456		0.0225689	0.262861		0.0355128	0.249917		0.0272154	0.258214
0.00597411	0.279788		0.0225689	0.263193		0.0355128	0.250249		0.0272154	0.258546
0.00630601	0.279788		0.0225689	0.263525		0.0355128	0.250581		0.0272154	0.258878
0.00630601	0.280119		0.0225689	0.263857		0.0358447	0.250581		0.0275473	0.258878
0.00630601	0.280451		0.0229008	0.263857		0.0358447	0.250913		0.0275473	0.25921
0.00630601	0.280783		0.0229008	0.264189		0.0358447	0.251245		0.0275473	0.259542
0.00630601	0.281115		0.0229008	0.26452		0.0358447	0.251577		0.0275473	0.259874
0.00630601	0.281447		0.0229008	0.264852		0.0358447	0.251908		0.0275473	0.260206
0.00630601	0.281779		0.0229008	0.265184		0.0358447	0.25224		0.0275473	0.260538
0.00630601	0.282111		0.0229008	0.265516		0.0358447	0.252572		0.0275473	0.26087
0.00630601	0.282443		0.0229008	0.265848		0.0358447	0.252904		0.0278792	0.26087
0.00630601	0.282775		0.0232327	0.265848		0.0358447	0.253236		0.0278792	0.261201
0.00630601	0.283107		0.0232327	0.26618		0.0358447	0.253568		0.0278792	0.261533
0.00630601	0.283438		0.0232327	0.266512		0.0358447	0.2539		0.0278792	0.261865
0.00630601	0.28377		0.0232327	0.266844		0.0358447	0.254232		0.0278792	0.262197
0.00630601	0.284102		0.0232327	0.267176		0.0361766	0.254232		0.0282111	0.262197
0.00630601	0.284434		0.0232327	0.267507		0.0361766	0.254564		0.0282111	0.262529
0.00630601	0.284766		0.0232327	0.267839		0.0361766	0.254895		0.0282111	0.262861
0.00630601	0.285098		0.0232327	0.268171		0.0361766	0.255227		0.0282111	0.263193
0.00630601	0.28543		0.0232327	0.268503		0.0361766	0.255559		0.028543	0.263193
0.00630601	0.285762		0.0232327	0.268835		0.0365085	0.255559		0.028543	0.263525
0.00630601	0.286094		0.0232327	0.269167		0.0368404	0.255559		0.028543	0.263857
0.00630601	0.286425		0.0232327	0.269499		0.0368404	0.255891		0.028543	0.264189
0.00630601	0.286757		0.0232327	0.269831		0.0368404	0.256223		0.028543	0.26452
0.00630601	0.287089		0.0232327	0.270163		0.0368404	0.256555		0.028543	0.264852
0.00630601	0.287421		0.0232327	0.270495		0.0368404	0.256887		0.0288749	0.264852
0.0066379	0.287421		0.0232327	0.270826		0.0371723	0.256887		0.0288749	0.265184
0.0066379	0.287753		0.0232327	0.271158		0.0371723	0.257219		0.0288749	0.265516
0.0066379	0.288085		0.0232327	0.27149		0.0371723	0.257551		0.0288749	0.265848
0.0066379	0.288417		0.0232327	0.271822		0.0371723	0.257883		0.0288749	0.26618
0.0066379	0.288749		0.0232327	0.272154		0.0371723	0.258214		0.0288749	0.266512
0.0066379	0.289081		0.0232327	0.272486		0.0371723	0.258546		0.0288749	0.266844
0.0066379	0.289413		0.0232327	0.272818		0.0371723	0.258878		0.0288749	0.267176
0.0066379	0.289744		0.0232327	0.27315		0.0371723	0.25921		0.0288749	0.267507
0.0066379	0.290076		0.0235646	0.27315		0.0371723	0.259542		0.0288749	0.267839
0.0066379	0.290408		0.0235646	0.273482		0.0371723	0.259874		0.0288749	0.268171
0.0066379	0.29074		0.0235646	0.273813		0.0375041	0.259874		0.0292068	0.268171
0.0066379	0.291072		0.0235646	0.274145		0.0375041	0.260206		0.0292068	0.268503
0.0066379	0.291404		0.0235646	0.274477		0.0375041	0.260538		0.0295387	0.268503
0.0066379	0.291736		0.0235646	0.274809		0.0375041	0.26087		0.0295387	0.268835
0.0066379	0.292068		0.0235646	0.275141		0.037836	0.26087		0.0295387	0.269167
0.0069698	0.292068		0.0235646	0.275473		0.037836	0.261201		0.0295387	0.269499
0.0069698	0.2924		0.0235646	0.275805		0.037836	0.261533		0.0295387	0.269831
0.0069698	0.292731		0.0235646	0.276137		0.037836	0.261865		0.0295387	0.270163
0.0069698	0.293063		0.0235646	0.276469		0.037836	0.262197		0.0295387	0.270495
0.0069698	0.293395		0.0235646	0.276801		0.037836	0.262529		0.0295387	0.270826
0.0069698	0.293727		0.0235646	0.277132		0.037836	0.262861		0.0295387	0.271158
0.00730169	0.293727		0.0235646	0.277464		0.037836	0.263193		0.0295387	0.27149
0.00730169	0.294059		0.0235646	0.277796		0.037836	0.263525		0.0295387	0.271822
0.00730169	0.294391		0.0235646	0.278128		0.037836	0.263857		0.0295387	0.272154
0.00730169	0.294723		0.0235646	0.27846		0.037836	0.264189		0.0295387	0.272486
0.00730169	0.295055		0.0238964	0.27846		0.037836	0.26452		0.0298706	0.272486
0.00730169	0.295387		0.0238964	0.278792		0.0381679	0.26452		0.0298706	0.272818
0.00730169	0.295719		0.0238964	0.279124		0.0381679	0.264852		0.0298706	0.27315
0.00730169	0.29605		0.0238964	0.279456		0.0381679	0.265184		0.0298706	0.273482
0.00730169	0.296382		0.0238964	0.279788		0.0381679	0.265516		0.0298706	0.273813
0.00730169	0.296714		0.0238964	0.280119		0.0381679	0.265848		0.0298706	0.274145
0.00730169	0.297046		0.0238964	0.280451		0.0381679	0.26618		0.0298706	0.274477
0.00730169	0.297378		0.0238964	0.280783		0.0381679	0.266512		0.0298706	0.274809
0.00730169	0.29771		0.0238964	0.281115		0.0381679	0.266844		0.0298706	0.275141
0.00730169	0.298042		0.0238964	0.281447		0.0381679	0.267176		0.0298706	0.275473
0.00730169	0.298374		0.0238964	0.281779		0.0381679	0.267507		0.0298706	0.275805
0.00730169	0.298706		0.0238964	0.282111		0.0381679	0.267839		0.0298706	0.276137
0.00730169	0.299038		0.0238964	0.282443		0.0381679	0.268171		0.0298706	0.276469
0.00730169	0.299369		0.0238964	0.282775		0.0384998	0.268171		0.0298706	0.276801
0.00730169	0.299701		0.0238964	0.283107		0.0388317	0.268171		0.0298706	0.277132
0.00730169	0.300033		0.0238964	0.283438		0.0388317	0.268503		0.0298706	0.277464
0.00730169	0.300365		0.0238964	0.28377		0.0388317	0.268835		0.0302025	0.277464
0.00763359	0.300365		0.0238964	0.284102		0.0388317	0.269167		0.0305344	0.277464
0.00763359	0.300697		0.0238964	0.284434		0.0388317	0.269499		0.0305344	0.277796
0.00763359	0.301029		0.0242283	0.284434		0.0388317	0.269831		0.0308662	0.277796
0.00763359	0.301361		0.0242283	0.284766		0.0388317	0.270163		0.0308662	0.278128
0.00763359	0.301693		0.0242283	0.285098		0.0388317	0.270495		0.0308662	0.27846
0.00763359	0.302025		0.0242283	0.28543		0.0388317	0.270826		0.0308662	0.278792
0.00763359	0.302356		0.0242283	0.285762		0.0388317	0.271158		0.0308662	0.279124
0.00763359	0.302688		0.0242283	0.286094		0.0388317	0.27149		0.0308662	0.279456
0.00763359	0.30302		0.0242283	0.286425		0.0388317	0.271822		0.0308662	0.279788
0.00763359	0.303352		0.0242283	0.286757		0.0388317	0.272154		0.0308662	0.280119
0.00763359	0.303684		0.0242283	0.287089		0.0391636	0.272154		0.0308662	0.280451
0.00763359	0.304016		0.0242283	0.287421		0.0391636	0.272486		0.0308662	0.280783
0.00763359	0.304348		0.0242283	0.287753		0.0391636	0.272818		0.0308662	0.281115
0.00763359	0.30468		0.0242283	0.288085		0.0391636	0.27315		0.0311981	0.281115
0.00763359	0.305012		0.0242283	0.288417		0.0394955	0.27315		0.0311981	0.281447
0.00763359	0.305344		0.0242283	0.288749		0.0394955	0.273482		0.0311981	0.281779
0.00763359	0.305675		0.0242283	0.289081		0.0394955	0.273813		0.0311981	0.282111
0.00796548	0.305675		0.0242283	0.289413		0.0394955	0.274145		0.0311981	0.282443
0.00796548	0.306007		0.0242283	0.289744		0.0394955	0.274477		0.0311981	0.282775
0.00796548	0.306339		0.0242283	0.290076		0.0394955	0.274809		0.0311981	0.283107
0.00796548	0.306671		0.0242283	0.290408		0.0394955	0.275141		0.0311981	0.283438
0.00796548	0.307003		0.0242283	0.29074		0.0394955	0.275473		0.0311981	0.28377
0.00796548	0.307335		0.0242283	0.291072		0.0394955	0.275805		0.0311981	0.284102
0.00796548	0.307667		0.0245602	0.291072		0.0394955	0.276137		0.03153	0.284102
0.00796548	0.307999		0.0245602	0.291404		0.0394955	0.276469		0.03153	0.284434
0.00796548	0.308331		0.0245602	0.291736		0.0398274	0.276469		0.03153	0.284766
0.00796548	0.308662		0.0245602	0.292068		0.0401593	0.276469		0.03153	0.285098
0.00796548	0.308994		0.0245602	0.2924		0.0404912	0.276469		0.03153	0.28543
0.00796548	0.309326		0.0245602	0.292731		0.0404912	0.276801		0.0318619	0.28543
0.00796548	0.309658		0.0248921	0.292731		0.0404912	0.277132		0.0321938	0.28543
0.00796548	0.30999		0.0248921	0.293063		0.0404912	0.277464		0.0321938	0.285762
0.00829738	0.30999		0.0248921	0.293395		0.0404912	0.277796		0.0321938	0.286094
0.00829738	0.310322		0.0248921	0.293727		0.0404912	0.278128		0.0321938	0.286425
0.00829738	0.310654		0.0248921	0.294059		0.0404912	0.27846		0.0321938	0.286757
0.00829738	0.310986		0.0248921	0.294391		0.0404912	0.278792		0.0325257	0.286757
0.00829738	0.311318		0.0248921	0.294723		0.0404912	0.279124		0.0325257	0.287089
0.00829738	0.31165		0.0248921	0.295055		0.0404912	0.279456		0.0325257	0.287421
0.00829738	0.311981		0.0248921	0.295387		0.0408231	0.279456		0.0325257	0.287753
0.00829738	0.312313		0.0248921	0.295719		0.0408231	0.279788		0.0325257	0.288085
0.00829738	0.312645		0.025224	0.295719		0.0408231	0.280119		0.0325257	0.288417
0.00829738	0.312977		0.025224	0.29605		0.0408231	0.280451		0.0325257	0.288749
0.00829738	0.313309		0.025224	0.296382		0.0408231	0.280783		0.0325257	0.289081
0.00829738	0.313641		0.025224	0.296714		0.0408231	0.281115		0.0325257	0.289413
0.00829738	0.313973		0.025224	0.297046		0.0408231	0.281447		0.0325257	0.289744
0.00829738	0.314305		0.025224	0.297378		0.0408231	0.281779		0.0325257	0.290076
0.00829738	0.314637		0.025224	0.29771		0.0408231	0.282111		0.0325257	0.290408
0.00829738	0.314968		0.025224	0.298042		0.0408231	0.282443		0.0325257	0.29074
0.00829738	0.3153		0.025224	0.298374		0.0408231	0.282775		0.0325257	0.291072
0.00862927	0.3153		0.025224	0.298706		0.0408231	0.283107		0.0325257	0.291404
0.00862927	0.315632		0.0255559	0.298706		0.0408231	0.283438		0.0325257	0.291736
0.00862927	0.315964		0.0255559	0.299038		0.0408231	0.28377		0.0325257	0.292068
0.00862927	0.316296		0.0255559	0.299369		0.0408231	0.284102		0.0328576	0.292068
0.00862927	0.316628		0.0255559	0.299701		0.0408231	0.284434		0.0328576	0.2924
0.00862927	0.31696		0.0255559	0.300033		0.0408231	0.284766		0.0328576	0.292731
0.00862927	0.317292		0.0255559	0.300365		0.0408231	0.285098		0.0328576	0.293063
0.00862927	0.317624		0.0255559	0.300697		0.0408231	0.28543		0.0328576	0.293395
0.00862927	0.317956		0.0255559	0.301029		0.0408231	0.285762		0.0328576	0.293727
0.00862927	0.318287		0.0255559	0.301361		0.0408231	0.286094		0.0328576	0.294059
0.00862927	0.318619		0.0255559	0.301693		0.0408231	0.286425		0.0328576	0.294391
0.00862927	0.318951		0.0255559	0.302025		0.041155	0.286425		0.0328576	0.294723
0.00862927	0.319283		0.0255559	0.302356		0.041155	0.286757		0.0328576	0.295055
0.00862927	0.319615		0.0255559	0.302688		0.041155	0.287089		0.0328576	0.295387
0.00862927	0.319947		0.0255559	0.30302		0.041155	0.287421		0.0331895	0.295387
0.00896117	0.319947		0.0255559	0.303352		0.041155	0.287753		0.0335214	0.295387
0.00896117	0.320279		0.0255559	0.303684		0.041155	0.288085		0.0338533	0.295387
0.00896117	0.320611		0.0255559	0.304016		0.0414869	0.288085		0.0338533	0.295719
0.00896117	0.320943		0.0255559	0.304348		0.0414869	0.288417		0.0338533	0.29605
0.00896117	0.321274		0.0255559	0.30468		0.0414869	0.288749		0.0338533	0.296382
0.00896117	0.321606		0.0255559	0.305012		0.0414869	0.289081		0.0341852	0.296382
0.00896117	0.321938		0.0255559	0.305344		0.0414869	0.289413		0.0341852	0.296714
0.00896117	0.32227		0.0255559	0.305675		0.0414869	0.289744		0.0345171	0.296714
0.00896117	0.322602		0.0255559	0.306007		0.0414869	0.290076		0.0345171	0.297046
0.00896117	0.322934		0.0258878	0.306007		0.0414869	0.290408		0.0345171	0.297378
0.00929306	0.322934		0.0258878	0.306339		0.0414869	0.29074		0.0345171	0.29771
0.00929306	0.323266		0.0258878	0.306671		0.0414869	0.291072		0.0345171	0.298042
0.00929306	0.323598		0.0258878	0.307003		0.0414869	0.291404		0.034849	0.298042
0.00929306	0.32393		0.0258878	0.307335		0.0414869	0.291736		0.034849	0.298374
0.00929306	0.324262		0.0258878	0.307667		0.0414869	0.292068		0.034849	0.298706
0.00929306	0.324593		0.0258878	0.307999		0.0414869	0.2924		0.0351809	0.298706
0.00929306	0.324925		0.0258878	0.308331		0.0414869	0.292731		0.0351809	0.299038
0.00929306	0.325257		0.0258878	0.308662		0.0414869	0.293063		0.0351809	0.299369
0.00929306	0.325589		0.0258878	0.308994		0.0414869	0.293395		0.0351809	0.299701
0.00929306	0.325921		0.0258878	0.309326		0.0414869	0.293727		0.0351809	0.300033
0.00929306	0.326253		0.0258878	0.309658		0.0414869	0.294059		0.0351809	0.300365
0.00929306	0.326585		0.0262197	0.309658		0.0414869	0.294391		0.0351809	0.300697
0.00929306	0.326917		0.0262197	0.30999		0.0414869	0.294723		0.0351809	0.301029
0.00929306	0.327249		0.0262197	0.310322		0.0414869	0.295055		0.0351809	0.301361
0.00929306	0.32758		0.0265516	0.310322		0.0414869	0.295387		0.0351809	0.301693
0.00929306	0.327912		0.0265516	0.310654		0.0414869	0.295719		0.0351809	0.302025
0.00962496	0.327912		0.0265516	0.310986		0.0414869	0.29605		0.0355128	0.302025
0.00962496	0.328244		0.0265516	0.311318		0.0418188	0.29605		0.0355128	0.302356
0.00962496	0.328576		0.0265516	0.31165		0.0418188	0.296382		0.0355128	0.302688
0.00962496	0.328908		0.0265516	0.311981		0.0418188	0.296714		0.0355128	0.30302
0.00962496	0.32924		0.0268835	0.311981		0.0418188	0.297046		0.0358447	0.30302
0.00962496	0.329572		0.0268835	0.312313		0.0418188	0.297378		0.0361766	0.30302
0.00962496	0.329904		0.0268835	0.312645		0.0418188	0.29771		0.0365085	0.30302
0.00962496	0.330236		0.0268835	0.312977		0.0418188	0.298042		0.0365085	0.303352
0.00962496	0.330568		0.0268835	0.313309		0.0418188	0.298374		0.0368404	0.303352
0.00962496	0.330899		0.0268835	0.313641		0.0421507	0.298374		0.0368404	0.303684
0.00962496	0.331231		0.0268835	0.313973		0.0421507	0.298706		0.0368404	0.304016
0.00962496	0.331563		0.0272154	0.313973		0.0421507	0.299038		0.0371723	0.304016
0.00962496	0.331895		0.0275473	0.313973		0.0421507	0.299369		0.0375041	0.304016
0.00962496	0.332227		0.0275473	0.314305		0.0421507	0.299701		0.0375041	0.304348
0.00962496	0.332559		0.0275473	0.314637		0.0421507	0.300033		0.0375041	0.30468
0.00962496	0.332891		0.0275473	0.314968		0.0421507	0.300365		0.037836	0.30468
0.00962496	0.333223		0.0275473	0.3153		0.0421507	0.300697		0.037836	0.305012
0.00962496	0.333555		0.0275473	0.315632		0.0421507	0.301029		0.037836	0.305344
0.00962496	0.333886		0.0275473	0.315964		0.0421507	0.301361		0.037836	0.305675
0.00962496	0.334218		0.0275473	0.316296		0.0421507	0.301693		0.037836	0.306007
0.00962496	0.33455		0.0275473	0.316628		0.0421507	0.302025		0.037836	0.306339
0.00962496	0.334882		0.0275473	0.31696		0.0421507	0.302356		0.037836	0.306671
0.00962496	0.335214		0.0275473	0.317292		0.0421507	0.302688		0.037836	0.307003
0.00995685	0.335214		0.0275473	0.317624		0.0421507	0.30302		0.037836	0.307335
0.00995685	0.335546		0.0275473	0.317956		0.0421507	0.303352		0.037836	0.307667
0.00995685	0.335878		0.0275473	0.318287		0.0421507	0.303684		0.037836	0.307999
0.00995685	0.33621		0.0275473	0.318619		0.0421507	0.304016		0.037836	0.308331
0.00995685	0.336542		0.0275473	0.318951		0.0424826	0.304016		0.037836	0.308662
0.00995685	0.336874		0.0275473	0.319283		0.0424826	0.304348		0.0381679	0.308662
0.0102887	0.336874		0.0275473	0.319615		0.0428145	0.304348		0.0381679	0.308994
0.0102887	0.337205		0.0275473	0.319947		0.0428145	0.30468		0.0381679	0.309326
0.0102887	0.337537		0.0275473	0.320279		0.0428145	0.305012		0.0381679	0.309658
0.0102887	0.337869		0.0275473	0.320611		0.0431464	0.305012		0.0381679	0.30999
0.0102887	0.338201		0.0275473	0.320943		0.0431464	0.305344		0.0381679	0.310322
0.0102887	0.338533		0.0275473	0.321274		0.0431464	0.305675		0.0381679	0.310654
0.0102887	0.338865		0.0275473	0.321606		0.0431464	0.306007		0.0381679	0.310986
0.0102887	0.339197		0.0275473	0.321938		0.0431464	0.306339		0.0381679	0.311318
0.0102887	0.339529		0.0275473	0.32227		0.0431464	0.306671		0.0381679	0.31165
0.0102887	0.339861		0.0275473	0.322602		0.0431464	0.307003		0.0384998	0.31165
0.0102887	0.340192		0.0275473	0.322934		0.0431464	0.307335		0.0384998	0.311981
0.0102887	0.340524		0.0275473	0.323266		0.0434783	0.307335		0.0384998	0.312313
0.0102887	0.340856		0.0275473	0.323598		0.0434783	0.307667		0.0388317	0.312313
0.0102887	0.341188		0.0275473	0.32393		0.0434783	0.307999		0.0388317	0.312645
0.0102887	0.34152		0.0275473	0.324262		0.0434783	0.308331		0.0388317	0.312977
0.0102887	0.341852		0.0275473	0.324593		0.0434783	0.308662		0.0388317	0.313309
0.0102887	0.342184		0.0275473	0.324925		0.0438102	0.308662		0.0388317	0.313641
0.0102887	0.342516		0.0275473	0.325257		0.0438102	0.308994		0.0388317	0.313973
0.0102887	0.342848		0.0275473	0.325589		0.0438102	0.309326		0.0388317	0.314305
0.0102887	0.34318		0.0275473	0.325921		0.0441421	0.309326		0.0388317	0.314637
0.0102887	0.343511		0.0275473	0.326253		0.0441421	0.309658		0.0388317	0.314968
0.0102887	0.343843		0.0275473	0.326585		0.0441421	0.30999		0.0388317	0.3153
0.0102887	0.344175		0.0275473	0.326917		0.0441421	0.310322		0.0388317	0.315632
0.0106206	0.344175		0.0275473	0.327249		0.0441421	0.310654		0.0388317	0.315964
0.0106206	0.344507		0.0275473	0.32758		0.0441421	0.310986		0.0388317	0.316296
0.0106206	0.344839		0.0275473	0.327912		0.0441421	0.311318		0.0388317	0.316628
0.0106206	0.345171		0.0275473	0.328244		0.0441421	0.31165		0.0388317	0.31696
0.0106206	0.345503		0.0275473	0.328576		0.0444739	0.31165		0.0388317	0.317292
0.0106206	0.345835		0.0275473	0.328908		0.0444739	0.311981		0.0388317	0.317624
0.0106206	0.346167		0.0275473	0.32924		0.0444739	0.312313		0.0388317	0.317956
0.0109525	0.346167		0.0275473	0.329572		0.0444739	0.312645		0.0388317	0.318287
0.0109525	0.346499		0.0275473	0.329904		0.0448058	0.312645		0.0388317	0.318619
0.0109525	0.34683		0.0278792	0.329904		0.0448058	0.312977		0.0388317	0.318951
0.0109525	0.347162		0.0278792	0.330236		0.0448058	0.313309		0.0388317	0.319283
0.0109525	0.347494		0.0278792	0.330568		0.0448058	0.313641		0.0391636	0.319283
0.0109525	0.347826		0.0278792	0.330899		0.0451377	0.313641		0.0391636	0.319615
0.0109525	0.348158		0.0278792	0.331231		0.0451377	0.313973		0.0391636	0.319947
0.0109525	0.34849		0.0278792	0.331563		0.0451377	0.314305		0.0391636	0.320279
0.0109525	0.348822		0.0278792	0.331895		0.0451377	0.314637		0.0391636	0.320611
0.0109525	0.349154		0.0278792	0.332227		0.0451377	0.314968		0.0394955	0.320611
0.0109525	0.349486		0.0278792	0.332559		0.0451377	0.3153		0.0394955	0.320943
0.0109525	0.349817		0.0278792	0.332891		0.0451377	0.315632		0.0394955	0.321274
0.0109525	0.350149		0.0278792	0.333223		0.0451377	0.315964		0.0394955	0.321606
0.0109525	0.350481		0.0282111	0.333223		0.0451377	0.316296		0.0394955	0.321938
0.0109525	0.350813		0.0282111	0.333555		0.0451377	0.316628		0.0394955	0.32227
0.0109525	0.351145		0.0282111	0.333886		0.0451377	0.31696		0.0394955	0.322602
0.0109525	0.351477		0.0282111	0.334218		0.0451377	0.317292		0.0394955	0.322934
0.0109525	0.351809		0.0282111	0.33455		0.0451377	0.317624		0.0394955	0.323266
0.0109525	0.352141		0.0282111	0.334882		0.0451377	0.317956		0.0394955	0.323598
0.0109525	0.352473		0.0282111	0.335214		0.0454696	0.317956		0.0394955	0.32393
0.0109525	0.352805		0.0282111	0.335546		0.0454696	0.318287		0.0394955	0.324262
0.0109525	0.353136		0.0282111	0.335878		0.0454696	0.318619		0.0394955	0.324593
0.0109525	0.353468		0.0282111	0.33621		0.0454696	0.318951		0.0394955	0.324925
0.0109525	0.3538		0.0282111	0.336542		0.0454696	0.319283		0.0394955	0.325257
0.0109525	0.354132		0.0282111	0.336874		0.0458015	0.319283		0.0394955	0.325589
0.0109525	0.354464		0.0282111	0.337205		0.0458015	0.319615		0.0394955	0.325921
0.0109525	0.354796		0.0282111	0.337537		0.0458015	0.319947		0.0394955	0.326253
0.0109525	0.355128		0.0282111	0.337869		0.0458015	0.320279		0.0394955	0.326585
0.0109525	0.35546		0.0282111	0.338201		0.0461334	0.320279		0.0394955	0.326917
0.0109525	0.355792		0.0282111	0.338533		0.0461334	0.320611		0.0394955	0.327249
0.0109525	0.356123		0.0282111	0.338865		0.0461334	0.320943		0.0394955	0.32758
0.0109525	0.356455		0.0282111	0.339197		0.0461334	0.321274		0.0394955	0.327912
0.0109525	0.356787		0.0282111	0.339529		0.0461334	0.321606		0.0394955	0.328244
0.0109525	0.357119		0.0282111	0.339861		0.0464653	0.321606		0.0394955	0.328576
0.0109525	0.357451		0.0282111	0.340192		0.0464653	0.321938		0.0394955	0.328908
0.0109525	0.357783		0.0282111	0.340524		0.0464653	0.32227		0.0394955	0.32924
0.0109525	0.358115		0.0282111	0.340856		0.0464653	0.322602		0.0394955	0.329572
0.0109525	0.358447		0.0282111	0.341188		0.0467972	0.322602		0.0394955	0.329904
0.0109525	0.358779		0.0282111	0.34152		0.0467972	0.322934		0.0394955	0.330236
0.0109525	0.359111		0.028543	0.34152		0.0467972	0.323266		0.0398274	0.330236
0.0109525	0.359442		0.028543	0.341852		0.0467972	0.323598		0.0398274	0.330568
0.0109525	0.359774		0.028543	0.342184		0.0467972	0.32393		0.0398274	0.330899
0.0109525	0.360106		0.028543	0.342516		0.0467972	0.324262		0.0401593	0.330899
0.0109525	0.360438		0.028543	0.342848		0.0467972	0.324593		0.0401593	0.331231
0.0109525	0.36077		0.028543	0.34318		0.0467972	0.324925		0.0401593	0.331563
0.0109525	0.361102		0.028543	0.343511		0.0471291	0.324925		0.0401593	0.331895
0.0109525	0.361434		0.028543	0.343843		0.0471291	0.325257		0.0401593	0.332227
0.0109525	0.361766		0.028543	0.344175		0.0471291	0.325589		0.0401593	0.332559
0.0109525	0.362098		0.028543	0.344507		0.0471291	0.325921		0.0401593	0.332891
0.0109525	0.362429		0.028543	0.344839		0.0471291	0.326253		0.0401593	0.333223
0.0109525	0.362761		0.028543	0.345171		0.0471291	0.326585		0.0404912	0.333223
0.0109525	0.363093		0.028543	0.345503		0.0471291	0.326917		0.0404912	0.333555
0.0109525	0.363425		0.028543	0.345835		0.0471291	0.327249		0.0404912	0.333886
0.0109525	0.363757		0.0288749	0.345835		0.0471291	0.32758		0.0408231	0.333886
0.0109525	0.364089		0.0288749	0.346167		0.0471291	0.327912		0.0408231	0.334218
0.0109525	0.364421		0.0292068	0.346167		0.0471291	0.328244		0.0408231	0.33455
0.0109525	0.364753		0.0292068	0.346499		0.0471291	0.328576		0.041155	0.33455
0.0109525	0.365085		0.0292068	0.34683		0.0471291	0.328908		0.041155	0.334882
0.0109525	0.365417		0.0292068	0.347162		0.0471291	0.32924		0.041155	0.335214
0.0109525	0.365748		0.0292068	0.347494		0.0471291	0.329572		0.041155	0.335546
0.0109525	0.36608		0.0292068	0.347826		0.047461	0.329572		0.041155	0.335878
0.0112844	0.36608		0.0292068	0.348158		0.047461	0.329904		0.041155	0.33621
0.0112844	0.366412		0.0292068	0.34849		0.047461	0.330236		0.041155	0.336542
0.0112844	0.366744		0.0292068	0.348822		0.047461	0.330568		0.041155	0.336874
0.0116163	0.366744		0.0292068	0.349154		0.0477929	0.330568		0.041155	0.337205
0.0119482	0.366744		0.0295387	0.349154		0.0477929	0.330899		0.041155	0.337537
0.0119482	0.367076		0.0295387	0.349486		0.0477929	0.331231		0.041155	0.337869
0.0119482	0.367408		0.0295387	0.349817		0.0477929	0.331563		0.0414869	0.337869
0.0119482	0.36774		0.0295387	0.350149		0.0477929	0.331895		0.0414869	0.338201
0.0119482	0.368072		0.0295387	0.350481		0.0477929	0.332227		0.0418188	0.338201
0.0119482	0.368404		0.0295387	0.350813		0.0477929	0.332559		0.0418188	0.338533
0.0119482	0.368735		0.0295387	0.351145		0.0477929	0.332891		0.0421507	0.338533
0.0119482	0.369067		0.0295387	0.351477		0.0477929	0.333223		0.0421507	0.338865
0.0119482	0.369399		0.0295387	0.351809		0.0477929	0.333555		0.0421507	0.339197
0.0119482	0.369731		0.0295387	0.352141		0.0477929	0.333886		0.0421507	0.339529
0.0119482	0.370063		0.0295387	0.352473		0.0477929	0.334218		0.0421507	0.339861
0.0119482	0.370395		0.0298706	0.352473		0.0477929	0.33455		0.0421507	0.340192
0.0119482	0.370727		0.0298706	0.352805		0.0477929	0.334882		0.0421507	0.340524
0.0119482	0.371059		0.0298706	0.353136		0.0477929	0.335214		0.0421507	0.340856
0.0119482	0.371391		0.0298706	0.353468		0.0477929	0.335546		0.0421507	0.341188
0.0119482	0.371723		0.0298706	0.3538		0.0477929	0.335878		0.0421507	0.34152
0.0119482	0.372054		0.0298706	0.354132		0.0477929	0.33621		0.0421507	0.341852
0.0119482	0.372386		0.0298706	0.354464		0.0477929	0.336542		0.0421507	0.342184
0.0119482	0.372718		0.0298706	0.354796		0.0477929	0.336874		0.0424826	0.342184
0.0119482	0.37305		0.0298706	0.355128		0.0477929	0.337205		0.0428145	0.342184
0.0119482	0.373382		0.0298706	0.35546		0.0477929	0.337537		0.0428145	0.342516
0.0119482	0.373714		0.0302025	0.35546		0.0477929	0.337869		0.0431464	0.342516
0.0119482	0.374046		0.0302025	0.355792		0.0481248	0.337869		0.0431464	0.342848
0.0119482	0.374378		0.0302025	0.356123		0.0481248	0.338201		0.0431464	0.34318
0.0119482	0.37471		0.0302025	0.356455		0.0481248	0.338533		0.0431464	0.343511
0.0119482	0.375041		0.0302025	0.356787		0.0481248	0.338865		0.0434783	0.343511
0.0119482	0.375373		0.0302025	0.357119		0.0481248	0.339197		0.0434783	0.343843
0.0119482	0.375705		0.0302025	0.357451		0.0481248	0.339529		0.0434783	0.344175
0.0119482	0.376037		0.0302025	0.357783		0.0481248	0.339861		0.0434783	0.344507
0.0119482	0.376369		0.0305344	0.357783		0.0481248	0.340192		0.0434783	0.344839
0.0119482	0.376701		0.0305344	0.358115		0.0484567	0.340192		0.0434783	0.345171
0.0119482	0.377033		0.0308662	0.358115		0.0484567	0.340524		0.0438102	0.345171
0.0119482	0.377365		0.0311981	0.358115		0.0484567	0.340856		0.0438102	0.345503
0.0119482	0.377697		0.0311981	0.358447		0.0484567	0.341188		0.0438102	0.345835
0.0119482	0.378029		0.0311981	0.358779		0.0484567	0.34152		0.0438102	0.346167
0.0119482	0.37836		0.0311981	0.359111		0.0484567	0.341852		0.0441421	0.346167
0.0119482	0.378692		0.0311981	0.359442		0.0484567	0.342184		0.0441421	0.346499
0.0119482	0.379024		0.0311981	0.359774		0.0484567	0.342516		0.0441421	0.34683
0.0122801	0.379024		0.0311981	0.360106		0.0484567	0.342848		0.0441421	0.347162
0.0122801	0.379356		0.0311981	0.360438		0.0484567	0.34318		0.0441421	0.347494
0.0122801	0.379688		0.03153	0.360438		0.0484567	0.343511		0.0444739	0.347494
0.0122801	0.38002		0.03153	0.36077		0.0484567	0.343843		0.0444739	0.347826
0.0122801	0.380352		0.03153	0.361102		0.0484567	0.344175		0.0444739	0.348158
0.0122801	0.380684		0.03153	0.361434		0.0484567	0.344507		0.0444739	0.34849
0.0122801	0.381016		0.03153	0.361766		0.0484567	0.344839		0.0444739	0.348822
0.0122801	0.381347		0.03153	0.362098		0.0484567	0.345171		0.0444739	0.349154
0.0122801	0.381679		0.03153	0.362429		0.0484567	0.345503		0.0444739	0.349486
0.0122801	0.382011		0.03153	0.362761		0.0484567	0.345835		0.0444739	0.349817
0.0122801	0.382343		0.03153	0.363093		0.0484567	0.346167		0.0444739	0.350149
0.0122801	0.382675		0.03153	0.363425		0.0484567	0.346499		0.0444739	0.350481
0.0122801	0.383007		0.03153	0.363757		0.0487886	0.346499		0.0444739	0.350813
0.0122801	0.383339		0.03153	0.364089		0.0491205	0.346499		0.0448058	0.350813
0.0122801	0.383671		0.03153	0.364421		0.0494524	0.346499		0.0448058	0.351145
0.0122801	0.384003		0.03153	0.364753		0.0494524	0.34683		0.0448058	0.351477
0.0122801	0.384335		0.03153	0.365085		0.0494524	0.347162		0.0448058	0.351809
0.0122801	0.384666		0.03153	0.365417		0.0494524	0.347494		0.0448058	0.352141
0.0122801	0.384998		0.03153	0.365748		0.0494524	0.347826		0.0448058	0.352473
0.0122801	0.38533		0.03153	0.36608		0.0494524	0.348158		0.0448058	0.352805
0.0122801	0.385662		0.03153	0.366412		0.0494524	0.34849		0.0448058	0.353136
0.012612	0.385662		0.03153	0.366744		0.0494524	0.348822		0.0448058	0.353468
0.012612	0.385994		0.03153	0.367076		0.0494524	0.349154		0.0451377	0.353468
0.012612	0.386326		0.03153	0.367408		0.0494524	0.349486		0.0454696	0.353468
0.012612	0.386658		0.03153	0.36774		0.0494524	0.349817		0.0454696	0.3538
0.012612	0.38699		0.03153	0.368072		0.0494524	0.350149		0.0454696	0.354132
0.0129439	0.38699		0.03153	0.368404		0.0494524	0.350481		0.0454696	0.354464
0.0132758	0.38699		0.03153	0.368735		0.0497843	0.350481		0.0454696	0.354796
0.0132758	0.387322		0.03153	0.369067		0.0497843	0.350813		0.0454696	0.355128
0.0132758	0.387654		0.03153	0.369399		0.0497843	0.351145		0.0454696	0.35546
0.0132758	0.387985		0.03153	0.369731		0.0497843	0.351477		0.0454696	0.355792
0.0132758	0.388317		0.03153	0.370063		0.0497843	0.351809		0.0454696	0.356123
0.0132758	0.388649		0.03153	0.370395		0.0497843	0.352141		0.0454696	0.356455
0.0132758	0.388981		0.03153	0.370727		0.0497843	0.352473		0.0458015	0.356455
0.0132758	0.389313		0.03153	0.371059		0.0497843	0.352805		0.0458015	0.356787
0.0132758	0.389645		0.03153	0.371391		0.0497843	0.353136		0.0458015	0.357119
0.0132758	0.389977		0.03153	0.371723		0.0497843	0.353468		0.0458015	0.357451
0.0132758	0.390309		0.03153	0.372054		0.0501162	0.353468		0.0458015	0.357783
0.0132758	0.390641		0.03153	0.372386		0.0501162	0.3538		0.0458015	0.358115
0.0132758	0.390972		0.03153	0.372718		0.0501162	0.354132		0.0458015	0.358447
0.0132758	0.391304		0.03153	0.37305		0.0501162	0.354464		0.0458015	0.358779
0.0132758	0.391636		0.03153	0.373382		0.0501162	0.354796		0.0458015	0.359111
0.0132758	0.391968		0.03153	0.373714		0.0501162	0.355128		0.0461334	0.359111
0.0132758	0.3923		0.03153	0.374046		0.0501162	0.35546		0.0461334	0.359442
0.0132758	0.392632		0.03153	0.374378		0.0501162	0.355792		0.0461334	0.359774
0.0132758	0.392964		0.03153	0.37471		0.0501162	0.356123		0.0461334	0.360106
0.0132758	0.393296		0.03153	0.375041		0.0501162	0.356455		0.0464653	0.360106
0.0132758	0.393628		0.03153	0.375373		0.0504481	0.356455		0.0464653	0.360438
0.0132758	0.39396		0.03153	0.375705		0.0504481	0.356787		0.0464653	0.36077
0.0132758	0.394291		0.03153	0.376037		0.0504481	0.357119		0.0464653	0.361102
0.0132758	0.394623		0.03153	0.376369		0.05078	0.357119		0.0464653	0.361434
0.0132758	0.394955		0.03153	0.376701		0.05078	0.357451		0.0464653	0.361766
0.0132758	0.395287		0.03153	0.377033		0.05078	0.357783		0.0464653	0.362098
0.0132758	0.395619		0.03153	0.377365		0.05078	0.358115		0.0464653	0.362429
0.0136077	0.395619		0.03153	0.377697		0.05078	0.358447		0.0464653	0.362761
0.0136077	0.395951		0.03153	0.378029		0.0511118	0.358447		0.0464653	0.363093
0.0136077	0.396283		0.03153	0.37836		0.0514437	0.358447		0.0464653	0.363425
0.0136077	0.396615		0.03153	0.378692		0.0517756	0.358447		0.0464653	0.363757
0.0136077	0.396947		0.03153	0.379024		0.0517756	0.358779		0.0464653	0.364089
0.0136077	0.397278		0.03153	0.379356		0.0521075	0.358779		0.0464653	0.364421
0.0136077	0.39761		0.03153	0.379688		0.0521075	0.359111		0.0464653	0.364753
0.0136077	0.397942		0.03153	0.38002		0.0521075	0.359442		0.0467972	0.364753
0.0139396	0.397942		0.03153	0.380352		0.0521075	0.359774		0.0471291	0.364753
0.0139396	0.398274		0.03153	0.380684		0.0521075	0.360106		0.047461	0.364753
0.0139396	0.398606		0.03153	0.381016		0.0521075	0.360438		0.047461	0.365085
0.0139396	0.398938		0.03153	0.381347		0.0521075	0.36077		0.047461	0.365417
0.0139396	0.39927		0.03153	0.381679		0.0521075	0.361102		0.047461	0.365748
0.0139396	0.399602		0.03153	0.382011		0.0521075	0.361434		0.047461	0.36608
0.0139396	0.399934		0.03153	0.382343		0.0521075	0.361766		0.047461	0.366412
0.0139396	0.400266		0.03153	0.382675		0.0521075	0.362098		0.047461	0.366744
0.0139396	0.400597		0.03153	0.383007		0.0524394	0.362098		0.047461	0.367076
0.0139396	0.400929		0.03153	0.383339		0.0524394	0.362429		0.047461	0.367408
0.0139396	0.401261		0.03153	0.383671		0.0524394	0.362761		0.047461	0.36774
0.0139396	0.401593		0.03153	0.384003		0.0524394	0.363093		0.0477929	0.36774
0.0142715	0.401593		0.03153	0.384335		0.0527713	0.363093		0.0477929	0.368072
0.0142715	0.401925		0.03153	0.384666		0.0531032	0.363093		0.0477929	0.368404
0.0142715	0.402257		0.03153	0.384998		0.0531032	0.363425		0.0477929	0.368735
0.0142715	0.402589		0.03153	0.38533		0.0531032	0.363757		0.0477929	0.369067
0.0142715	0.402921		0.03153	0.385662		0.0531032	0.364089		0.0481248	0.369067
0.0142715	0.403253		0.03153	0.385994		0.0531032	0.364421		0.0481248	0.369399
0.0142715	0.403584		0.03153	0.386326		0.0531032	0.364753		0.0481248	0.369731
0.0142715	0.403916		0.03153	0.386658		0.0531032	0.365085		0.0481248	0.370063
0.0142715	0.404248		0.03153	0.38699		0.0531032	0.365417		0.0484567	0.370063
0.0142715	0.40458		0.03153	0.387322		0.0531032	0.365748		0.0484567	0.370395
0.0142715	0.404912		0.03153	0.387654		0.0531032	0.36608		0.0484567	0.370727
0.0142715	0.405244		0.03153	0.387985		0.0531032	0.366412		0.0484567	0.371059
0.0142715	0.405576		0.03153	0.388317		0.0531032	0.366744		0.0484567	0.371391
0.0142715	0.405908		0.03153	0.388649		0.0531032	0.367076		0.0484567	0.371723
0.0142715	0.40624		0.03153	0.388981		0.0534351	0.367076		0.0484567	0.372054
0.0142715	0.406572		0.03153	0.389313		0.053767	0.367076		0.0484567	0.372386
0.0142715	0.406903		0.0318619	0.389313		0.053767	0.367408		0.0484567	0.372718
0.0146034	0.406903		0.0318619	0.389645		0.053767	0.36774		0.0487886	0.372718
0.0146034	0.407235		0.0318619	0.389977		0.053767	0.368072		0.0487886	0.37305
0.0146034	0.407567		0.0318619	0.390309		0.053767	0.368404		0.0487886	0.373382
0.0146034	0.407899		0.0318619	0.390641		0.053767	0.368735		0.0487886	0.373714
0.0146034	0.408231		0.0318619	0.390972		0.053767	0.369067		0.0487886	0.374046
0.0146034	0.408563		0.0318619	0.391304		0.053767	0.369399		0.0487886	0.374378
0.0146034	0.408895		0.0318619	0.391636		0.053767	0.369731		0.0487886	0.37471
0.0146034	0.409227		0.0318619	0.391968		0.053767	0.370063		0.0487886	0.375041
0.0146034	0.409559		0.0318619	0.3923		0.053767	0.370395		0.0487886	0.375373
0.0146034	0.40989		0.0318619	0.392632		0.053767	0.370727		0.0487886	0.375705
0.0149353	0.40989		0.0318619	0.392964		0.053767	0.371059		0.0487886	0.376037
0.0149353	0.410222		0.0318619	0.393296		0.053767	0.371391		0.0487886	0.376369
0.0149353	0.410554		0.0318619	0.393628		0.053767	0.371723		0.0487886	0.376701
0.0149353	0.410886		0.0318619	0.39396		0.053767	0.372054		0.0487886	0.377033
0.0149353	0.411218		0.0318619	0.394291		0.053767	0.372386		0.0487886	0.377365
0.0149353	0.41155		0.0318619	0.394623		0.053767	0.372718		0.0491205	0.377365
0.0149353	0.411882		0.0318619	0.394955		0.053767	0.37305		0.0491205	0.377697
0.0149353	0.412214		0.0318619	0.395287		0.053767	0.373382		0.0491205	0.378029
0.0149353	0.412546		0.0318619	0.395619		0.053767	0.373714		0.0491205	0.37836
0.0149353	0.412878		0.0318619	0.395951		0.053767	0.374046		0.0491205	0.378692
0.0149353	0.413209		0.0318619	0.396283		0.0540989	0.374046		0.0491205	0.379024
0.0149353	0.413541		0.0321938	0.396283		0.0540989	0.374378		0.0491205	0.379356
0.0149353	0.413873		0.0321938	0.396615		0.0540989	0.37471		0.0491205	0.379688
0.0149353	0.414205		0.0321938	0.396947		0.0540989	0.375041		0.0491205	0.38002
0.0149353	0.414537		0.0321938	0.397278		0.0540989	0.375373		0.0491205	0.380352
0.0149353	0.414869		0.0321938	0.39761		0.0540989	0.375705		0.0491205	0.380684
0.0149353	0.415201		0.0321938	0.397942		0.0540989	0.376037		0.0491205	0.381016
0.0149353	0.415533		0.0321938	0.398274		0.0540989	0.376369		0.0491205	0.381347
0.0149353	0.415865		0.0321938	0.398606		0.0540989	0.376701		0.0491205	0.381679
0.0149353	0.416196		0.0321938	0.398938		0.0540989	0.377033		0.0491205	0.382011
0.0149353	0.416528		0.0321938	0.39927		0.0544308	0.377033		0.0491205	0.382343
0.0149353	0.41686		0.0321938	0.399602		0.0544308	0.377365		0.0494524	0.382343
0.0149353	0.417192		0.0321938	0.399934		0.0547627	0.377365		0.0494524	0.382675
0.0149353	0.417524		0.0325257	0.399934		0.0550946	0.377365		0.0494524	0.383007
0.0149353	0.417856		0.0325257	0.400266		0.0550946	0.377697		0.0494524	0.383339
0.0149353	0.418188		0.0325257	0.400597		0.0550946	0.378029		0.0494524	0.383671
0.0149353	0.41852		0.0325257	0.400929		0.0550946	0.37836		0.0494524	0.384003
0.0149353	0.418852		0.0325257	0.401261		0.0550946	0.378692		0.0494524	0.384335
0.0149353	0.419184		0.0325257	0.401593		0.0550946	0.379024		0.0494524	0.384666
0.0149353	0.419515		0.0325257	0.401925		0.0550946	0.379356		0.0497843	0.384666
0.0149353	0.419847		0.0325257	0.402257		0.0550946	0.379688		0.0501162	0.384666
0.0149353	0.420179		0.0325257	0.402589		0.0550946	0.38002		0.0501162	0.384998
0.0149353	0.420511		0.0325257	0.402921		0.0554265	0.38002		0.0501162	0.38533
0.0152672	0.420511		0.0325257	0.403253		0.0554265	0.380352		0.0501162	0.385662
0.0155991	0.420511		0.0325257	0.403584		0.0554265	0.380684		0.0501162	0.385994
0.015931	0.420511		0.0325257	0.403916		0.0554265	0.381016		0.0501162	0.386326
0.015931	0.420843		0.0325257	0.404248		0.0554265	0.381347		0.0501162	0.386658
0.015931	0.421175		0.0325257	0.40458		0.0554265	0.381679		0.0501162	0.38699
0.015931	0.421507		0.0328576	0.40458		0.0554265	0.382011		0.0504481	0.38699
0.015931	0.421839		0.0328576	0.404912		0.0554265	0.382343		0.0504481	0.387322
0.015931	0.422171		0.0328576	0.405244		0.0554265	0.382675		0.0504481	0.387654
0.015931	0.422502		0.0328576	0.405576		0.0557584	0.382675		0.0504481	0.387985
0.015931	0.422834		0.0328576	0.405908		0.0557584	0.383007		0.0504481	0.388317
0.015931	0.423166		0.0328576	0.40624		0.0557584	0.383339		0.0504481	0.388649
0.015931	0.423498		0.0328576	0.406572		0.0557584	0.383671		0.0504481	0.388981
0.015931	0.42383		0.0328576	0.406903		0.0557584	0.384003		0.0504481	0.389313
0.015931	0.424162		0.0328576	0.407235		0.0557584	0.384335		0.0504481	0.389645
0.015931	0.424494		0.0328576	0.407567		0.0557584	0.384666		0.0504481	0.389977
0.015931	0.424826		0.0328576	0.407899		0.0557584	0.384998		0.0504481	0.390309
0.0162629	0.424826		0.0331895	0.407899		0.0557584	0.38533		0.05078	0.390309
0.0162629	0.425158		0.0331895	0.408231		0.0557584	0.385662		0.05078	0.390641
0.0162629	0.42549		0.0335214	0.408231		0.0557584	0.385994		0.05078	0.390972
0.0162629	0.425821		0.0335214	0.408563		0.0557584	0.386326		0.05078	0.391304
0.0165948	0.425821		0.0335214	0.408895		0.0560903	0.386326		0.0511118	0.391304
0.0165948	0.426153		0.0335214	0.409227		0.0560903	0.386658		0.0511118	0.391636
0.0165948	0.426485		0.0338533	0.409227		0.0560903	0.38699		0.0511118	0.391968
0.0165948	0.426817		0.0338533	0.409559		0.0564222	0.38699		0.0511118	0.3923
0.0165948	0.427149		0.0338533	0.40989		0.0564222	0.387322		0.0511118	0.392632
0.0165948	0.427481		0.0338533	0.410222		0.0567541	0.387322		0.0511118	0.392964
0.0165948	0.427813		0.0338533	0.410554		0.0567541	0.387654		0.0514437	0.392964
0.0165948	0.428145		0.0338533	0.410886		0.0567541	0.387985		0.0514437	0.393296
0.0165948	0.428477		0.0341852	0.410886		0.0567541	0.388317		0.0514437	0.393628
0.0165948	0.428808		0.0341852	0.411218		0.0567541	0.388649		0.0514437	0.39396
0.0165948	0.42914		0.0341852	0.41155		0.0567541	0.388981		0.0514437	0.394291
0.0165948	0.429472		0.0341852	0.411882		0.057086	0.388981		0.0514437	0.394623
[truncated: 1,669 more rows]

## Sheet: f
	5% FDR	10% FDR	20% FDR	30% FDR
COSMIC	0.5364	0.6418	0.7046	0.7185
[truncated: 3 more rows]
