# Supplementary material for: High-confidence structural annotation of metabolites absent from spectral libraries
Source: Nat Biotechnol. 2021 Oct 14;40(3):411–21. doi: 10.1038/s41587-021-01045-9 (PMC8926923; doi:10.1038/s41587-021-01045-9)
Supplement: Source Data Fig. 6 — Statistical Source Data [file 41587_2021_1045_MOESM9_ESM.xlsx]

## Sheet: c
	A44_175_6.mzXML	A44_176_6.mzXML	A44_177_6.mzXML	A44_178_6.mzXML	A45_179_6.mzXML	A45_180_6.mzXML	A45_181_6.mzXML	A45_182_6.mzXML	A44_175_11.mzXML	A44_176_11.mzXML	A44_177_11.mzXML	A44_178_11.mzXML	A45_179_11.mzXML	A45_180_11.mzXML	A45_181_11.mzXML	A45_182_11.mzXML	A44_177_16.mzXML	A44_178_16.mzXML	A45_179_16.mzXML	A45_180_16.mzXML	A45_181_16.mzXML	A45_182_16.mzXML	A44_177_21.mzXML	A44_178_21.mzXML	A45_179_21.mzXML	A45_180_21.mzXML	A45_181_21.mzXML	A45_182_21.mzXML	A34_135_6.mzXML	A34_136_6.mzXML	A34_137_6.mzXML	A34_138_6.mzXML	A35_139_6.mzXML	A35_140_6.mzXML	A35_142_6.mzXML	A34_135_11.mzXML	A34_136_11.mzXML	A34_137_11.mzXML	A34_138_11.mzXML	A35_139_11.mzXML	A35_140_11.mzXML	A35_142_11.mzXML	A34_135_16.mzXML	A34_136_16.mzXML	A34_137_16.mzXML	A34_138_16.mzXML	A35_139_16.mzXML	A35_140_16.mzXML	A35_142_16.mzXML
Label	HFD	HFD	HFD	HFD	HFD	HFD	HFD	HFD	HFD	HFD	HFD	HFD	HFD	HFD	HFD	HFD	HFD	HFD	HFD	HFD	HFD	HFD	HFD	HFD	HFD	HFD	HFD	HFD	Regular chow	Regular chow	Regular chow	Regular chow	Regular chow	Regular chow	Regular chow	Regular chow	Regular chow	Regular chow	Regular chow	Regular chow	Regular chow	Regular chow	Regular chow	Regular chow	Regular chow	Regular chow	Regular chow	Regular chow	Regular chow
putative tryptophane conjugated chenodeoxycho_7512_579.3788_299.01	0.28241805	0.46059527	0.76137121	1.24992219	-0.27989995	-0.69665965	0.12394645	2.45093971	-0.69575972	-0.39423338	0.71451528	0.04099640	1.61605863	-0.69418049	2.10331333	1.41332784	0.04045035	0.43533266	0.45165374	-0.53921409	1.92497036	2.40889770	0.77462260	0.66773100	0.37094300	-0.28101660	2.56564051	2.00054273	-0.68781900	-0.68606832	-0.69117249	-0.68931459	-0.68874221	-0.68597189	-0.68995717	-0.68454303	-0.68841794	-0.68753435	-0.69169567	-0.68877551	-0.68931459	-0.68796155	-0.68777885	-0.68677913	-0.68861794	-0.69070956	-0.68949194	-0.68998861	-0.68867962
Phenylalanine conjugated chenodeoxycholic aci_7624_540.3689_303.03	0.39526269	0.43005346	0.45427645	1.24376315	1.27385760	-0.76053324	2.40014200	2.33772026	0.08740332	0.13784240	0.41912162	0.97161234	1.51496374	-0.75473184	2.93616486	1.92901215	0.17396971	0.62275743	0.32341679	-0.75975747	0.59879599	1.04524103	0.46427691	0.10269422	0.15447314	-0.28903933	1.37754710	1.76792316	-0.74570205	-0.74093005	-0.75551699	-0.75004628	-0.74997710	-0.74025927	-0.75312062	-0.73541657	-0.74850602	-0.74689689	-0.75672790	-0.51375790	-0.75008605	-0.74720228	-0.74662854	-0.74516400	-0.74887257	-0.75454775	-0.75229500	-0.75273657	-0.74997710
[truncated: 7 more columns]
