# Supplementary material for: High-confidence structural annotation of metabolites absent from spectral libraries
Source: Nat Biotechnol. 2021 Oct 14;40(3):411–21. doi: 10.1038/s41587-021-01045-9 (PMC8926923; doi:10.1038/s41587-021-01045-9)
Supplement: Source Data Extended Data Fig. 1 — Statistical Source Data [file 41587_2021_1045_MOESM10_ESM.xlsx]

## Sheet: a
method I			method II			method III			method IV
Ratio of incorrect hits (all queries)	Ratio of correct hits (all queries)		Ratio of incorrect hits (all queries)	Ratio of correct hits (all queries)		Ratio of incorrect hits (all queries)	Ratio of correct hits (all queries)		Ratio of incorrect hits (all queries)	Ratio of correct hits (all queries)
0	0.01		0	0.01		0	0.01		0	0.01
0	0.02		0	0.02		0	0.02		0	0.02
0.01	0.02		0	0.03		0	0.03		0	0.03
0.02	0.02		0	0.04		0	0.04		0	0.04
0.02	0.03		0	0.05		0	0.05		0	0.05
0.03	0.03		0.01	0.05		0	0.06		0	0.06
0.05	0.03		0.01	0.07		0	0.08		0	0.08
0.05	0.03		0.01	0.07		0	0.08		0	0.08
0.06	0.03		0.01	0.08		0	0.09		0	0.09
0.07	0.03		0.01	0.09		0	0.1		0.01	0.09
0.08	0.03		0.01	0.1		0	0.11		0.01	0.1
0.09	0.03		0.01	0.11		0.01	0.11		0.02	0.1
0.1	0.03		0.01	0.12		0.01	0.12		0.03	0.1
0.11	0.03		0.01	0.13		0.02	0.12		0.04	0.1
0.12	0.03		0.01	0.14		0.03	0.12		0.05	0.1
0.13	0.04		0.02	0.15		0.04	0.13		0.06	0.11
0.13	0.04		0.02	0.15		0.04	0.13		0.06	0.11
0.14	0.04		0.03	0.15		0.05	0.13		0.07	0.11
0.15	0.04		0.04	0.15		0.06	0.13		0.08	0.11
0.16	0.04		0.04	0.16		0.07	0.13		0.09	0.11
0.16	0.05		0.04	0.17		0.07	0.14		0.09	0.12
0.17	0.05		0.04	0.18		0.08	0.14		0.1	0.12
0.17	0.06		0.04	0.19		0.08	0.15		0.1	0.13
0.18	0.06		0.05	0.19		0.09	0.15		0.11	0.13
0.19	0.06		0.06	0.19		0.1	0.15		0.12	0.13
0.19	0.07		0.06	0.2		0.1	0.16		0.13	0.13
0.2	0.07		0.06	0.21		0.11	0.16		0.14	0.13
0.2	0.08		0.06	0.22		0.11	0.17		0.15	0.13
0.2	0.09		0.06	0.23		0.11	0.18		0.15	0.14
0.2	0.1		0.06	0.24		0.11	0.19		0.15	0.15
0.2	0.11		0.06	0.25		0.11	0.2		0.15	0.16
0.2	0.12		0.06	0.26		0.11	0.21		0.16	0.16
0.2	0.13		0.06	0.27		0.11	0.22		0.17	0.16
0.2	0.14		0.06	0.28		0.11	0.23		0.17	0.17
0.21	0.14		0.06	0.29		0.12	0.23		0.18	0.17
0.21	0.15		0.06	0.3		0.12	0.24		0.18	0.18
0.21	0.16		0.06	0.31		0.12	0.25		0.19	0.18
0.21	0.17		0.06	0.32		0.12	0.26		0.19	0.19
0.21	0.18		0.06	0.33		0.12	0.27		0.19	0.2
0.22	0.18		0.06	0.34		0.13	0.27		0.2	0.2
0.23	0.18		0.06	0.35		0.14	0.27		0.21	0.2
0.24	0.18		0.07	0.35		0.15	0.27		0.22	0.2
0.25	0.18		0.07	0.36		0.16	0.27		0.23	0.2
0.26	0.18		0.08	0.36		0.17	0.27		0.24	0.2
0.27	0.18		0.08	0.37		0.18	0.27		0.25	0.2
0.27	0.19		0.08	0.38		0.18	0.28		0.25	0.21
0.28	0.19		0.08	0.39		0.19	0.28		0.26	0.21
0.29	0.19		0.09	0.39		0.2	0.28		0.27	0.21
0.3	0.19		0.09	0.4		0.21	0.28		0.28	0.21
0.31	0.19		0.1	0.4		0.22	0.28		0.29	0.21
0.31	0.2		0.1	0.41		0.23	0.28		0.3	0.21
0.32	0.2		0.1	0.42		0.24	0.28		0.31	0.21
0.32	0.21		0.1	0.43		0.25	0.28		0.32	0.21
0.33	0.21		0.1	0.44		0.26	0.28		0.33	0.21
0.35	0.21		0.12	0.44		0.28	0.28		0.35	0.21
0.35	0.21		0.12	0.44		0.28	0.28		0.35	0.21
0.36	0.21		0.12	0.45		0.29	0.28		0.36	0.21
0.38	0.21		0.14	0.45		0.31	0.28		0.38	0.21
0.38	0.21		0.14	0.45		0.31	0.28		0.38	0.21
0.39	0.21		0.14	0.46		0.32	0.28		0.39	0.21
0.4	0.21		0.14	0.47		0.33	0.28		0.4	0.21
0.41	0.21		0.15	0.47		0.34	0.28		0.41	0.21
0.42	0.21		0.15	0.48		0.35	0.28		0.42	0.21
0.42	0.22		0.15	0.49		0.36	0.28		0.43	0.21
0.43	0.22		0.16	0.49		0.37	0.28		0.44	0.21
0.43	0.23		0.16	0.5		0.37	0.29		0.44	0.22
0.44	0.23		0.16	0.51		0.38	0.29		0.45	0.22
0.45	0.23		0.16	0.52		0.39	0.29		0.46	0.22
0.46	0.23		0.17	0.52		0.4	0.29		0.47	0.22
0.47	0.23		0.18	0.52		0.41	0.29		0.48	0.22
0.47	0.24		0.18	0.53		0.42	0.29		0.49	0.22
0.47	0.25		0.18	0.54		0.42	0.3		0.49	0.23
0.48	0.25		0.19	0.54		0.43	0.3		0.5	0.23
0.5	0.25		0.2	0.55		0.45	0.3		0.52	0.23
0.5	0.25		0.2	0.55		0.45	0.3		0.52	0.23
0.51	0.25		0.2	0.56		0.46	0.3		0.53	0.23
0.52	0.25		0.21	0.56		0.47	0.3		0.54	0.23
0.53	0.25		0.21	0.57		0.48	0.3		0.55	0.23
0.53	0.26		0.21	0.58		0.48	0.31		0.56	0.23
0.54	0.26		0.22	0.58		0.49	0.31		0.57	0.23
0.55	0.26		0.22	0.59		0.5	0.31		0.58	0.23
0.56	0.26		0.22	0.6		0.51	0.31		0.59	0.23
0.56	0.27		0.22	0.61		0.52	0.31		0.6	0.23
0.56	0.28		0.22	0.62		0.52	0.32		0.61	0.23
0.57	0.28		0.23	0.62		0.53	0.32		0.62	0.23
0.58	0.28		0.24	0.62		0.54	0.32		0.63	0.23
0.58	0.29		0.24	0.63		0.55	0.32		0.64	0.23
0.59	0.29		0.25	0.63		0.56	0.32		0.65	0.23
0.59	0.31		0.25	0.65		0.56	0.34		0.67	0.23
0.59	0.31		0.25	0.65		0.56	0.34		0.67	0.23
0.6	0.31		0.25	0.66		0.57	0.34		0.68	0.23
0.6	0.32		0.25	0.67		0.58	0.34		0.69	0.23
0.6	0.33		0.25	0.68		0.58	0.35		0.7	0.23
0.61	0.33		0.26	0.68		0.59	0.35		0.71	0.23
0.61	0.34		0.26	0.69		0.6	0.35		0.72	0.23
0.62	0.34		0.27	0.69		0.61	0.35		0.73	0.23
0.63	0.34		0.27	0.7		0.62	0.35		0.74	0.23
0.64	0.34		0.27	0.71		0.63	0.35		0.75	0.23
0.64	0.35		0.27	0.72		0.63	0.36		0.76	0.23
0.64	0.36		0.27	0.73		0.64	0.36		0.77	0.23
method IV
0	0.01
0	0.02
0	0.03
0	0.04
0	0.05
0	0.06
0	0.08
0	0.08
0	0.09
0.01	0.09
0.01	0.1
0.02	0.1
0.03	0.1
0.04	0.1
0.05	0.1
0.06	0.11
0.06	0.11
0.07	0.11
0.08	0.11
0.09	0.11
0.09	0.12
0.1	0.12
0.1	0.13
0.11	0.13
0.12	0.13
0.13	0.13
0.14	0.13
0.15	0.13
0.15	0.14
0.15	0.15
0.15	0.16
0.16	0.16
0.17	0.16
0.17	0.17
0.18	0.17
0.18	0.18
0.19	0.18
0.19	0.19
0.19	0.2
0.2	0.2
0.21	0.2
0.22	0.2
0.23	0.2
0.24	0.2
0.25	0.2
0.25	0.21
0.26	0.21
0.27	0.21
0.28	0.21
0.29	0.21
0.3	0.21
0.31	0.21
0.32	0.21
0.33	0.21
0.35	0.21
0.35	0.21
0.36	0.21
0.38	0.21
0.38	0.21
0.39	0.21
0.4	0.21
0.41	0.21
0.42	0.21
0.43	0.21
0.44	0.21
0.44	0.22
0.45	0.22
0.46	0.22
0.47	0.22
0.48	0.22
0.49	0.22
0.49	0.23
0.5	0.23
0.52	0.23
0.52	0.23
0.53	0.23
0.54	0.23
0.55	0.23
0.56	0.23
0.57	0.23
0.58	0.23
0.59	0.23
0.6	0.23
0.61	0.23
0.62	0.23
0.63	0.23
0.64	0.23
0.65	0.23
0.67	0.23
0.67	0.23
0.68	0.23
0.69	0.23
0.7	0.23
0.71	0.23
0.72	0.23
0.73	0.23
0.74	0.23
0.75	0.23
0.76	0.23
0.77	0.23

## Sheet: b
method I			method II			method III			method IV
False positive rate	True positive rate		False positive rate	True positive rate		False positive rate	True positive rate		False positive rate	True positive rate
0	0.0277778		0	0.0136986		0	0.0277778		0	0.0434783
0	0.0555556		0	0.0684932		0	0.166667		0	0.26087
0.03125	0.0555556		0.037037	0.0684932		0	0.222222		0	0.347826
0.03125	0.0833333		0.037037	0.0958904		0	0.305556		0	0.391304
0.046875	0.0833333		0.037037	0.191781		0.015625	0.305556		0.012987	0.391304
0.078125	0.0833333		0.0740741	0.205479		0.015625	0.333333		0.012987	0.434783
0.1875	0.0833333		0.148148	0.205479		0.046875	0.333333		0.0649351	0.434783
0.203125	0.111111		0.148148	0.260274		0.0625	0.361111		0.0779221	0.478261
0.25	0.111111		0.222222	0.260274		0.109375	0.361111		0.116883	0.478261
0.25	0.138889		0.222222	0.479452		0.109375	0.388889		0.116883	0.521739
0.265625	0.138889		0.259259	0.479452		0.125	0.388889		0.12987	0.521739
0.265625	0.166667		0.259259	0.493151		0.125	0.416667		0.12987	0.565217
0.296875	0.166667		0.296296	0.493151		0.15625	0.416667		0.194805	0.565217
0.296875	0.194444		0.296296	0.534247		0.15625	0.444444		0.194805	0.695652
0.3125	0.194444		0.333333	0.534247		0.171875	0.444444		0.220779	0.695652
0.3125	0.388889		0.333333	0.547945		0.171875	0.638889		0.220779	0.73913
0.328125	0.388889		0.37037	0.547945		0.1875	0.638889		0.233766	0.73913
0.328125	0.5		0.37037	0.60274		0.1875	0.75		0.233766	0.782609
0.421875	0.5		0.444444	0.60274		0.28125	0.75		0.246753	0.782609
0.421875	0.527778		0.444444	0.616438		0.28125	0.777778		0.246753	0.869565
0.484375	0.527778		0.518519	0.616438		0.40625	0.777778		0.324675	0.869565
0.484375	0.555556		0.518519	0.643836		0.4375	0.777778		0.324675	0.913043
0.5	0.555556		0.555556	0.643836		0.453125	0.777778		0.428571	0.913043
0.5	0.583333		0.555556	0.671233		0.484375	0.777778		0.454545	0.913043
0.515625	0.583333		0.592593	0.671233		0.578125	0.777778		0.467532	0.913043
0.546875	0.583333		0.592593	0.712329		0.578125	0.805556		0.493506	0.913043
0.5625	0.583333		0.666667	0.712329		0.65625	0.805556		0.571429	0.913043
0.59375	0.583333		0.666667	0.739726		0.65625	0.833333		0.571429	0.956522
0.65625	0.583333		0.703704	0.739726		0.671875	0.833333		0.636364	0.956522
0.65625	0.611111		0.740741	0.753425		0.703125	0.833333		0.636364	1
0.671875	0.611111		0.740741	0.767123		0.75	0.833333		0.649351	1
0.671875	0.638889		0.777778	0.767123		0.75	0.861111		0.675325	1
0.734375	0.638889		0.777778	0.794521		0.8125	0.861111		0.844156	1
0.734375	0.694444		0.814815	0.794521		0.8125	0.888889		0.87013	1
0.75	0.694444		0.814815	0.849315		0.875	0.888889		1	1
0.78125	0.694444		0.888889	0.849315		0.875	0.944444
0.828125	0.694444		0.888889	0.863014		0.90625	0.944444
0.828125	0.722222		0.925926	0.863014		0.90625	0.972222
0.875	0.722222		0.925926	0.890411		0.984375	0.972222
0.875	0.777778		0.925926	0.931507		0.984375	1
0.90625	0.777778		0.962963	0.931507		1	1
0.90625	0.805556		0.962963	0.945205
0.921875	0.805556		1	0.945205
0.921875	0.861111		1	1
0.9375	0.861111
0.9375	0.916667
0.953125	0.916667
0.953125	0.944444
1	0.944444
1	1

## Sheet: c
method I			method II			method III			method IV
Recall	Precision		Recall	Precision		Recall	Precision		Recall	Precision
0	1		0	1		0	1		0	1
0.0277778	1		0.0136986	1		0.0277778	1		0.0434783	1
0.0555556	1		0.0273973	1		0.0555556	1		0.0869565	1
0.0555556	0.666667		0.0410959	1		0.0833333	1		0.130435	1
0.0555556	0.5		0.0547945	1		0.111111	1		0.173913	1
0.0833333	0.6		0.0684932	1		0.138889	1		0.217391	1
0.0833333	0.5		0.0684932	0.833333		0.166667	1		0.26087	1
0.0833333	0.375		0.0958904	0.875		0.222222	1		0.347826	1
0.0833333	0.333333		0.109589	0.888889		0.25	1		0.391304	1
0.0833333	0.3		0.123288	0.9		0.277778	1		0.391304	0.9
0.0833333	0.272727		0.136986	0.909091		0.305556	1		0.434783	0.909091
0.0833333	0.25		0.150685	0.916667		0.305556	0.916667		0.434783	0.833333
0.0833333	0.230769		0.164384	0.923077		0.333333	0.923077		0.434783	0.769231
0.0833333	0.214286		0.178082	0.928571		0.333333	0.857143		0.434783	0.714286
0.0833333	0.2		0.191781	0.933333		0.333333	0.8		0.434783	0.666667
0.111111	0.235294		0.205479	0.882353		0.361111	0.764706		0.478261	0.647059
0.111111	0.222222		0.205479	0.833333		0.361111	0.722222		0.478261	0.611111
0.111111	0.210526		0.205479	0.789474		0.361111	0.684211		0.478261	0.578947
0.111111	0.2		0.219178	0.8		0.361111	0.65		0.478261	0.55
0.138889	0.238095		0.232877	0.809524		0.388889	0.666667		0.521739	0.571429
0.138889	0.227273		0.246575	0.818182		0.388889	0.636364		0.521739	0.545455
0.166667	0.26087		0.260274	0.826087		0.416667	0.652174		0.565217	0.565217
0.166667	0.25		0.260274	0.791667		0.416667	0.625		0.565217	0.541667
0.166667	0.24		0.260274	0.76		0.416667	0.6		0.565217	0.52
0.194444	0.269231		0.273973	0.769231		0.444444	0.615385		0.565217	0.5
0.194444	0.259259		0.287671	0.777778		0.444444	0.592593		0.565217	0.481481
0.222222	0.285714		0.30137	0.785714		0.472222	0.607143		0.565217	0.464286
0.25	0.310345		0.315068	0.793103		0.5	0.62069		0.608696	0.482759
0.277778	0.333333		0.328767	0.8		0.527778	0.633333		0.652174	0.5
0.305556	0.354839		0.342466	0.806452		0.555556	0.645161		0.695652	0.516129
0.333333	0.375		0.356164	0.8125		0.583333	0.65625		0.695652	0.5
0.361111	0.393939		0.369863	0.818182		0.611111	0.666667		0.695652	0.484848
0.388889	0.411765		0.383562	0.823529		0.638889	0.676471		0.73913	0.5
0.388889	0.4		0.39726	0.828571		0.638889	0.657143		0.73913	0.485714
0.416667	0.416667		0.410959	0.833333		0.666667	0.666667		0.782609	0.5
0.444444	0.432432		0.424658	0.837838		0.694444	0.675676		0.782609	0.486486
0.472222	0.447368		0.438356	0.842105		0.722222	0.684211		0.826087	0.5
0.5	0.461538		0.452055	0.846154		0.75	0.692308		0.869565	0.512821
0.5	0.45		0.465753	0.85		0.75	0.675		0.869565	0.5
0.5	0.439024		0.479452	0.853659		0.75	0.658537		0.869565	0.487805
0.5	0.428571		0.479452	0.833333		0.75	0.642857		0.869565	0.47619
0.5	0.418605		0.493151	0.837209		0.75	0.627907		0.869565	0.465116
0.5	0.409091		0.493151	0.818182		0.75	0.613636		0.869565	0.454545
0.5	0.4		0.506849	0.822222		0.75	0.6		0.869565	0.444444
0.527778	0.413043		0.520548	0.826087		0.777778	0.608696		0.913043	0.456522
0.527778	0.404255		0.534247	0.829787		0.777778	0.595745		0.913043	0.446809
0.527778	0.395833		0.534247	0.8125		0.777778	0.583333		0.913043	0.4375
0.527778	0.387755		0.547945	0.816327		0.777778	0.571429		0.913043	0.428571
0.527778	0.38		0.547945	0.8		0.777778	0.56		0.913043	0.42
0.555556	0.392157		0.561644	0.803922		0.777778	0.54902		0.913043	0.411765
0.555556	0.384615		0.575342	0.807692		0.777778	0.538462		0.913043	0.403846
0.583333	0.396226		0.589041	0.811321		0.777778	0.528302		0.913043	0.396226
0.583333	0.388889		0.60274	0.814815		0.777778	0.518519		0.913043	0.388889
0.583333	0.375		0.60274	0.785714		0.777778	0.5		0.913043	0.375
0.583333	0.368421		0.616438	0.789474		0.777778	0.491228		0.913043	0.368421
0.583333	0.355932		0.616438	0.762712		0.777778	0.474576		0.913043	0.355932
0.583333	0.35		0.630137	0.766667		0.777778	0.466667		0.913043	0.35
0.583333	0.344262		0.643836	0.770492		0.777778	0.459016		0.913043	0.344262
0.583333	0.33871		0.643836	0.758065		0.777778	0.451613		0.913043	0.33871
0.583333	0.333333		0.657534	0.761905		0.777778	0.444444		0.913043	0.333333
0.611111	0.34375		0.671233	0.765625		0.777778	0.4375		0.913043	0.328125
0.611111	0.338462		0.671233	0.753846		0.777778	0.430769		0.913043	0.323077
0.638889	0.348485		0.684932	0.757576		0.805556	0.439394		0.956522	0.333333
0.638889	0.343284		0.69863	0.761194		0.805556	0.432836		0.956522	0.328358
0.638889	0.338235		0.712329	0.764706		0.805556	0.426471		0.956522	0.323529
0.638889	0.333333		0.712329	0.753623		0.805556	0.42029		0.956522	0.318841
0.638889	0.328571		0.712329	0.742857		0.805556	0.414286		0.956522	0.314286
0.666667	0.338028		0.726027	0.746479		0.805556	0.408451		0.956522	0.309859
0.694444	0.347222		0.739726	0.75		0.833333	0.416667		1	0.319444
0.694444	0.342466		0.739726	0.739726		0.833333	0.410959
0.694444	0.333333		0.753425	0.733333		0.833333	0.4
0.694444	0.328947		0.767123	0.736842		0.833333	0.394737
0.694444	0.324675		0.767123	0.727273		0.833333	0.38961
0.694444	0.320513		0.780822	0.730769		0.833333	0.384615
0.722222	0.329114		0.794521	0.734177		0.861111	0.392405
0.722222	0.325		0.794521	0.725		0.861111	0.3875
0.722222	0.320988		0.808219	0.728395		0.861111	0.382716
0.722222	0.317073		0.821918	0.731707		0.861111	0.378049
0.75	0.325301		0.835616	0.73494		0.861111	0.373494
0.777778	0.333333		0.849315	0.738095		0.888889	0.380952
0.777778	0.329412		0.849315	0.729412		0.888889	0.376471
0.777778	0.325581		0.849315	0.72093		0.888889	0.372093
0.805556	0.333333		0.863014	0.724138		0.888889	0.367816
0.805556	0.329545		0.863014	0.715909		0.888889	0.363636
0.861111	0.344444		0.890411	0.722222		0.944444	0.377778
0.861111	0.340659		0.90411	0.725275		0.944444	0.373626
0.888889	0.347826		0.917808	0.728261		0.944444	0.369565
0.916667	0.354839		0.931507	0.731183		0.972222	0.376344
0.916667	0.351064		0.931507	0.723404		0.972222	0.37234
0.944444	0.357895		0.945205	0.726316		0.972222	0.368421
0.944444	0.354167		0.945205	0.71875		0.972222	0.364583
0.944444	0.350515		0.958904	0.721649		0.972222	0.360825
0.944444	0.346939		0.972603	0.72449		0.972222	0.357143
0.972222	0.353535		0.986301	0.727273		1	0.363636
1	0.36		1	0.73

## Sheet: d
	5% FDR	10% FDR	20% FDR	30% FDR
method I	0.02	0.02	0.02	0.02
method II	0.05	0.14	0.44	0.73
method III	0.12	0.12	0.12	0.13
method IV	0.09	0.1	0.1	0.1
