# Supplementary material for: High-confidence structural annotation of metabolites absent from spectral libraries
Source: Nat Biotechnol. 2021 Oct 14;40(3):411–21. doi: 10.1038/s41587-021-01045-9 (PMC8926923; doi:10.1038/s41587-021-01045-9)
Supplement: Source Data Extended Data Fig. 2 — Statistical Source Data [file 41587_2021_1045_MOESM11_ESM.xlsx]

## Sheet: EDF2
Two or fewer fragments			3-5 fragments			Six or more fragments
Ratio of incorrect hits(all queries)	Ratio of correct hits (all queries)		Ratio of incorrect hits(all queries)	Ratio of correct hits (all queries)		Ratio of incorrect hits(all queries)	Ratio of correct hits (all queries)
0	0.000814996		0.000792393	0		0	0.0019084
0	0.00162999		0.000792393	0.000792393		0	0.00381679
0	0.00244499		0.000792393	0.00158479		0	0.00572519
0	0.00325998		0.000792393	0.00237718		0	0.00763359
0	0.00407498		0.00158479	0.00237718		0	0.00954198
0	0.00488998		0.00237718	0.00237718		0	0.0114504
0.000814996	0.00488998		0.00237718	0.00316957		0	0.0133588
0.000814996	0.00570497		0.00237718	0.00396197		0	0.0152672
0.000814996	0.00651997		0.00237718	0.00475436		0	0.0171756
0.000814996	0.00733496		0.00237718	0.00554675		0	0.019084
0.00162999	0.00733496		0.00237718	0.00633914		0	0.0209924
0.00162999	0.00814996		0.00237718	0.00713154		0.0019084	0.0209924
0.00162999	0.00896496		0.00237718	0.00792393		0.0019084	0.0229008
0.00162999	0.00977995		0.00237718	0.00871632		0.00381679	0.0229008
0.00162999	0.0105949		0.00237718	0.00950872		0.00381679	0.0248092
0.00162999	0.0114099		0.00237718	0.0103011		0.00572519	0.0248092
0.00162999	0.0122249		0.00237718	0.0110935		0.00572519	0.0267176
0.00162999	0.0130399		0.00237718	0.0118859		0.00572519	0.028626
0.00162999	0.0138549		0.00237718	0.0126783		0.00572519	0.0305344
0.00162999	0.0146699		0.00237718	0.0134707		0.00572519	0.0324427
0.00162999	0.0154849		0.00237718	0.0142631		0.00572519	0.0343511
0.00162999	0.0162999		0.00237718	0.0150555		0.00572519	0.0362595
0.00162999	0.0171149		0.00237718	0.0158479		0.00572519	0.0381679
0.00162999	0.0179299		0.00237718	0.0166403		0.00572519	0.0400763
0.00162999	0.0187449		0.00237718	0.0174326		0.00572519	0.0419847
0.00162999	0.0195599		0.00237718	0.018225		0.00572519	0.0438931
0.00162999	0.0203749		0.00237718	0.0190174		0.00763359	0.0438931
0.00162999	0.0211899		0.00237718	0.0198098		0.00763359	0.0458015
0.00244499	0.0211899		0.00237718	0.0206022		0.00763359	0.0477099
0.00244499	0.0220049		0.00237718	0.0213946		0.00763359	0.0496183
0.00325998	0.0220049		0.00316957	0.0213946		0.00763359	0.0515267
0.00325998	0.0228199		0.00396197	0.0213946		0.00763359	0.0534351
0.00325998	0.0236349		0.00396197	0.022187		0.00763359	0.0553435
0.00325998	0.0244499		0.00396197	0.0229794		0.00763359	0.0572519
0.00325998	0.0252649		0.00396197	0.0237718		0.00763359	0.0591603
0.00325998	0.0260799		0.00396197	0.0245642		0.00763359	0.0610687
0.00325998	0.0268949		0.00396197	0.0253566		0.00763359	0.0629771
0.00325998	0.0277099		0.00396197	0.026149		0.00763359	0.0648855
0.00325998	0.0285249		0.00396197	0.0269414		0.00763359	0.0667939
0.00325998	0.0293399		0.00396197	0.0277338		0.00763359	0.0687023
0.00325998	0.0301548		0.00396197	0.0285261		0.00763359	0.0706107
0.00325998	0.0309698		0.00396197	0.0293185		0.00763359	0.0725191
0.00325998	0.0317848		0.00475436	0.0293185		0.00763359	0.0744275
0.00325998	0.0325998		0.00475436	0.0301109		0.00763359	0.0763359
0.00325998	0.0334148		0.00475436	0.0309033		0.00954198	0.0763359
0.00325998	0.0342298		0.00475436	0.0316957		0.00954198	0.0782443
0.00325998	0.0350448		0.00475436	0.0324881		0.00954198	0.0801527
0.00325998	0.0358598		0.00475436	0.0332805		0.00954198	0.0820611
0.00407498	0.0358598		0.00475436	0.0340729		0.00954198	0.0839695
0.00407498	0.0366748		0.00475436	0.0348653		0.0114504	0.0839695
0.00407498	0.0374898		0.00475436	0.0356577		0.0114504	0.0858779
0.00407498	0.0383048		0.00475436	0.0364501		0.0133588	0.0858779
0.00407498	0.0391198		0.00554675	0.0364501		0.0133588	0.0877863
0.00407498	0.0399348		0.00554675	0.0372425		0.0133588	0.0896947
0.00488998	0.0399348		0.00554675	0.0380349		0.0133588	0.0916031
0.00488998	0.0407498		0.00554675	0.0388273		0.0133588	0.0935115
0.00488998	0.0415648		0.00554675	0.0396197		0.0133588	0.0954198
0.00488998	0.0423798		0.00554675	0.040412		0.0133588	0.0973282
0.00488998	0.0431948		0.00554675	0.0412044		0.0133588	0.0992366
0.00488998	0.0440098		0.00554675	0.0419968		0.0133588	0.101145
0.00488998	0.0448248		0.00554675	0.0427892		0.0133588	0.103053
0.00570497	0.0448248		0.00554675	0.0435816		0.0133588	0.104962
0.00570497	0.0456398		0.00554675	0.044374		0.0133588	0.10687
0.00651997	0.0456398		0.00554675	0.0451664		0.0133588	0.108779
0.00651997	0.0464548		0.00554675	0.0459588		0.0133588	0.110687
0.00651997	0.0472698		0.00554675	0.0467512		0.0133588	0.112595
0.00733496	0.0472698		0.00554675	0.0475436		0.0133588	0.114504
0.00733496	0.0480848		0.00554675	0.048336		0.0133588	0.116412
0.00733496	0.0488998		0.00554675	0.0491284		0.0133588	0.118321
0.00733496	0.0497148		0.00554675	0.0499208		0.0133588	0.120229
0.00733496	0.0505297		0.00554675	0.0507132		0.0133588	0.122137
0.00733496	0.0513447		0.00554675	0.0515055		0.0133588	0.124046
0.00733496	0.0521597		0.00554675	0.0522979		0.0133588	0.125954
0.00733496	0.0529747		0.00554675	0.0530903		0.0133588	0.127863
0.00814996	0.0529747		0.00633914	0.0530903		0.0152672	0.127863
0.00814996	0.0537897		0.00633914	0.0538827		0.0152672	0.129771
0.00814996	0.0546047		0.00633914	0.0546751		0.0152672	0.131679
0.00814996	0.0554197		0.00633914	0.0554675		0.0152672	0.133588
0.00814996	0.0562347		0.00713154	0.0554675		0.0152672	0.135496
0.00814996	0.0570497		0.00713154	0.0562599		0.0171756	0.135496
0.00814996	0.0578647		0.00713154	0.0570523		0.0171756	0.137405
0.00814996	0.0586797		0.00713154	0.0578447		0.0171756	0.139313
0.00896496	0.0586797		0.00792393	0.0578447		0.0171756	0.141221
0.00896496	0.0594947		0.00792393	0.0586371		0.0171756	0.14313
0.00896496	0.0603097		0.00871632	0.0586371		0.0171756	0.145038
0.00896496	0.0611247		0.00871632	0.0594295		0.0171756	0.146947
0.00896496	0.0619397		0.00871632	0.0602219		0.0171756	0.148855
0.00896496	0.0627547		0.00871632	0.0610143		0.0171756	0.150763
0.00896496	0.0635697		0.00871632	0.0618067		0.0171756	0.152672
0.00977995	0.0635697		0.00871632	0.062599		0.019084	0.152672
0.00977995	0.0643847		0.00871632	0.0633914		0.019084	0.15458
0.0105949	0.0643847		0.00871632	0.0641838		0.019084	0.156489
0.0105949	0.0651997		0.00871632	0.0649762		0.019084	0.158397
0.0105949	0.0660147		0.00871632	0.0657686		0.019084	0.160305
0.0105949	0.0668297		0.00871632	0.066561		0.019084	0.162214
0.0105949	0.0676447		0.00871632	0.0673534		0.019084	0.164122
0.0114099	0.0676447		0.00950872	0.0673534		0.0209924	0.164122
0.0114099	0.0684597		0.00950872	0.0681458		0.0209924	0.166031
0.0122249	0.0684597		0.0103011	0.0681458		0.0209924	0.167939
0.0130399	0.0684597		0.0103011	0.0689382		0.0209924	0.169847
0.0130399	0.0692747		0.0103011	0.0697306		0.0209924	0.171756
0.0130399	0.0700896		0.0110935	0.0697306		0.0209924	0.173664
0.0130399	0.0709046		0.0110935	0.070523		0.0229008	0.173664
0.0130399	0.0717196		0.0110935	0.0713154		0.0229008	0.175573
0.0138549	0.0717196		0.0110935	0.0721078		0.0229008	0.177481
0.0138549	0.0725346		0.0110935	0.0729002		0.0229008	0.179389
0.0138549	0.0733496		0.0110935	0.0736926		0.0248092	0.179389
0.0138549	0.0741646		0.0110935	0.0744849		0.0248092	0.181298
0.0138549	0.0749796		0.0110935	0.0752773		0.0248092	0.183206
0.0138549	0.0757946		0.0110935	0.0760697		0.0248092	0.185115
0.0138549	0.0766096		0.0110935	0.0768621		0.0248092	0.187023
0.0138549	0.0774246		0.0110935	0.0776545		0.0248092	0.188931
0.0146699	0.0774246		0.0110935	0.0784469		0.0248092	0.19084
0.0146699	0.0782396		0.0110935	0.0792393		0.0248092	0.192748
0.0146699	0.0790546		0.0118859	0.0792393		0.0248092	0.194656
0.0146699	0.0798696		0.0126783	0.0792393		0.0248092	0.196565
0.0146699	0.0806846		0.0126783	0.0800317		0.0248092	0.198473
0.0146699	0.0814996		0.0126783	0.0808241		0.0248092	0.200382
0.0146699	0.0823146		0.0126783	0.0816165		0.0248092	0.20229
0.0146699	0.0831296		0.0126783	0.0824089		0.0248092	0.204198
0.0154849	0.0831296		0.0126783	0.0832013		0.0248092	0.206107
0.0154849	0.0839446		0.0126783	0.0839937		0.0248092	0.208015
0.0154849	0.0847596		0.0134707	0.0839937		0.0248092	0.209924
0.0154849	0.0855746		0.0142631	0.0839937		0.0248092	0.211832
0.0154849	0.0863896		0.0142631	0.0847861		0.0248092	0.21374
0.0154849	0.0872046		0.0142631	0.0855784		0.0248092	0.215649
0.0162999	0.0872046		0.0142631	0.0863708		0.0248092	0.217557
0.0162999	0.0880196		0.0142631	0.0871632		0.0248092	0.219466
0.0171149	0.0880196		0.0150555	0.0871632		0.0248092	0.221374
0.0171149	0.0888346		0.0150555	0.0879556		0.0248092	0.223282
0.0171149	0.0896496		0.0150555	0.088748		0.0248092	0.225191
0.0171149	0.0904645		0.0150555	0.0895404		0.0267176	0.225191
0.0171149	0.0912795		0.0150555	0.0903328		0.0267176	0.227099
0.0171149	0.0920945		0.0150555	0.0911252		0.028626	0.227099
0.0171149	0.0929095		0.0150555	0.0919176		0.028626	0.229008
0.0171149	0.0937245		0.0150555	0.09271		0.0305344	0.229008
0.0171149	0.0945395		0.0158479	0.09271		0.0324427	0.229008
0.0171149	0.0953545		0.0158479	0.0935024		0.0324427	0.230916
0.0171149	0.0961695		0.0166403	0.0935024		0.0324427	0.232824
0.0171149	0.0969845		0.0166403	0.0942948		0.0343511	0.232824
0.0179299	0.0969845		0.0166403	0.0950872		0.0343511	0.234733
0.0179299	0.0977995		0.0166403	0.0958796		0.0343511	0.236641
0.0179299	0.0986145		0.0166403	0.0966719		0.0343511	0.23855
0.0187449	0.0986145		0.0166403	0.0974643		0.0343511	0.240458
0.0187449	0.0994295		0.0166403	0.0982567		0.0343511	0.242366
0.0187449	0.100244		0.0166403	0.0990491		0.0343511	0.244275
0.0187449	0.101059		0.0166403	0.0998415		0.0343511	0.246183
0.0187449	0.101874		0.0166403	0.100634		0.0343511	0.248092
0.0187449	0.102689		0.0166403	0.101426		0.0343511	0.25
0.0187449	0.103504		0.0174326	0.101426		0.0343511	0.251908
0.0187449	0.104319		0.0174326	0.102219		0.0362595	0.251908
0.0187449	0.105134		0.0174326	0.103011		0.0362595	0.253817
0.0195599	0.105134		0.0174326	0.103803		0.0362595	0.255725
0.0195599	0.105949		0.0174326	0.104596		0.0362595	0.257634
0.0195599	0.106764		0.0174326	0.105388		0.0362595	0.259542
0.0195599	0.107579		0.0174326	0.106181		0.0362595	0.26145
0.0195599	0.108394		0.018225	0.106181		0.0381679	0.26145
0.0195599	0.109209		0.018225	0.106973		0.0381679	0.263359
0.0195599	0.110024		0.0190174	0.106973		0.0381679	0.265267
0.0195599	0.110839		0.0190174	0.107765		0.0381679	0.267176
0.0203749	0.110839		0.0190174	0.108558		0.0400763	0.267176
0.0203749	0.111654		0.0198098	0.108558		0.0400763	0.269084
0.0203749	0.112469		0.0198098	0.10935		0.0400763	0.270992
0.0203749	0.113284		0.0206022	0.10935		0.0400763	0.272901
0.0203749	0.114099		0.0213946	0.10935		0.0400763	0.274809
0.0203749	0.114914		0.0213946	0.110143		0.0400763	0.276718
0.0203749	0.115729		0.0213946	0.110935		0.0400763	0.278626
0.0203749	0.116544		0.0213946	0.111727		0.0400763	0.280534
0.0211899	0.116544		0.0213946	0.11252		0.0400763	0.282443
0.0220049	0.116544		0.0213946	0.113312		0.0400763	0.284351
0.0228199	0.116544		0.0213946	0.114105		0.0400763	0.28626
0.0236349	0.116544		0.0213946	0.114897		0.0400763	0.288168
0.0236349	0.117359		0.0213946	0.115689		0.0400763	0.290076
0.0236349	0.118174		0.022187	0.115689		0.0400763	0.291985
0.0236349	0.118989		0.022187	0.116482		0.0400763	0.293893
0.0236349	0.119804		0.022187	0.117274		0.0400763	0.295802
0.0236349	0.120619		0.022187	0.118067		0.0400763	0.29771
0.0244499	0.120619		0.022187	0.118859		0.0400763	0.299618
0.0252649	0.120619		0.022187	0.119651		0.0400763	0.301527
0.0252649	0.121434		0.0229794	0.119651		0.0400763	0.303435
0.0252649	0.122249		0.0229794	0.120444		0.0419847	0.303435
0.0252649	0.123064		0.0229794	0.121236		0.0438931	0.303435
0.0260799	0.123064		0.0229794	0.122029		0.0438931	0.305344
0.0260799	0.123879		0.0237718	0.122029		0.0438931	0.307252
0.0260799	0.124694		0.0237718	0.122821		0.0438931	0.30916
0.0260799	0.125509		0.0245642	0.122821		0.0458015	0.30916
0.0260799	0.126324		0.0245642	0.123613		0.0458015	0.311069
0.0260799	0.127139		0.0245642	0.124406		0.0458015	0.312977
0.0260799	0.127954		0.0245642	0.125198		0.0477099	0.312977
0.0260799	0.128769		0.0245642	0.12599		0.0477099	0.314885
0.0260799	0.129584		0.0253566	0.12599		0.0477099	0.316794
0.0260799	0.130399		0.0253566	0.126783		0.0477099	0.318702
0.0260799	0.131214		0.0253566	0.127575		0.0477099	0.320611
0.0260799	0.132029		0.0253566	0.128368		0.0477099	0.322519
0.0260799	0.132844		0.0253566	0.12916		0.0496183	0.322519
0.0260799	0.133659		0.0253566	0.129952		0.0496183	0.324427
0.0260799	0.134474		0.026149	0.129952		0.0496183	0.326336
0.0260799	0.135289		0.026149	0.130745		0.0496183	0.328244
0.0268949	0.135289		0.026149	0.131537		0.0496183	0.330153
0.0268949	0.136104		0.026149	0.13233		0.0515267	0.330153
0.0268949	0.136919		0.0269414	0.13233		0.0515267	0.332061
0.0277099	0.136919		0.0277338	0.13233		0.0515267	0.333969
0.0285249	0.136919		0.0277338	0.133122		0.0534351	0.333969
0.0285249	0.137734		0.0277338	0.133914		0.0534351	0.335878
0.0285249	0.138549		0.0277338	0.134707		0.0553435	0.335878
0.0285249	0.139364		0.0277338	0.135499		0.0553435	0.337786
0.0285249	0.140179		0.0277338	0.136292		0.0572519	0.337786
0.0293399	0.140179		0.0285261	0.136292		0.0572519	0.339695
0.0301548	0.140179		0.0285261	0.137084		0.0572519	0.341603
0.0301548	0.140994		0.0285261	0.137876		0.0572519	0.343511
0.0309698	0.140994		0.0293185	0.137876		0.0572519	0.34542
0.0309698	0.141809		0.0293185	0.138669		0.0591603	0.34542
0.0317848	0.141809		0.0293185	0.139461		0.0610687	0.34542
0.0317848	0.142624		0.0293185	0.140254		0.0610687	0.347328
0.0317848	0.143439		0.0293185	0.141046		0.0610687	0.349237
0.0317848	0.144254		0.0301109	0.141046		0.0610687	0.351145
0.0317848	0.145069		0.0301109	0.141838		0.0610687	0.353053
0.0317848	0.145884		0.0301109	0.142631		0.0610687	0.354962
0.0317848	0.146699		0.0301109	0.143423		0.0610687	0.35687
0.0325998	0.146699		0.0301109	0.144216		0.0610687	0.358779
0.0325998	0.147514		0.0301109	0.145008		0.0610687	0.360687
0.0325998	0.148329		0.0301109	0.1458		0.0610687	0.362595
0.0325998	0.149144		0.0301109	0.146593		0.0610687	0.364504
0.0325998	0.149959		0.0301109	0.147385		0.0610687	0.366412
0.0325998	0.150774		0.0301109	0.148177		0.0629771	0.366412
0.0325998	0.151589		0.0301109	0.14897		0.0648855	0.366412
0.0325998	0.152404		0.0301109	0.149762		0.0648855	0.368321
0.0325998	0.153219		0.0301109	0.150555		0.0648855	0.370229
0.0325998	0.154034		0.0301109	0.151347		0.0648855	0.372137
0.0334148	0.154034		0.0301109	0.152139		0.0648855	0.374046
0.0334148	0.154849		0.0301109	0.152932		0.0667939	0.374046
0.0334148	0.155664		0.0301109	0.153724		0.0667939	0.375954
0.0334148	0.156479		0.0301109	0.154517		0.0667939	0.377863
0.0334148	0.157294		0.0301109	0.155309		0.0667939	0.379771
0.0334148	0.158109		0.0301109	0.156101		0.0667939	0.381679
0.0334148	0.158924		0.0309033	0.156101		0.0667939	0.383588
0.0334148	0.159739		0.0309033	0.156894		0.0667939	0.385496
0.0334148	0.160554		0.0309033	0.157686		0.0667939	0.387405
0.0342298	0.160554		0.0316957	0.157686		0.0667939	0.389313
0.0350448	0.160554		0.0316957	0.158479		0.0667939	0.391221
0.0350448	0.161369		0.0316957	0.159271		0.0667939	0.39313
0.0350448	0.162184		0.0316957	0.160063		0.0667939	0.395038
0.0358598	0.162184		0.0316957	0.160856		0.0687023	0.395038
0.0358598	0.162999		0.0316957	0.161648		0.0706107	0.395038
0.0358598	0.163814		0.0324881	0.161648		0.0706107	0.396947
0.0358598	0.164629		0.0332805	0.161648		0.0725191	0.396947
0.0358598	0.165444		0.0332805	0.162441		0.0725191	0.398855
0.0358598	0.166259		0.0332805	0.163233		0.0744275	0.398855
0.0358598	0.167074		0.0332805	0.164025		0.0763359	0.398855
0.0358598	0.167889		0.0332805	0.164818		0.0782443	0.398855
0.0358598	0.168704		0.0332805	0.16561		0.0782443	0.400763
0.0358598	0.169519		0.0332805	0.166403		0.0801527	0.400763
0.0358598	0.170334		0.0332805	0.167195		0.0801527	0.402672
0.0358598	0.171149		0.0332805	0.167987		0.0801527	0.40458
0.0358598	0.171964		0.0332805	0.16878		0.0820611	0.40458
0.0358598	0.172779		0.0332805	0.169572		0.0820611	0.406489
0.0366748	0.172779		0.0332805	0.170365		0.0820611	0.408397
0.0366748	0.173594		0.0332805	0.171157		0.0839695	0.408397
0.0366748	0.174409		0.0332805	0.171949		0.0839695	0.410305
0.0366748	0.175224		0.0332805	0.172742		0.0839695	0.412214
0.0374898	0.175224		0.0332805	0.173534		0.0839695	0.414122
0.0374898	0.176039		0.0332805	0.174326		0.0839695	0.416031
0.0383048	0.176039		0.0332805	0.175119		0.0839695	0.417939
0.0383048	0.176854		0.0332805	0.175911		0.0858779	0.417939
0.0383048	0.177669		0.0332805	0.176704		0.0858779	0.419847
0.0383048	0.178484		0.0332805	0.177496		0.0858779	0.421756
0.0391198	0.178484		0.0340729	0.177496		0.0877863	0.421756
0.0399348	0.178484		0.0340729	0.178288		0.0896947	0.421756
0.0407498	0.178484		0.0348653	0.178288		0.0916031	0.421756
0.0407498	0.179299		0.0348653	0.179081		0.0935115	0.421756
0.0415648	0.179299		0.0348653	0.179873		0.0935115	0.423664
0.0423798	0.179299		0.0348653	0.180666		0.0954198	0.423664
0.0423798	0.180114		0.0348653	0.181458		0.0973282	0.423664
0.0423798	0.180929		0.0356577	0.181458		0.0973282	0.425573
0.0423798	0.181744		0.0364501	0.181458		0.0992366	0.425573
0.0431948	0.181744		0.0364501	0.18225		0.0992366	0.427481
0.0431948	0.182559		0.0364501	0.183043		0.0992366	0.429389
0.0431948	0.183374		0.0364501	0.183835		0.0992366	0.431298
0.0440098	0.183374		0.0364501	0.184628		0.101145	0.431298
0.0440098	0.184189		0.0364501	0.18542		0.101145	0.433206
0.0440098	0.185004		0.0364501	0.186212		0.103053	0.433206
0.0448248	0.185004		0.0364501	0.187005		0.104962	0.433206
0.0456398	0.185004		0.0372425	0.187005		0.10687	0.433206
0.0456398	0.185819		0.0372425	0.187797		0.10687	0.435115
0.0464548	0.185819		0.0372425	0.18859		0.108779	0.435115
0.0472698	0.185819		0.0372425	0.189382		0.108779	0.437023
0.0472698	0.186634		0.0372425	0.190174		0.108779	0.438931
0.0472698	0.187449		0.0372425	0.190967		0.110687	0.438931
0.0472698	0.188264		0.0372425	0.191759		0.110687	0.44084
0.0480848	0.188264		0.0372425	0.192552		0.112595	0.44084
0.0488998	0.188264		0.0372425	0.193344		0.112595	0.442748
0.0488998	0.189079		0.0372425	0.194136		0.114504	0.442748
0.0488998	0.189894		0.0380349	0.194136		0.116412	0.442748
0.0488998	0.190709		0.0380349	0.194929		0.116412	0.444656
0.0488998	0.191524		0.0380349	0.195721		0.118321	0.444656
0.0497148	0.191524		0.0380349	0.196513		0.120229	0.444656
0.0505297	0.191524		0.0380349	0.197306		0.120229	0.446565
0.0505297	0.192339		0.0388273	0.197306		0.122137	0.446565
0.0505297	0.193154		0.0396197	0.197306		0.124046	0.446565
0.0505297	0.193969		0.040412	0.197306		0.124046	0.448473
0.0505297	0.194784		0.0412044	0.197306		0.124046	0.450382
0.0505297	0.195599		0.0412044	0.198098		0.124046	0.45229
0.0513447	0.195599		0.0412044	0.198891		0.124046	0.454198
0.0513447	0.196414		0.0419968	0.198891		0.125954	0.454198
0.0521597	0.196414		0.0427892	0.198891		0.125954	0.456107
0.0529747	0.196414		0.0435816	0.198891		0.127863	0.456107
0.0529747	0.197229		0.0435816	0.199683		0.129771	0.456107
0.0529747	0.198044		0.0435816	0.200475		0.129771	0.458015
0.0529747	0.198859		0.0435816	0.201268		0.131679	0.458015
0.0529747	0.199674		0.0435816	0.20206		0.133588	0.458015
0.0529747	0.200489		0.044374	0.20206		0.135496	0.458015
0.0537897	0.200489		0.044374	0.202853		0.135496	0.459924
0.0537897	0.201304		0.044374	0.203645		0.135496	0.461832
0.0537897	0.202119		0.044374	0.204437		0.135496	0.46374
0.0546047	0.202119		0.044374	0.20523		0.135496	0.465649
0.0554197	0.202119		0.044374	0.206022		0.137405	0.465649
0.0554197	0.202934		0.044374	0.206815		0.139313	0.465649
0.0554197	0.203749		0.044374	0.207607		0.139313	0.467557
0.0562347	0.203749		0.0451664	0.207607		0.139313	0.469466
0.0562347	0.204564		0.0459588	0.207607		0.139313	0.471374
0.0562347	0.205379		0.0459588	0.208399		0.139313	0.473282
0.0562347	0.206194		0.0459588	0.209192		0.141221	0.473282
0.0562347	0.207009		0.0459588	0.209984		0.14313	0.473282
0.0562347	0.207824		0.0459588	0.210777		0.14313	0.475191
0.0570497	0.207824		0.0459588	0.211569		0.14313	0.477099
0.0570497	0.208639		0.0459588	0.212361		0.14313	0.479008
0.0570497	0.209454		0.0467512	0.212361		0.14313	0.480916
0.0578647	0.209454		0.0467512	0.213154		0.145038	0.480916
0.0578647	0.210269		0.0467512	0.213946		0.145038	0.482824
0.0578647	0.211084		0.0467512	0.214739		0.145038	0.484733
0.0578647	0.211899		0.0467512	0.215531		0.145038	0.486641
0.0586797	0.211899		0.0467512	0.216323		0.146947	0.486641
0.0586797	0.212714		0.0475436	0.216323		0.146947	0.48855
0.0586797	0.213529		0.0475436	0.217116		0.146947	0.490458
0.0586797	0.214344		0.048336	0.217116		0.146947	0.492366
0.0594947	0.214344		0.048336	0.217908		0.148855	0.492366
0.0594947	0.215159		0.0491284	0.217908		0.150763	0.492366
0.0594947	0.215974		0.0491284	0.2187		0.152672	0.492366
0.0603097	0.215974		0.0491284	0.219493		0.152672	0.494275
0.0603097	0.216789		0.0491284	0.220285		0.15458	0.494275
0.0603097	0.217604		0.0491284	0.221078		0.15458	0.496183
0.0603097	0.218419		0.0491284	0.22187		0.156489	0.496183
0.0611247	0.218419		0.0491284	0.222662		0.156489	0.498092
0.0611247	0.219234		0.0491284	0.223455		0.158397	0.498092
0.0611247	0.220049		0.0491284	0.224247		0.160305	0.498092
0.0611247	0.220864		0.0499208	0.224247		0.162214	0.498092
0.0619397	0.220864		0.0499208	0.22504		0.162214	0.5
0.0619397	0.221679		0.0499208	0.225832		0.162214	0.501908
0.0619397	0.222494		0.0499208	0.226624		0.162214	0.503817
0.0627547	0.222494		0.0507132	0.226624		0.162214	0.505725
0.0627547	0.223309		0.0507132	0.227417		0.164122	0.505725
0.0627547	0.224124		0.0507132	0.228209		0.166031	0.505725
0.0627547	0.224939		0.0507132	0.229002		0.167939	0.505725
0.0635697	0.224939		0.0507132	0.229794		0.167939	0.507634
0.0635697	0.225754		0.0507132	0.230586		0.169847	0.507634
0.0643847	0.225754		0.0507132	0.231379		0.171756	0.507634
0.0651997	0.225754		0.0507132	0.232171		0.171756	0.509542
0.0651997	0.226569		0.0507132	0.232964		0.171756	0.51145
0.0651997	0.227384		0.0507132	0.233756		0.173664	0.51145
0.0651997	0.228199		0.0507132	0.234548		0.173664	0.513359
0.0651997	0.229014		0.0507132	0.235341		0.173664	0.515267
0.0651997	0.229829		0.0507132	0.236133		0.175573	0.515267
0.0660147	0.229829		0.0507132	0.236926		0.175573	0.517176
0.0668297	0.229829		0.0507132	0.237718		0.177481	0.517176
0.0668297	0.230644		0.0507132	0.23851		0.179389	0.517176
0.0676447	0.230644		0.0507132	0.239303		0.181298	0.517176
0.0676447	0.231459		0.0507132	0.240095		0.181298	0.519084
0.0676447	0.232274		0.0507132	0.240887		0.183206	0.519084
0.0676447	0.233089		0.0515055	0.240887		0.183206	0.520992
0.0684597	0.233089		0.0515055	0.24168		0.185115	0.520992
0.0684597	0.233904		0.0515055	0.242472		0.185115	0.522901
0.0684597	0.234719		0.0515055	0.243265		0.185115	0.524809
0.0692747	0.234719		0.0515055	0.244057		0.187023	0.524809
0.0700896	0.234719		0.0515055	0.244849		0.187023	0.526718
0.0700896	0.235534		0.0515055	0.245642		0.187023	0.528626
0.0709046	0.235534		0.0522979	0.245642		0.188931	0.528626
0.0709046	0.236349		0.0530903	0.245642		0.19084	0.528626
0.0709046	0.237164		0.0530903	0.246434		0.192748	0.528626
0.0709046	0.237979		0.0538827	0.246434		0.194656	0.528626
0.0717196	0.237979		0.0538827	0.247227		0.196565	0.528626
0.0725346	0.237979		0.0538827	0.248019		0.196565	0.530534
0.0725346	0.238794		0.0538827	0.248811		0.198473	0.530534
0.0733496	0.238794		0.0538827	0.249604		0.200382	0.530534
0.0741646	0.238794		0.0538827	0.250396		0.200382	0.532443
0.0749796	0.238794		0.0546751	0.250396		0.20229	0.532443
0.0749796	0.239609		0.0546751	0.251189		0.204198	0.532443
0.0749796	0.240424		0.0546751	0.251981		0.206107	0.532443
0.0757946	0.240424		0.0546751	0.252773		0.208015	0.532443
0.0766096	0.240424		0.0546751	0.253566		0.209924	0.532443
0.0766096	0.241239		0.0554675	0.253566		0.211832	0.532443
0.0766096	0.242054		0.0554675	0.254358		0.21374	0.532443
0.0774246	0.242054		0.0554675	0.255151		0.215649	0.532443
0.0774246	0.242869		0.0554675	0.255943		0.217557	0.532443
0.0774246	0.243684		0.0562599	0.255943		0.219466	0.532443
0.0774246	0.244499		0.0562599	0.256735		0.221374	0.532443
0.0774246	0.245314		0.0562599	0.257528		0.223282	0.532443
0.0774246	0.246129		0.0562599	0.25832		0.225191	0.532443
0.0774246	0.246944		0.0562599	0.259113		0.227099	0.532443
0.0774246	0.247759		0.0562599	0.259905		0.227099	0.534351
0.0774246	0.248574		0.0562599	0.260697		0.229008	0.534351
0.0774246	0.249389		0.0562599	0.26149		0.230916	0.534351
0.0782396	0.249389		0.0570523	0.26149		0.230916	0.53626
0.0782396	0.250204		0.0570523	0.262282		0.232824	0.53626
0.0790546	0.250204		0.0578447	0.262282		0.234733	0.53626
0.0798696	0.250204		0.0578447	0.263074		0.236641	0.53626
0.0798696	0.251019		0.0578447	0.263867		0.23855	0.53626
0.0798696	0.251834		0.0578447	0.264659		0.240458	0.53626
0.0806846	0.251834		0.0578447	0.265452		0.242366	0.53626
0.0806846	0.252649		0.0578447	0.266244		0.244275	0.53626
0.0806846	0.253464		0.0578447	0.267036		0.246183	0.53626
0.0806846	0.254279		0.0578447	0.267829		0.248092	0.53626
0.0814996	0.254279		0.0578447	0.268621		0.25	0.53626
0.0814996	0.255094		0.0578447	0.269414		0.25	0.538168
0.0814996	0.255909		0.0586371	0.269414		0.25	0.540076
0.0823146	0.255909		0.0586371	0.270206		0.251908	0.540076
0.0823146	0.256724		0.0586371	0.270998		0.251908	0.541985
0.0831296	0.256724		0.0586371	0.271791		0.253817	0.541985
0.0831296	0.257539		0.0586371	0.272583		0.255725	0.541985
0.0839446	0.257539		0.0586371	0.273376		0.257634	0.541985
0.0839446	0.258354		0.0586371	0.274168		0.259542	0.541985
0.0839446	0.259169		0.0586371	0.27496		0.26145	0.541985
0.0847596	0.259169		0.0586371	0.275753		0.263359	0.541985
0.0847596	0.259984		0.0586371	0.276545		0.265267	0.541985
0.0855746	0.259984		0.0586371	0.277338		0.267176	0.541985
0.0855746	0.260799		0.0586371	0.27813		0.269084	0.541985
0.0863896	0.260799		0.0594295	0.27813		0.269084	0.543893
0.0863896	0.261614		0.0594295	0.278922		0.269084	0.545802
0.0872046	0.261614		0.0602219	0.278922		0.270992	0.545802
0.0872046	0.262429		0.0610143	0.278922		0.272901	0.545802
0.0880196	0.262429		0.0610143	0.279715		0.274809	0.545802
0.0888346	0.262429		0.0610143	0.280507		0.276718	0.545802
0.0896496	0.262429		0.0610143	0.2813		0.278626	0.545802
0.0904645	0.262429		0.0610143	0.282092		0.280534	0.545802
0.0904645	0.263244		0.0618067	0.282092		0.280534	0.54771
0.0912795	0.263244		0.0618067	0.282884		0.282443	0.54771
0.0920945	0.263244		0.0618067	0.283677		0.284351	0.54771
0.0920945	0.264059		0.0618067	0.284469		0.28626	0.54771
0.0920945	0.264874		0.0618067	0.285261		0.288168	0.54771
0.0920945	0.265689		0.0618067	0.286054		0.288168	0.549618
0.0920945	0.266504		0.0618067	0.286846		0.290076	0.549618
0.0920945	0.267319		0.0618067	0.287639		0.291985	0.549618
0.0920945	0.268134		0.0618067	0.288431		0.291985	0.551527
0.0929095	0.268134		0.062599	0.288431		0.293893	0.551527
0.0937245	0.268134		0.062599	0.289223		0.295802	0.551527
0.0937245	0.268949		0.062599	0.290016		0.29771	0.551527
0.0937245	0.269764		0.062599	0.290808		0.299618	0.551527
0.0937245	0.270579		0.062599	0.291601		0.299618	0.553435
0.0945395	0.270579		0.062599	0.292393		0.301527	0.553435
0.0945395	0.271394		0.062599	0.293185		0.303435	0.553435
0.0953545	0.271394		0.0633914	0.293185		0.305344	0.553435
0.0961695	0.271394		0.0641838	0.293185		0.307252	0.553435
0.0961695	0.272209		0.0641838	0.293978		0.30916	0.553435
0.0961695	0.273024		0.0641838	0.29477		0.30916	0.555344
0.0969845	0.273024		0.0649762	0.29477		0.311069	0.555344
0.0977995	0.273024		0.0649762	0.295563		0.312977	0.555344
0.0977995	0.273839		0.0649762	0.296355		0.314885	0.555344
0.0977995	0.274654		0.0649762	0.297147		0.314885	0.557252
0.0977995	0.275469		0.0657686	0.297147		0.316794	0.557252
0.0977995	0.276284		0.066561	0.297147		0.318702	0.557252
0.0986145	0.276284		0.066561	0.29794		0.320611	0.557252
0.0986145	0.277099		0.066561	0.298732		0.320611	0.55916
0.0986145	0.277914		0.066561	0.299525		0.322519	0.55916
0.0986145	0.278729		0.066561	0.300317		0.324427	0.55916
0.0994295	0.278729		0.0673534	0.300317		0.326336	0.55916
0.100244	0.278729		0.0673534	0.301109		0.328244	0.55916
0.101059	0.278729		0.0681458	0.301109		0.328244	0.561069
0.101874	0.278729		0.0681458	0.301902		0.330153	0.561069
0.101874	0.279544		0.0681458	0.302694		0.332061	0.561069
0.101874	0.280359		0.0689382	0.302694		0.333969	0.561069
0.101874	0.281174		0.0697306	0.302694		0.333969	0.562977
0.101874	0.281989		0.0697306	0.303487		0.335878	0.562977
0.102689	0.281989		0.0697306	0.304279		0.337786	0.562977
0.103504	0.281989		0.070523	0.304279		0.339695	0.562977
0.103504	0.282804		0.070523	0.305071		0.341603	0.562977
0.103504	0.283619		0.070523	0.305864		0.343511	0.562977
0.103504	0.284434		0.0713154	0.305864		0.34542	0.562977
0.104319	0.284434		0.0721078	0.305864		0.347328	0.562977
0.105134	0.284434		0.0721078	0.306656		0.349237	0.562977
0.105134	0.285249		0.0721078	0.307448		0.349237	0.564885
0.105949	0.285249		0.0729002	0.307448		0.351145	0.564885
0.106764	0.285249		0.0729002	0.308241		0.353053	0.564885
0.107579	0.285249		0.0729002	0.309033		0.354962	0.564885
0.108394	0.285249		0.0736926	0.309033		0.354962	0.566794
0.109209	0.285249		0.0744849	0.309033		0.354962	0.568702
0.109209	0.286064		0.0744849	0.309826		0.35687	0.568702
0.109209	0.286879		0.0744849	0.310618		0.358779	0.568702
0.110024	0.286879		0.0744849	0.31141		0.358779	0.570611
0.110024	0.287694		0.0744849	0.312203		0.358779	0.572519
0.110839	0.287694		0.0752773	0.312203		0.360687	0.572519
0.111654	0.287694		0.0760697	0.312203		0.362595	0.572519
0.111654	0.288509		0.0760697	0.312995		0.364504	0.572519
0.112469	0.288509		0.0760697	0.313788		0.364504	0.574427
0.113284	0.288509		0.0768621	0.313788		0.364504	0.576336
0.113284	0.289324		0.0768621	0.31458		0.366412	0.576336
0.113284	0.290139		0.0768621	0.315372		0.368321	0.576336
0.114099	0.290139		0.0768621	0.316165		0.370229	0.576336
0.114099	0.290954		0.0776545	0.316165		0.372137	0.576336
0.114099	0.291769		0.0776545	0.316957		0.374046	0.576336
0.114914	0.291769		0.0776545	0.31775		0.375954	0.576336
0.114914	0.292584		0.0784469	0.31775		0.377863	0.576336
0.114914	0.293399		0.0792393	0.31775		0.379771	0.576336
0.114914	0.294214		0.0792393	0.318542		0.381679	0.576336
0.115729	0.294214		0.0792393	0.319334		0.383588	0.576336
0.116544	0.294214		0.0792393	0.320127		0.385496	0.576336
0.116544	0.295029		0.0792393	0.320919		0.387405	0.576336
0.116544	0.295844		0.0792393	0.321712		0.387405	0.578244
0.116544	0.296659		0.0800317	0.321712		0.389313	0.578244
0.116544	0.297474		0.0800317	0.322504		0.391221	0.578244
0.117359	0.297474		0.0808241	0.322504		0.39313	0.578244
0.117359	0.298289		0.0816165	0.322504		0.395038	0.578244
0.118174	0.298289		0.0824089	0.322504		0.396947	0.578244
0.118174	0.299104		0.0824089	0.323296		0.396947	0.580153
0.118174	0.299919		0.0824089	0.324089		0.398855	0.580153
0.118989	0.299919		0.0832013	0.324089		0.400763	0.580153
0.118989	0.300733		0.0832013	0.324881		0.402672	0.580153
0.118989	0.301548		0.0839937	0.324881		0.40458	0.580153
0.118989	0.302363		0.0839937	0.325674		0.406489	0.580153
0.119804	0.302363		0.0847861	0.325674		0.408397	0.580153
0.120619	0.302363		0.0847861	0.326466		0.410305	0.580153
0.121434	0.302363		0.0847861	0.327258		0.412214	0.580153
0.122249	0.302363		0.0847861	0.328051		0.414122	0.580153
0.122249	0.303178		0.0855784	0.328051		0.416031	0.580153
0.123064	0.303178		0.0863708	0.328051		0.417939	0.580153
0.123064	0.303993		0.0863708	0.328843		0.419847	0.580153
0.123879	0.303993		0.0871632	0.328843
0.123879	0.304808		0.0871632	0.329635
0.123879	0.305623		0.0871632	0.330428
0.123879	0.306438		0.0871632	0.33122
0.124694	0.306438		0.0879556	0.33122
0.124694	0.307253		0.088748	0.33122
0.124694	0.308068		0.0895404	0.33122
0.124694	0.308883		0.0895404	0.332013
0.125509	0.308883		0.0895404	0.332805
0.126324	0.308883		0.0895404	0.333597
0.127139	0.308883		0.0895404	0.33439
0.127139	0.309698		0.0903328	0.33439
0.127954	0.309698		0.0911252	0.33439
0.127954	0.310513		0.0919176	0.33439
0.127954	0.311328		0.0919176	0.335182
0.127954	0.312143		0.0919176	0.335975
0.128769	0.312143		0.0919176	0.336767
0.128769	0.312958		0.0919176	0.337559
0.128769	0.313773		0.0919176	0.338352
0.129584	0.313773		0.09271	0.338352
0.130399	0.313773		0.0935024	0.338352
0.131214	0.313773		0.0935024	0.339144
0.131214	0.314588		0.0935024	0.339937
0.131214	0.315403		0.0935024	0.340729
0.132029	0.315403		0.0942948	0.340729
0.132029	0.316218		0.0942948	0.341521
0.132844	0.316218		0.0942948	0.342314
0.132844	0.317033		0.0950872	0.342314
0.133659	0.317033		0.0958796	0.342314
0.133659	0.317848		0.0958796	0.343106
0.134474	0.317848		0.0966719	0.343106
0.135289	0.317848		0.0966719	0.343899
0.136104	0.317848		0.0974643	0.343899
0.136919	0.317848		0.0974643	0.344691
0.137734	0.317848		0.0974643	0.345483
0.138549	0.317848		0.0982567	0.345483
0.138549	0.318663		0.0982567	0.346276
0.139364	0.318663		0.0990491	0.346276
0.140179	0.318663		0.0990491	0.347068
0.140994	0.318663		0.0998415	0.347068
0.140994	0.319478		0.100634	0.347068
0.141809	0.319478		0.101426	0.347068
0.142624	0.319478		0.102219	0.347068
0.142624	0.320293		0.102219	0.347861
0.143439	0.320293		0.102219	0.348653
0.144254	0.320293		0.102219	0.349445
0.145069	0.320293		0.102219	0.350238
0.145069	0.321108		0.102219	0.35103
0.145884	0.321108		0.102219	0.351823
0.146699	0.321108		0.102219	0.352615
0.146699	0.321923		0.102219	0.353407
0.146699	0.322738		0.102219	0.3542
0.146699	0.323553		0.103011	0.3542
0.146699	0.324368		0.103011	0.354992
0.146699	0.325183		0.103011	0.355784
0.147514	0.325183		0.103011	0.356577
0.148329	0.325183		0.103803	0.356577
0.148329	0.325998		0.103803	0.357369
0.148329	0.326813		0.103803	0.358162
0.149144	0.326813		0.103803	0.358954
0.149959	0.326813		0.103803	0.359746
0.149959	0.327628		0.103803	0.360539
0.150774	0.327628		0.103803	0.361331
0.150774	0.328443		0.103803	0.362124
0.151589	0.328443		0.103803	0.362916
0.152404	0.328443		0.103803	0.363708
0.153219	0.328443		0.104596	0.363708
0.154034	0.328443		0.104596	0.364501
0.154034	0.329258		0.104596	0.365293
0.154849	0.329258		0.104596	0.366086
0.154849	0.330073		0.104596	0.366878
0.154849	0.330888		0.104596	0.36767
0.155664	0.330888		0.105388	0.36767
0.156479	0.330888		0.105388	0.368463
0.156479	0.331703		0.106181	0.368463
0.157294	0.331703		0.106973	0.368463
0.157294	0.332518		0.106973	0.369255
0.158109	0.332518		0.107765	0.369255
0.158924	0.332518		0.107765	0.370048
0.158924	0.333333		0.108558	0.370048
0.159739	0.333333		0.108558	0.37084
0.159739	0.334148		0.108558	0.371632
0.160554	0.334148		0.10935	0.371632
0.161369	0.334148		0.10935	0.372425
0.161369	0.334963		0.110143	0.372425
0.162184	0.334963		0.110143	0.373217
0.162999	0.334963		0.110935	0.373217
0.163814	0.334963		0.110935	0.37401
0.164629	0.334963		0.111727	0.37401
0.165444	0.334963		0.111727	0.374802
0.165444	0.335778		0.11252	0.374802
0.166259	0.335778		0.113312	0.374802
0.167074	0.335778		0.113312	0.375594
0.167889	0.335778		0.113312	0.376387
0.168704	0.335778		0.114105	0.376387
0.168704	0.336593		0.114105	0.377179
0.168704	0.337408		0.114897	0.377179
0.168704	0.338223		0.115689	0.377179
0.169519	0.338223		0.116482	0.377179
0.170334	0.338223		0.116482	0.377971
0.171149	0.338223		0.117274	0.377971
0.171149	0.339038		0.118067	0.377971
0.171964	0.339038		0.118859	0.377971
0.172779	0.339038		0.118859	0.378764
0.173594	0.339038		0.118859	0.379556
0.174409	0.339038		0.119651	0.379556
0.174409	0.339853		0.119651	0.380349
0.174409	0.340668		0.119651	0.381141
0.175224	0.340668		0.119651	0.381933
0.175224	0.341483		0.120444	0.381933
0.176039	0.341483		0.120444	0.382726
0.176854	0.341483		0.120444	0.383518
0.177669	0.341483		0.120444	0.384311
0.177669	0.342298		0.120444	0.385103
0.177669	0.343113		0.121236	0.385103
0.177669	0.343928		0.122029	0.385103
0.178484	0.343928		0.122029	0.385895
0.179299	0.343928		0.122029	0.386688
0.180114	0.343928		0.122029	0.38748
0.180114	0.344743		0.122821	0.38748
0.180114	0.345558		0.123613	0.38748
0.180929	0.345558		0.123613	0.388273
0.180929	0.346373		0.123613	0.389065
0.181744	0.346373		0.123613	0.389857
0.182559	0.346373		0.123613	0.39065
0.183374	0.346373		0.123613	0.391442
0.184189	0.346373		0.124406	0.391442
0.185004	0.346373		0.124406	0.392235
0.185819	0.346373		0.125198	0.392235
0.186634	0.346373		0.12599	0.392235
0.187449	0.346373		0.12599	0.393027
0.188264	0.346373		0.12599	0.393819
0.188264	0.347188		0.126783	0.393819
0.189079	0.347188		0.126783	0.394612
0.189894	0.347188		0.127575	0.394612
0.189894	0.348003		0.128368	0.394612
0.190709	0.348003		0.128368	0.395404
0.191524	0.348003		0.128368	0.396197
0.192339	0.348003		0.128368	0.396989
0.192339	0.348818		0.128368	0.397781
0.193154	0.348818		0.128368	0.398574
0.193969	0.348818		0.12916	0.398574
0.194784	0.348818		0.12916	0.399366
0.195599	0.348818		0.129952	0.399366
0.196414	0.348818		0.130745	0.399366
0.197229	0.348818		0.131537	0.399366
0.198044	0.348818		0.13233	0.399366
0.198859	0.348818		0.13233	0.400158
0.198859	0.349633		0.13233	0.400951
0.198859	0.350448		0.133122	0.400951
0.199674	0.350448		0.133914	0.400951
0.200489	0.350448		0.133914	0.401743
0.200489	0.351263		0.134707	0.401743
0.201304	0.351263		0.134707	0.402536
0.202119	0.351263		0.135499	0.402536
0.202934	0.351263		0.135499	0.403328
0.202934	0.352078		0.135499	0.40412
0.203749	0.352078		0.135499	0.404913
0.204564	0.352078		0.136292	0.404913
0.205379	0.352078		0.136292	0.405705
0.206194	0.352078		0.136292	0.406498
0.206194	0.352893		0.137084	0.406498
0.206194	0.353708		0.137084	0.40729
0.207009	0.353708		0.137084	0.408082
0.207824	0.353708		0.137876	0.408082
0.207824	0.354523		0.137876	0.408875
0.208639	0.354523		0.138669	0.408875
0.208639	0.355338		0.138669	0.409667
0.208639	0.356153		0.138669	0.41046
0.209454	0.356153		0.139461	0.41046
0.210269	0.356153		0.139461	0.411252
0.211084	0.356153		0.139461	0.412044
0.211899	0.356153		0.139461	0.412837
0.212714	0.356153		0.140254	0.412837
0.213529	0.356153		0.140254	0.413629
0.214344	0.356153		0.140254	0.414422
0.215159	0.356153		0.141046	0.414422
0.215159	0.356968		0.141838	0.414422
0.215159	0.357783		0.142631	0.414422
0.215974	0.357783		0.142631	0.415214
0.215974	0.358598		0.142631	0.416006
0.215974	0.359413		0.143423	0.416006
0.216789	0.359413		0.143423	0.416799
0.217604	0.359413		0.143423	0.417591
0.217604	0.360228		0.144216	0.417591
0.218419	0.360228		0.144216	0.418384
0.218419	0.361043		0.144216	0.419176
0.219234	0.361043		0.144216	0.419968
0.220049	0.361043		0.144216	0.420761
0.220049	0.361858		0.144216	0.421553
0.220049	0.362673		0.145008	0.421553
0.220049	0.363488		0.145008	0.422345
0.220049	0.364303		0.145008	0.423138
0.220864	0.364303		0.145008	0.42393
0.221679	0.364303		0.145008	0.424723
0.222494	0.364303		0.1458	0.424723
0.223309	0.364303		0.1458	0.425515
0.224124	0.364303		0.146593	0.425515
0.224939	0.364303		0.146593	0.426307
0.225754	0.364303		0.146593	0.4271
0.225754	0.365118		0.147385	0.4271
0.226569	0.365118		0.148177	0.4271
0.227384	0.365118		0.148177	0.427892
0.228199	0.365118		0.14897	0.427892
0.229014	0.365118		0.149762	0.427892
0.229014	0.365933		0.149762	0.428685
0.229829	0.365933		0.149762	0.429477
0.230644	0.365933		0.150555	0.429477
0.230644	0.366748		0.150555	0.430269
0.230644	0.367563		0.150555	0.431062
0.231459	0.367563		0.150555	0.431854
0.232274	0.367563		0.150555	0.432647
0.232274	0.368378		0.151347	0.432647
0.233089	0.368378		0.152139	0.432647
0.233904	0.368378		0.152932	0.432647
0.234719	0.368378		0.153724	0.432647
0.235534	0.368378		0.153724	0.433439
0.236349	0.368378		0.154517	0.433439
0.236349	0.369193		0.154517	0.434231
0.236349	0.370008		0.155309	0.434231
0.237164	0.370008		0.156101	0.434231
0.237164	0.370823		0.156101	0.435024
0.237979	0.370823		0.156894	0.435024
0.237979	0.371638		0.156894	0.435816
0.237979	0.372453		0.157686	0.435816
0.238794	0.372453		0.157686	0.436609
0.238794	0.373268		0.157686	0.437401
0.239609	0.373268		0.158479	0.437401
0.240424	0.373268		0.159271	0.437401
0.241239	0.373268		0.159271	0.438193
0.242054	0.373268		0.160063	0.438193
0.242869	0.373268		0.160063	0.438986
0.243684	0.373268		0.160856	0.438986
0.244499	0.373268		0.160856	0.439778
0.245314	0.373268		0.161648	0.439778
0.245314	0.374083		0.162441	0.439778
0.246129	0.374083		0.162441	0.440571
0.246944	0.374083		0.163233	0.440571
0.247759	0.374083		0.164025	0.440571
0.248574	0.374083		0.164818	0.440571
0.248574	0.374898		0.16561	0.440571
0.249389	0.374898		0.16561	0.441363
0.250204	0.374898		0.166403	0.441363
0.250204	0.375713		0.167195	0.441363
0.251019	0.375713		0.167987	0.441363
0.251019	0.376528		0.16878	0.441363
0.251019	0.377343		0.16878	0.442155
0.251834	0.377343		0.169572	0.442155
0.251834	0.378158		0.170365	0.442155
0.251834	0.378973		0.171157	0.442155
0.252649	0.378973		0.171157	0.442948
0.253464	0.378973		0.171157	0.44374
0.254279	0.378973		0.171949	0.44374
0.254279	0.379788		0.171949	0.444532
0.255094	0.379788		0.171949	0.445325
0.255094	0.380603		0.172742	0.445325
0.255909	0.380603		0.173534	0.445325
0.256724	0.380603		0.173534	0.446117
0.256724	0.381418		0.173534	0.44691
0.257539	0.381418		0.174326	0.44691
0.257539	0.382233		0.175119	0.44691
0.258354	0.382233		0.175119	0.447702
0.258354	0.383048		0.175911	0.447702
0.259169	0.383048		0.176704	0.447702
0.259169	0.383863		0.177496	0.447702
0.259984	0.383863		0.178288	0.447702
0.259984	0.384678		0.178288	0.448494
0.260799	0.384678		0.178288	0.449287
0.260799	0.385493		0.178288	0.450079
0.261614	0.385493		0.178288	0.450872
0.261614	0.386308		0.178288	0.451664
0.261614	0.387123		0.178288	0.452456
0.261614	0.387938		0.179081	0.452456
0.261614	0.388753		0.179873	0.452456
0.262429	0.388753		0.180666	0.452456
0.263244	0.388753		0.180666	0.453249
0.264059	0.388753		0.180666	0.454041
0.264059	0.389568		0.180666	0.454834
0.264059	0.390383		0.180666	0.455626
0.264874	0.390383		0.180666	0.456418
0.265689	0.390383		0.181458	0.456418
0.266504	0.390383		0.18225	0.456418
0.267319	0.390383		0.183043	0.456418
0.268134	0.390383		0.183835	0.456418
0.268134	0.391198		0.183835	0.457211
0.268949	0.391198		0.183835	0.458003
0.268949	0.392013		0.184628	0.458003
0.268949	0.392828		0.18542	0.458003
0.269764	0.392828		0.18542	0.458796
0.269764	0.393643		0.186212	0.458796
0.270579	0.393643		0.186212	0.459588
0.271394	0.393643		0.187005	0.459588
0.271394	0.394458		0.187797	0.459588
0.271394	0.395273		0.187797	0.46038
0.272209	0.395273		0.18859	0.46038
0.272209	0.396088		0.18859	0.461173
0.272209	0.396903		0.18859	0.461965
0.273024	0.396903		0.18859	0.462758
0.273024	0.397718		0.18859	0.46355
0.273024	0.398533		0.18859	0.464342
0.273024	0.399348		0.18859	0.465135
0.273839	0.399348		0.18859	0.465927
0.274654	0.399348		0.189382	0.465927
0.274654	0.400163		0.190174	0.465927
0.275469	0.400163		0.190967	0.465927
0.276284	0.400163		0.191759	0.465927
0.277099	0.400163		0.191759	0.466719
0.277914	0.400163		0.191759	0.467512
0.277914	0.400978		0.191759	0.468304
0.277914	0.401793		0.192552	0.468304
0.277914	0.402608		0.193344	0.468304
0.278729	0.402608		0.194136	0.468304
0.279544	0.402608		0.194929	0.468304
0.279544	0.403423		0.194929	0.469097
0.279544	0.404238		0.195721	0.469097
0.280359	0.404238		0.196513	0.469097
0.280359	0.405053		0.197306	0.469097
0.281174	0.405053		0.198098	0.469097
0.281989	0.405053		0.198891	0.469097
0.282804	0.405053		0.198891	0.469889
0.283619	0.405053		0.199683	0.469889
0.283619	0.405868		0.199683	0.470681
0.283619	0.406683		0.200475	0.470681
0.284434	0.406683		0.200475	0.471474
0.285249	0.406683		0.201268	0.471474
0.285249	0.407498		0.201268	0.472266
0.286064	0.407498		0.201268	0.473059
0.286879	0.407498		0.201268	0.473851
0.287694	0.407498		0.20206	0.473851
0.287694	0.408313		0.202853	0.473851
0.288509	0.408313		0.202853	0.474643
0.289324	0.408313		0.202853	0.475436
0.290139	0.408313		0.203645	0.475436
0.290954	0.408313		0.204437	0.475436
0.290954	0.409128		0.204437	0.476228
0.290954	0.409943		0.20523	0.476228
0.291769	0.409943		0.20523	0.477021
0.291769	0.410758		0.206022	0.477021
0.292584	0.410758		0.206022	0.477813
0.292584	0.411573		0.206815	0.477813
0.292584	0.412388		0.206815	0.478605
0.292584	0.413203		0.206815	0.479398
0.293399	0.413203		0.207607	0.479398
0.294214	0.413203		0.208399	0.479398
0.295029	0.413203		0.209192	0.479398
0.295029	0.414018		0.209984	0.479398
0.295844	0.414018		0.210777	0.479398
0.296659	0.414018		0.210777	0.48019
0.297474	0.414018		0.211569	0.48019
0.297474	0.414833		0.212361	0.48019
0.298289	0.414833		0.212361	0.480983
0.299104	0.414833		0.213154	0.480983
0.299919	0.414833		0.213946	0.480983
0.300733	0.414833		0.214739	0.480983
0.301548	0.414833		0.214739	0.481775
0.302363	0.414833		0.214739	0.482567
0.303178	0.414833		0.215531	0.482567
0.303178	0.415648		0.216323	0.482567
0.303178	0.416463		0.217116	0.482567
0.303993	0.416463		0.217908	0.482567
0.303993	0.417278		0.2187	0.482567
0.304808	0.417278		0.2187	0.48336
0.304808	0.418093		0.2187	0.484152
0.305623	0.418093		0.219493	0.484152
0.306438	0.418093		0.220285	0.484152
0.306438	0.418908		0.220285	0.484945
0.307253	0.418908		0.221078	0.484945
0.308068	0.418908		0.221078	0.485737
0.308883	0.418908		0.221078	0.486529
0.308883	0.419723		0.221078	0.487322
0.308883	0.420538		0.22187	0.487322
0.309698	0.420538		0.22187	0.488114
0.310513	0.420538		0.222662	0.488114
0.310513	0.421353		0.222662	0.488906
0.311328	0.421353		0.223455	0.488906
0.312143	0.421353		0.224247	0.488906
0.312143	0.422168		0.22504	0.488906
0.312958	0.422168		0.225832	0.488906
0.313773	0.422168		0.226624	0.488906
0.314588	0.422168		0.227417	0.488906
0.315403	0.422168		0.228209	0.488906
0.315403	0.422983		0.229002	0.488906
0.315403	0.423798		0.229794	0.488906
0.316218	0.423798		0.229794	0.489699
0.317033	0.423798		0.229794	0.490491
0.317848	0.423798		0.229794	0.491284
0.317848	0.424613		0.229794	0.492076
0.317848	0.425428		0.230586	0.492076
0.318663	0.425428		0.231379	0.492076
0.319478	0.425428		0.232171	0.492076
0.320293	0.425428		0.232964	0.492076
0.320293	0.426243		0.233756	0.492076
0.320293	0.427058		0.233756	0.492868
0.320293	0.427873		0.233756	0.493661
0.321108	0.427873		0.233756	0.494453
0.321923	0.427873		0.233756	0.495246
0.321923	0.428688		0.234548	0.495246
0.322738	0.428688		0.234548	0.496038
0.322738	0.429503		0.235341	0.496038
0.323553	0.429503		0.236133	0.496038
0.324368	0.429503		0.236133	0.49683
0.324368	0.430318		0.236926	0.49683
0.325183	0.430318		0.237718	0.49683
0.325998	0.430318		0.23851	0.49683
0.326813	0.430318		0.239303	0.49683
0.327628	0.430318		0.240095	0.49683
0.328443	0.430318		0.240887	0.49683
0.329258	0.430318		0.24168	0.49683
0.329258	0.431133		0.242472	0.49683
0.330073	0.431133		0.243265	0.49683
0.330888	0.431133		0.244057	0.49683
0.330888	0.431948		0.244849	0.49683
0.331703	0.431948		0.244849	0.497623
0.332518	0.431948		0.244849	0.498415
0.332518	0.432763		0.244849	0.499208
0.333333	0.432763		0.244849	0.5
0.334148	0.432763		0.245642	0.5
0.334148	0.433578		0.246434	0.5
0.334148	0.434393		0.247227	0.5
0.334148	0.435208		0.248019	0.5
0.334963	0.435208		0.248811	0.5
0.335778	0.435208		0.249604	0.5
0.335778	0.436023		0.250396	0.5
0.336593	0.436023		0.251189	0.5
0.337408	0.436023		0.251981	0.5
0.337408	0.436838		0.251981	0.500792
0.338223	0.436838		0.252773	0.500792
0.339038	0.436838		0.253566	0.500792
0.339038	0.437653		0.253566	0.501585
0.339853	0.437653		0.254358	0.501585
0.340668	0.437653		0.255151	0.501585
0.341483	0.437653		0.255943	0.501585
0.342298	0.437653		0.256735	0.501585
0.343113	0.437653		0.257528	0.501585
0.343928	0.437653		0.25832	0.501585
0.344743	0.437653		0.259113	0.501585
0.345558	0.437653		0.259905	0.501585
0.346373	0.437653		0.260697	0.501585
0.347188	0.437653		0.260697	0.502377
0.347188	0.438468		0.26149	0.502377
0.348003	0.438468		0.26149	0.50317
0.348818	0.438468		0.26149	0.503962
0.348818	0.439283		0.262282	0.503962
0.349633	0.439283		0.262282	0.504754
0.350448	0.439283		0.262282	0.505547
0.351263	0.439283		0.262282	0.506339
0.351263	0.440098		0.263074	0.506339
0.351263	0.440913		0.263867	0.506339
0.351263	0.441728		0.264659	0.506339
0.352078	0.441728		0.265452	0.506339
0.352893	0.441728		0.266244	0.506339
0.352893	0.442543		0.266244	0.507132
0.352893	0.443358		0.267036	0.507132
0.353708	0.443358		0.267829	0.507132
0.354523	0.443358		0.268621	0.507132
0.355338	0.443358		0.269414	0.507132
0.356153	0.443358		0.269414	0.507924
0.356968	0.443358		0.269414	0.508716
0.356968	0.444173		0.270206	0.508716
0.357783	0.444173		0.270998	0.508716
0.357783	0.444988		0.271791	0.508716
0.358598	0.444988		0.272583	0.508716
0.359413	0.444988		0.272583	0.509509
0.360228	0.444988		0.272583	0.510301
0.361043	0.444988		0.273376	0.510301
0.361858	0.444988		0.274168	0.510301
0.362673	0.444988		0.27496	0.510301
0.363488	0.444988		0.27496	0.511094
0.364303	0.444988		0.275753	0.511094
0.365118	0.444988		0.276545	0.511094
0.365118	0.445803		0.277338	0.511094
0.365933	0.445803		0.27813	0.511094
0.366748	0.445803		0.278922	0.511094
0.366748	0.446618		0.278922	0.511886
0.367563	0.446618		0.279715	0.511886
0.368378	0.446618		0.279715	0.512678
0.369193	0.446618		0.280507	0.512678
0.369193	0.447433		0.2813	0.512678
0.369193	0.448248		0.282092	0.512678
0.370008	0.448248		0.282092	0.513471
0.370823	0.448248		0.282884	0.513471
0.371638	0.448248		0.283677	0.513471
0.371638	0.449063		0.283677	0.514263
0.371638	0.449878		0.284469	0.514263
0.372453	0.449878		0.285261	0.514263
0.372453	0.450693		0.285261	0.515055
0.373268	0.450693		0.285261	0.515848
0.374083	0.450693		0.285261	0.51664
0.374898	0.450693		0.286054	0.51664
0.375713	0.450693		0.286054	0.517433
0.376528	0.450693		0.286846	0.517433
0.377343	0.450693		0.287639	0.517433
0.378158	0.450693		0.288431	0.517433
0.378973	0.450693		0.288431	0.518225
0.379788	0.450693		0.289223	0.518225
0.380603	0.450693		0.289223	0.519017
0.381418	0.450693		0.289223	0.51981
0.381418	0.451508		0.290016	0.51981
0.381418	0.452323		0.290808	0.51981
0.382233	0.452323		0.290808	0.520602
0.383048	0.452323		0.291601	0.520602
0.383863	0.452323		0.292393	0.520602
0.384678	0.452323		0.293185	0.520602
0.385493	0.452323		0.293978	0.520602
0.386308	0.452323		0.293978	0.521395
0.387123	0.452323		0.29477	0.521395
0.387938	0.452323		0.295563	0.521395
0.387938	0.453138		0.296355	0.521395
0.387938	0.453953		0.297147	0.521395
0.388753	0.453953		0.29794	0.521395
0.389568	0.453953		0.298732	0.521395
0.389568	0.454768		0.298732	0.522187
0.390383	0.454768		0.299525	0.522187
0.391198	0.454768		0.300317	0.522187
0.392013	0.454768		0.301109	0.522187
0.392828	0.454768		0.301109	0.522979
0.393643	0.454768		0.301902	0.522979
0.394458	0.454768		0.302694	0.522979
0.395273	0.454768		0.303487	0.522979
0.396088	0.454768		0.304279	0.522979
0.396903	0.454768		0.305071	0.522979
0.397718	0.454768		0.305864	0.522979
0.398533	0.454768		0.306656	0.522979
0.399348	0.454768		0.307448	0.522979
0.400163	0.454768		0.307448	0.523772
0.400978	0.454768		0.308241	0.523772
0.401793	0.454768		0.309033	0.523772
0.402608	0.454768		0.309826	0.523772
0.402608	0.455583		0.310618	0.523772
0.403423	0.455583		0.31141	0.523772
0.404238	0.455583		0.312203	0.523772
0.404238	0.456398		0.312203	0.524564
0.405053	0.456398		0.312995	0.524564
0.405868	0.456398		0.313788	0.524564
0.406683	0.456398		0.31458	0.524564
0.407498	0.456398		0.31458	0.525357
0.408313	0.456398		0.315372	0.525357
0.408313	0.457213		0.316165	0.525357
0.409128	0.457213		0.316957	0.525357
0.409943	0.457213		0.31775	0.525357
0.410758	0.457213		0.318542	0.525357
0.410758	0.458028		0.319334	0.525357
0.411573	0.458028		0.319334	0.526149
0.411573	0.458843		0.319334	0.526941
0.412388	0.458843		0.319334	0.527734
0.413203	0.458843		0.319334	0.528526
0.414018	0.458843		0.320127	0.528526
0.414833	0.458843		0.320919	0.528526
0.415648	0.458843		0.321712	0.528526
0.416463	0.458843		0.322504	0.528526
0.417278	0.458843		0.322504	0.529319
0.417278	0.459658		0.323296	0.529319
0.418093	0.459658		0.324089	0.529319
0.418908	0.459658		0.324881	0.529319
0.419723	0.459658		0.325674	0.529319
0.420538	0.459658		0.326466	0.529319
0.421353	0.459658		0.327258	0.529319
0.422168	0.459658		0.328051	0.529319
0.422983	0.459658		0.328843	0.529319
0.423798	0.459658		0.329635	0.529319
0.424613	0.459658		0.330428	0.529319
0.425428	0.459658		0.33122	0.529319
0.426243	0.459658		0.332013	0.529319
0.427058	0.459658		0.332013	0.530111
0.427873	0.459658		0.332805	0.530111
0.428688	0.459658		0.333597	0.530111
0.429503	0.459658		0.33439	0.530111
0.430318	0.459658		0.335182	0.530111
0.431133	0.459658		0.335975	0.530111
0.431133	0.460473		0.336767	0.530111
0.431948	0.460473		0.337559	0.530111
0.432763	0.460473		0.338352	0.530111
0.433578	0.460473		0.339144	0.530111
0.434393	0.460473		0.339937	0.530111
0.435208	0.460473		0.340729	0.530111
0.436023	0.460473		0.341521	0.530111
0.436838	0.460473		0.342314	0.530111
0.437653	0.460473		0.342314	0.530903
0.437653	0.461288		0.342314	0.531696
0.437653	0.462103		0.343106	0.531696
0.438468	0.462103		0.343106	0.532488
0.439283	0.462103		0.343899	0.532488
0.440098	0.462103		0.344691	0.532488
0.440913	0.462103		0.345483	0.532488
0.441728	0.462103		0.346276	0.532488
0.442543	0.462103		0.347068	0.532488
0.443358	0.462103		0.347861	0.532488
0.443358	0.462918		0.348653	0.532488
0.444173	0.462918		0.349445	0.532488
0.444988	0.462918		0.350238	0.532488
0.445803	0.462918		0.35103	0.532488
0.445803	0.463733		0.35103	0.533281
0.445803	0.464548		0.351823	0.533281
0.446618	0.464548		0.352615	0.533281
0.447433	0.464548		0.353407	0.533281
0.448248	0.464548		0.3542	0.533281
0.449063	0.464548		0.354992	0.533281
0.449878	0.464548		0.355784	0.533281
0.449878	0.465363		0.356577	0.533281
0.449878	0.466178		0.357369	0.533281
0.450693	0.466178		0.358162	0.533281
0.451508	0.466178		0.358954	0.533281
0.452323	0.466178		0.358954	0.534073
0.453138	0.466178		0.359746	0.534073
0.453138	0.466993		0.360539	0.534073
0.453953	0.466993		0.361331	0.534073
0.453953	0.467808		0.361331	0.534865
0.454768	0.467808		0.362124	0.534865
0.455583	0.467808		0.362916	0.534865
0.456398	0.467808		0.363708	0.534865
0.456398	0.468623		0.364501	0.534865
0.457213	0.468623		0.365293	0.534865
0.458028	0.468623		0.366086	0.534865
0.458843	0.468623		0.366878	0.534865
0.459658	0.468623		0.36767	0.534865
0.460473	0.468623		0.36767	0.535658
0.461288	0.468623		0.36767	0.53645
0.462103	0.468623		0.368463	0.53645
0.462918	0.468623		0.368463	0.537242
0.463733	0.468623		0.369255	0.537242
0.464548	0.468623		0.370048	0.537242
0.465363	0.468623		0.37084	0.537242
0.465363	0.469438		0.371632	0.537242
0.466178	0.469438		0.372425	0.537242
0.466993	0.469438		0.372425	0.538035
0.467808	0.469438		0.372425	0.538827
0.468623	0.469438		0.372425	0.53962
0.469438	0.469438		0.373217	0.53962
0.470253	0.469438		0.37401	0.53962
0.471068	0.469438		0.374802	0.53962
0.471883	0.469438		0.375594	0.53962
0.472698	0.469438		0.376387	0.53962
0.473513	0.469438		0.377179	0.53962
0.474328	0.469438		0.377971	0.53962
0.475143	0.469438		0.378764	0.53962
0.475958	0.469438		0.379556	0.53962
0.476773	0.469438		0.380349	0.53962
0.477588	0.469438		0.381141	0.53962
0.478403	0.469438		0.381933	0.53962
0.478403	0.470253		0.382726	0.53962
0.478403	0.471068		0.382726	0.540412
0.479218	0.471068		0.383518	0.540412
0.480033	0.471068		0.384311	0.540412
0.480848	0.471068		0.385103	0.540412
0.481663	0.471068		0.385895	0.540412
0.482478	0.471068		0.386688	0.540412
0.483293	0.471068		0.38748	0.540412
0.484108	0.471068		0.388273	0.540412
0.484923	0.471068		0.389065	0.540412
0.484923	0.471883		0.389065	0.541204
0.485738	0.471883		0.389857	0.541204
0.486553	0.471883		0.39065	0.541204
0.487368	0.471883		0.39065	0.541997
0.488183	0.471883		0.391442	0.541997
0.488998	0.471883		0.391442	0.542789
0.488998	0.472698		0.392235	0.542789
0.489813	0.472698		0.392235	0.543582
0.490628	0.472698		0.392235	0.544374
0.491443	0.472698		0.393027	0.544374
0.492258	0.472698		0.393819	0.544374
0.493073	0.472698		0.394612	0.544374
0.493888	0.472698		0.395404	0.544374
0.494703	0.472698		0.396197	0.544374
0.494703	0.473513		0.396989	0.544374
0.495518	0.473513		0.397781	0.544374
0.496333	0.473513		0.398574	0.544374
0.497148	0.473513		0.399366	0.544374
0.497148	0.474328		0.400158	0.544374
0.497963	0.474328		0.400951	0.544374
0.498778	0.474328		0.401743	0.544374
0.499593	0.474328		0.402536	0.544374
0.500407	0.474328		0.403328	0.544374
0.501222	0.474328		0.40412	0.544374
0.502037	0.474328		0.404913	0.544374
0.502852	0.474328		0.405705	0.544374
0.503667	0.474328		0.406498	0.544374
0.504482	0.474328		0.40729	0.544374
0.505297	0.474328		0.408082	0.544374
0.506112	0.474328		0.408875	0.544374
0.506927	0.474328		0.409667	0.544374
0.507742	0.474328		0.41046	0.544374
0.508557	0.474328		0.411252	0.544374
0.509372	0.474328		0.412044	0.544374
0.510187	0.474328		0.412837	0.544374
0.511002	0.474328		0.413629	0.544374
0.511817	0.474328		0.414422	0.544374
0.512632	0.474328		0.415214	0.544374
0.512632	0.475143		0.416006	0.544374
0.513447	0.475143		0.416799	0.544374
0.514262	0.475143		0.417591	0.544374
0.515077	0.475143		0.418384	0.544374
0.515892	0.475143		0.419176	0.544374
0.516707	0.475143		0.419968	0.544374
0.517522	0.475143		0.419968	0.545166
0.517522	0.475958		0.420761	0.545166
0.518337	0.475958		0.421553	0.545166
0.519152	0.475958		0.422345	0.545166
0.519967	0.475958		0.423138	0.545166
0.520782	0.475958		0.42393	0.545166
0.521597	0.475958		0.424723	0.545166
0.522412	0.475958		0.425515	0.545166
0.523227	0.475958		0.426307	0.545166
0.524042	0.475958		0.4271	0.545166
			0.427892	0.545166
			0.428685	0.545166
			0.429477	0.545166
			0.430269	0.545166
			0.431062	0.545166
			0.431854	0.545166
			0.432647	0.545166
			0.433439	0.545166
			0.434231	0.545166
			0.435024	0.545166
			0.435816	0.545166
			0.436609	0.545166
			0.436609	0.545959
			0.436609	0.546751
			0.437401	0.546751
			0.437401	0.547544
			0.438193	0.547544
			0.438986	0.547544
			0.439778	0.547544
			0.440571	0.547544
			0.441363	0.547544
			0.442155	0.547544
			0.442948	0.547544
			0.44374	0.547544
			0.444532	0.547544
			0.445325	0.547544
			0.446117	0.547544
			0.44691	0.547544
			0.447702	0.547544
			0.448494	0.547544
			0.448494	0.548336
			0.449287	0.548336
			0.450079	0.548336
			0.450872	0.548336
			0.451664	0.548336
