# Supplementary material for: High-confidence structural annotation of metabolites absent from spectral libraries
Source: Nat Biotechnol. 2021 Oct 14;40(3):411–21. doi: 10.1038/s41587-021-01045-9 (PMC8926923; doi:10.1038/s41587-021-01045-9)
Supplement: Source Data Extended Data Fig. 5 — Statistical Source Data [file 41587_2021_1045_MOESM12_ESM.xlsx]

## Sheet: a
no noise			medium noise			high noise
Estimated q-value	True q-value		Estimated q-value	True q-value		Estimated q-value	True q-value
7.84317e-05	0		0.00133513	0		0.00142465	0
0.000716147	0		0.00337713	0		0.0109899	0
0.00386477	0		0.0111954	0		0.0154203	0
0.00650137	0		0.0162025	0		0.0178147	0
0.00891059	0		0.0205751	0		0.0207538	0
0.0117159	0		0.0236321	0		0.02366	0
0.01376	0		0.0259705	0		0.0260542	0
0.0155677	0		0.0283602	0		0.0282422	0
0.0171328	0		0.0302649	0.0526316		0.0299687	0
0.0185935	0		0.0318333	0.0526316		0.0318136	0.0243902
0.0198101	0		0.0331959	0.0526316		0.0339748	0.0243902
0.021272	0		0.0345382	0.0526316		0.0360724	0.0243902
0.0225127	0		0.0356813	0.0526316		0.0379239	0.0243902
0.0236582	0		0.036705	0.0526316		0.0397882	0.0243902
0.0246698	0		0.0376021	0.0526316		0.0414559	0.0243902
0.0256102	0		0.0385186	0.0526316		0.0430538	0.0243902
0.0266405	0		0.039644	0.0526316		0.0445119	0.0243902
0.0275953	0.027027		0.0408266	0.0526316		0.0458476	0.0243902
0.0285201	0.027027		0.041992	0.0526316		0.0471907	0.0243902
0.0293892	0.027027		0.0430847	0.0526316		0.0484322	0.0243902
0.0302622	0.027027		0.0443388	0.0526316		0.049619	0.0243902
0.0310619	0.027027		0.0456	0.0526316		0.0507915	0.0243902
0.0318124	0.027027		0.0467677	0.0526316		0.0519999	0.0243902
0.0325016	0.027027		0.0481049	0.0526316		0.0531257	0.0243902
0.033153	0.027027		0.0494038	0.0526316		0.0543002	0.0243902
0.0337718	0.027027		0.050603	0.0526316		0.0554737	0.0243902
0.0344031	0.027027		0.0517339	0.0526316		0.0566042	0.0243902
0.0349934	0.027027		0.0528222	0.0526316		0.0576828	0.0243902
0.0355497	0.027027		0.0539213	0.0526316		0.0586939	0.0243902
0.0361958	0.027027		0.054961	0.0526316		0.0596494	0.0243902
0.0368009	0.027027		0.0560073	0.0526316		0.0605872	0.0243902
0.0373718	0.027027		0.0570911	0.0526316		0.061489	0.0243902
0.0379312	0.027027		0.0581535	0.0526316		0.0624315	0.0243902
0.0385211	0.027027		0.0591655	0.0526316		0.0635178	0.0243902
0.0391773	0.027027		0.0601266	0.0526316		0.0645526	0.0243902
0.0398207	0.027027		0.0610749	0.0526316		0.0656483	0.0243902
0.0404426	0.027027		0.0620213	0.0526316		0.0667055	0.0243902
0.0410575	0.0273973		0.0629251	0.0526316		0.0677348	0.0243902
0.0416862	0.0273973		0.0638609	0.0526316		0.0687404	0.0243902
0.042304	0.0273973		0.0647515	0.0526316		0.0697228	0.0243902
0.0429112	0.0273973		0.0656292	0.0526316		0.0706699	0.0243902
0.0435361	0.0273973		0.0665602	0.0526316		0.0715936	0.0357143
0.0441454	0.0273973		0.0674802	0.0526316		0.0724813	0.0357143
0.0447299	0.0273973		0.06836	0.0526316		0.0733336	0.0357143
0.045315	0.0273973		0.0692241	0.0526316		0.0741492	0.0357143
0.0458748	0.0273973		0.0700641	0.0526316		0.0749375	0.0357143
0.0464311	0.0273973		0.0708879	0.0526316		0.0757077	0.0357143
0.0469664	0.0273973		0.0716871	0.0526316		0.0764487	0.0357143
0.0475034	0.0273973		0.0724981	0.0526316		0.0771985	0.0357143
0.0480276	0.0273973		0.0732789	0.0526316		0.0779267	0.0357143
0.0485363	0.0273973		0.0740313	0.0526316		0.0786651	0.0357143
0.0490644	0.0273973		0.0747866	0.0526316		0.0793767	0.0357143
0.0496125	0.0273973		0.0755223	0.0526316		0.0800644	0.0357143
0.0501439	0.0273973		0.076231	0.0526316		0.0807623	0.0357143
0.0506594	0.0273973		0.0769226	0.0526316		0.081449	0.0357143
0.0511611	0.0273973		0.0776281	0.0526316		0.082112	0.0357143
0.0516553	0.0273973		0.0783196	0.0526316		0.082772	0.0517241
0.052167	0.0273973		0.0790287	0.0547945		0.0834161	0.0517241
0.0526637	0.0273973		0.0797249	0.0547945		0.0840528	0.0597015
0.0531463	0.0273973		0.0803993	0.0547945		0.0846758	0.0597015
0.05362	0.0273973		0.0810753	0.0547945		0.0853224	0.0597015
0.054124	0.0273973		0.0817309	0.0547945		0.085965	0.0597015
0.0546217	0.0273973		0.0823736	0.0547945		0.0866134	0.0597015
0.0551088	0.0273973		0.0829991	0.0547945		0.0872478	0.0597015
0.0555863	0.0273973		0.0836146	0.0547945		0.0878757	0.0597015
0.056051	0.0273973		0.0842116	0.0547945		0.0884884	0.0597015
0.0565083	0.0273973		0.0847981	0.0547945		0.0890841	0.0597015
0.0570171	0.0273973		0.0853865	0.0547945		0.0896802	0.0714286
0.0575171	0.0273973		0.0859655	0.0547945		0.0902858	0.0714286
0.058033	0.0273973		0.0865385	0.0547945		0.0908852	0.0714286
0.0585375	0.0273973		0.0871011	0.0547945		0.0914683	0.075
0.0590327	0.0273973		0.0876602	0.0547945		0.092043	0.075
0.0595179	0.0273973		0.0882158	0.0547945		0.0926152	0.075
0.0599976	0.0273973		0.0887566	0.060241		0.0931814	0.075
0.0604716	0.0273973		0.0892975	0.060241		0.093739	0.075
0.0609394	0.0273973		0.0898325	0.060241		0.094284	0.075
0.0614006	0.0273973		0.0903543	0.060241		0.0948513	0.075
0.0618529	0.0273973		0.0908638	0.060241		0.0954158	0.075
0.0623001	0.0273973		0.0913714	0.060241		0.09597	0.075
0.0627411	0.0273973		0.0918672	0.060241		0.0965112	0.075
0.0631741	0.0273973		0.0923603	0.060241		0.0970395	0.0843373
0.0636033	0.0273973		0.0928502	0.060241		0.097571	0.0843373
0.0640402	0.0273973		0.0933293	0.060241		0.0980993	0.0843373
0.0644691	0.0273973		0.0937977	0.0645161		0.0986292	0.0909091
0.0648901	0.0273973		0.0942584	0.0645161		0.0991494	0.0909091
0.0653041	0.0273973		0.0947125	0.0645161		0.0996589	0.0909091
0.0657174	0.0273973		0.095167	0.0645161		0.100163	0.0909091
0.0661301	0.0273973		0.095613	0.0645161		0.100663	0.0909091
0.0665402	0.0273973		0.0960617	0.0645161		0.101152	0.101124
0.0669515	0.0273973		0.0965026	0.0645161		0.101635	0.106383
0.0673581	0.0273973		0.0969444	0.0645161		0.102118	0.106383
0.0677602	0.0273973		0.097383	0.0645161		0.102601	0.106383
0.0681548	0.0273973		0.0978141	0.0645161		0.103075	0.106383
0.0685464	0.0273973		0.0982396	0.0721649		0.103569	0.106383
0.0689371	0.0273973		0.0986722	0.0721649		0.104053	0.111111
0.0693215	0.0273973		0.0991295	0.0721649		0.104536	0.111111
0.0697012	0.0273973		0.0995939	0.0721649		0.105008	0.111111
0.0700757	0.0273973		0.100051	0.08		0.105472	0.111111
0.070448	0.0273973		0.100505	0.08		0.105931	0.111111
0.0708134	0.0273973		0.100952	0.08		0.106385	0.12
0.0711761	0.0273973		0.101395	0.0865385		0.106833	0.125
0.0715318	0.0273973		0.101831	0.0865385		0.107274	0.125
0.071897	0.0273973		0.102262	0.0865385		0.107707	0.125
0.0722585	0.0273973		0.102691	0.0865385		0.108139	0.125
0.0726208	0.0273973		0.103121	0.0943396		0.108568	0.125628
0.0729847	0.0273973		0.103558	0.0943396		0.108995	0.125628
0.0733462	0.0273973		0.103992	0.0948276		0.109419	0.125628
0.0737048	0.0273973		0.10443	0.0948276		0.109843	0.125628
0.0740599	0.0273973		0.10486	0.0948276		0.110266	0.125628
0.0744128	0.0273973		0.105286	0.0948276		0.110688	0.125628
0.07476	0.0273973		0.105709	0.0948276		0.111107	0.125628
0.075103	0.0273973		0.106126	0.0948276		0.111524	0.125628
0.07544	0.0273973		0.106537	0.0948276		0.111937	0.125628
0.0757783	0.0273973		0.106959	0.0948276		0.112358	0.125628
0.0761129	0.0273973		0.107393	0.0948276		0.112771	0.125628
0.0764433	0.0273973		0.107832	0.0948276		0.113186	0.125628
0.0767706	0.0273973		0.108265	0.10084		0.113595	0.125628
0.0770956	0.0273973		0.108693	0.10084		0.114	0.125628
0.0774161	0.0273973		0.109114	0.10084		0.114407	0.125628
0.0777365	0.0273973		0.109531	0.105556		0.114811	0.125628
0.0780592	0.0273973		0.109945	0.105556		0.115219	0.125628
0.0783848	0.0273973		0.110353	0.105556		0.115621	0.125628
0.0787058	0.0273973		0.110785	0.105556		0.116024	0.125628
0.0790233	0.0273973		0.111217	0.105556		0.11644	0.125628
0.079338	0.0273973		0.111645	0.105556		0.116853	0.125628
0.0796617	0.0273973		0.112068	0.105556		0.117261	0.125628
0.0799851	0.0273973		0.11249	0.105556		0.117664	0.125628
0.0803197	0.0273973		0.112913	0.105556		0.118063	0.125628
0.0806526	0.0273973		0.113334	0.105556		0.118464	0.125628
0.0809812	0.0273973		0.113751	0.105556		0.118895	0.125628
0.0813096	0.0273973		0.114166	0.105556		0.119326	0.125628
0.0816332	0.0273973		0.114574	0.105556		0.119758	0.125628
0.081953	0.0273973		0.114979	0.105556		0.120197	0.125628
0.0822754	0.0273973		0.115378	0.105556		0.120634	0.125628
0.0825974	0.0273973		0.11578	0.105556		0.121069	0.125628
0.0829151	0.0273973		0.116181	0.105556		0.121503	0.125628
0.0832353	0.0273973		0.116578	0.105556		0.121931	0.125628
0.0835516	0.0273973		0.116972	0.105556		0.122354	0.125628
0.0838641	0.0273973		0.117366	0.105556		0.122781	0.125628
0.0841724	0.0273973		0.117756	0.105556		0.123204	0.125628
0.08448	0.0273973		0.11815	0.105556		0.123625	0.125628
0.0847886	0.0273973		0.118538	0.105556		0.124043	0.125628
0.0850958	0.0273973		0.118923	0.105556		0.124455	0.125628
0.0853999	0.0273973		0.119307	0.105556		0.124862	0.125628
0.0857003	0.0273973		0.11969	0.105556		0.125265	0.125628
0.0860016	0.0273973		0.120068	0.105556		0.125665	0.125628
0.0863015	0.0337838		0.120444	0.105556		0.12606	0.125628
0.0865982	0.0337838		0.120818	0.105556		0.12645	0.125628
0.0868925	0.04		0.121187	0.105556		0.126838	0.125628
0.0871853	0.04		0.121551	0.105556		0.127221	0.125628
0.0874841	0.0463576		0.121914	0.105556		0.127603	0.125628
0.0877846	0.0512821		0.122276	0.105556		0.127982	0.125628
0.0880841	0.0512821		0.122637	0.105556		0.128358	0.125628
0.0883811	0.0512821		0.122997	0.105556		0.128729	0.125628
0.0886767	0.0512821		0.123353	0.105556		0.129097	0.125628
0.0889783	0.0512821		0.123706	0.105556		0.129464	0.125628
0.0892879	0.056962		0.124056	0.105556		0.129826	0.125628
0.0896089	0.056962		0.124403	0.105556		0.130188	0.125628
0.0899296	0.0571429		0.124748	0.105556		0.130547	0.125628
0.0902535	0.0571429		0.125091	0.105556		0.130905	0.125628
0.0905778	0.0571429		0.125434	0.105556		0.131261	0.125628
0.0908994	0.0571429		0.125784	0.105556		0.131617	0.125628
0.0912249	0.0571429		0.126132	0.105556		0.131971	0.125628
0.0915511	0.0571429		0.126478	0.105556		0.13232	0.125628
0.091874	0.0571429		0.126823	0.105556		0.132665	0.125628
0.0921931	0.0571429		0.127167	0.105556		0.133011	0.125628
0.0925089	0.0571429		0.127507	0.105556		0.133353	0.125628
0.0928223	0.0571429		0.127847	0.105556		0.133692	0.125628
0.0931356	0.0571429		0.128185	0.105556		0.134027	0.125628
0.0934454	0.0571429		0.128522	0.105556		0.134363	0.125628
0.093753	0.0571429		0.128857	0.105556		0.134701	0.125628
0.0940574	0.0571429		0.129189	0.105556		0.135036	0.125628
0.0943631	0.0571429		0.12952	0.105556		0.135368	0.125628
0.0946768	0.0571429		0.129847	0.105556		0.135696	0.125628
0.0949881	0.0571429		0.130173	0.105556		0.136021	0.125628
0.095297	0.0607735		0.130497	0.105556		0.136346	0.125628
0.0956031	0.0607735		0.130819	0.105556		0.136669	0.125628
0.095909	0.0607735		0.131137	0.105556		0.136991	0.125628
0.096212	0.0607735		0.131454	0.105556		0.137311	0.125628
0.0965119	0.0607735		0.13177	0.105556		0.137628	0.125628
0.0968118	0.0607735		0.132083	0.106977		0.137947	0.125628
0.0971096	0.0648649		0.132396	0.106977		0.138263	0.125628
0.0974062	0.0648649		0.132707	0.106977		0.138576	0.125628
0.0977019	0.0648649		0.133019	0.106977		0.138889	0.125628
0.0979984	0.0648649		0.133327	0.106977		0.139204	0.125628
0.0982925	0.0679612		0.133634	0.106977		0.139515	0.125628
0.0985836	0.0679612		0.133937	0.106977		0.139824	0.125628
0.098875	0.0679612		0.134237	0.106977		0.140132	0.125628
0.0991637	0.0679612		0.134535	0.106977		0.140436	0.125628
0.0994508	0.0679612		0.134832	0.106977		0.140747	0.125628
0.0997358	0.0679612		0.135127	0.106977		0.141056	0.125628
0.100019	0.0679612		0.135421	0.106977		0.141363	0.125628
0.100299	0.0679612		0.135711	0.106977		0.141668	0.125628
0.100577	0.0679612		0.136	0.106977		0.14197	0.125628
0.100855	0.0679612		0.136286	0.106977		0.142273	0.125628
0.101131	0.0679612		0.136575	0.106977		0.142574	0.125628
0.101408	0.0679612		0.136864	0.106977		0.142873	0.125628
0.101684	0.0679612		0.137152	0.106977		0.143172	0.125628
0.101963	0.0679612		0.137441	0.106977		0.143469	0.125628
0.10224	0.0679612		0.137727	0.106977		0.143764	0.126829
0.102517	0.0679612		0.138017	0.106977		0.144057	0.126829
0.102791	0.0679612		0.138309	0.106977		0.144356	0.126829
0.103064	0.0679612		0.138602	0.106977		0.144652	0.126829
0.103335	0.0679612		0.138896	0.106977		0.144948	0.126829
0.103605	0.0679612		0.139188	0.106977		0.145243	0.126829
0.103873	0.0679612		0.139478	0.106977		0.145537	0.130435
0.104142	0.0724638		0.139768	0.106977		0.145831	0.130435
0.10441	0.0758294		0.140057	0.106977		0.146127	0.131004
0.104676	0.0758294		0.140344	0.106977		0.146421	0.131004
0.104942	0.0758294		0.140629	0.106977		0.146718	0.131004
0.105207	0.0758294		0.140912	0.106977		0.147015	0.131004
0.10547	0.0776256		0.141199	0.106977		0.147312	0.131004
0.105732	0.0776256		0.141485	0.106977		0.147607	0.131004
0.105993	0.0776256		0.141773	0.106977		0.1479	0.131004
0.106253	0.0776256		0.142063	0.106977		0.148194	0.131004
0.106511	0.0776256		0.142354	0.108108		0.148494	0.131004
0.106767	0.0776256		0.142646	0.108108		0.148793	0.131004
0.107025	0.0776256		0.142939	0.108108		0.14909	0.131004
0.107285	0.0776256		0.14323	0.108108		0.149386	0.131004
0.107542	0.08		0.14352	0.108108		0.149682	0.131004
0.107798	0.08		0.143813	0.108108		0.149976	0.131004
0.108055	0.08		0.144103	0.108108		0.150268	0.131004
0.10831	0.08		0.144395	0.10917		0.150558	0.131004
0.108563	0.08		0.144685	0.10917		0.150847	0.131004
0.108815	0.08		0.144973	0.10917		0.151136	0.131004
0.109065	0.0833333		0.145258	0.10917		0.151423	0.131004
0.109314	0.0833333		0.145542	0.10917		0.151707	0.131004
0.109561	0.0833333		0.145824	0.10917		0.151993	0.131004
0.109806	0.0840336		0.146109	0.10917		0.15228	0.131004
0.11005	0.0840336		0.146392	0.109244		0.152565	0.131474
0.110292	0.0840336		0.146675	0.109244		0.15285	0.131474
0.110533	0.0840336		0.146956	0.109244		0.153135	0.131474
0.110773	0.0840336		0.147237	0.109244		0.15342	0.131474
0.111012	0.0840336		0.147515	0.109244		0.153705	0.131474
0.111249	0.0840336		0.147792	0.109244		0.153995	0.131474
0.111489	0.0840336		0.148066	0.109244		0.154284	0.131474
0.111727	0.0840336		0.148342	0.109244		0.154573	0.131474
0.111963	0.0840336		0.148618	0.109244		0.154863	0.131474
0.112199	0.0875		0.148893	0.110656		0.155151	0.131474
0.112433	0.0875		0.149168	0.110656		0.15544	0.131474
0.112666	0.0901639		0.149441	0.110656		0.155727	0.131474
0.112896	0.0901639		0.149714	0.110656		0.156013	0.131474
0.113126	0.0901639		0.149987	0.110656		0.156298	0.131474
0.113353	0.0901639		0.15026	0.110656		0.156583	0.131474
0.11358	0.0915751		0.15053	0.113281		0.156867	0.131474
0.113808	0.0915751		0.150799	0.113281		0.157155	0.131474
0.114034	0.0915751		0.151066	0.113281		0.157446	0.131474
0.114259	0.0915751		0.151333	0.113281		0.157737	0.131474
0.114482	0.0915751		0.151599	0.113281		0.158026	0.131474
0.114705	0.0915751		0.151865	0.113281		0.15832	0.131474
0.114926	0.0915751		0.15213	0.113281		0.158612	0.131474
0.11515	0.0915751		0.152393	0.113281		0.158907	0.133739
0.115375	0.0915751		0.152655	0.113281		0.1592	0.133739
0.115599	0.0915751		0.152919	0.113281		0.159492	0.133739
0.115822	0.0915751		0.153181	0.113281		0.159782	0.133739
0.116045	0.0915751		0.153442	0.113281		0.16007	0.133739
0.116268	0.0915751		0.153705	0.113636		0.160358	0.133739
0.11649	0.0915751		0.15397	0.113636		0.160648	0.133739
0.11671	0.0915751		0.154233	0.113636		0.160936	0.133739
0.116931	0.0915751		0.154495	0.113636		0.161224	0.133739
0.117151	0.0915751		0.154755	0.113636		0.161512	0.133739
0.11737	0.0915751		0.155015	0.113636		0.161797	0.133739
0.117588	0.0915751		0.155278	0.113636		0.162085	0.133739
0.117804	0.0915751		0.155541	0.113636		0.162378	0.133739
0.118019	0.0915751		0.155802	0.116541		0.162669	0.133739
0.118233	0.0915751		0.156063	0.116541		0.162958	0.133739
0.118447	0.0915751		0.156323	0.118519		0.163247	0.133739
0.11866	0.0915751		0.156582	0.118519		0.163535	0.133739
0.118872	0.0915751		0.156842	0.118519		0.163822	0.133739
0.119084	0.0915751		0.157104	0.118519		0.164108	0.133739
0.119294	0.0915751		0.157364	0.119883		0.164392	0.133739
0.119503	0.0915751		0.157623	0.119883		0.164674	0.133739
0.119713	0.0915751		0.15788	0.119883		0.164955	0.133739
0.119922	0.0942029		0.158136	0.119883		0.165238	0.133739
0.12013	0.0942029		0.15839	0.119883		0.165519	0.133739
0.120338	0.0942029		0.158649	0.119883		0.165799	0.133739
0.120545	0.0960854		0.158908	0.119883		0.166078	0.133739
0.12075	0.0960854		0.159165	0.119883		0.166358	0.133739
0.120958	0.0960854		0.159422	0.119883		0.166637	0.133739
0.121164	0.0960854		0.15968	0.119883		0.166916	0.133739
0.121375	0.0960854		0.15994	0.119883		0.167195	0.133739
0.121588	0.0972222		0.160197	0.119883		0.167471	0.133739
0.1218	0.0972222		0.160457	0.119883		0.16775	0.133739
0.122011	0.0972222		0.160715	0.119883		0.168031	0.133739
0.122222	0.0972222		0.160973	0.119883		0.168311	0.133739
0.122434	0.0972222		0.161231	0.119883		0.168589	0.133739
0.122644	0.0972222		0.161489	0.119883		0.168867	0.133739
0.122854	0.0972222		0.161747	0.119883		0.169143	0.133739
0.123062	0.0996564		0.162006	0.119883		0.169418	0.133739
0.123269	0.0996564		0.162263	0.119883		0.169692	0.133739
0.123475	0.0996564		0.16252	0.119883		0.169965	0.133739
0.123682	0.10101		0.162775	0.119883		0.170239	0.133739
0.123886	0.10101		0.163034	0.119883		0.170511	0.133739
0.124092	0.10101		0.163291	0.119883		0.170784	0.133739
0.124297	0.10101		0.163546	0.119883		0.171057	0.133739
0.124502	0.10101		0.163801	0.119883		0.171329	0.133739
0.124705	0.10101		0.164055	0.119883		0.1716	0.133739
0.124908	0.10299		0.164308	0.119883		0.17187	0.133739
0.125111	0.10299		0.16456	0.119883		0.172139	0.133739
0.125316	0.10299		0.164811	0.119883		0.172408	0.133739
0.12552	0.10299		0.165061	0.119883		0.172678	0.133739
0.125723	0.10596		0.165311	0.119883		0.172947	0.133739
0.125926	0.108553		0.165559	0.119883		0.173215	0.133739
0.126129	0.108553		0.165807	0.119883		0.173483	0.133739
0.126331	0.111111		0.166055	0.119883		0.173751	0.133739
0.126532	0.111111		0.166303	0.119883		0.174017	0.133739
0.126733	0.112903		0.166549	0.119883		0.174282	0.133739
0.126933	0.112903		0.166795	0.119883		0.174547	0.133739
0.127132	0.112903		0.167042	0.119883		0.17481	0.133739
0.12733	0.112903		0.167289	0.119883		0.175076	0.133739
0.127526	0.114286		0.167534	0.119883		0.175342	0.133739
0.127722	0.114286		0.167778	0.119883		0.175608	0.133739
0.127917	0.114286		0.168021	0.119883		0.175873	0.133739
0.128111	0.114286		0.168263	0.119883		0.176137	0.133739
0.128304	0.114286		0.168504	0.119883		0.1764	0.133739
0.128496	0.116719		0.168745	0.119883		0.176662	0.133739
0.128687	0.116719		0.168985	0.119883		0.176925	0.133739
0.128877	0.117479		0.169223	0.119883		0.177187	0.133739
0.12907	0.117479		0.169461	0.119883		0.177448	0.133739
0.129262	0.117479		0.169699	0.119883		0.17771	0.133739
0.129454	0.117479		0.169937	0.119883		0.177972	0.133739
0.129646	0.117479		0.170175	0.119883		0.178231	0.133739
0.129837	0.117479		0.170412	0.119883		0.178491	0.133739
0.130029	0.117479		0.170648	0.119883		0.17875	0.133739
0.13022	0.117479		0.170883	0.119883		0.179008	0.133739
0.13041	0.117479		0.171118	0.119883		0.179266	0.133739
0.1306	0.117479		0.171352	0.119883		0.179523	0.133739
0.130788	0.117479		0.171585	0.119883		0.17978	0.133739
0.130976	0.117479		0.171817	0.119883		0.180035	0.133739
0.131163	0.117479		0.172051	0.119883		0.180289	0.134328
0.131348	0.117479		0.172283	0.119883		0.180541	0.134328
0.131534	0.117479		0.172516	0.119883		0.180795	0.134328
0.131719	0.117479		0.172748	0.119883		0.181049	0.134328
0.131904	0.117479		0.172979	0.119883		0.181302	0.134328
0.132089	0.117479		0.173212	0.119883		0.181555	0.134328
0.132273	0.117479		0.173444	0.119883		0.181806	0.136905
0.132457	0.117479		0.173675	0.119883		0.18206	0.138235
0.13264	0.117479		0.173904	0.119883		0.182314	0.138235
0.132822	0.117479		0.174132	0.119883		0.182571	0.138235
0.133005	0.117479		0.174359	0.119883		0.182828	0.138235
0.133187	0.117479		0.174588	0.119883		0.183085	0.140762
0.13337	0.117479		0.174815	0.119883		0.183342	0.142442
0.133552	0.117479		0.175041	0.122222		0.183597	0.142442
0.133734	0.117479		0.175267	0.122222		0.183854	0.142442
0.133915	0.117479		0.175491	0.122222		0.184109	0.142857
0.134095	0.117479		0.175715	0.122222		0.184363	0.142857
0.134274	0.117479		0.17594	0.122222		0.184616	0.142857
0.134453	0.117479		0.176167	0.122222		0.184869	0.142857
0.134631	0.117479		0.176394	0.122222		0.185121	0.142857
0.134811	0.11898		0.17662	0.122222		0.185375	0.142857
0.134989	0.11898		0.176845	0.122222		0.185628	0.142857
0.135167	0.11898		0.177069	0.122222		0.185881	0.142857
0.135344	0.11898		0.177292	0.122222		0.186133	0.142857
0.135521	0.120112		0.177514	0.122222		0.186385	0.142857
0.135698	0.120112		0.177735	0.122222		0.186639	0.142857
0.135875	0.120112		0.177957	0.122222		0.186892	0.142857
0.136052	0.120112		0.17818	0.122222		0.187148	0.142857
0.136229	0.120112		0.178402	0.122222		0.187403	0.143646
0.136406	0.121884		0.178626	0.122222		0.187659	0.143646
0.136582	0.121884		0.178849	0.122222		0.187914	0.143646
0.136758	0.121884		0.179071	0.123288		0.188169	0.143646
0.136935	0.1222		0.179292	0.123288		0.188422	0.143646
0.13711	0.1222		0.179514	0.123288		0.188675	0.146006
0.137288	0.1222		0.179735	0.123288		0.188926	0.147139
0.137468	0.1222		0.179957	0.123288		0.189177	0.147139
0.137649	0.1222		0.180178	0.123457		0.189428	0.147139
0.13783	0.1222		0.180402	0.123457		0.189678	0.147139
0.138009	0.1222		0.180625	0.123457		0.189927	0.1475
0.138188	0.1222		0.180848	0.123457		0.190177	0.1475
0.138368	0.1222		0.181069	0.123457		0.190427	0.1475
0.138548	0.1222		0.181289	0.123457		0.190676	0.1475
0.138729	0.1222		0.181508	0.123457		0.190924	0.1475
0.138911	0.1222		0.18173	0.123457		0.191171	0.1475
0.139092	0.1222		0.181952	0.123457		0.191418	0.1475
0.139272	0.1222		0.182175	0.123457		0.191666	0.1475
0.139453	0.1222		0.182397	0.123457		0.191916	0.1475
0.139633	0.1222		0.182619	0.123457		0.192164	0.1475
0.139813	0.1222		0.182843	0.123457		0.192413	0.1475
0.139994	0.1222		0.183068	0.123457		0.19266	0.1475
0.140174	0.1222		0.183295	0.123457		0.192907	0.1475
0.140353	0.1222		0.183522	0.123457		0.193154	0.1475
0.140531	0.1222		0.183748	0.123457		0.193404	0.1475
0.140709	0.1222		0.183974	0.123457		0.193653	0.1475
0.140887	0.1222		0.184199	0.123457		0.193902	0.1475
0.141065	0.1222		0.184427	0.123457		0.194151	0.1475
0.141244	0.1222		0.184654	0.123457		0.1944	0.1475
0.141421	0.1222		0.184883	0.123457		0.194651	0.1475
0.141599	0.1222		0.18511	0.123457		0.194902	0.1475
0.141776	0.1222		0.185339	0.123457		0.195154	0.1475
0.141953	0.1222		0.185568	0.123457		0.195406	0.1475
0.14213	0.1222		0.185795	0.123457		0.195661	0.1475
0.142306	0.1222		0.186021	0.123457		0.195914	0.1475
0.142482	0.1222		0.186247	0.123457		0.196167	0.1475
0.142658	0.1222		0.186471	0.123457		0.196419	0.1475
0.142834	0.1222		0.186696	0.123457		0.196671	0.1475
0.143009	0.1222		0.18692	0.123457		0.196921	0.1475
0.143183	0.1222		0.187144	0.123457		0.19717	0.1475
0.143357	0.1222		0.187367	0.123457		0.197421	0.1475
0.143531	0.1222		0.18759	0.123457		0.197672	0.1475
0.143705	0.1222		0.187812	0.123457		0.197923	0.1475
0.143879	0.1222		0.188036	0.123457		0.198173	0.147783
0.144052	0.1222		0.18826	0.123457		0.198421	0.147783
0.144224	0.1222		0.188482	0.123457		0.198671	0.147783
0.144398	0.1222		0.188705	0.123457		0.19892	0.147783
0.144572	0.1222		0.188927	0.123457		0.199169	0.147783
0.144746	0.1222		0.189149	0.12439		0.199417	0.147783
0.14492	0.1222		0.18937	0.12439		0.199664	0.148418
0.145093	0.1222		0.189592	0.12439		0.199911	0.148418
0.145265	0.1222		0.189813	0.12439		0.200156	0.148418
0.145438	0.1222		0.190033	0.12439		0.200404	0.148418
0.14561	0.1222		0.190255	0.126214		0.200652	0.148418
0.145784	0.1222		0.190477	0.126214		0.2009	0.150358
0.145957	0.1222		0.190699	0.127711		0.201146	0.150358
0.146131	0.1222		0.190921	0.127711		0.201392	0.150358
0.146304	0.1222		0.191141	0.127711		0.201638	0.150358
0.146476	0.1222		0.191361	0.128571		0.201883	0.150358
0.146647	0.1222		0.191581	0.128571		0.20213	0.150358
0.146819	0.1222		0.191799	0.128571		0.202376	0.150358
0.146991	0.1222		0.192018	0.128571		0.202621	0.150358
0.147162	0.1222		0.192235	0.128571		0.202865	0.152381
0.147332	0.1222		0.192452	0.129841		0.203109	0.154028
0.147505	0.1222		0.192669	0.129841		0.203354	0.154028
0.147676	0.1222		0.192884	0.129841		0.203599	0.154195
0.147847	0.1222		0.193101	0.129841		0.203843	0.154195
0.148016	0.1222		0.193318	0.129841		0.204086	0.154195
0.148186	0.1222		0.193534	0.129841		0.204329	0.154195
0.148354	0.1222		0.193751	0.129841		0.204572	0.154195
0.148522	0.1222		0.193968	0.129841		0.204815	0.154195
0.148692	0.1222		0.194187	0.129841		0.205058	0.154195
0.148861	0.1222		0.194405	0.129841		0.205301	0.154195
0.149029	0.1222		0.194623	0.129841		0.205542	0.154195
0.149197	0.1222		0.19484	0.129841		0.205784	0.154195
0.149367	0.1222		0.195058	0.129841		0.206026	0.154195
0.149537	0.1222		0.195275	0.129841		0.206267	0.154195
0.149707	0.1222		0.195493	0.129841		0.206509	0.154195
0.149876	0.1222		0.195711	0.129841		0.206749	0.154195
0.150047	0.1222		0.195928	0.129841		0.20699	0.154195
0.150217	0.1222		0.196145	0.129841		0.20723	0.154195
0.150387	0.1222		0.196362	0.129841		0.20747	0.154195
0.150558	0.1222		0.196578	0.130621		0.207709	0.154195
0.150729	0.1222		0.196796	0.130621		0.207952	0.154195
0.150899	0.1222		0.197014	0.130621		0.208196	0.155756
0.151069	0.1222		0.197231	0.130621		0.20844	0.155756
0.151238	0.1222		0.197448	0.130621		0.208685	0.155902
0.151406	0.1222		0.197665	0.130621		0.208929	0.155902
0.151576	0.1222		0.197881	0.130621		0.209173	0.155902
0.151744	0.1222		0.198097	0.130621		0.209416	0.155902
0.151913	0.1222		0.198313	0.130621		0.209658	0.155902
0.152082	0.1222		0.198528	0.130621		0.209902	0.155902
0.152251	0.1222		0.198743	0.130621		0.210145	0.15708
0.152421	0.1222		0.198956	0.130621		0.210388	0.15708
0.152591	0.1222		0.199169	0.130621		0.210631	0.15708
0.15276	0.1222		0.199382	0.130621		0.210873	0.15859
0.152929	0.1222		0.199594	0.130621		0.211114	0.15859
0.153098	0.1222		0.199805	0.130621		0.211354	0.16044
0.153266	0.1222		0.200017	0.130621		0.211596	0.16122
0.153434	0.1222		0.200228	0.130621		0.211839	0.16122
0.153601	0.1222		0.20044	0.130621		0.212083	0.16122
0.153768	0.1222		0.200651	0.130621		0.212326	0.16122
0.153935	0.1222		0.200862	0.130621		0.212568	0.161987
0.154101	0.1222		0.201073	0.130621		0.212809	0.161987
0.154268	0.1222		0.201283	0.130621		0.21305	0.161987
0.154435	0.1222		0.201493	0.130621		0.213291	0.161987
0.154601	0.1222		0.201702	0.130621		0.213531	0.16309
0.154767	0.1222		0.201911	0.130621		0.213773	0.16309
0.154933	0.1222		0.202119	0.130621		0.214015	0.16309
0.155099	0.1222		0.202327	0.130621		0.214255	0.16453
0.155266	0.1222		0.202535	0.132231		0.214495	0.16453
0.155434	0.1222		0.202744	0.132231		0.214735	0.165254
0.155603	0.1222		0.202954	0.132231		0.214973	0.165254
0.155772	0.1222		0.203164	0.132231		0.215211	0.165254
0.155941	0.1222		0.203373	0.132231		0.215448	0.165254
0.15611	0.1222		0.203582	0.132231		0.215686	0.166667
0.15628	0.1222		0.20379	0.132231		0.215923	0.166667
0.156451	0.1222		0.203997	0.132231		0.21616	0.167364
0.156622	0.1222		0.204206	0.132231		0.216397	0.167364
0.156792	0.1222		0.204416	0.132231		0.216633	0.167364
0.156965	0.1222		0.204624	0.132231		0.216868	0.167364
0.157137	0.1222		0.204832	0.132231		0.217103	0.169102
0.15731	0.1222		0.205043	0.132231		0.217336	0.170833
0.157483	0.1222		0.205254	0.132231		0.21757	0.172557
0.157655	0.1222		0.205464	0.132231		0.217802	0.173228
0.157828	0.1222		0.205673	0.132231		0.218038	0.173228
0.158001	0.1222		0.205882	0.132231		0.218274	0.173228
0.158173	0.1222		0.20609	0.134021		0.218511	0.173228
0.158347	0.1222		0.206298	0.135246		0.218746	0.173228
0.15852	0.1222		0.206506	0.135246		0.218982	0.173228
0.158694	0.1222		0.206713	0.135246		0.219217	0.173228
0.158867	0.1222		0.20692	0.137014		0.219452	0.173228
0.15904	0.1222		0.207126	0.138776		0.219686	0.173228
0.159213	0.1222		0.207333	0.139394		0.219921	0.173228
0.159385	0.12326		0.207543	0.139394		0.220155	0.173228
0.159557	0.12326		0.207752	0.139394		0.22039	0.173228
0.15973	0.12326		0.207961	0.139394		0.220624	0.173228
0.159903	0.12326		0.20817	0.139394		0.220858	0.173228
0.160076	0.12326		0.208379	0.141129		0.221091	0.173228
0.16025	0.12326		0.208589	0.141434		0.221323	0.173228
0.160423	0.12326		0.208798	0.141434		0.221554	0.173228
0.160596	0.12326		0.209006	0.141434		0.221785	0.173228
0.160769	0.12326		0.209214	0.141434		0.222015	0.173228
0.160942	0.12326		0.209421	0.141434		0.222244	0.173228
0.161116	0.12326		0.209629	0.141434		0.222473	0.173228
0.161289	0.12326		0.209837	0.143141		0.222702	0.173228
0.161463	0.124016		0.210044	0.144814		0.22293	0.173228
0.161636	0.124016		0.210251	0.144814		0.223157	0.173228
0.161809	0.124016		0.210459	0.144814		0.223386	0.173228
0.161983	0.124016		0.210666	0.144814		0.223617	0.173228
0.162156	0.124016		0.210873	0.144814		0.223846	0.173228
0.162329	0.124756		0.211078	0.144814		0.224077	0.173745
0.162502	0.124756		0.211284	0.144814		0.224306	0.173745
0.162675	0.124756		0.21149	0.144814		0.224535	0.173745
0.162848	0.124756		0.211696	0.146484		0.224765	0.173745
0.163021	0.124756		0.211901	0.148148		0.224994	0.173745
0.163194	0.125969		0.212106	0.149057		0.225222	0.173745
0.163369	0.125969		0.212311	0.149057		0.225451	0.173745
0.163544	0.125969		0.212516	0.149057		0.225679	0.173745
0.163719	0.127135		0.212721	0.149057		0.225906	0.173745
0.163893	0.127135		0.212926	0.149057		0.226134	0.173745
0.164067	0.127135		0.21313	0.149057		0.226362	0.173996
0.164241	0.127135		0.213334	0.149057		0.22659	0.173996
0.164414	0.127135		0.213538	0.149057		0.226817	0.173996
0.164587	0.127135		0.213741	0.149057		0.227044	0.173996
0.16476	0.127135		0.213943	0.149057		0.227271	0.173996
0.164932	0.127135		0.214145	0.149057		0.227498	0.175573
0.165105	0.127135		0.214347	0.149057		0.227724	0.176136
0.165277	0.127135		0.214548	0.149057		0.22795	0.176136
0.165449	0.127135		0.214751	0.149057		0.228176	0.176136
0.16562	0.12806		0.214953	0.149057		0.228402	0.176136
0.165791	0.12806		0.215155	0.149057		0.228628	0.176367
0.165962	0.12806		0.215357	0.149057		0.228853	0.176367
0.166132	0.12806		0.215559	0.149813		0.229078	0.176367
0.166303	0.129456		0.21576	0.149813		0.229303	0.176367
0.166472	0.129456		0.21596	0.149813		0.229527	0.176367
0.166643	0.130275		0.216162	0.149813		0.229751	0.176367
0.166814	0.130275		0.216363	0.151402		0.229977	0.176367
0.166985	0.130275		0.216565	0.152416		0.230204	0.176367
0.167156	0.130275		0.216768	0.152416		0.230433	0.176367
0.167326	0.130275		0.216971	0.152416		0.230663	0.176367
0.167496	0.130275		0.217174	0.153565		0.230894	0.176367
0.167665	0.130275		0.217376	0.153565		0.231124	0.176367
0.167834	0.130275		0.217579	0.153565		0.231355	0.176367
0.168003	0.130275		0.217781	0.153565		0.231586	0.176367
0.168172	0.130275		0.217984	0.153565		0.231818	0.176367
0.168341	0.130275		0.218186	0.153565		0.23205	0.176367
0.168509	0.130275		0.218388	0.153565		0.232281	0.176367
0.168677	0.130909		0.21859	0.153565		0.232512	0.176367
0.168844	0.130909		0.218792	0.153565		0.232742	0.176367
0.169012	0.130909		0.218994	0.155109		0.232973	0.176367
0.16918	0.130909		0.219197	0.155515		0.233203	0.176367
0.169348	0.130909		0.219398	0.155515		0.233435	0.176367
0.169515	0.131769		0.219599	0.155515		0.233667	0.176367
0.169682	0.131769		0.2198	0.155515		0.233898	0.176367
0.16985	0.131769		0.220001	0.155515		0.234128	0.176367
0.170017	0.131769		0.220202	0.156357		0.234358	0.176367
0.170183	0.13253		0.220405	0.156357		0.234587	0.176367
0.170349	0.13253		0.220606	0.156357		0.234817	0.176367
0.170515	0.13253		0.220809	0.156357		0.235045	0.176367
0.17068	0.13253		0.221011	0.156357		0.235273	0.176367
0.170845	0.13253		0.221212	0.156357		0.235501	0.176367
0.171012	0.13253		0.221414	0.156357		0.235729	0.176367
0.171178	0.13253		0.221614	0.156357		0.235956	0.176367
0.171344	0.13253		0.221814	0.156357		0.236185	0.176367
0.17151	0.13253		0.222016	0.156357		0.236415	0.176367
0.171675	0.13253		0.222219	0.156357		0.236644	0.176367
0.171841	0.13253		0.222422	0.156357		0.236872	0.176367
0.172006	0.13253		0.222624	0.156357		0.237101	0.176367
0.172172	0.13253		0.222825	0.156357		0.237329	0.176367
0.172337	0.13253		0.223028	0.156357		0.237557	0.177817
0.172501	0.13253		0.223231	0.156357		0.237787	0.178082
0.172666	0.13253		0.223433	0.156357		0.238017	0.178082
0.172831	0.13253		0.223636	0.156357		0.238247	0.178082
0.172996	0.13253		0.223839	0.156357		0.238476	0.178082
0.173162	0.13253		0.224042	0.156357		0.238704	0.178082
0.173327	0.13253		0.224246	0.156357		0.238932	0.178082
0.173492	0.13253		0.224449	0.156357		0.239159	0.178082
0.173657	0.13253		0.224653	0.156357		0.239387	0.178082
0.173822	0.13253		0.224857	0.156357		0.239615	0.178082
0.173987	0.13253		0.225061	0.156357		0.239843	0.178082
0.174152	0.13253		0.225264	0.156357		0.240071	0.178082
0.174316	0.13253		0.225468	0.156357		0.240298	0.178082
0.174481	0.13253		0.22567	0.156357		0.240525	0.178082
0.174646	0.133446		0.225874	0.156357		0.240753	0.178082
0.174811	0.133446		0.226077	0.157804		0.24098	0.178082
0.174976	0.133446		0.226279	0.158433		0.241207	0.178082
0.175141	0.133446		0.226482	0.158433		0.241433	0.179487
0.175305	0.133446		0.226684	0.158433		0.24166	0.180272
0.17547	0.133446		0.226887	0.158433		0.241886	0.180272
0.175635	0.133446		0.22709	0.159322		0.242112	0.180272
0.1758	0.133446		0.227292	0.159322		0.242338	0.180743
0.175964	0.133446		0.227493	0.159322		0.242563	0.180743
0.176129	0.133446		0.227695	0.160745		0.242789	0.180743
0.176294	0.133446		0.227898	0.16113		0.243014	0.180743
0.176459	0.134907		0.228101	0.16113		0.24324	0.181513
0.176623	0.136364		0.228305	0.16113		0.243466	0.181513
0.176789	0.136439		0.228508	0.16113		0.243691	0.181513
0.176955	0.136439		0.228711	0.16113		0.243916	0.182886
0.177122	0.136439		0.228913	0.16113		0.244142	0.183639
0.177288	0.136439		0.229115	0.16113		0.244367	0.183639
0.177454	0.136439		0.229316	0.16113		0.244593	0.183639
0.17762	0.136439		0.229518	0.16113		0.244818	0.183775
0.177786	0.136439		0.229719	0.16113		0.245044	0.183775
0.177952	0.137645		0.229922	0.16113		0.245271	0.183775
0.178118	0.137645		0.230125	0.161983		0.245497	0.183775
0.178284	0.139073		0.230329	0.161983		0.245723	0.183775
0.178449	0.139384		0.230532	0.161983		0.245948	0.185124
0.178614	0.139384		0.230734	0.163097		0.246173	0.186275
0.178779	0.139384		0.230936	0.163097		0.246398	0.186275
0.178944	0.139384		0.231138	0.164204		0.246623	0.186275
0.179108	0.139384		0.231339	0.164204		0.246847	0.186275
0.179272	0.139384		0.231541	0.164763		0.24707	0.186275
0.179436	0.139384		0.231742	0.164763		0.247293	0.186275
0.179599	0.139384		0.231942	0.164763		0.247517	0.186275
0.179762	0.139384		0.232142	0.164763		0.24774	0.187399
0.179925	0.139384		0.232343	0.165862		0.247964	0.187399
0.180088	0.139384		0.232544	0.165862		0.248188	0.187399
0.180251	0.139384		0.232746	0.165862		0.248412	0.187399
0.180413	0.139384		0.232948	0.165862		0.248636	0.187399
0.180575	0.140323		0.23315	0.165862		0.24886	0.187399
0.180738	0.140323		0.233352	0.165862		0.249084	0.187399
0.1809	0.140323		0.233555	0.165862		0.249308	0.188406
0.181061	0.141026		0.233758	0.165862		0.249533	0.188406
0.181223	0.141026		0.23396	0.165869		0.249757	0.189406
0.181384	0.141026		0.234162	0.165869		0.249981	0.189406
0.181546	0.141026		0.234364	0.165869		0.250207	0.190705
0.181709	0.142173		0.234565	0.165869		0.250432	0.190852
0.181871	0.142173		0.234766	0.165869		0.250657	0.190852
0.182034	0.143541		0.234966	0.165869		0.250881	0.190852
0.182196	0.14376		0.235168	0.166932		0.251105	0.190852
0.182357	0.14376		0.235369	0.166932		0.25133	0.190852
0.182519	0.14376		0.235569	0.168254		0.251554	0.190852
0.18268	0.14376		0.23577	0.169572		0.251778	0.190852
0.182841	0.14376		0.23597	0.170886		0.252002	0.190852
0.183001	0.14376		0.23617	0.171115		0.252225	0.190852
0.183161	0.144186		0.236371	0.171115		0.252448	0.190852
0.183321	0.144186		0.23657	0.171115		0.252672	0.192126
0.18348	0.144186		0.236772	0.171115		0.252896	0.193396
0.18364	0.144186		0.236974	0.171115		0.253122	0.193448
0.183799	0.144186		0.237175	0.172144		0.253347	0.193448
0.183959	0.144186		0.237376	0.172144		0.253571	0.193448
0.184118	0.144186		0.237576	0.173437		0.253796	0.193448
0.184277	0.144186		0.237776	0.174727		0.25402	0.193448
0.184436	0.144186		0.237976	0.175466		0.254244	0.193798
0.184595	0.144186		0.238176	0.175466		0.254467	0.193798
0.184754	0.144186		0.238376	0.175466		0.25469	0.193798
0.184913	0.144186		0.238576	0.176471		0.254913	0.193798
0.185072	0.144597		0.238775	0.176471		0.255136	0.194444
0.18523	0.144597		0.238975	0.177469		0.255359	0.194444
0.185388	0.144597		0.239175	0.177469		0.255582	0.194444
0.185546	0.144597		0.239375	0.177914		0.255804	0.195686
0.185704	0.144597		0.239575	0.177914		0.256026	0.196923
0.185862	0.144597		0.239775	0.177914		0.256248	0.197248
0.18602	0.144597		0.239974	0.177914		0.25647	0.197248
0.186177	0.144597		0.240173	0.178517		0.256691	0.197248
0.186335	0.144597		0.240372	0.178517		0.256913	0.197248
0.186491	0.144597		0.24057	0.178517		0.257134	0.198473
0.186648	0.144597		0.240769	0.178517		0.257355	0.199695
0.186804	0.144597		0.240968	0.178517		0.257576	0.200608
0.186961	0.145234		0.241166	0.178517		0.257797	0.200608
0.187117	0.145234		0.241365	0.178517		0.258018	0.201821
0.187272	0.145234		0.241563	0.178517		0.258239	0.202723
0.187428	0.145234		0.241761	0.178517		0.258461	0.202723
0.187584	0.146305		0.241958	0.179758		0.258683	0.203898
0.18774	0.146305		0.242155	0.180597		0.258904	0.203898
0.187895	0.14759		0.242354	0.180597		0.259125	0.203898
0.18805	0.148872		0.242553	0.180597		0.259345	0.203898
0.188205	0.149925		0.242752	0.180597		0.259566	0.203898
0.188361	0.149925		0.24295	0.180597		0.259786	0.203898
0.188518	0.150972		0.24315	0.180597		0.260007	0.204142
0.188673	0.150972		0.243349	0.180597		0.260227	0.204142
0.188829	0.151049		0.243549	0.180597		0.260447	0.204142
0.188985	0.151049		0.243748	0.180775		0.260668	0.204142
0.18914	0.151049		0.243948	0.180775		0.260889	0.204142
0.189295	0.151049		0.244148	0.180775		0.26111	0.204142
0.189451	0.151049		0.244347	0.180775		0.261331	0.204142
0.189607	0.151049		0.244547	0.180775		0.261551	0.204142
0.189762	0.151049		0.244747	0.180775		0.261771	0.204142
0.189917	0.151049		0.244946	0.180775		0.261992	0.204906
0.190073	0.151049		0.245145	0.180775		0.262215	0.204906
0.190228	0.151049		0.245345	0.180775		0.262438	0.204906
0.190383	0.151049		0.245544	0.180775		0.26266	0.204906
0.190538	0.151049		0.245743	0.180775		0.262883	0.204906
0.190693	0.151049		0.245942	0.180775		0.263106	0.204906
0.190849	0.151049		0.24614	0.180775		0.263328	0.204906
0.191004	0.151049		0.246338	0.180775		0.26355	0.204906
0.191159	0.151049		0.246538	0.180775		0.263772	0.204906
0.191316	0.151049		0.246736	0.180775		0.263994	0.204906
0.191472	0.151049		0.246935	0.180775		0.264217	0.204906
0.191628	0.151049		0.247135	0.180775		0.264439	0.204906
0.191784	0.151049		0.247335	0.180775		0.264662	0.204906
0.19194	0.151049		0.247536	0.180775		0.264883	0.204906
0.192096	0.151049		0.247736	0.180775		0.265105	0.204906
0.192251	0.151049		0.247936	0.180775		0.265327	0.204906
0.192407	0.151049		0.248135	0.180775		0.265549	0.204906
0.192563	0.151049		0.248336	0.180775		0.265771	0.205755
0.192719	0.151049		0.248536	0.180775		0.265992	0.205755
0.192875	0.151049		0.248736	0.180775		0.266215	0.206009
0.193034	0.151049		0.248937	0.180775		0.266439	0.206009
0.193192	0.151049		0.249138	0.181435		0.266663	0.206009
0.19335	0.151049		0.249338	0.181435		0.266887	0.206009
0.193508	0.151049		0.249538	0.181435		0.267111	0.207042
0.193665	0.151049		0.249737	0.181435		0.267335	0.207042
0.193822	0.151049		0.249936	0.181435		0.26756	0.207042
0.193979	0.151049		0.250136	0.181435		0.267783	0.207042
0.194136	0.151049		0.250336	0.181435		0.268006	0.207042
0.194293	0.151049		0.250536	0.181435		0.268229	0.207042
0.194449	0.151049		0.250736	0.181435		0.268453	0.207042
0.194607	0.151049		0.250936	0.181435		0.268677	0.207042
0.194765	0.151049		0.251136	0.181435		0.268901	0.207042
0.194924	0.151049		0.251337	0.181435		0.269125	0.207042
0.195082	0.151049		0.251537	0.181435		0.269348	0.207042
0.19524	0.151049		0.251738	0.181435		0.269571	0.207232
0.195398	0.151049		0.251939	0.182451		0.269795	0.207232
0.195555	0.151049		0.252141	0.182451		0.270017	0.207232
0.195713	0.151049		0.252343	0.182451		0.27024	0.207232
0.19587	0.151049		0.252546	0.182451		0.270463	0.207232
0.196027	0.151811		0.252747	0.182451		0.270686	0.207232
0.196184	0.151811		0.252949	0.182451		0.270908	0.207232
0.196341	0.151811		0.25315	0.182451		0.27113	0.207232
0.196498	0.152566		0.253353	0.182825		0.271352	0.207232
0.196655	0.152566		0.253555	0.182825		0.271575	0.208333
0.196812	0.152566		0.253757	0.182825		0.271797	0.208564
0.196968	0.153315		0.253958	0.182825		0.272022	0.208564
0.197125	0.153315		0.254161	0.183956		0.272246	0.208564
0.197283	0.153315		0.254363	0.184573		0.27247	0.208564
0.197441	0.154483		0.254566	0.184573		0.272694	0.209366
0.197599	0.155433		0.254768	0.184573		0.272919	0.209366
0.197756	0.155433		0.25497	0.18544		0.273145	0.210165
0.197913	0.156379		0.255171	0.18544		0.273371	0.210165
0.198072	0.156379		0.255372	0.186047		0.273597	0.211248
0.19823	0.157104		0.255573	0.186047		0.273822	0.212038
0.198388	0.157104		0.255774	0.186047		0.274048	0.212038
0.198546	0.157104		0.255976	0.186903		0.274273	0.212534
0.198705	0.157609		0.256178	0.186903		0.274498	0.212534
0.198863	0.157609		0.256381	0.1875		0.274722	0.212534
0.199021	0.157609		0.256584	0.1875		0.274947	0.213605
0.199178	0.157609		0.256786	0.1875		0.275171	0.214092
0.199336	0.158455		0.256989	0.188602		0.275395	0.214092
0.199493	0.158455		0.257191	0.189189		0.275618	0.214092
0.199651	0.158455		0.257393	0.189189		0.275841	0.215156
0.199808	0.158455		0.257596	0.189189		0.276064	0.215924
0.199965	0.158455		0.2578	0.190283		0.276287	0.215924
0.200123	0.158455		0.258004	0.191117		0.27651	0.216578
0.20028	0.158455		0.258208	0.191117		0.276733	0.216578
0.200437	0.158455		0.258411	0.192204		0.276955	0.216578
0.200594	0.158455		0.258614	0.193029		0.277177	0.216578
0.200752	0.158455		0.258817	0.193029		0.2774	0.216578
0.20091	0.158455		0.259021	0.19385		0.277621	0.216578
0.201068	0.158455		0.259224	0.19385		0.277843	0.216578
0.201227	0.158455		0.259427	0.194927		0.278064	0.217623
0.201385	0.158455		0.25963	0.196		0.278285	0.218667
0.201543	0.158455		0.259832	0.197071		0.278507	0.219415
0.201701	0.159151		0.260033	0.197875		0.278728	0.219415
0.201858	0.159151		0.260235	0.197875		0.278948	0.220339
0.202016	0.159151		0.260436	0.198413		0.27917	0.220339
0.202173	0.159326		0.260637	0.198413		0.27939	0.220339
0.20233	0.159326		0.260838	0.198413		0.279611	0.220339
0.202487	0.159326		0.261039	0.198684		0.279831	0.220339
0.202643	0.159326		0.26124	0.198684		0.280051	0.220339
0.2028	0.159326		0.26144	0.198684		0.280271	0.220339
0.202956	0.159326		0.261641	0.198684		0.280491	0.220339
0.203112	0.159326		0.261841	0.199475		0.280712	0.220339
0.203267	0.159326		0.262041	0.199475		0.280933	0.220339
0.203423	0.159326		0.262241	0.200262		0.281153	0.220339
0.20358	0.159326		0.262441	0.200262		0.281374	0.220339
0.203736	0.159326		0.26264	0.201307		0.281594	0.220339
0.203893	0.159326		0.26284	0.201823		0.281813	0.220339
0.20405	0.159326		0.263039	0.201823		0.282032	0.220339
0.204208	0.159326		0.263238	0.201823		0.28225	0.221354
0.204365	0.159326		0.263437	0.202597		0.282469	0.222367
0.204525	0.159326		0.263636	0.202597		0.282687	0.223087
0.204687	0.159326		0.263835	0.202824		0.282905	0.223087
0.204848	0.159326		0.264036	0.202824		0.283122	0.223514
0.205008	0.159794		0.264237	0.202824		0.283339	0.223514
0.20517	0.159794		0.264437	0.202824		0.283558	0.223514
0.205333	0.159794		0.264637	0.202824		0.283777	0.22365
0.205496	0.159794		0.264837	0.202824		0.283996	0.22365
0.205659	0.160462		0.265037	0.202824		0.284214	0.22365
0.205822	0.160462		0.265236	0.202824		0.284432	0.22365
0.205984	0.160462		0.265435	0.202824		0.28465	0.224647
0.206147	0.160963		0.265634	0.203304		0.284869	0.225032
0.20631	0.160963		0.265833	0.203304		0.285087	0.225032
0.206473	0.160963		0.266032	0.203304		0.285306	0.225032
0.206636	0.160963		0.266231	0.203304		0.285524	0.225032
0.206799	0.160963		0.266429	0.203304		0.285742	0.225032
0.206962	0.160963		0.266629	0.203304		0.285961	0.225032
0.207125	0.160963		0.266828	0.203304		0.286179	0.225032
0.207288	0.160963		0.267026	0.203304		0.286398	0.225032
0.20745	0.160963		0.267225	0.204315		0.286617	0.225032
0.207612	0.160963		0.267424	0.204804		0.286835	0.225032
0.207774	0.162025		0.267622	0.204804		0.287054	0.225032
0.207936	0.16206		0.26782	0.204804		0.287271	0.225032
0.208098	0.16206		0.268018	0.205031		0.287489	0.225725
0.20826	0.16206		0.268216	0.205031		0.287707	0.225725
0.208422	0.16206		0.268413	0.205031		0.287925	0.225968
0.208583	0.16206		0.268611	0.205031		0.288143	0.225968
0.208745	0.16206		0.268807	0.205955		0.288361	0.225968
0.208908	0.162819		0.269005	0.205955		0.288579	0.225968
0.209071	0.162819		0.269202	0.205955		0.288797	0.225968
0.209234	0.162819		0.269399	0.205955		0.289015	0.225968
0.209396	0.162819		0.269596	0.205955		0.289234	0.225968
0.209559	0.162819		0.269793	0.205955		0.289452	0.225968
0.209722	0.162819		0.26999	0.205955		0.289671	0.226933
0.209884	0.162819		0.270187	0.205955		0.289889	0.227441
0.210047	0.162819		0.270383	0.205955		0.290107	0.227441
0.210209	0.162819		0.270582	0.205955		0.290325	0.227441
0.210372	0.162819		0.270782	0.205955		0.290542	0.227441
0.210534	0.162819		0.270982	0.206683		0.290759	0.227441
0.210696	0.162819		0.271181	0.206683		0.290976	0.227441
0.210858	0.162819		0.27138	0.206897		0.291193	0.227441
0.21102	0.162819		0.27158	0.206897		0.29141	0.228113
0.211181	0.162819		0.27178	0.206897		0.291626	0.228113
0.211344	0.162819		0.27198	0.206897		0.291843	0.228327
0.211506	0.162819		0.27218	0.207872		0.292059	0.228327
0.211668	0.162819		0.27238	0.208845		0.292276	0.228327
0.211829	0.162819		0.27258	0.209559		0.292492	0.228327
0.211992	0.162819		0.27278	0.209559		0.292709	0.228327
0.212153	0.162819		0.272979	0.210012		0.292928	0.228327
0.212315	0.162819		0.273179	0.210012		0.293147	0.228327
0.212477	0.162819		0.273379	0.210012		0.293365	0.228327
0.212639	0.162819		0.27358	0.210719		0.293583	0.228433
0.212801	0.162819		0.273781	0.210719		0.293802	0.228433
0.212962	0.162819		0.273981	0.211679		0.29402	0.228433
0.213125	0.162819		0.274181	0.21223		0.294238	0.228433
0.213286	0.163636		0.27438	0.21223		0.294456	0.229369
0.213449	0.163636		0.274579	0.21223		0.294676	0.230024
0.21361	0.164649		0.274778	0.21223		0.294895	0.230024
0.213772	0.165459		0.274977	0.21223		0.295115	0.230216
0.213933	0.165459		0.275175	0.21223		0.295335	0.230216
0.214094	0.166265		0.275373	0.21223		0.295554	0.230216
0.214255	0.166265		0.27557	0.21223		0.295774	0.230216
0.214416	0.166867		0.275768	0.21223		0.295994	0.230216
0.214577	0.166867		0.275965	0.21223		0.296213	0.230216
0.214738	0.166867		0.276163	0.21223		0.296432	0.230216
0.214899	0.167866		0.276361	0.21223		0.296651	0.230216
0.215061	0.168258		0.276558	0.212411		0.29687	0.230861
0.215222	0.168258		0.276757	0.212411		0.29709	0.230861
0.215382	0.168258		0.276955	0.212411		0.29731	0.230952
0.215543	0.168258		0.277153	0.212411		0.29753	0.230952
0.215704	0.168446		0.277351	0.213349		0.29775	0.230952
0.215865	0.168446		0.277549	0.214286		0.29797	0.230952
0.216026	0.168446		0.277746	0.214964		0.298189	0.231492
0.216186	0.168446		0.277943	0.214964		0.298409	0.231492
0.216347	0.168446		0.278139	0.21564		0.298629	0.231492
0.216509	0.169431		0.278336	0.21564		0.298848	0.231492
0.21667	0.170188		0.278533	0.216121		0.299067	0.231492
0.216831	0.170188		0.278729	0.216121		0.299286	0.231492
0.216992	0.170188		0.278925	0.216121		0.299505	0.231492
0.217153	0.170188		0.279121	0.216121		0.299723	0.231492
0.217316	0.170188		0.279317	0.216121		0.299942	0.231492
0.217478	0.170188		0.279514	0.216121		0.300161	0.231492
0.21764	0.170188		0.279711	0.216121		0.300379	0.231492
0.217803	0.170188		0.279908	0.216121		0.300598	0.232394
0.217965	0.171161		0.280104	0.216121		0.300816	0.233021
0.218127	0.172131		0.2803	0.216121		0.301034	0.233021
0.218289	0.172216		0.280498	0.216121		0.301253	0.233918
0.218451	0.172216		0.280695	0.216121		0.301471	0.234813
0.218613	0.172216		0.280892	0.216783		0.30169	0.235431
0.218775	0.172216		0.281088	0.216783		0.301908	0.235431
0.218936	0.172216		0.281284	0.217695		0.302127	0.236047
0.219097	0.172216		0.28148	0.218097		0.302345	0.236047
0.219258	0.172216		0.281675	0.218097		0.302563	0.236934
0.219419	0.172216		0.28187	0.218097		0.302781	0.237269
0.21958	0.172216		0.282066	0.218245		0.302999	0.237269
0.219741	0.172216		0.282262	0.218245		0.303216	0.237269
0.219902	0.172216		0.282458	0.218245		0.303434	0.237875
0.220063	0.172216		0.282653	0.218245		0.303651	0.237875
0.220223	0.172216		0.282849	0.218642		0.303869	0.238479
0.220384	0.172216		0.283044	0.218642		0.304086	0.238479
0.220545	0.172216		0.283239	0.218642		0.304304	0.238532
0.220705	0.172216		0.283434	0.219288		0.304521	0.238532
0.220865	0.172216		0.283629	0.219288		0.304738	0.238532
0.221024	0.172967		0.283824	0.220183		0.304955	0.238532
0.221184	0.172967		0.284018	0.220705		0.305172	0.23913
0.221343	0.173121		0.284212	0.220705		0.30539	0.23913
0.221503	0.173121		0.284406	0.220705		0.305607	0.239726
0.221663	0.173121		0.284601	0.220705		0.305824	0.239726
0.221823	0.173121		0.284795	0.220705		0.306042	0.240319
0.221982	0.173121		0.284991	0.220705		0.30626	0.240319
0.222142	0.173864		0.285187	0.220705		0.306478	0.240909
0.222301	0.173864		0.285382	0.221591		0.306696	0.240909
0.22246	0.174801		0.285577	0.221971		0.306915	0.241223
0.222619	0.175141		0.285772	0.221971		0.307133	0.241223
0.222777	0.175141		0.285969	0.221971		0.307351	0.241223
0.222936	0.175141		0.286164	0.222851		0.307568	0.241808
0.223094	0.175141		0.28636	0.223464		0.307786	0.241808
0.223252	0.175874		0.286555	0.223464		0.308004	0.24239
0.223411	0.175874		0.28675	0.223464		0.308223	0.24239
0.22357	0.176603		0.286945	0.223464		0.308442	0.242729
0.223728	0.176603		0.287139	0.223464		0.308661	0.242729
0.223887	0.17713		0.287334	0.223464		0.308879	0.242729
0.224046	0.17713		0.287528	0.223464		0.309097	0.242729
0.224205	0.17713		0.287723	0.223464		0.309314	0.242729
0.224364	0.177455		0.287918	0.223464		0.309532	0.242729
0.224523	0.177455		0.288113	0.223464		0.30975	0.242729
0.224683	0.177455		0.288308	0.223464		0.309969	0.243063
0.224842	0.177455		0.288503	0.22433		0.310188	0.243063
0.225001	0.178174		0.288697	0.225195		0.310407	0.243063
0.22516	0.178174		0.288891	0.226058		0.310626	0.243063
0.225319	0.179088		0.289086	0.226374		0.310844	0.243063
0.225478	0.18		0.28928	0.226374		0.311062	0.243063
0.225637	0.18031		0.289475	0.226374		0.31128	0.243063
0.225795	0.18031		0.289668	0.226374		0.311497	0.243902
0.225954	0.18031		0.289863	0.226374		0.311715	0.244199
0.226113	0.18031		0.290057	0.226374		0.311932	0.244199
0.226272	0.181015		0.290252	0.226374		0.312149	0.244199
0.226431	0.181015		0.290446	0.226374		0.312366	0.245033
0.226589	0.181518		0.29064	0.226374		0.312582	0.245865
0.226747	0.181518		0.290833	0.226374		0.312799	0.246696
0.226905	0.181518		0.291028	0.226374		0.313014	0.247525
0.227063	0.182217		0.291223	0.226374		0.31323	0.248352
0.227222	0.182217		0.291417	0.227223		0.313445	0.249177
0.227381	0.182913		0.291612	0.22807		0.313661	0.249453
0.227539	0.182913		0.291807	0.228238		0.313876	0.249453
0.227698	0.183807		0.292001	0.228238		0.31409	0.249453
0.227856	0.184699		0.292195	0.228238		0.314305	0.25
0.228015	0.184865		0.292389	0.228238		0.314519	0.25
0.228174	0.184865		0.292583	0.228238		0.314733	0.250272
0.228333	0.184865		0.292776	0.228238		0.314947	0.250272
0.228491	0.184865		0.292969	0.228238		0.31516	0.250272
0.22865	0.184865		0.293161	0.228238		0.315374	0.250531
0.228809	0.184865		0.293354	0.228238		0.315587	0.250531
0.228968	0.184865		0.293546	0.228238		0.315801	0.250531
0.229126	0.184865		0.293738	0.228238		0.316014	0.250531
0.229285	0.184865		0.29393	0.228238		0.316226	0.250531
0.229444	0.184865		0.294121	0.228238		0.31644	0.250531
0.229603	0.184946		0.294313	0.228238		0.316653	0.250531
0.229762	0.184946		0.294505	0.228238		0.316867	0.250531
0.22992	0.184946		0.294696	0.228238		0.31708	0.250531
0.230079	0.184946		0.294887	0.228238		0.317293	0.250531
0.230237	0.184946		0.295079	0.228238		0.317506	0.250531
0.230395	0.185423		0.29527	0.228238		0.31772	0.250531
0.230553	0.185423		0.295461	0.228238		0.317934	0.250531
0.23071	0.185423		0.295652	0.228238		0.318147	0.250531
0.230868	0.186096		0.295843	0.228238		0.31836	0.250531
0.231025	0.186096		0.296035	0.228238		0.318573	0.250531
0.231183	0.186966		0.296225	0.228238		0.318785	0.250531
0.231341	0.187834		0.296416	0.228238		0.318997	0.250531
0.231499	0.188699		0.296607	0.228238		0.31921	0.250531
0.231656	0.189563		0.296798	0.228238		0.319422	0.250531
0.231815	0.190021		0.296989	0.228238		0.319634	0.250531
0.231974	0.190021		0.297179	0.228238		0.319846	0.250531
0.232133	0.190021		0.297369	0.228238		0.320057	0.250531
0.232292	0.190476		0.297559	0.229056		0.320269	0.251326
0.232452	0.190476		0.297749	0.229873		0.32048	0.251572
0.232611	0.190476		0.297939	0.230126		0.320691	0.251572
0.232771	0.190928		0.298129	0.230126		0.320903	0.251572
0.232932	0.190928		0.29832	0.230126		0.321115	0.251572
0.233092	0.190928		0.29851	0.230126		0.321327	0.251572
0.233254	0.191579		0.2987	0.230126		0.321539	0.251572
0.233415	0.191579		0.298891	0.230126		0.32175	0.251572
0.233576	0.192429		0.299082	0.230126		0.321962	0.251572
0.233737	0.192508		0.299273	0.230126		0.322173	0.251572
0.233897	0.192508		0.299463	0.230126		0.322385	0.251572
0.234058	0.192508		0.299654	0.230126		0.322597	0.251572
0.234218	0.192508		0.299845	0.230126		0.322809	0.252356
0.234378	0.192508		0.300036	0.230126		0.32302	0.252874
0.234538	0.192508		0.300226	0.23053		0.323231	0.252874
0.234699	0.192508		0.300417	0.23053		0.323441	0.253125
0.234859	0.192508		0.300608	0.23053		0.323652	0.253125
0.235019	0.192508		0.300799	0.23053		0.323862	0.253125
0.235179	0.192508		0.30099	0.23053		0.324072	0.253638
0.235339	0.193347		0.30118	0.23053		0.324282	0.253638
0.235498	0.193615		0.301371	0.23053		0.324492	0.254413
0.235658	0.193615		0.301561	0.23069		0.324701	0.254658
0.235817	0.193615		0.301751	0.23069		0.32491	0.254658
0.235976	0.193615		0.301941	0.23069		0.325119	0.254658
0.236135	0.193615		0.302132	0.23069		0.325328	0.255385
0.236295	0.193615		0.302322	0.23069		0.325536	0.255385
0.236455	0.193615		0.302512	0.23069		0.325745	0.255385
0.236614	0.193615		0.302701	0.23069		0.325953	0.255385
0.236774	0.193615		0.302891	0.23069		0.326162	0.255385
0.236933	0.194444		0.303081	0.231244		0.32637	0.255385
0.237092	0.195272		0.303272	0.231244		0.326579	0.255385
0.237251	0.195297		0.303462	0.232033		0.326787	0.255385
0.23741	0.195297		0.303652	0.232344		0.326996	0.255385
0.237568	0.195297		0.303842	0.232344		0.327204	0.256148
0.237727	0.195297		0.304033	0.232344		0.327412	0.256646
0.237885	0.195297		0.304223	0.232891		0.32762	0.256646
0.238043	0.195918		0.304413	0.232891		0.327828	0.256881
0.238201	0.195918		0.304603	0.233673		0.328035	0.256881
0.238359	0.19598		0.304793	0.234455		0.328242	0.256881
0.238517	0.19598		0.304982	0.234995		0.328449	0.257114
0.238676	0.19598		0.305171	0.234995		0.328655	0.257114
0.238835	0.19598		0.305361	0.235592		0.328861	0.257114
0.238993	0.19598		0.30555	0.235592		0.329067	0.257606
0.239151	0.19598		0.30574	0.235592		0.329274	0.257606
0.239311	0.19598		0.305929	0.235592		0.32948	0.258097
0.23947	0.19598		0.306117	0.235592		0.329686	0.258097
0.239629	0.19598		0.306306	0.235592		0.329892	0.258847
0.239788	0.19598		0.306494	0.235887		0.330099	0.259596
0.239947	0.19598		0.306682	0.235887		0.330305	0.259819
0.240106	0.19598		0.306871	0.235887		0.330511	0.259819
0.240265	0.19598		0.307059	0.236181		0.330718	0.259819
0.240425	0.19598		0.307248	0.236181		0.330924	0.260302
0.240585	0.19598		0.307437	0.236181		0.33113	0.260302
0.240744	0.196787		0.307625	0.236236		0.331336	0.261044
0.240904	0.197593		0.307814	0.236236		0.331542	0.261785
0.241064	0.198		0.308003	0.236236		0.331748	0.262262
0.241223	0.198		0.308192	0.236236		0.331954	0.262262
0.241383	0.198		0.30838	0.236763		0.332159	0.262737
0.241542	0.19861		0.308568	0.236763		0.332365	0.262737
0.241702	0.19861		0.308756	0.237525		0.33257	0.26321
0.241861	0.19861		0.308944	0.238048		0.332776	0.26321
0.242021	0.19861		0.309131	0.238048		0.332983	0.263419
0.24218	0.19861		0.309319	0.238569		0.333191	0.263419
0.242339	0.19861		0.309507	0.238569		0.333398	0.263419
0.242498	0.19861		0.309694	0.238981		0.333605	0.264151
0.242656	0.198819		0.309882	0.238981		0.333812	0.264881
0.242815	0.198819		0.310071	0.238981		0.334018	0.265286
0.242973	0.198819		0.310259	0.238981		0.334224	0.265286
0.243131	0.198819		0.310447	0.238981		0.33443	0.265286
0.243289	0.198819		0.310636	0.238981		0.334635	0.265286
0.243446	0.198819		0.310826	0.238981		0.334841	0.265286
0.243604	0.198819		0.311016	0.238981		0.335048	0.265286
0.243761	0.198819		0.311205	0.238981		0.335254	0.26601
0.243918	0.198819		0.311395	0.238981		0.335461	0.266732
0.244075	0.199215		0.311584	0.238981		0.335668	0.267453
0.244232	0.199215		0.311774	0.238981		0.335875	0.268102
0.24439	0.199215		0.311963	0.238981		0.336081	0.268102
0.244547	0.199804		0.312152	0.238981		0.336287	0.268102
0.244705	0.199804		0.312341	0.238981		0.336494	0.268102
0.244862	0.200391		0.31253	0.239726		0.336699	0.268102
0.245019	0.200391		0.312718	0.240469		0.336906	0.268482
0.245176	0.201172		0.312906	0.240741		0.337111	0.268482
0.245332	0.201754		0.313094	0.240741		0.337317	0.268482
0.245489	0.201754		0.313282	0.240741		0.337522	0.268482
0.245647	0.202532		0.31347	0.24148		0.337727	0.268482
0.245803	0.203307		0.313658	0.241513		0.337932	0.268482
0.24596	0.204082		0.313845	0.241513		0.338138	0.269193
0.246117	0.204854		0.314032	0.241513		0.338343	0.269641
0.246274	0.205426		0.314219	0.241513		0.338547	0.269641
0.246431	0.205426		0.314406	0.242014		0.338752	0.270087
0.246587	0.205797		0.314593	0.242014		0.338956	0.270087
0.246744	0.205797		0.31478	0.242747		0.33916	0.270531
0.2469	0.205797		0.314966	0.242775		0.339364	0.270531
0.247056	0.206365		0.315153	0.242775		0.339567	0.271236
0.247212	0.206365		0.31534	0.242775		0.339771	0.271415
0.247369	0.207129		0.315527	0.242775		0.339975	0.271415
0.247525	0.207692		0.315714	0.243503		0.340179	0.271415
0.247682	0.207692		0.315901	0.244231		0.340383	0.271854
0.247838	0.20794		0.316088	0.244957		0.340586	0.271854
0.247996	0.20794		0.316275	0.245446		0.34079	0.272553
0.248153	0.20794		0.316462	0.245446		0.340993	0.272899
0.24831	0.20794		0.316649	0.246169		0.341196	0.272899
0.248468	0.20794		0.316836	0.24689		0.341399	0.272899
0.248625	0.20794		0.317023	0.247137		0.341602	0.272899
0.248782	0.20794		0.31721	0.247137		0.341804	0.272899
0.248939	0.20794		0.317397	0.247137		0.342007	0.272899
0.249095	0.20794		0.317584	0.247855		0.342209	0.272899
0.249252	0.20794		0.317771	0.248571		0.342411	0.272899
0.24941	0.20794		0.317957	0.249286		0.342613	0.272899
0.249568	0.20794		0.318144	0.25		0.342816	0.272899
0.249725	0.20794		0.31833	0.250712		0.343018	0.272899
0.249883	0.20794		0.318516	0.251423		0.34322	0.272899
0.250041	0.20794		0.318703	0.251656		0.343422	0.272899
0.250198	0.20794		0.318889	0.251656		0.343624	0.272899
0.250356	0.20794		0.319076	0.251656		0.343825	0.272899
0.250513	0.20794		0.319262	0.252125		0.344026	0.272899
0.250671	0.208491		0.319449	0.252125		0.344228	0.272899
0.25083	0.208491		0.319635	0.25283		0.344429	0.273585
0.250988	0.209237		0.319821	0.253296		0.344631	0.27427
0.251146	0.209738		0.320008	0.253296		0.344833	0.274436
0.251305	0.209738		0.320194	0.253998		0.345035	0.274436
0.251464	0.209738		0.32038	0.25446		0.345237	0.274436
0.251623	0.209738		0.320567	0.25446		0.345438	0.275117
0.251781	0.209738		0.320753	0.254682		0.34564	0.275539
0.25194	0.209738		0.32094	0.254682		0.345841	0.275539
0.252099	0.209738		0.321126	0.254682		0.346042	0.275959
0.252258	0.210477		0.321313	0.25514		0.346243	0.275959
0.252416	0.210821		0.321499	0.25514		0.346443	0.276636
0.252575	0.210821		0.321685	0.255597		0.346644	0.277209
0.252733	0.210821		0.321871	0.255597		0.346844	0.277209
0.252892	0.211503		0.322057	0.256291		0.347044	0.277209
0.25305	0.211503		0.322243	0.256983		0.347244	0.277209
0.253208	0.211503		0.322429	0.257674		0.347444	0.277209
0.253367	0.211503		0.322615	0.257885		0.347643	0.277881
0.253526	0.211503		0.322801	0.257885		0.347842	0.278293
0.253684	0.211503		0.322987	0.257885		0.348041	0.278293
0.253842	0.211841		0.323173	0.258333		0.34824	0.278446
0.254	0.211841		0.323358	0.258333		0.348439	0.278446
0.254158	0.211841		0.323544	0.259019		0.348637	0.278446
0.254316	0.212177		0.323729	0.259704		0.348836	0.278598
0.254474	0.212177		0.323914	0.260388		0.349034	0.278598
0.254632	0.212177		0.324099	0.26107		0.349232	0.278598
0.254791	0.212903		0.324284	0.26127		0.349432	0.278899
0.254949	0.213235		0.324469	0.26127		0.34963	0.278899
0.255107	0.213235		0.324654	0.26127		0.349829	0.278899
0.255265	0.213235		0.324838	0.261949		0.350027	0.278899
0.255423	0.213566		0.325022	0.262385		0.350226	0.278899
0.255581	0.213566		0.325207	0.262385		0.350423	0.278899
0.255738	0.213566		0.325392	0.262821		0.350621	0.27956
0.255896	0.21409		0.325576	0.262821		0.350818	0.28022
0.256055	0.21409		0.32576	0.263254		0.351015	0.280878
0.256214	0.214286		0.325944	0.263254		0.351213	0.281536
0.256374	0.214286		0.326128	0.263927		0.35141	0.281934
0.256533	0.214286		0.326312	0.264253		0.351607	0.281934
0.256692	0.214286		0.326496	0.264253		0.351804	0.282075
0.256851	0.214286		0.326681	0.264253		0.352001	0.282075
0.25701	0.214286		0.326865	0.264253		0.352198	0.282075
0.257169	0.214286		0.32705	0.264253		0.352394	0.282727
0.257327	0.214286		0.327234	0.264253		0.352591	0.283379
0.257485	0.214286		0.327418	0.264253		0.352787	0.283394
0.257643	0.214286		0.327602	0.264253		0.352983	0.283394
0.257801	0.214286		0.327786	0.264253		0.353179	0.283394
0.257959	0.214286		0.32797	0.264253		0.353375	0.283394
0.258117	0.214286		0.328154	0.264679		0.35357	0.283394
0.258275	0.214801		0.328338	0.264679		0.353766	0.283394
0.258433	0.214801		0.328522	0.265343		0.353962	0.283394
0.258591	0.215371		0.328705	0.266005		0.354157	0.283528
0.258748	0.215371		0.328889	0.266427		0.354352	0.283528
0.258906	0.215371		0.329072	0.266427		0.354547	0.283528
0.259063	0.215371		0.329255	0.267086		0.354743	0.283796
0.259221	0.215371		0.329439	0.267265		0.354938	0.283796
0.259378	0.215371		0.329622	0.267265		0.355134	0.283796
0.259535	0.215371		0.329807	0.267265		0.355329	0.283796
0.259692	0.215371		0.329991	0.267921		0.355524	0.283796
0.259848	0.215371		0.330175	0.268097		0.355719	0.283796
0.260005	0.215371		0.33036	0.268097		0.355913	0.284182
0.260162	0.215371		0.330544	0.268097		0.356107	0.284182
0.260319	0.215879		0.330728	0.268683		0.356302	0.284314
0.260476	0.215879		0.330912	0.268683		0.356496	0.284314
0.260633	0.216192		0.331096	0.268683		0.356689	0.284314
0.260789	0.216192		0.331279	0.268683		0.356883	0.284698
0.260946	0.216192		0.331463	0.268683		0.357076	0.284698
0.261102	0.216696		0.331647	0.269333		0.35727	0.285333
0.261259	0.216696		0.33183	0.269982		0.357463	0.285968
0.261415	0.217006		0.332014	0.27063		0.357657	0.286602
0.261572	0.217006		0.332198	0.271277		0.35785	0.286726
0.261728	0.217006		0.332382	0.271681		0.358044	0.286726
0.261884	0.217314		0.332566	0.271681		0.358237	0.286726
0.262041	0.217314		0.33275	0.272085		0.358431	0.287356
0.262197	0.217314		0.332933	0.272085		0.358625	0.287478
0.262353	0.217813		0.333117	0.272727		0.358818	0.287478
0.262509	0.217813		0.333301	0.273286		0.359012	0.287478
0.262665	0.21831		0.333485	0.273286		0.359205	0.287852
0.262821	0.21831		0.333669	0.273286		0.359399	0.287852
0.262977	0.218805		0.333853	0.273286		0.359593	0.288478
0.263132	0.218805		0.334036	0.273286		0.359786	0.289104
0.263288	0.219491		0.33422	0.273924		0.359979	0.289728
0.263443	0.220175		0.334403	0.274561		0.360173	0.290096
0.263598	0.220383		0.334586	0.274869		0.360366	0.290096
0.263754	0.220383		0.334769	0.274869		0.360559	0.290464
0.263909	0.220383		0.334951	0.274869		0.360752	0.290464
0.264063	0.220383		0.335134	0.274869		0.360945	0.290576
0.264218	0.220383		0.335316	0.274869		0.361137	0.290576
0.264372	0.220383		0.335499	0.274869		0.361329	0.290576
0.264527	0.220383		0.335682	0.275261		0.361521	0.291194
0.264682	0.220383		0.335866	0.275261		0.361713	0.291812
0.264837	0.220486		0.336048	0.275892		0.361906	0.292174
0.264992	0.220486		0.336232	0.276522		0.362098	0.292174
0.265147	0.220486		0.336415	0.277056		0.36229	0.292789
0.265302	0.220486		0.336598	0.277056		0.362483	0.293148
0.265457	0.22108		0.336781	0.277056		0.362675	0.293148
0.265611	0.22108		0.336964	0.277056		0.362868	0.293253
0.265766	0.22108		0.337146	0.277056		0.36306	0.293253
0.26592	0.22108		0.337329	0.277347		0.363251	0.293253
0.266075	0.22108		0.337511	0.277347		0.363443	0.293863
0.26623	0.22108		0.337694	0.277347		0.363635	0.293966
0.266385	0.22108		0.337876	0.277347		0.363827	0.293966
0.26654	0.22108		0.338057	0.277347		0.364019	0.293966
0.266695	0.22108		0.338239	0.277347		0.364211	0.294168
0.266849	0.22108		0.338421	0.277969		0.364403	0.294168
0.267004	0.22108		0.338603	0.27859		0.364594	0.294168
0.267158	0.22108		0.338785	0.27921		0.364786	0.294168
0.267312	0.22108		0.338967	0.279588		0.364978	0.294168
0.267466	0.22108		0.339149	0.279588		0.365169	0.294168
0.26762	0.22108		0.339331	0.280206		0.36536	0.294773
0.267774	0.221368		0.339512	0.280582		0.36555	0.295377
0.267928	0.221368		0.339693	0.280582		0.365741	0.295474
0.268081	0.221368		0.339875	0.280956		0.365931	0.295474
0.268235	0.221654		0.340056	0.280956		0.366122	0.295474
0.268389	0.221654		0.340237	0.28157		0.366312	0.296075
0.268544	0.221654		0.340419	0.282182		0.366502	0.296422
0.268699	0.222317		0.3406	0.282443		0.366692	0.296422
0.268853	0.222789		0.340781	0.282443		0.366882	0.297021
0.269008	0.222789		0.340961	0.282443		0.367071	0.297619
0.269163	0.22326		0.341142	0.282443		0.36726	0.298216
0.269317	0.22326		0.341323	0.282443		0.36745	0.298558
0.269471	0.223919		0.341503	0.282443		0.367639	0.298558
0.269626	0.224386		0.341683	0.282811		0.367828	0.299153
0.269781	0.224386		0.341864	0.282811		0.368018	0.299497
0.269935	0.225042		0.342043	0.282939		0.368207	0.299497
0.27009	0.225697		0.342224	0.282939		0.368396	0.299497
0.270244	0.22616		0.342404	0.282939		0.368586	0.299497
0.270398	0.22616		0.342584	0.283193		0.368775	0.299497
0.270552	0.226622		0.342764	0.283193		0.368964	0.299497
0.270705	0.226622		0.342943	0.283193		0.369153	0.299497
0.270859	0.227273		0.343123	0.283193		0.369342	0.299497
0.271013	0.22754		0.343302	0.283193		0.369531	0.299497
0.271167	0.22754		0.343481	0.283193		0.369719	0.299497
0.271321	0.22754		0.343661	0.283557		0.369908	0.299497
0.271474	0.228188		0.343841	0.283557		0.370097	0.299497
0.271627	0.228643		0.344021	0.28392		0.370286	0.299582
0.271781	0.228643		0.3442	0.28392		0.370474	0.299582
0.271934	0.229289		0.344379	0.284519		0.370663	0.299582
0.272088	0.229426		0.344558	0.285117		0.370852	0.300167
0.272241	0.229426		0.344737	0.285476		0.371041	0.30025
0.272394	0.229426		0.344916	0.285476		0.371229	0.30025
0.272546	0.229426		0.345095	0.285833		0.371418	0.30025
0.272699	0.229426		0.345273	0.285833		0.371606	0.300333
0.272852	0.229426		0.345451	0.28607		0.371794	0.300333
0.273005	0.229426		0.34563	0.28607		0.371982	0.300333
0.273158	0.229426		0.345808	0.28607		0.37217	0.300914
0.273311	0.230008		0.345986	0.28607		0.372357	0.301325
0.273464	0.230008		0.346164	0.28607		0.372544	0.301325
0.273617	0.230008		0.346342	0.28607		0.372732	0.301325
0.273769	0.230008		0.34652	0.286661		0.372918	0.301325
0.273922	0.230008		0.346698	0.287014		0.373105	0.301325
0.274074	0.230008		0.346876	0.287014		0.373292	0.301653
0.274227	0.230008		0.347053	0.287603		0.373479	0.301653
0.27438	0.230008		0.347231	0.287716		0.373666	0.301809
0.274533	0.230008		0.347408	0.287716		0.373853	0.301809
0.274686	0.230008		0.347586	0.287716		0.37404	0.301809
0.274838	0.230453		0.347764	0.288163		0.374227	0.301809
0.274991	0.230453		0.347941	0.288163		0.374414	0.301809
0.275145	0.231086		0.348119	0.288163		0.3746	0.301809
0.275297	0.231717		0.348296	0.288163		0.374787	0.302383
0.27545	0.232348		0.348473	0.288163		0.374973	0.302956
0.275603	0.232787		0.348651	0.288163		0.375159	0.30303
0.275756	0.232787		0.348828	0.288163		0.375345	0.30303
0.275909	0.232843		0.349006	0.288163		0.375531	0.30303
0.276061	0.232843		0.349183	0.288163		0.375717	0.303601
0.276214	0.232843		0.34936	0.288163		0.375902	0.30417
0.276367	0.232843		0.349537	0.288163		0.376088	0.304739
0.27652	0.232899		0.349714	0.288163		0.376274	0.305057
0.276673	0.232899		0.349891	0.288509		0.37646	0.305057
0.276825	0.232899		0.350068	0.288509		0.376646	0.305126
0.276978	0.232899		0.350245	0.288727		0.376832	0.305126
0.27713	0.233523		0.350422	0.288727		0.377017	0.305126
0.277282	0.234146		0.350599	0.288727		0.377203	0.305691
0.277435	0.234768		0.350777	0.288727		0.377388	0.305892
0.277587	0.234818		0.350954	0.288727		0.377573	0.305892
0.277739	0.234818		0.351131	0.288727		0.377758	0.305892
0.277891	0.234818		0.351307	0.288835		0.377944	0.305892
0.278043	0.234818		0.351484	0.288835		0.378129	0.305892
0.278195	0.235437		0.351661	0.288835		0.378314	0.305892
0.278348	0.236055		0.351837	0.28941		0.378499	0.305892
0.2785	0.236422		0.352013	0.289984		0.378684	0.305892
0.278653	0.236422		0.352189	0.290557		0.378869	0.305892
0.278806	0.236422		0.352365	0.290894		0.379053	0.305958
0.278958	0.236422		0.352541	0.290894		0.379238	0.305958
0.27911	0.236422		0.352716	0.290997		0.379423	0.305958
0.279262	0.236422		0.352892	0.290997		0.379607	0.306024
0.279414	0.236422		0.353067	0.290997		0.379791	0.306024
0.279567	0.236422		0.353242	0.291332		0.379975	0.306024
0.279719	0.236422		0.353418	0.291332		0.380158	0.306581
0.279872	0.236422		0.353593	0.291901		0.380342	0.307137
0.280024	0.236422		0.353768	0.292099		0.380526	0.307692
0.280176	0.236422		0.353942	0.292099		0.38071	0.307754
0.280328	0.236422		0.354117	0.292099		0.380893	0.307754
0.28048	0.236422		0.354292	0.292099		0.381077	0.307754
0.280632	0.236422		0.354466	0.292099		0.38126	0.307815
0.280785	0.236842		0.35464	0.292099		0.381443	0.307815
0.280937	0.236842		0.354815	0.29243		0.381626	0.307815
0.281089	0.237072		0.354989	0.29243		0.381808	0.308367
0.281241	0.237072		0.355163	0.292994		0.381991	0.308917
0.281393	0.237072		0.355337	0.293281		0.382173	0.308975
0.281546	0.237679		0.355511	0.293281		0.382355	0.308975
0.281699	0.238022		0.355684	0.293281		0.382536	0.308975
0.281852	0.238022		0.355858	0.293281		0.382718	0.309524
0.282004	0.238022		0.356031	0.293281		0.382899	0.310071
0.282157	0.238022		0.356205	0.293281		0.383081	0.310618
0.282309	0.238022		0.356378	0.293281		0.383262	0.310918
0.282461	0.238022		0.356551	0.293281		0.383443	0.310918
0.282614	0.238022		0.356724	0.293281		0.383623	0.311462
0.282766	0.238022		0.356896	0.293839		0.383804	0.312006
0.282918	0.238022		0.35707	0.293932		0.383985	0.312549
0.28307	0.238022		0.357243	0.293932		0.384166	0.312845
0.283221	0.238022		0.357416	0.293932		0.384346	0.312845
0.283373	0.238022		0.357589	0.294488		0.384527	0.313386
0.283525	0.238022		0.357762	0.295043		0.384707	0.313679
0.283677	0.238022		0.357936	0.295133		0.384887	0.313679
0.283829	0.238022		0.358109	0.295133		0.385067	0.313972
0.283981	0.238022		0.358282	0.295133		0.385247	0.313972
0.284134	0.238022		0.358455	0.295455		0.385427	0.314017
0.284286	0.238022		0.35863	0.295455		0.385607	0.314017
0.284439	0.238022		0.358804	0.296006		0.385786	0.314017
0.284592	0.238022		0.358978	0.296094		0.385966	0.314308
0.284744	0.238022		0.359152	0.296094		0.386146	0.314308
0.284896	0.238022		0.359326	0.296094		0.386326	0.314598
0.285048	0.238022		0.3595	0.296181		0.386506	0.314598
0.285201	0.238022		0.359674	0.296181		0.386687	0.314887
0.285354	0.238022		0.359848	0.296181		0.386867	0.314887
0.285507	0.238022		0.360022	0.296584		0.387047	0.315421
0.285659	0.238022		0.360196	0.296584		0.387227	0.315462
0.285812	0.238022		0.360369	0.296584		0.387406	0.315462
0.285964	0.238022		0.360542	0.296584		0.387585	0.315462
0.286116	0.238022		0.360716	0.296584		0.387765	0.315994
0.286269	0.238022		0.360889	0.29713		0.387943	0.316031
0.286421	0.238022		0.361061	0.297674		0.388122	0.316031
0.286573	0.238022		0.361234	0.297988		0.388301	0.316031
0.286725	0.238022		0.361408	0.297988		0.388479	0.316031
0.286877	0.238022		0.361581	0.298531		0.388658	0.316031
0.287029	0.238022		0.361753	0.298842		0.388837	0.316031
0.287181	0.238426		0.361926	0.298842		0.389015	0.316031
0.287333	0.238426		0.362099	0.299152		0.389194	0.316031
0.287485	0.239013		0.362271	0.299152		0.389372	0.316031
0.287638	0.239599		0.362444	0.299461		0.389551	0.316031
0.28779	0.239631		0.362616	0.299461		0.38973	0.316031
0.287943	0.239631		0.362788	0.3		0.389909	0.316031
0.288096	0.239631		0.36296	0.300538		0.390087	0.316031
0.288248	0.239631		0.363132	0.301075		0.390266	0.316031
0.288401	0.240031		0.363304	0.301612		0.390445	0.316031
0.288554	0.240031		0.363476	0.302147		0.390623	0.316031
0.288706	0.240061		0.363648	0.30245		0.390803	0.316031
0.288858	0.240061		0.36382	0.30245		0.390982	0.316031
0.289011	0.240061		0.363991	0.302752		0.39116	0.316031
0.289164	0.240061		0.364163	0.302752		0.391339	0.316031
0.289316	0.24009		0.364334	0.303285		0.391518	0.316031
0.289469	0.24009		0.364505	0.303817		0.391697	0.316031
0.289621	0.24009		0.364676	0.304183		0.391875	0.31607
0.289773	0.24009		0.364847	0.304183		0.392054	0.31607
0.289925	0.24009		0.365018	0.304183		0.392232	0.31607
0.290077	0.24009		0.365189	0.304183		0.392411	0.316591
0.29023	0.24009		0.365359	0.304183		0.392589	0.31711
0.290382	0.24009		0.365529	0.30448		0.392768	0.317388
0.290534	0.24009		0.365699	0.30448		0.392946	0.317388
0.290686	0.24009		0.365869	0.305008		0.393125	0.317906
0.290838	0.24009		0.366039	0.305534		0.393303	0.318423
0.29099	0.24009		0.366209	0.306061		0.393482	0.318698
0.291141	0.24009		0.366378	0.306122		0.39366	0.318698
0.291293	0.24009		0.366548	0.306122		0.393839	0.318731
0.291444	0.24009		0.366717	0.306122		0.394017	0.318731
0.291596	0.24009		0.366887	0.306647		0.394196	0.318731
0.291748	0.24009		0.367057	0.30717		0.394374	0.319245
0.2919	0.24009		0.367227	0.307405		0.394552	0.319277
0.292051	0.24009		0.367396	0.307405		0.39473	0.319277
0.292203	0.24009		0.367566	0.307405		0.394908	0.319277
0.292355	0.24009		0.367735	0.307405		0.395086	0.319789
0.292506	0.24009		0.367904	0.307405		0.395264	0.320301
0.292657	0.24009		0.368073	0.307405		0.395443	0.320599
0.292808	0.24009		0.368242	0.307405		0.395622	0.320599
0.292959	0.24009		0.368412	0.307405		0.395801	0.320599
0.29311	0.24009		0.368582	0.307405		0.39598	0.320599
0.293261	0.24009		0.368751	0.307405		0.396158	0.320599
0.293411	0.24009		0.368921	0.307405		0.396337	0.320868
0.293562	0.24009		0.36909	0.307405		0.396515	0.320868
0.293713	0.240658		0.369259	0.307922		0.396694	0.321375
0.293863	0.241045		0.369428	0.308439		0.396872	0.321402
0.294014	0.241045		0.369597	0.308955		0.39705	0.321402
0.294164	0.241431		0.369766	0.309471		0.397228	0.321402
0.294315	0.241431		0.369935	0.309985		0.397405	0.321908
0.294466	0.241996		0.370104	0.310089		0.397583	0.322173
0.294617	0.242379		0.370272	0.310089		0.397761	0.322173
0.294768	0.242379		0.370441	0.310089		0.397938	0.322437
0.294918	0.242942		0.37061	0.310089		0.398116	0.322437
0.295069	0.243143		0.370778	0.310089		0.398293	0.322509
0.29522	0.243143		0.370946	0.310089		0.398471	0.322509
0.29537	0.243143		0.371115	0.3106		0.398648	0.322509
0.295521	0.243704		0.371282	0.311111		0.398825	0.322509
0.295672	0.243722		0.37145	0.31116		0.399002	0.322509
0.295822	0.243722		0.371618	0.31116		0.399178	0.322509
0.295973	0.243722		0.371786	0.31116		0.399355	0.322509
0.296124	0.243722		0.371953	0.311669		0.399532	0.322509
0.296274	0.2441		0.372121	0.312177		0.399708	0.322509
0.296426	0.2441		0.372288	0.312454		0.399885	0.322886
0.296577	0.244657		0.372456	0.312454		0.400061	0.322886
0.296728	0.245033		0.372623	0.31273		0.400237	0.322886
0.29688	0.245033		0.372791	0.31273		0.400413	0.322886
0.297031	0.245228		0.372959	0.313005		0.400589	0.322886
0.297182	0.245228		0.373126	0.313005		0.400765	0.322886
0.297333	0.245228		0.373293	0.31351		0.400941	0.322886
0.297483	0.245601		0.373461	0.313826		0.401117	0.322886
0.297634	0.245601		0.373628	0.313826		0.401293	0.322886
0.297785	0.245974		0.373795	0.313826		0.401468	0.322886
0.297936	0.245974		0.373962	0.313826		0.401644	0.322886
0.298086	0.246525		0.374128	0.313826		0.40182	0.322886
0.298237	0.246535		0.374295	0.313869		0.401995	0.322886
0.298388	0.246535		0.374461	0.313869		0.402172	0.322886
0.298538	0.246535		0.374628	0.313869		0.402349	0.322886
0.298689	0.246535		0.374795	0.314079		0.402525	0.322886
0.298839	0.246905		0.374961	0.314079		0.402701	0.322886
0.298989	0.246905		0.375127	0.314079		0.402877	0.323144
0.29914	0.247273		0.375293	0.314079		0.403053	0.323144
0.299291	0.247273		0.375459	0.314079		0.403229	0.323487
0.299442	0.24782		0.375625	0.314079		0.403405	0.323487
0.299592	0.248366		0.375792	0.314079		0.403581	0.323487
0.299742	0.248911		0.375958	0.314079		0.403757	0.323487
0.299893	0.249275		0.376124	0.314079		0.403932	0.323487
0.300044	0.249275		0.376291	0.314079		0.404108	0.323487
0.300195	0.249819		0.376457	0.314079		0.404283	0.323487
0.300346	0.250181		0.376623	0.314079		0.404459	0.323487
0.300496	0.250181		0.376789	0.314079		0.404634	0.323487
0.300647	0.250361		0.376955	0.314079		0.404809	0.323487
0.300797	0.250361		0.377121	0.314079		0.404984	0.323487
0.300948	0.250361		0.377287	0.314348		0.405159	0.323487
0.301098	0.25054		0.377453	0.314348		0.405334	0.323487
0.301249	0.25054		0.377619	0.314841		0.405508	0.323487
0.301399	0.25054		0.377785	0.315335		0.405682	0.323741
0.301549	0.250893		0.377951	0.3156		0.405857	0.323741
0.301699	0.250893		0.378118	0.3156		0.406031	0.323994
0.301849	0.250893		0.378284	0.315865		0.406205	0.323994
0.301999	0.250893		0.378449	0.315865		0.406378	0.32448
0.302149	0.250893		0.378616	0.316356		0.406552	0.324731
0.302299	0.250893		0.378781	0.316846		0.406725	0.324731
0.30245	0.250893		0.378947	0.317108		0.406898	0.324982
0.3026	0.250893		0.379114	0.317108		0.407072	0.324982
0.30275	0.250893		0.37928	0.317597		0.407245	0.325232
0.3029	0.250893		0.379446	0.318084		0.407418	0.325232
0.30305	0.251249		0.379612	0.318571		0.407591	0.325714
0.3032	0.251249		0.379779	0.318603		0.407764	0.326196
0.30335	0.251783		0.379945	0.318603		0.407936	0.326676
0.3035	0.251935		0.380112	0.318603		0.408109	0.326923
0.30365	0.251935		0.380278	0.318892		0.408282	0.326923
0.3038	0.251935		0.380444	0.318892		0.408455	0.327402
0.303951	0.251935		0.380611	0.318892		0.408627	0.327696
0.304101	0.251935		0.380777	0.318892		0.4088	0.327696
0.304251	0.251935		0.380944	0.318892		0.408973	0.327696
0.304402	0.251935		0.38111	0.319375		0.409145	0.327696
0.304553	0.251935		0.381277	0.319858		0.409318	0.327696
0.304704	0.251935		0.381443	0.320113		0.409491	0.327696
0.304854	0.251935		0.381609	0.320113		0.409663	0.327696
0.305005	0.251935		0.381775	0.320368		0.409836	0.327696
0.305155	0.251935		0.381941	0.320368		0.410008	0.327696
0.305305	0.251935		0.382107	0.320848		0.41018	0.327696
0.305456	0.251935		0.382273	0.320874		0.410352	0.327696
0.305607	0.251935		0.382439	0.320874		0.410524	0.327696
0.305757	0.251935		0.382605	0.320874		0.410696	0.327696
0.305908	0.251935		0.382771	0.321353		0.410868	0.327696
0.306058	0.251935		0.382936	0.321831		0.41104	0.328169
0.306209	0.251935		0.383102	0.322308		0.411212	0.328642
0.306359	0.252101		0.383268	0.322331		0.411384	0.328652
0.306509	0.252101		0.383433	0.322331		0.411556	0.328652
0.306659	0.252101		0.383599	0.322331		0.411727	0.328652
0.306809	0.252101		0.383765	0.322581		0.411899	0.328671
0.306959	0.252101		0.383931	0.322581		0.412071	0.328671
0.307109	0.252101		0.384097	0.322829		0.412243	0.328671
0.307259	0.252101		0.384262	0.322829		0.412414	0.328671
0.307409	0.252271		0.384428	0.323077		0.412586	0.328671
0.307559	0.252271		0.384594	0.323077		0.412757	0.328671
0.307709	0.252271		0.384759	0.323098		0.412929	0.32914
0.307859	0.252617		0.384924	0.323098		0.4131	0.329609
0.308009	0.252617		0.38509	0.323098		0.413271	0.330077
0.308159	0.252962		0.385255	0.32357		0.413442	0.330544
0.308309	0.252962		0.38542	0.324042		0.413613	0.33101
0.308459	0.253482		0.385585	0.324513		0.413784	0.331476
0.30861	0.254001		0.38575	0.324983		0.413954	0.331942
0.30876	0.25452		0.385915	0.325226		0.414125	0.332406
0.308911	0.255038		0.38608	0.325226		0.414295	0.33287
0.309062	0.255556		0.386245	0.325694		0.414466	0.333333
0.309212	0.255878		0.38641	0.32571		0.414636	0.333796
0.309363	0.255878		0.386575	0.32571		0.414806	0.334258
0.309514	0.255878		0.38674	0.32571		0.414976	0.334719
0.309665	0.255878		0.386904	0.325952		0.415146	0.334935
0.309815	0.255878		0.387069	0.325952		0.415316	0.334935
0.309966	0.255878		0.387233	0.326418		0.415486	0.334935
0.310117	0.256393		0.387397	0.326883		0.415656	0.334935
0.310268	0.256887		0.387562	0.327348		0.415826	0.334935
0.310418	0.256887		0.387726	0.327812		0.415997	0.334935
0.310569	0.256887		0.387891	0.32805		0.416167	0.334935
0.31072	0.256887		0.388055	0.32805		0.416338	0.334935
0.31087	0.256887		0.38822	0.328512		0.416508	0.334935
0.31102	0.257398		0.388384	0.328758		0.416678	0.334935
0.311171	0.257732		0.388549	0.328758		0.416848	0.334935
0.311321	0.257732		0.388713	0.328758		0.417018	0.334935
0.311472	0.258242		0.388877	0.328758		0.417188	0.334935
0.311622	0.258573		0.389041	0.328758		0.417358	0.334935
0.311772	0.258573		0.389205	0.32901		0.417527	0.335391
0.311922	0.258904		0.389369	0.32901		0.417697	0.335846
0.312071	0.258904		0.389533	0.32901		0.417866	0.336071
0.312221	0.259411		0.389696	0.32901		0.418035	0.336071
0.312371	0.259537		0.38986	0.32901		0.418204	0.336525
0.31252	0.259537		0.390023	0.32901		0.418373	0.336971
0.31267	0.259537		0.390187	0.32901		0.418542	0.336971
0.31282	0.259537		0.39035	0.32901		0.418711	0.336971
0.312969	0.259537		0.390514	0.329252		0.41888	0.336971
0.313118	0.259537		0.390677	0.329252		0.419049	0.337193
0.313267	0.259537		0.39084	0.329252		0.419218	0.337193
0.313417	0.259687		0.391004	0.329252		0.419386	0.337415
0.313566	0.259687		0.391167	0.329252		0.419555	0.337415
0.313715	0.259687		0.39133	0.329708		0.419723	0.337865
0.313865	0.259959		0.391493	0.330163		0.419892	0.338285
0.314014	0.259959		0.391657	0.330169		0.42006	0.338285
0.314163	0.259959		0.39182	0.330169		0.420229	0.338285
0.314312	0.259959		0.391983	0.330169		0.420397	0.338285
0.314461	0.259959		0.392146	0.330623		0.420565	0.338285
0.31461	0.259959		0.392309	0.331077		0.420733	0.338285
0.314759	0.259959		0.392472	0.331529		0.420901	0.338285
0.314908	0.259959		0.392635	0.331757		0.421069	0.338285
0.315057	0.259959		0.392798	0.331757		0.421237	0.338285
0.315206	0.259959		0.39296	0.332208		0.421405	0.338285
0.315355	0.260459		0.393123	0.332659		0.421573	0.338721
0.315504	0.260782		0.393285	0.333109		0.421741	0.338721
0.315652	0.260782		0.393448	0.333333		0.421909	0.338721
0.315801	0.261279		0.39361	0.333333		0.422076	0.338721
0.31595	0.261394		0.393772	0.333333		0.422244	0.339166
0.316099	0.261394		0.393934	0.333333		0.422412	0.339585
0.316248	0.261394		0.394095	0.333333		0.42258	0.339585
0.316397	0.261394		0.394257	0.333333		0.422748	0.339585
0.316545	0.261394		0.394419	0.333333		0.422915	0.339585
0.316694	0.261394		0.39458	0.333333		0.423083	0.339585
0.316842	0.261394		0.394741	0.333333		0.423251	0.339585
0.316991	0.261889		0.394903	0.333333		0.423419	0.339585
0.317139	0.262383		0.395064	0.333333		0.423587	0.340027
0.317287	0.262876		0.395226	0.333556		0.423755	0.340241
0.317435	0.263369		0.395387	0.333556		0.423923	0.340241
0.317584	0.263685		0.395548	0.333556		0.424091	0.340369
0.317732	0.263685		0.395709	0.333556		0.424259	0.340369
0.317879	0.264176		0.39587	0.333556		0.424427	0.340369
0.318027	0.264314		0.396032	0.333997		0.424595	0.340369
0.318175	0.264314		0.396193	0.333997		0.424763	0.340369
0.318323	0.264314		0.396354	0.333997		0.42493	0.340369
0.31847	0.264804		0.396515	0.333997		0.425098	0.340369
0.318618	0.26494		0.396676	0.333997		0.425265	0.340369
0.318765	0.26494		0.396837	0.333997		0.425432	0.340369
0.318912	0.26494		0.396998	0.333997		0.425599	0.340369
0.319059	0.265428		0.397159	0.334216		0.425766	0.340369
0.319206	0.265522		0.39732	0.334216		0.425934	0.340369
0.319354	0.265522		0.39748	0.334216		0.426101	0.340369
0.319501	0.265522		0.397641	0.334216		0.426267	0.340369
0.319647	0.265522		0.397801	0.334216		0.426434	0.340369
0.319794	0.265522		0.397961	0.334431		0.426601	0.340369
0.319941	0.265522		0.398121	0.334431		0.426768	0.340369
0.320088	0.265522		0.398282	0.334431		0.426935	0.340369
0.320235	0.265831		0.398441	0.334431		0.427101	0.340369
0.320382	0.265831		0.398601	0.334431		0.427268	0.340369
0.32053	0.266315		0.398761	0.334431		0.427434	0.340565
0.320677	0.266623		0.398921	0.334431		0.4276	0.340565
0.320824	0.266623		0.39908	0.334431		0.427767	0.340565
0.320971	0.267105		0.39924	0.334868		0.427933	0.340565
0.321118	0.267587		0.399399	0.335085		0.428099	0.340565
0.321265	0.268068		0.399559	0.335085		0.428265	0.340999
0.321412	0.268197		0.399718	0.335522		0.42843	0.341431
0.321559	0.268197		0.399877	0.335738		0.428596	0.341864
0.321705	0.268197		0.400036	0.335738		0.428762	0.342071
0.321852	0.268452		0.400195	0.336173		0.428927	0.342071
0.321999	0.268452		0.400354	0.336381		0.429093	0.342502
0.322145	0.268452		0.400513	0.336381		0.42926	0.342932
0.322292	0.268452		0.400671	0.336381		0.429426	0.343137
0.322439	0.268452		0.40083	0.336381		0.429593	0.343137
0.322586	0.268452		0.400988	0.336381		0.429759	0.343546
0.322732	0.26893		0.401146	0.336815		0.429925	0.343546
0.322879	0.269406		0.401304	0.337247		0.430091	0.343546
0.323026	0.269883		0.401462	0.337679		0.430257	0.343546
0.323173	0.270358		0.40162	0.338111		0.430423	0.343974
0.323321	0.270833		0.401778	0.338321		0.430588	0.344401
0.323467	0.271308		0.401936	0.338321		0.430754	0.344828
0.323615	0.271605		0.402094	0.338752		0.430919	0.345254
0.323762	0.271605		0.402252	0.339181		0.431085	0.345679
0.323909	0.272078		0.402409	0.33961		0.43125	0.346054
0.324056	0.272197		0.402567	0.340039		0.431416	0.346054
0.324203	0.272197		0.402725	0.340246		0.431581	0.346054
0.324351	0.272197		0.402882	0.340246		0.431746	0.346054
0.324498	0.272668		0.40304	0.340674		0.431911	0.346054
0.324645	0.273139		0.403197	0.3411		0.432076	0.346054
0.324793	0.273372		0.403354	0.341511		0.432241	0.346054
0.32494	0.273372		0.403511	0.341511		0.432406	0.346452
0.325087	0.273372		0.403669	0.341511		0.43257	0.346452
0.325234	0.273372		0.403826	0.341511		0.432736	0.346452
0.325381	0.273372		0.403983	0.341935		0.432902	0.346452
0.325527	0.273372		0.40414	0.342342		0.433068	0.346873
0.325674	0.27384		0.404297	0.342342		0.433233	0.34724
0.325821	0.273955		0.404454	0.342342		0.433399	0.34724
0.325968	0.273955		0.404611	0.342342		0.433565	0.34724
0.326115	0.273955		0.404768	0.342527		0.43373	0.34724
0.326263	0.274245		0.404926	0.342527		0.433896	0.34724
0.326409	0.274245		0.405083	0.342527		0.434061	0.34724
0.326556	0.274711		0.40524	0.342527		0.434226	0.34724
0.326704	0.275176		0.405398	0.342527		0.434392	0.347659
0.326851	0.275641		0.405556	0.342949		0.434557	0.348077
0.326998	0.276105		0.405714	0.34337		0.434722	0.348495
0.327145	0.276215		0.405871	0.34379		0.434887	0.348688
0.327291	0.276215		0.406029	0.34399		0.435052	0.348688
0.327438	0.276215		0.406187	0.34399		0.435217	0.349105
0.327584	0.276677		0.406345	0.344409		0.435382	0.349521
0.327731	0.277139		0.406502	0.344828		0.435547	0.349936
0.327877	0.277601		0.40666	0.345026		0.435711	0.350351
0.328024	0.277884		0.406818	0.345026		0.435876	0.350765
0.32817	0.277884		0.406975	0.345223		0.436041	0.351179
0.328317	0.278095		0.407133	0.345223		0.436207	0.351592
0.328464	0.278095		0.407291	0.34564		0.436372	0.352005
0.328611	0.278095		0.407449	0.346056		0.436537	0.352193
0.328759	0.278095		0.407606	0.346252		0.436702	0.352193
0.328907	0.278095		0.407764	0.346252		0.436867	0.352605
0.329055	0.278095		0.407921	0.346667		0.437032	0.352792
0.329204	0.278553		0.408079	0.347081		0.437196	0.352792
0.329352	0.278761		0.408236	0.347495		0.437361	0.352941
0.3295	0.278761		0.408394	0.347909		0.437525	0.352941
0.329649	0.278761		0.408551	0.348101		0.43769	0.352941
0.329797	0.278761		0.408709	0.348101		0.437854	0.352941
0.329945	0.278761		0.408866	0.348514		0.438018	0.352941
0.330094	0.278761		0.409023	0.348925		0.438183	0.35335
0.330242	0.279217		0.40918	0.349337		0.438347	0.353759
0.33039	0.279421		0.409338	0.349747		0.438511	0.354167
0.330538	0.279421		0.409495	0.349937		0.438675	0.354271
0.330686	0.279421		0.409652	0.349937		0.438839	0.354271
0.330834	0.279421		0.409809	0.350347		0.439003	0.354271
0.330982	0.279421		0.409966	0.350756		0.439166	0.354271
0.33113	0.279421		0.410123	0.351164		0.43933	0.354271
0.331277	0.279874		0.41028	0.351572		0.439494	0.354271
0.331425	0.280327		0.410436	0.35198		0.439657	0.354271
0.331573	0.280779		0.410593	0.352387		0.439821	0.354271
0.33172	0.281054		0.410749	0.352536		0.439984	0.354677
0.331868	0.281054		0.410906	0.352536		0.440148	0.355082
0.332015	0.281505		0.411062	0.352536		0.440311	0.355263
0.332162	0.281955		0.41122	0.352536		0.440474	0.355263
0.33231	0.282405		0.411377	0.352536		0.440637	0.355667
0.332457	0.282677		0.411535	0.352941		0.4408	0.355847
0.332604	0.282677		0.411692	0.353271		0.440963	0.355847
0.332752	0.282772		0.41185	0.353271		0.441126	0.355985
0.332899	0.282772		0.412007	0.353271		0.441289	0.355985
0.333046	0.282772		0.412165	0.353271		0.441452	0.355985
0.333194	0.283219		0.412322	0.353271		0.441614	0.355985
0.333341	0.283666		0.41248	0.353271		0.441776	0.355985
0.333489	0.283935		0.412638	0.353271		0.441938	0.356386
0.333637	0.283935		0.412795	0.353674		0.442101	0.356787
0.333784	0.284381		0.412953	0.354076		0.442263	0.357143
0.333932	0.284649		0.413111	0.354478		0.442425	0.357143
0.334079	0.284649		0.413268	0.354779		0.442586	0.357143
0.334226	0.285093		0.413426	0.354779		0.442748	0.357143
0.334374	0.285537		0.413583	0.354779		0.44291	0.357542
0.334521	0.285979		0.413741	0.354779		0.443071	0.357895
0.334669	0.285979		0.413898	0.354779		0.443232	0.357895
0.334816	0.285979		0.414055	0.354779		0.443393	0.357895
0.334963	0.285979		0.414212	0.354779		0.443554	0.357895
0.33511	0.285979		0.414369	0.354779		0.443715	0.358025
0.335257	0.285979		0.414526	0.354779		0.443876	0.358025
0.335404	0.285979		0.414683	0.354779		0.444037	0.358025
0.335551	0.285979		0.41484	0.354779		0.444198	0.358025
0.335697	0.28642		0.414997	0.354779		0.444359	0.358025
0.335844	0.28686		0.415154	0.354779		0.44452	0.358421
0.33599	0.286946		0.415311	0.354779		0.444681	0.358816
0.336137	0.286946		0.415468	0.354779		0.444842	0.358943
0.336284	0.286946		0.415626	0.354779		0.445003	0.358943
0.336431	0.287208		0.415783	0.354779		0.445163	0.358943
0.336578	0.287208		0.41594	0.354779		0.445324	0.358943
0.336725	0.287646		0.416096	0.354779		0.445485	0.358943
0.336872	0.28773		0.416253	0.354779		0.445645	0.359116
0.337018	0.28773		0.41641	0.354779		0.445806	0.359116
0.337165	0.28773		0.416567	0.354779		0.445966	0.359509
0.337312	0.28799		0.416724	0.354779		0.446126	0.359902
0.337459	0.28799		0.416881	0.354779		0.446286	0.360245
0.337606	0.288073		0.417037	0.355175		0.446447	0.360245
0.337753	0.288073		0.417194	0.355569		0.446607	0.360245
0.3379	0.288073		0.417351	0.355922		0.446767	0.360245
0.338047	0.288509		0.417508	0.355922		0.446927	0.360636
0.338194	0.288767		0.417664	0.355922		0.447087	0.360756
0.338341	0.288767		0.417821	0.355922		0.447247	0.360756
0.338488	0.289201		0.417977	0.356098		0.447407	0.360756
0.338635	0.289634		0.418134	0.356098		0.447567	0.360756
0.338782	0.290067		0.41829	0.356273		0.447727	0.360756
0.338928	0.290499		0.418446	0.356273		0.447887	0.360925
0.339075	0.290931		0.418602	0.356665		0.448047	0.360925
0.339221	0.291363		0.418758	0.357056		0.448206	0.361314
0.339367	0.291793		0.418914	0.357447		0.448366	0.361482
0.339514	0.292046		0.41907	0.357793		0.448526	0.361482
0.33966	0.292046		0.419226	0.357793		0.448685	0.36165
0.339807	0.292476		0.419382	0.357793		0.448844	0.36165
0.339953	0.292727		0.419538	0.357793		0.449004	0.361985
0.340099	0.292727		0.419694	0.358182		0.449163	0.361985
0.340246	0.293156		0.419851	0.358354		0.449322	0.361985
0.340392	0.293584		0.420007	0.358354		0.449481	0.361985
0.340538	0.294011		0.420163	0.358525		0.449639	0.3621
0.340684	0.294438		0.42032	0.358525		0.449798	0.3621
0.34083	0.294508		0.420476	0.358912		0.449956	0.3621
0.340976	0.294508		0.420632	0.359083		0.450115	0.3621
0.341123	0.294508		0.420788	0.359083		0.450273	0.3621
0.341269	0.294643		0.420945	0.359375		0.450432	0.362266
0.341415	0.294643		0.421101	0.359375		0.45059	0.362266
0.341561	0.294643		0.421258	0.359375		0.450748	0.362651
0.341707	0.294643		0.421414	0.359375		0.450906	0.362763
0.341853	0.294643		0.421571	0.359375		0.451064	0.362763
0.341999	0.294643		0.421728	0.359375		0.451222	0.362763
0.342145	0.294643		0.421885	0.359375		0.45138	0.362763
0.342291	0.294643		0.422042	0.35976		0.451538	0.362763
0.342437	0.294643		0.422198	0.359928		0.451696	0.362927
0.342582	0.294643		0.422355	0.359928		0.451854	0.362927
0.342729	0.294643		0.422512	0.360312		0.452011	0.363309
0.342875	0.294643		0.422668	0.360695		0.452169	0.363691
0.343021	0.294643		0.422825	0.361078		0.452326	0.364072
0.343168	0.294643		0.422981	0.36146		0.452484	0.364452
0.343314	0.294643		0.423138	0.361842		0.452641	0.364833
0.34346	0.294643		0.423295	0.362172		0.452799	0.364994
0.343607	0.294643		0.423452	0.362172		0.452957	0.364994
0.343753	0.294643		0.423609	0.362172		0.453115	0.365259
0.3439	0.294643		0.423766	0.362172		0.453272	0.365259
0.344047	0.294643		0.423923	0.362552		0.453429	0.365259
0.344193	0.294643		0.424079	0.362932		0.453586	0.365259
0.34434	0.294643		0.424236	0.363311		0.453744	0.365259
0.344486	0.294643		0.424392	0.363474		0.4539	0.365259
0.344633	0.294887		0.424548	0.363474		0.454057	0.365259
0.344779	0.294887		0.424705	0.363853		0.454214	0.365419
0.344926	0.295131		0.424861	0.364231		0.45437	0.365419
0.345072	0.295131		0.425017	0.364552		0.454527	0.365579
0.345218	0.295441		0.425173	0.364552		0.454683	0.365579
0.345365	0.295441		0.425329	0.364552		0.45484	0.365955
0.345511	0.295441		0.425485	0.364552		0.454996	0.366331
0.345657	0.295441		0.425641	0.364929		0.455152	0.366706
0.345804	0.295441		0.425797	0.365305		0.455309	0.367081
0.34595	0.295858		0.425953	0.36568		0.455466	0.367456
0.346096	0.296274		0.426109	0.366056		0.455622	0.367612
0.346242	0.29669		0.426265	0.36643		0.455779	0.367612
0.346387	0.297106		0.426421	0.366588		0.455936	0.367708
0.346533	0.297472		0.426577	0.366588		0.456093	0.367708
0.346679	0.297472		0.426733	0.366962		0.45625	0.367708
0.346825	0.297472		0.426888	0.367335		0.456406	0.367708
0.346971	0.297472		0.427044	0.367708		0.456563	0.367708
0.347117	0.297472		0.427199	0.368019		0.45672	0.36808
0.347262	0.297472		0.427354	0.368019		0.456876	0.368452
0.347408	0.297472		0.427509	0.368019		0.457033	0.368824
0.347554	0.297472		0.427664	0.368019		0.457189	0.369195
0.3477	0.297885		0.427819	0.368051		0.457346	0.369565
0.347846	0.298297		0.427974	0.368051		0.457502	0.369935
0.347992	0.298709		0.428129	0.368051		0.457659	0.370305
0.348137	0.29877		0.428283	0.368051		0.457815	0.370674
0.348283	0.29877		0.428438	0.368051		0.457972	0.370826
0.348429	0.29877		0.428592	0.368051		0.458128	0.370826
0.348575	0.29918		0.428746	0.368051		0.458284	0.371194
0.34872	0.299415		0.428901	0.368051		0.458441	0.371345
0.348866	0.299415		0.429054	0.368421		0.458597	0.371345
0.349011	0.299825		0.429208	0.36879		0.458754	0.371495
0.349157	0.300234		0.429362	0.369034		0.45891	0.371495
0.349302	0.300642		0.429516	0.369034		0.459067	0.371645
0.349448	0.30105		0.42967	0.369034		0.459223	0.371645
0.349593	0.301458		0.429824	0.369034		0.459379	0.371795
0.349739	0.301865		0.429978	0.369034		0.459535	0.371795
0.349884	0.302271		0.430132	0.369034		0.459691	0.372161
0.350029	0.302326		0.430286	0.369034		0.459848	0.372526
0.350174	0.302326		0.43044	0.369401		0.460004	0.372891
0.350319	0.302326		0.430593	0.369767		0.46016	0.373256
0.350464	0.302731		0.430747	0.370134		0.460316	0.37362
0.350608	0.302784		0.430901	0.370284		0.460472	0.373984
0.350753	0.302784		0.431054	0.370284		0.460628	0.374347
0.350898	0.302784		0.431208	0.37065		0.460783	0.37471
0.351042	0.303188		0.431361	0.371014		0.460939	0.375072
0.351187	0.303592		0.431514	0.371164		0.461094	0.375435
0.351332	0.303995		0.431667	0.371164		0.46125	0.375796
0.351476	0.304398		0.43182	0.371528		0.461405	0.37594
0.351621	0.304448		0.431973	0.37161		0.46156	0.37594
0.351766	0.304448		0.432126	0.37161		0.461715	0.376301
0.35191	0.304448		0.432278	0.37161		0.461871	0.376661
0.352055	0.30485		0.432431	0.37161		0.462026	0.376803
0.352199	0.304899		0.432583	0.37161		0.462181	0.376803
0.352344	0.304899		0.432736	0.371972		0.462336	0.376945
0.352489	0.304899		0.432889	0.372334		0.462491	0.376945
0.352633	0.3053		0.433042	0.372628		0.462646	0.377087
0.352778	0.305699		0.433195	0.372628		0.462801	0.377087
0.352922	0.30597		0.433347	0.372628		0.462955	0.377445
0.353067	0.30597		0.4335	0.372628		0.46311	0.377803
0.353211	0.30597		0.433653	0.372774		0.463264	0.377944
0.353356	0.30597		0.433805	0.372774		0.463419	0.377944
0.3535	0.30597		0.433958	0.373134		0.463573	0.378301
0.353644	0.306368		0.434111	0.373494		0.463728	0.378657
0.353789	0.30659		0.434264	0.373853		0.463882	0.379014
0.353933	0.30659		0.434417	0.374212		0.464036	0.37937
0.354077	0.306987		0.43457	0.37457		0.464191	0.379725
0.354221	0.307208		0.434722	0.374857		0.464345	0.379863
0.354366	0.307208		0.434875	0.374857		0.464499	0.379863
0.35451	0.307604		0.435028	0.374857		0.464653	0.380217
0.354654	0.308		0.435181	0.374857		0.464807	0.380354
0.354798	0.308395		0.435334	0.375214		0.464961	0.380354
0.354943	0.30879		0.435487	0.375571		0.465116	0.380708
0.355087	0.309184		0.43564	0.375713		0.465269	0.381061
0.355231	0.309578		0.435792	0.375713		0.465423	0.381414
0.355376	0.309972		0.435945	0.375854		0.465577	0.381766
0.35552	0.310364		0.436097	0.375854		0.465731	0.382118
0.355664	0.310757		0.43625	0.376209		0.465884	0.382386
0.355809	0.311149		0.436402	0.37635		0.466037	0.382386
0.355953	0.311364		0.436554	0.37635		0.466191	0.382386
0.356097	0.311364		0.436707	0.376705		0.466344	0.382386
0.356241	0.311755		0.436859	0.377058		0.466498	0.38252
0.356386	0.312145		0.437011	0.377412		0.466651	0.38252
0.35653	0.312535		0.437163	0.377765		0.466805	0.382653
0.356674	0.312925		0.437315	0.378118		0.466958	0.382653
0.356818	0.313137		0.437466	0.37847		0.467111	0.383003
0.356962	0.313137		0.437618	0.378745		0.467264	0.383135
0.357106	0.313526		0.437769	0.378745		0.467417	0.383135
0.357249	0.313737		0.437921	0.378745		0.46757	0.383484
0.357393	0.313737		0.438073	0.378745		0.467723	0.383833
0.357537	0.313947		0.438224	0.379096		0.467877	0.383964
0.357682	0.313947		0.438375	0.379447		0.46803	0.383964
0.357826	0.314157		0.438527	0.379797		0.468183	0.384312
0.35797	0.314157		0.438678	0.379932		0.468336	0.384659
0.358114	0.314543		0.438829	0.379932		0.468489	0.385006
0.358258	0.314607		0.43898	0.380282		0.468642	0.385135
0.358402	0.314607		0.439131	0.380416		0.468795	0.385135
0.358546	0.314607		0.439282	0.380416		0.468947	0.385481
0.35869	0.314607		0.439433	0.380551		0.4691	0.38561
0.358834	0.314607		0.439584	0.380551		0.469252	0.38561
0.358978	0.314607		0.439735	0.380819		0.469405	0.385955
0.359122	0.314992		0.439885	0.380819		0.469558	0.3863
0.359266	0.315376		0.440036	0.380819		0.46971	0.386644
0.35941	0.315583		0.440187	0.380819		0.469863	0.386988
0.359553	0.315583		0.440337	0.381166		0.470015	0.387332
0.359697	0.315789		0.440488	0.381513		0.470168	0.387675
0.359841	0.315789		0.440638	0.381859		0.47032	0.388018
0.359984	0.315819		0.440789	0.382205		0.470473	0.388143
0.360128	0.315819		0.440939	0.38255		0.470625	0.388143
0.360271	0.315819		0.44109	0.382895		0.470777	0.388485
0.360414	0.316201		0.44124	0.38324		0.470929	0.388827
0.360557	0.316406		0.44139	0.383585		0.471081	0.389168
0.3607	0.316406		0.441541	0.383929		0.471233	0.389292
0.360843	0.316611		0.441691	0.384272		0.471385	0.389292
0.360986	0.316611		0.44184	0.384401		0.471537	0.389415
0.361129	0.316992		0.44199	0.384401		0.471688	0.389415
0.361272	0.317372		0.44214	0.384744		0.47184	0.389596
0.361414	0.317575		0.442289	0.385086		0.471992	0.389596
0.361557	0.317575		0.442439	0.385428		0.472143	0.389596
0.3617	0.317954		0.442588	0.38577		0.472295	0.389596
0.361843	0.318157		0.442738	0.385897		0.472446	0.389596
0.361985	0.318157		0.442887	0.385897		0.472598	0.389596
0.362128	0.318182		0.443036	0.386238		0.472749	0.389596
0.362271	0.318182		0.443185	0.386578		0.4729	0.389596
0.362414	0.318182		0.443334	0.386615		0.473052	0.389596
0.362557	0.318383		0.443483	0.386615		0.473203	0.389596
0.3627	0.318383		0.443632	0.386615		0.473354	0.389596
0.362843	0.31876		0.44378	0.386615		0.473505	0.389596
0.362986	0.319137		0.443929	0.386615		0.473656	0.389934
0.363129	0.319337		0.444078	0.38674		0.473807	0.390271
0.363272	0.319337		0.444226	0.38674		0.473957	0.390608
0.363415	0.319383		0.444375	0.386777		0.474108	0.390944
0.363558	0.319383		0.444523	0.386777		0.474258	0.39128
0.363701	0.319383		0.444671	0.386777		0.474409	0.391616
0.363844	0.319383		0.44482	0.386777		0.474559	0.391736
0.363987	0.319383		0.444968	0.386777		0.47471	0.391736
0.36413	0.319383		0.445116	0.387115		0.47486	0.391855
0.364273	0.319758		0.445265	0.387239		0.47501	0.391855
0.364416	0.319956		0.445413	0.387239		0.475161	0.391877
0.36456	0.319956		0.445561	0.387274		0.475311	0.391877
0.364704	0.320154		0.44571	0.387274		0.475462	0.391877
0.364847	0.320154		0.445858	0.387274		0.475612	0.391877
0.36499	0.320527		0.446007	0.387274		0.475762	0.391877
0.365134	0.3209		0.446155	0.387274		0.475912	0.391899
0.365277	0.321272		0.446303	0.38761		0.476061	0.391899
0.365421	0.321644		0.446452	0.387945		0.476211	0.391899
0.365564	0.321663		0.4466	0.388068		0.476361	0.391899
0.365707	0.321663		0.446748	0.388068		0.47651	0.391899
0.365851	0.321663		0.446896	0.388403		0.47666	0.392232
0.365994	0.321701		0.447044	0.388434		0.476809	0.392253
0.366138	0.321701		0.447192	0.388434		0.476959	0.392253
0.366281	0.321701		0.447339	0.388434		0.477108	0.392253
0.366424	0.321701		0.447487	0.388434		0.477257	0.392253
0.366568	0.321701		0.447634	0.388434		0.477406	0.392253
0.366711	0.321701		0.447782	0.388556		0.477555	0.392585
0.366854	0.322071		0.447929	0.388556		0.477704	0.392916
0.366997	0.32244		0.448076	0.388889		0.477853	0.393246
0.367141	0.322809		0.448224	0.389222		0.478002	0.393576
0.367284	0.323177		0.448371	0.389554		0.478151	0.393906
0.367426	0.323545		0.448518	0.389674		0.478299	0.394236
0.367569	0.323737		0.448665	0.389674		0.478448	0.394565
0.367712	0.323737		0.448812	0.390005		0.478596	0.394894
0.367855	0.323768		0.448959	0.390125		0.478744	0.394908
0.367997	0.323768		0.449106	0.390125		0.478892	0.394908
0.36814	0.323768		0.449253	0.390456		0.47904	0.394908
0.368282	0.323768		0.4494	0.390574		0.479189	0.394908
0.368424	0.323768		0.449547	0.390574		0.479337	0.394908
0.368567	0.323768		0.449694	0.390904		0.479485	0.395236
0.368709	0.324134		0.449841	0.391234		0.479632	0.395563
0.368852	0.3245		0.449988	0.391563		0.47978	0.39589
0.368994	0.324865		0.450135	0.391892		0.479928	0.396216
0.369137	0.325054		0.450281	0.392009		0.480075	0.396542
0.36928	0.325054		0.450428	0.392009		0.480223	0.396654
0.369422	0.325243		0.450574	0.392337		0.48037	0.396654
0.369564	0.325243		0.450721	0.392665		0.480518	0.396663
0.369707	0.325606		0.450867	0.392896		0.480665	0.396663
0.369849	0.325794		0.451013	0.392896		0.480812	0.396663
0.369991	0.325794		0.45116	0.392896		0.480959	0.396663
0.370133	0.325806		0.451306	0.392896		0.481107	0.396663
0.370275	0.325806		0.451452	0.393222		0.481254	0.396988
0.370417	0.325806		0.451597	0.393548		0.481401	0.397209
0.370558	0.325994		0.451743	0.393874		0.481548	0.397209
0.3707	0.325994		0.451889	0.3942		0.481695	0.397209
0.370842	0.326355		0.452035	0.394525		0.481842	0.397209
0.370984	0.326717		0.45218	0.39485		0.481988	0.397532
0.371126	0.326727		0.452326	0.395174		0.482135	0.397539
0.371268	0.326727		0.452471	0.395287		0.482282	0.397539
0.37141	0.326727		0.452617	0.395287		0.482429	0.397539
0.371552	0.327088		0.452762	0.39561		0.482575	0.397539
0.371694	0.327273		0.452908	0.395934		0.482722	0.397539
0.371835	0.327273		0.453053	0.396045		0.482868	0.397861
0.371977	0.327632		0.453198	0.396045		0.483015	0.39797
0.372119	0.327991		0.453344	0.396267		0.483161	0.39797
0.37226	0.328175		0.453489	0.396267		0.483308	0.398188
0.372402	0.328175		0.453634	0.396267		0.483454	0.398188
0.372543	0.328366		0.453779	0.396267		0.4836	0.398188
0.372685	0.328366		0.453924	0.396377		0.483746	0.398188
0.372826	0.328366		0.454069	0.396377		0.483892	0.398296
0.372967	0.328366		0.454214	0.396699		0.484037	0.398296
0.373109	0.328366		0.454359	0.39702		0.484183	0.398616
0.37325	0.328549		0.454504	0.39734		0.484329	0.398936
0.373391	0.328549		0.454649	0.397661		0.484475	0.399256
0.373532	0.328905		0.454794	0.397981		0.484621	0.399575
0.373673	0.329262		0.454939	0.398301		0.484766	0.399894
0.373815	0.329618		0.455084	0.39862		0.484912	0.400212
0.373956	0.329973		0.455229	0.398727		0.485058	0.400318
0.374097	0.330154		0.455373	0.398727		0.485203	0.400318
0.374238	0.330154		0.455518	0.399046		0.485349	0.400636
0.374379	0.330508		0.455663	0.39926		0.485494	0.400741
0.37452	0.330513		0.455808	0.39926		0.485639	0.400741
0.374661	0.330513		0.455952	0.39926		0.485785	0.400951
0.374802	0.330513		0.456097	0.39926		0.48593	0.400951
0.374944	0.330692		0.456241	0.399577		0.486075	0.400951
0.375085	0.330692		0.456385	0.399683		0.48622	0.400951
0.375227	0.330871		0.45653	0.399683		0.486366	0.401267
0.375368	0.330871		0.456674	0.4		0.48651	0.401583
0.37551	0.331049		0.456819	0.400316		0.486655	0.401899
0.375651	0.331049		0.456963	0.400633		0.4868	0.402002
0.375792	0.331401		0.457107	0.400737		0.486945	0.402002
0.375934	0.331754		0.457251	0.400737		0.48709	0.402202
0.376075	0.332105		0.457395	0.401053		0.487235	0.402202
0.376216	0.332282		0.457539	0.401157		0.48738	0.402202
0.376357	0.332282		0.457683	0.401157		0.487524	0.402202
0.376498	0.332458		0.457827	0.401261		0.487669	0.402202
0.37664	0.332458		0.457971	0.401261		0.487814	0.402202
0.376781	0.332808		0.458115	0.401575		0.487959	0.402202
0.376922	0.333158		0.458259	0.401889		0.488103	0.402202
0.377063	0.33316		0.458403	0.402202		0.488248	0.402202
0.377204	0.33316		0.458546	0.402305		0.488392	0.402516
0.377345	0.33316		0.45869	0.402305		0.488537	0.402618
0.377486	0.33316		0.458834	0.402618		0.488681	0.402618
0.377627	0.33316		0.458977	0.40293		0.488825	0.402821
0.377767	0.33316		0.459121	0.403243		0.488969	0.402821
0.377908	0.33316		0.459264	0.403555		0.489113	0.402821
0.378049	0.33316		0.459407	0.403655		0.489257	0.402821
0.378189	0.33316		0.459551	0.403655		0.489401	0.402923
0.37833	0.33316		0.459694	0.403967		0.489545	0.402923
0.37847	0.33316		0.459837	0.404067		0.489689	0.403234
0.378611	0.33316		0.45998	0.404067		0.489832	0.403335
0.378751	0.33316		0.460123	0.404167		0.489976	0.403335
0.378891	0.33316		0.460266	0.404167		0.49012	0.403646
0.379032	0.33316		0.460409	0.404477		0.490264	0.403736
0.379172	0.33316		0.460552	0.404787		0.490407	0.403736
0.379312	0.33316		0.460695	0.405096		0.49055	0.403736
0.379453	0.33316		0.460838	0.405405		0.490694	0.403736
0.379593	0.333333		0.460981	0.405714		0.490837	0.403736
0.379733	0.333333		0.461123	0.406023		0.490981	0.403736
0.379873	0.333506		0.461266	0.40612		0.491124	0.403736
0.380013	0.333506		0.461409	0.40612		0.491268	0.404046
0.380152	0.333506		0.461551	0.406428		0.491411	0.404355
0.380292	0.333506		0.461694	0.406525		0.491554	0.404454
0.380432	0.333506		0.461836	0.406525		0.491697	0.404454
0.380572	0.333678		0.461978	0.406605		0.49184	0.404651
0.380712	0.333678		0.462121	0.406605		0.491982	0.404651
0.380851	0.334023		0.462263	0.406605		0.492125	0.404651
0.380991	0.334367		0.462405	0.406605		0.492268	0.404651
0.381131	0.334538		0.462547	0.406605		0.492411	0.404959
0.38127	0.334538		0.462689	0.406605		0.492553	0.405266
0.38141	0.334704		0.462831	0.406605		0.492696	0.405573
0.381549	0.334704		0.462973	0.406911		0.492838	0.405879
0.381689	0.334704		0.463114	0.407216		0.492981	0.405976
0.381828	0.334704		0.463256	0.407503		0.493123	0.405976
0.381967	0.334704		0.463398	0.407503		0.493266	0.406282
0.382107	0.334704		0.463539	0.407503		0.493408	0.406379
0.382246	0.334704		0.463681	0.407503		0.49355	0.406379
0.382385	0.334704		0.463823	0.407503		0.493692	0.406684
0.382524	0.335046		0.463965	0.407503		0.493834	0.40678
0.382664	0.335388		0.464106	0.407807		0.493976	0.40678
0.382803	0.335557		0.464247	0.408111		0.494118	0.407084
0.382942	0.335557		0.464389	0.408415		0.494259	0.407388
0.383081	0.335897		0.464531	0.408718		0.494401	0.407692
0.383219	0.336238		0.464672	0.408811		0.494543	0.407787
0.383358	0.336578		0.464813	0.408811		0.494684	0.407787
0.383497	0.336918		0.464955	0.409114		0.494825	0.40809
0.383636	0.337257		0.465096	0.409417		0.494967	0.408393
0.383775	0.337596		0.465237	0.409509		0.495108	0.408696
0.383914	0.337935		0.465378	0.409509		0.495249	0.408998
0.384053	0.338273		0.465519	0.409602		0.49539	0.409276
0.384191	0.338611		0.46566	0.409602		0.495532	0.409276
0.38433	0.338948		0.465801	0.409694		0.495673	0.409276
0.384469	0.339286		0.465942	0.409694		0.495814	0.409276
0.384607	0.339623		0.466083	0.409786		0.495955	0.409276
0.384746	0.339959		0.466224	0.409786		0.496096	0.409276
0.384884	0.340295		0.466365	0.410087		0.496236	0.409577
0.385023	0.340631		0.466505	0.410387		0.496377	0.409878
0.385161	0.340793		0.466646	0.410687		0.496518	0.409969
0.3853	0.340793		0.466786	0.410987		0.496658	0.409969
0.385438	0.341129		0.466927	0.411021		0.496799	0.410269
0.385576	0.341463		0.467067	0.411021		0.496939	0.410334
0.385715	0.341624		0.467208	0.411021		0.497079	0.410334
0.385853	0.341624		0.467348	0.411021		0.497219	0.410334
0.385991	0.341958		0.467489	0.411021		0.497359	0.410334
0.386129	0.342092		0.467629	0.411021		0.4975	0.410334
0.386267	0.342092		0.46777	0.411021		0.49764	0.410334
0.386405	0.342092		0.46791	0.411021		0.49778	0.410334
0.386543	0.342092		0.468051	0.411021		0.49792	0.410633
0.386681	0.342092		0.468191	0.411021		0.49806	0.410931
0.386819	0.342092		0.468332	0.411021		0.4982	0.411229
0.386957	0.342092		0.468472	0.411021		0.49834	0.411319
0.387095	0.342092		0.468613	0.411319		0.49848	0.411319
0.387232	0.342397		0.468753	0.411498		0.498619	0.411616
0.38737	0.342397		0.468893	0.411498		0.498759	0.411913
0.387508	0.342397		0.469034	0.411498		0.498899	0.41221
0.387646	0.342397		0.469174	0.411498		0.499038	0.412506
0.387784	0.342397		0.469314	0.411794		0.499178	0.412802
0.387923	0.342397		0.469455	0.411883		0.499317	0.413098
0.388061	0.342397		0.469595	0.411883		0.499457	0.413394
0.3882	0.342728		0.469735	0.411972		0.499596	0.413689
0.388338	0.343058		0.469875	0.411972		0.499735	0.413776
0.388476	0.343216		0.470016	0.41206		0.499874	0.413776
0.388614	0.343216		0.470156	0.41206		0.500014	0.41407
0.388752	0.343358		0.470296	0.412237		0.500153	0.414157
0.38889	0.343358		0.470435	0.412237		0.500292	0.414157
0.389028	0.343358		0.470575	0.412237		0.500432	0.414451
0.389166	0.343358		0.470715	0.412237		0.500571	0.414744
0.389304	0.343358		0.470855	0.412531		0.50071	0.415038
0.389442	0.343687		0.470995	0.412619		0.500849	0.415123
0.38958	0.343844		0.471134	0.412619		0.500988	0.415123
0.389718	0.343844		0.471274	0.412706		0.501127	0.415415
[truncated: 1,723 more rows]

## Sheet: b
no noise			medium noise			high noise
Estimated q-value	True q-value		Estimated q-value	True q-value		Estimated q-value	True q-value
0.000447669	0		0.00137721	0		0.00360212	0
0.00304722	0		0.0072623	0		0.00668263	0
0.00510878	0		0.00956821	0		0.00908897	0
0.00618828	0		0.0116589	0		0.0111975	0
0.00700291	0		0.012996	0		0.0129101	0
0.00765753	0		0.0140482	0		0.0140575	0
0.00813007	0		0.0148884	0		0.0152113	0
0.00875827	0		0.0159411	0		0.0166811	0
0.0094637	0		0.0167611	0		0.0178317	0
0.0101338	0		0.0176575	0		0.0190481	0
0.0108298	0		0.0185356	0		0.0205235	0
0.0115375	0		0.019946	0		0.0218729	0
0.0122468	0		0.0213431	0		0.0232465	0
0.0128811	0		0.0226674	0		0.0244462	0
0.0135887	0		0.0238991	0		0.0255637	0
0.0143585	0		0.0250089	0		0.0265687	0
0.0150459	0		0.0261377	0		0.0274861	0
0.0156823	0		0.0272796	0.0212766		0.0285102	0
0.0163863	0		0.0283025	0.0212766		0.0294734	0
0.017146	0		0.0292919	0.0212766		0.0303826	0
0.0179047	0		0.0302057	0.0212766		0.0312725	0.030303
0.0186413	0		0.0310551	0.0212766		0.0321475	0.030303
0.0193154	0		0.0318847	0.0212766		0.0330478	0.030303
0.0199638	0		0.0327106	0.0212766		0.0338958	0.030303
0.0206173	0		0.0334931	0.0212766		0.0346837	0.030303
0.0212361	0		0.0342802	0.0212766		0.0354648	0.030303
0.0218281	0		0.0350222	0.0212766		0.0362074	0.030303
0.0223837	0.015625		0.0357342	0.0212766		0.0368987	0.030303
0.0229329	0.015625		0.0364573	0.0212766		0.0375426	0.030303
0.02345	0.015625		0.0372508	0.0212766		0.0381642	0.030303
0.0239493	0.015625		0.0380155	0.0212766		0.038804	0.030303
0.0244229	0.015625		0.0387489	0.0212766		0.0394048	0.030303
0.024868	0.015625		0.0394696	0.0212766		0.0399954	0.030303
0.025317	0.015625		0.0401545	0.0212766		0.0406103	0.0416667
0.0258026	0.015625		0.0408625	0.0212766		0.0412017	0.0416667
0.0262633	0.015625		0.0416017	0.0212766		0.0417847	0.0416667
0.0267056	0.015625		0.0423068	0.0212766		0.0423888	0.0416667
0.0271671	0.015625		0.0430065	0.0212766		0.0429661	0.0416667
0.0276133	0.015625		0.043687	0.0212766		0.0435155	0.0416667
0.0280686	0.015625		0.0443383	0.0212766		0.0440672	0.0416667
0.0285066	0.015625		0.0449847	0.0212766		0.0445939	0.0416667
0.0289301	0.015625		0.0456005	0.0212766		0.045099	0.0416667
0.0293517	0.015625		0.0461885	0.0212766		0.0456316	0.0416667
0.0298113	0.015625		0.0468332	0.0212766		0.0461701	0.0416667
0.0303207	0.015625		0.0474505	0.0212766		0.0466873	0.0416667
0.0308136	0.015625		0.0480458	0.0212766		0.0472093	0.0416667
0.031287	0.015625		0.0486284	0.0212766		0.0477525	0.0416667
0.0317754	0.015625		0.0491952	0.0229885		0.0483546	0.0416667
0.0322482	0.015625		0.0497949	0.0229885		0.0489619	0.0471698
0.0327083	0.015625		0.0503898	0.0229885		0.0495548	0.0471698
0.0331696	0.015625		0.0509616	0.0229885		0.050143	0.0471698
0.0336256	0.015625		0.0515262	0.0229885		0.0507361	0.0471698
0.0340682	0.015625		0.0520936	0.0229885		0.0513171	0.0471698
0.0345102	0.015625		0.0526402	0.0229885		0.0518934	0.0471698
0.0349496	0.015625		0.0531701	0.0229885		0.0524522	0.0471698
0.0353841	0.015625		0.0536862	0.0229885		0.0530178	0.0471698
0.035823	0.015625		0.0542084	0.0229885		0.0535653	0.0471698
0.0362492	0.015625		0.0547207	0.0229885		0.054098	0.0471698
0.0366616	0.015625		0.0552199	0.0229885		0.054619	0.0471698
0.0370747	0.015625		0.055717	0.0229885		0.0551334	0.0471698
0.0375156	0.015625		0.0562149	0.0229885		0.0556344	0.0471698
0.0379432	0.015625		0.0566975	0.0229885		0.0561292	0.0471698
0.0383691	0.015625		0.0571689	0.0229885		0.0566175	0.0471698
0.0387911	0.015625		0.0576426	0.0229885		0.0570956	0.0471698
0.039217	0.0243902		0.0581084	0.0229885		0.0575909	0.0471698
0.0396342	0.0243902		0.0585907	0.0229885		0.0581018	0.0471698
0.0400403	0.0243902		0.0590592	0.0229885		0.0586388	0.0471698
0.0404451	0.0243902		0.0595452	0.0229885		0.0591611	0.0471698
0.0408393	0.0243902		0.0600267	0.0229885		0.0597318	0.0471698
0.0412317	0.0243902		0.0605047	0.0229885		0.0602891	0.0471698
0.0416182	0.0243902		0.060997	0.0229885		0.060831	0.0471698
0.0419982	0.0243902		0.0614789	0.0229885		0.0613625	0.0471698
0.0423751	0.0243902		0.0619635	0.0229885		0.0618866	0.0471698
0.0427488	0.0243902		0.0624377	0.0229885		0.0623987	0.0471698
0.0431181	0.0243902		0.0629122	0.0229885		0.0629004	0.0471698
0.0434781	0.0243902		0.0633771	0.0229885		0.0633933	0.0471698
0.0438544	0.0243902		0.0638357	0.0229885		0.0638744	0.0471698
0.0442233	0.0243902		0.0642879	0.0229885		0.0643528	0.0471698
0.0446186	0.0243902		0.06473	0.0229885		0.0648253	0.0471698
0.0450051	0.0243902		0.0651683	0.0229885		0.0652873	0.0471698
0.0453829	0.0243902		0.0656097	0.0229885		0.0657419	0.0471698
0.045753	0.0243902		0.0660453	0.0229885		0.0661875	0.0471698
0.0461237	0.0266667		0.066478	0.0229885		0.0666271	0.0471698
0.0464882	0.0266667		0.0669038	0.0229885		0.0670641	0.0471698
0.0468642	0.0266667		0.0673236	0.0229885		0.0674922	0.0471698
0.0472323	0.0266667		0.0677571	0.0229885		0.0679177	0.0471698
0.0475924	0.0266667		0.0681858	0.0229885		0.0683383	0.0471698
0.0479446	0.0266667		0.0686108	0.0325203		0.0687512	0.0471698
0.0483109	0.0266667		0.0690315	0.0325203		0.0691637	0.0471698
0.0486769	0.0266667		0.0694516	0.0325203		0.0695719	0.0471698
0.0490362	0.0266667		0.0698701	0.0325203		0.0699844	0.0471698
0.0493899	0.0266667		0.0702836	0.0325203		0.0703906	0.0471698
0.0497363	0.0266667		0.0706994	0.0325203		0.0707967	0.0471698
0.0500808	0.0266667		0.0711099	0.0325203		0.0711945	0.0471698
0.0504253	0.0266667		0.0715153	0.0325203		0.0716058	0.0471698
0.0507704	0.0266667		0.0719124	0.0325203		0.0720104	0.0471698
0.0511088	0.0266667		0.072303	0.0325203		0.0724133	0.0471698
0.0514435	0.0266667		0.072689	0.0325203		0.0728125	0.0471698
0.0517836	0.0266667		0.0730745	0.0325203		0.0732063	0.0471698
0.0521214	0.0266667		0.0734644	0.0325203		0.0735928	0.0471698
0.0524548	0.0266667		0.073849	0.0325203		0.0739731	0.0471698
0.0527863	0.0266667		0.0742265	0.0325203		0.0743586	0.0471698
0.0531144	0.0266667		0.0745982	0.0325203		0.0747435	0.0471698
0.0534468	0.0266667		0.074965	0.0325203		0.0751305	0.0471698
0.0537779	0.0266667		0.0753338	0.0325203		0.0755138	0.0471698
0.0541095	0.0266667		0.075698	0.0325203		0.075893	0.0471698
0.0544572	0.0266667		0.0760565	0.0325203		0.0762696	0.0521739
0.0547998	0.0266667		0.0764084	0.0325203		0.0766395	0.0521739
0.055137	0.0266667		0.0767542	0.0325203		0.0770161	0.0521739
0.0554723	0.0266667		0.0770986	0.0325203		0.0773906	0.0521739
0.0558084	0.0266667		0.0774371	0.0325203		0.0777688	0.0521739
0.0561427	0.0266667		0.077775	0.0325203		0.0781431	0.0521739
0.056476	0.0266667		0.0781175	0.0325203		0.0785233	0.0521739
0.0568148	0.0266667		0.0784616	0.0325203		0.0789024	0.0521739
0.0571534	0.0266667		0.0788039	0.0325203		0.0792776	0.0521739
0.057488	0.0266667		0.0791423	0.0325203		0.0796481	0.0530303
0.0578175	0.0266667		0.0794752	0.0325203		0.0800164	0.0530303
0.058151	0.0266667		0.07981	0.0325203		0.0803792	0.0530303
0.0584815	0.0266667		0.0801399	0.0325203		0.0807407	0.0530303
0.0588107	0.0266667		0.0804661	0.0325203		0.0811071	0.0530303
0.0591405	0.0266667		0.080787	0.0325203		0.081469	0.0530303
0.0594663	0.0266667		0.0811055	0.0325203		0.0818263	0.0530303
0.0597871	0.0266667		0.0814309	0.0325203		0.0821797	0.0530303
0.0601046	0.0266667		0.0817562	0.0403226		0.0825278	0.0530303
0.0604188	0.0266667		0.082082	0.0461538		0.0828789	0.0530303
0.0607323	0.0266667		0.082404	0.0461538		0.0832258	0.0530303
0.0610484	0.0266667		0.0827227	0.0461538		0.0835687	0.0530303
0.061369	0.0266667		0.0830402	0.0461538		0.0839155	0.0530303
0.0616877	0.0266667		0.083353	0.0461538		0.0842585	0.0530303
0.0620017	0.0266667		0.0836628	0.0461538		0.0846061	0.0530303
0.0623123	0.0266667		0.0839686	0.0496454		0.0849514	0.0530303
0.062624	0.0266667		0.0842803	0.0496454		0.0852922	0.0530303
0.0629348	0.0266667		0.0845887	0.0496454		0.0856288	0.0571429
0.0632451	0.0266667		0.0848927	0.0496454		0.0859791	0.0571429
0.0635565	0.0266667		0.0851926	0.0496454		0.0863261	0.0571429
0.0638713	0.0266667		0.0854931	0.0496454		0.0866681	0.0571429
0.0641818	0.0266667		0.0857892	0.0496454		0.0870068	0.0571429
0.0644882	0.0266667		0.0860923	0.0496454		0.0873408	0.0571429
0.0647904	0.0266667		0.0863919	0.0496454		0.0876721	0.0571429
0.0650896	0.0266667		0.0866902	0.0496454		0.0879989	0.0571429
0.0653904	0.0266667		0.086985	0.0496454		0.0883294	0.0604027
0.065688	0.0266667		0.0872861	0.056338		0.088656	0.0604027
0.0659825	0.0266667		0.0875853	0.0596026		0.0889794	0.0604027
0.0662775	0.0266667		0.0878834	0.0596026		0.0893024	0.0604027
0.0665684	0.0266667		0.0881814	0.0596026		0.0896336	0.0604027
0.0668565	0.0266667		0.0884758	0.0596026		0.0899633	0.0604027
0.0671414	0.0266667		0.0887668	0.0596026		0.0902898	0.0604027
0.0674264	0.0266667		0.0890571	0.0596026		0.0906186	0.0604027
0.0677087	0.0266667		0.089355	0.0596026		0.0909498	0.0604027
0.0679888	0.0266667		0.0896524	0.0596026		0.0912805	0.0662252
0.0682679	0.030303		0.0899466	0.0596026		0.0916086	0.0662252
0.0685448	0.030303		0.0902417	0.0628931		0.0919334	0.0714286
0.0688187	0.030303		0.090535	0.0628931		0.0922554	0.0714286
0.0690896	0.030303		0.0908325	0.0628931		0.0925738	0.0714286
0.0693582	0.030303		0.0911277	0.0628931		0.092897	0.0731707
0.0696245	0.030303		0.0914206	0.0628931		0.0932189	0.0731707
0.0698874	0.030303		0.0917139	0.0628931		0.0935405	0.0731707
0.0701475	0.030303		0.0920047	0.0628931		0.0938595	0.0731707
0.0704045	0.030303		0.0922961	0.0628931		0.0941762	0.0731707
0.0706584	0.030303		0.0925848	0.06875		0.0944927	0.0731707
0.0709151	0.030303		0.0928712	0.0693642		0.0948096	0.0731707
0.0711699	0.030303		0.0931545	0.0693642		0.0951233	0.0731707
0.0714267	0.030303		0.0934399	0.0693642		0.095434	0.0731707
0.0716831	0.030303		0.0937234	0.0693642		0.0957437	0.0731707
0.0719366	0.030303		0.0940143	0.0693642		0.0960517	0.0760234
0.0721917	0.0350877		0.0943029	0.0693642		0.0963577	0.0760234
0.0724448	0.0350877		0.0945919	0.0693642		0.0966605	0.0760234
0.0726953	0.0350877		0.0948811	0.0693642		0.0969663	0.0760234
0.0729454	0.0350877		0.0951673	0.0693642		0.0972696	0.0760234
0.073194	0.0350877		0.095455	0.0693642		0.0975695	0.0760234
0.0734403	0.0350877		0.0957429	0.0693642		0.0978697	0.0760234
0.0736874	0.0406977		0.0960303	0.0693642		0.0981699	0.0786026
0.073934	0.0451977		0.0963156	0.0693642		0.0984694	0.0786026
0.0741783	0.0451977		0.0965978	0.0708333		0.0987687	0.0786026
0.07442	0.0451977		0.0968792	0.0708333		0.0990659	0.0786026
0.0746607	0.0451977		0.0971593	0.0708333		0.0993607	0.0786026
0.074902	0.0451977		0.0974385	0.0708333		0.0996554	0.0786026
0.075143	0.0502793		0.0977147	0.0708333		0.0999488	0.0786026
0.0753829	0.0502793		0.0979879	0.0708333		0.100239	0.0786026
0.0756219	0.0543478		0.0982604	0.0708333		0.100528	0.0786026
0.0758635	0.0543478		0.0985303	0.0708333		0.100814	0.0786026
0.0761028	0.0543478		0.0987978	0.0708333		0.101104	0.0786026
0.0763401	0.0543478		0.0990679	0.0708333		0.101392	0.0786026
0.0765752	0.0543478		0.0993361	0.0708333		0.10168	0.0786026
0.0768089	0.0591133		0.0996015	0.0708333		0.101965	0.0786026
0.0770425	0.0591133		0.0998681	0.0708333		0.102251	0.0786026
0.0772751	0.0591133		0.100135	0.0708333		0.102535	0.0786026
0.0775075	0.0591133		0.100404	0.0708333		0.10282	0.0786026
0.0777381	0.0591133		0.100671	0.0708333		0.103102	0.0786026
0.0779668	0.0591133		0.100936	0.0708333		0.103385	0.0786026
0.0781933	0.0591133		0.101202	0.0708333		0.103666	0.0786026
0.0784176	0.0591133		0.101465	0.0708333		0.103948	0.0786026
0.0786411	0.0591133		0.101726	0.0708333		0.104227	0.0786026
0.078863	0.0591133		0.101988	0.0708333		0.104504	0.0786026
0.0790837	0.0591133		0.102247	0.0708333		0.104779	0.0786026
0.079303	0.0591133		0.102505	0.0708333		0.105055	0.0786026
0.0795203	0.0591133		0.102761	0.0708333		0.105328	0.0786026
0.0797355	0.0591133		0.103016	0.0708333		0.105602	0.0786026
0.0799504	0.0591133		0.103272	0.0708333		0.105875	0.0786026
0.0801643	0.0591133		0.103525	0.0708333		0.106146	0.0786026
0.0803762	0.0591133		0.103778	0.0708333		0.106414	0.0786026
0.0805862	0.0591133		0.104029	0.0708333		0.106682	0.0786026
0.0808018	0.0591133		0.10428	0.0708333		0.106952	0.0786026
0.0810159	0.0634146		0.104529	0.0708333		0.107221	0.0786026
0.0812295	0.0634146		0.104778	0.0708333		0.107488	0.0786026
0.0814446	0.0669856		0.105028	0.0708333		0.107759	0.0786026
0.0816581	0.0669856		0.105277	0.0708333		0.108028	0.0786026
0.0818737	0.0669856		0.105532	0.0708333		0.108296	0.0786026
0.0820883	0.0669856		0.105786	0.0708333		0.108564	0.0786026
0.0823013	0.0700935		0.106039	0.0708333		0.108829	0.0786026
0.0825137	0.0700935		0.106291	0.0708333		0.109093	0.0786026
0.0827243	0.0700935		0.106542	0.0708333		0.109355	0.0786026
0.0829346	0.0700935		0.106793	0.0708333		0.109618	0.0786026
0.0831432	0.0700935		0.107042	0.0708333		0.109879	0.0786026
0.0833513	0.0711111		0.107292	0.0708333		0.110139	0.0786026
0.0835576	0.0711111		0.10754	0.0708333		0.110399	0.0786026
0.0837628	0.0711111		0.107787	0.0708333		0.110657	0.0786026
0.0839663	0.0711111		0.108032	0.0708333		0.110913	0.0786026
0.0841702	0.0711111		0.108277	0.0708333		0.111167	0.0786026
0.0843746	0.0711111		0.10852	0.0708333		0.111425	0.0786026
0.0845775	0.0711111		0.108761	0.0708333		0.111681	0.0786026
0.0847787	0.0711111		0.109002	0.0708333		0.111936	0.0786026
0.08498	0.0711111		0.109243	0.0708333		0.112194	0.0786026
0.0851825	0.0711111		0.109482	0.0708333		0.112452	0.0786026
0.0853845	0.0711111		0.109723	0.0708333		0.112707	0.0786026
0.085585	0.0748299		0.109966	0.0708333		0.112961	0.0786026
0.085787	0.0748299		0.11021	0.0708333		0.113213	0.0786026
0.0859882	0.0748299		0.110453	0.0708333		0.113464	0.0786026
0.0861882	0.0748299		0.110695	0.0708333		0.113714	0.0786026
0.0863865	0.0748299		0.110938	0.0708333		0.113962	0.0808511
0.0865838	0.0748299		0.11118	0.0708333		0.114208	0.0808511
0.0867796	0.0748299		0.111421	0.0708333		0.114469	0.0808511
0.0869738	0.0748299		0.111661	0.0708333		0.114727	0.0808511
0.087167	0.0748299		0.111899	0.0708333		0.114992	0.0808511
0.0873611	0.0748299		0.112137	0.0708333		0.115255	0.0808511
0.0875548	0.0748299		0.112373	0.0708333		0.115522	0.084
0.087747	0.0748299		0.112615	0.0708333		0.115788	0.084
0.0879393	0.0748299		0.112856	0.0708333		0.116053	0.084
0.0881319	0.0748299		0.113096	0.0708333		0.116317	0.084
0.0883286	0.0748299		0.11334	0.0708333		0.11658	0.084
0.0885242	0.0748299		0.113583	0.0722892		0.116841	0.084
0.0887187	0.0748299		0.113823	0.0722892		0.117104	0.084
0.0889123	0.0748299		0.114063	0.0722892		0.117368	0.084
0.0891056	0.0748299		0.1143	0.0722892		0.117631	0.084
0.0892975	0.0748299		0.114538	0.0722892		0.117892	0.084
0.0894883	0.0748299		0.114775	0.0722892		0.118154	0.084
0.0896812	0.0748299		0.115011	0.0722892		0.118415	0.084
0.0898729	0.0748299		0.115245	0.0722892		0.118675	0.084
0.0900644	0.0748299		0.115478	0.0722892		0.118934	0.084
0.0902582	0.0748299		0.11571	0.076		0.119191	0.084
0.0904512	0.0748299		0.115943	0.0793651		0.119448	0.0867052
0.0906431	0.0748299		0.116174	0.0793651		0.119704	0.0867052
0.0908348	0.0748299		0.116404	0.0807692		0.119959	0.0867052
0.0910262	0.0748299		0.116634	0.0807692		0.120216	0.0867052
0.0912162	0.0748299		0.116862	0.0807692		0.120474	0.0867052
0.0914087	0.0748299		0.117091	0.0807692		0.120731	0.0867052
0.0915997	0.0748299		0.117318	0.0807692		0.120985	0.0867052
0.0917901	0.0748299		0.117545	0.0807692		0.121238	0.0867052
0.0919826	0.0748299		0.117776	0.0807692		0.12149	0.0867052
0.0921743	0.0748299		0.118007	0.0807692		0.121741	0.0867052
0.0923656	0.0748299		0.118238	0.0811808		0.121989	0.0867052
0.0925563	0.0748299		0.118468	0.0811808		0.12224	0.0867052
0.0927461	0.0748299		0.1187	0.0811808		0.122491	0.0867052
0.0929351	0.0748299		0.118929	0.0811808		0.122744	0.0867052
0.0931242	0.0748299		0.11916	0.0811808		0.122995	0.0867052
0.0933139	0.0748299		0.11939	0.0811808		0.123246	0.0867052
0.0935054	0.0748299		0.119618	0.0811808		0.123495	0.0867052
0.0936969	0.0748299		0.119844	0.0811808		0.123743	0.0867052
0.093889	0.0748299		0.120071	0.0811808		0.123991	0.0867052
0.0940802	0.0748299		0.120296	0.0811808		0.124237	0.0867052
0.0942706	0.0748299		0.12052	0.0811808		0.124482	0.0867052
0.09446	0.0748299		0.120743	0.0824373		0.124726	0.0867052
0.0946497	0.0748299		0.120964	0.0824373		0.124969	0.0867052
0.0948381	0.0748299		0.121184	0.0824373		0.125213	0.0867052
0.0950257	0.0748299		0.121404	0.0824373		0.125457	0.0867052
0.0952132	0.0748299		0.121624	0.0824373		0.125699	0.0867052
0.0954005	0.0748299		0.121842	0.0824373		0.125941	0.0867052
0.0955874	0.0748299		0.12206	0.0824373		0.126183	0.0867052
0.095773	0.0748299		0.122277	0.0824373		0.126424	0.0867052
0.095959	0.0748299		0.122494	0.0854093		0.126664	0.0867052
0.0961437	0.0748299		0.122711	0.0854093		0.126903	0.0867052
0.0963288	0.0748299		0.122927	0.0883392		0.127142	0.0867052
0.0965128	0.0748299		0.123142	0.0883392		0.127382	0.0867052
0.0966981	0.0748299		0.123357	0.0888158		0.127623	0.0867052
0.0968824	0.0748299		0.123571	0.0888158		0.127861	0.0867052
0.0970656	0.0748299		0.123784	0.0888158		0.128099	0.0867052
0.0972505	0.0748299		0.123998	0.0888158		0.128338	0.0867052
0.0974343	0.0748299		0.124211	0.0888158		0.128575	0.0867052
0.0976199	0.0748299		0.124424	0.0888158		0.128813	0.0867052
0.0978044	0.0748299		0.124635	0.0888158		0.129051	0.0867052
0.0979881	0.0748299		0.124846	0.0888158		0.129288	0.0867052
0.0981715	0.0748299		0.125058	0.0888158		0.129528	0.0867052
0.0983544	0.0748299		0.125268	0.0888158		0.129767	0.0867052
0.098536	0.0748299		0.125479	0.0888158		0.130005	0.0867052
0.0987173	0.0779661		0.125691	0.0888158		0.130243	0.0867052
0.0988976	0.08		0.125902	0.0888158		0.130479	0.0867052
0.0990777	0.08		0.126113	0.0888158		0.130716	0.0867052
0.0992577	0.08		0.126323	0.0888158		0.130953	0.0867052
0.0994369	0.08		0.126533	0.0888158		0.131189	0.0867052
0.0996151	0.08		0.126744	0.0888158		0.131427	0.0867052
0.0997922	0.08		0.126954	0.0888158		0.131664	0.0867052
0.0999687	0.08		0.127163	0.0888158		0.1319	0.0867052
0.100144	0.08		0.127372	0.0888158		0.132137	0.0867052
0.10032	0.08		0.12758	0.0888158		0.132372	0.0867052
0.100497	0.08		0.127788	0.0912052		0.132607	0.0867052
0.100674	0.08		0.127995	0.0912052		0.132842	0.0867052
0.10085	0.08		0.128201	0.0912052		0.133075	0.0867052
0.101026	0.08		0.128407	0.0929487		0.133308	0.0867052
0.101203	0.08		0.128611	0.0929487		0.13354	0.0867052
0.101379	0.08		0.128815	0.0929487		0.133772	0.0867052
0.101555	0.08		0.129019	0.0929487		0.134001	0.0867052
0.101733	0.08		0.129223	0.0929487		0.13423	0.0867052
0.101912	0.08		0.129426	0.0955414		0.134458	0.0867052
0.102091	0.08		0.129627	0.0955414		0.134686	0.0867052
0.102268	0.08		0.129829	0.0971787		0.134913	0.0867052
0.102445	0.08		0.13003	0.0971787		0.13514	0.0867052
0.10262	0.08		0.130235	0.0971787		0.135367	0.0867052
0.102797	0.08		0.130439	0.0971787		0.135593	0.0867052
0.102972	0.08		0.130643	0.0971787		0.135818	0.0867052
0.103147	0.08		0.130846	0.0972644		0.136044	0.0867052
0.103322	0.08		0.131049	0.0972644		0.13627	0.0867052
0.103496	0.08		0.131251	0.0972644		0.136497	0.0867052
0.10367	0.08		0.131454	0.0972644		0.136723	0.0867052
0.103846	0.08		0.131658	0.0972644		0.13695	0.0867052
0.104021	0.08		0.131861	0.0972644		0.137178	0.0867052
0.104198	0.08		0.132064	0.0972644		0.137407	0.0867052
0.104376	0.08		0.132265	0.0972644		0.137636	0.0867052
0.104553	0.08		0.132465	0.0972644		0.137864	0.0867052
0.104729	0.08		0.132664	0.0972644		0.138092	0.0867052
0.104905	0.08		0.132862	0.0977011		0.138319	0.0867052
0.105079	0.08		0.133064	0.0977011		0.138546	0.0867052
0.105253	0.08		0.133265	0.0977011		0.138772	0.0867052
0.105426	0.08		0.133465	0.0977011		0.138999	0.0867052
0.105599	0.08		0.133666	0.0977011		0.139224	0.0867052
0.105771	0.08		0.133865	0.0977011		0.139451	0.0867052
0.105944	0.08		0.134065	0.0977011		0.139678	0.0867052
0.106117	0.08		0.134265	0.0977011		0.139904	0.0867052
0.106289	0.08		0.134464	0.0977011		0.14013	0.0867052
0.106461	0.08		0.134662	0.0977011		0.140357	0.0867052
0.106631	0.08		0.134859	0.0977011		0.140585	0.0867052
0.106802	0.08		0.135056	0.0977011		0.140811	0.0867052
0.106974	0.08		0.135253	0.0977011		0.141037	0.0867052
0.107144	0.08		0.135449	0.0977011		0.141263	0.0867052
0.107314	0.08		0.135645	0.0977011		0.141488	0.0867052
0.107484	0.08		0.135839	0.0977011		0.141712	0.0867052
0.107654	0.08		0.136034	0.0977011		0.141935	0.0867052
0.107824	0.08		0.136227	0.0977011		0.142158	0.0868347
0.107993	0.08		0.136419	0.0977011		0.142381	0.0868347
0.10816	0.08		0.136611	0.100287		0.142603	0.0868347
0.108328	0.08		0.136803	0.102857		0.142826	0.0868347
0.108495	0.08		0.136993	0.103064		0.143048	0.0868347
0.108662	0.08		0.137185	0.103064		0.14327	0.0868347
0.10883	0.08		0.137378	0.103064		0.143491	0.0868347
0.109	0.08		0.137574	0.103064		0.143712	0.0868347
0.109169	0.08		0.137769	0.103064		0.143933	0.0868347
0.109338	0.08		0.137965	0.103064		0.144154	0.0868347
0.109508	0.08		0.138163	0.103064		0.144374	0.0868347
0.109677	0.08		0.138361	0.103064		0.144597	0.0893855
0.109847	0.08		0.138558	0.103064		0.144818	0.090411
0.110016	0.08		0.138754	0.105556		0.145041	0.090411
0.110185	0.08		0.13895	0.107143		0.145264	0.090411
0.110354	0.08		0.139145	0.107143		0.145486	0.090411
0.110523	0.08		0.13934	0.107143		0.145708	0.090411
0.110692	0.08		0.139534	0.107143		0.145929	0.090411
0.11086	0.08		0.139727	0.108401		0.146149	0.090411
0.111027	0.08		0.13992	0.108401		0.146369	0.0921409
0.111195	0.08		0.140113	0.108401		0.146588	0.0921409
0.111363	0.08		0.140306	0.108401		0.146806	0.0921409
0.11153	0.08		0.140497	0.108401		0.147023	0.0921409
0.111696	0.08		0.140688	0.108597		0.14724	0.0943396
0.111862	0.08		0.140879	0.108597		0.147457	0.0943396
0.112028	0.08		0.141071	0.108597		0.147673	0.0957447
0.112194	0.08		0.141262	0.108597		0.147889	0.0957447
0.112359	0.08		0.141454	0.108597		0.148104	0.0957447
0.112523	0.08		0.141645	0.108597		0.14832	0.0957447
0.112688	0.0824468		0.141835	0.108597		0.148536	0.0957447
0.112852	0.0839895		0.142024	0.108597		0.14875	0.0978836
0.113015	0.0839895		0.142214	0.108597		0.148965	0.0978836
0.113177	0.0839895		0.142403	0.108597		0.149179	0.0992167
0.11334	0.0839895		0.142591	0.108597		0.149395	0.0992167
0.113502	0.0839895		0.142779	0.108597		0.149609	0.0992167
0.113664	0.0852713		0.142967	0.108597		0.149827	0.0992167
0.113825	0.0852713		0.143155	0.108597		0.150043	0.0992167
0.113986	0.0852713		0.143342	0.108597		0.150258	0.101299
0.114148	0.0852713		0.143529	0.108597		0.150472	0.101299
0.11431	0.0852713		0.143715	0.108597		0.150685	0.102757
0.114471	0.0852713		0.143902	0.108597		0.150897	0.102757
0.114632	0.0874036		0.144088	0.108597		0.151112	0.102757
0.114793	0.0874036		0.144275	0.108597		0.151325	0.102757
0.114954	0.0892857		0.144462	0.108597		0.151538	0.102757
0.115114	0.0892857		0.144648	0.108597		0.15175	0.102757
0.115273	0.0892857		0.144836	0.108597		0.151962	0.102757
0.115432	0.08933		0.145024	0.108597		0.152172	0.102757
0.115591	0.08933		0.145211	0.108597		0.152383	0.102757
0.115749	0.08933		0.145398	0.108597		0.152594	0.102757
0.115909	0.08933		0.145584	0.108597		0.152804	0.102757
0.116068	0.08933		0.145771	0.108597		0.153014	0.102757
0.116226	0.08933		0.145957	0.108597		0.153223	0.102757
0.116384	0.08933		0.146142	0.108597		0.153432	0.102757
0.116542	0.08933		0.146326	0.108597		0.153641	0.10396
0.116699	0.08933		0.14651	0.108597		0.153849	0.10396
0.116855	0.08933		0.146694	0.108597		0.154056	0.10396
0.117011	0.08933		0.146877	0.108597		0.154263	0.10396
0.117167	0.0898058		0.147062	0.108597		0.154469	0.10396
0.117323	0.0898058		0.147246	0.108597		0.154674	0.104369
0.117478	0.0898058		0.14743	0.108597		0.154882	0.104369
0.117634	0.0898058		0.147614	0.108597		0.155089	0.104369
0.11779	0.0898058		0.147798	0.108597		0.155296	0.104369
0.117945	0.0898058		0.147982	0.108597		0.155502	0.104369
0.118101	0.0898058		0.148166	0.108597		0.155708	0.104369
0.118256	0.0898058		0.148348	0.108597		0.155915	0.104369
0.118411	0.0898058		0.148531	0.108597		0.156122	0.104369
0.118568	0.0898345		0.148714	0.108597		0.156329	0.105516
0.118726	0.0898345		0.148896	0.108597		0.156535	0.105516
0.118883	0.0898345		0.149077	0.108597		0.156741	0.105516
0.119041	0.0898345		0.149259	0.108597		0.156947	0.105516
0.119199	0.0898345		0.149439	0.108597		0.157153	0.105516
0.119356	0.0898345		0.149622	0.108597		0.157358	0.107656
0.119512	0.0898345		0.149806	0.108597		0.157564	0.109785
0.119668	0.0898345		0.149991	0.108597		0.157769	0.110588
0.119823	0.0898345		0.150175	0.108597		0.157977	0.110588
0.119978	0.0898345		0.150359	0.108597		0.158185	0.110588
0.120132	0.0898345		0.150543	0.108597		0.158392	0.110588
0.120288	0.0909091		0.150727	0.108597		0.158598	0.110588
0.120443	0.0909091		0.15091	0.108597		0.158804	0.110588
0.120597	0.0909091		0.151093	0.108597		0.159011	0.112676
0.120751	0.0909091		0.151277	0.108597		0.159217	0.113164
0.120904	0.0909091		0.151463	0.108597		0.159424	0.113164
0.121058	0.0909091		0.151649	0.108597		0.159631	0.113164
0.121211	0.0909091		0.151835	0.108597		0.159841	0.113164
0.121363	0.0909091		0.152021	0.108597		0.16005	0.113164
0.121515	0.0909091		0.152205	0.108597		0.160259	0.113164
0.121667	0.0909091		0.152391	0.108597		0.16047	0.113164
0.121819	0.0909091		0.152576	0.108597		0.160679	0.113379
0.121973	0.0909091		0.152761	0.108597		0.160889	0.113379
0.122127	0.0909091		0.152945	0.108597		0.161098	0.113379
0.122281	0.0909091		0.153128	0.108597		0.161307	0.113379
0.122434	0.0909091		0.153312	0.108597		0.161515	0.113379
0.122586	0.0909091		0.153495	0.108597		0.161722	0.113379
0.122739	0.0909091		0.153679	0.108597		0.161928	0.113379
0.122892	0.0925553		0.153862	0.108597		0.162135	0.113379
0.123044	0.0925553		0.154045	0.108597		0.16234	0.113586
0.123198	0.0925553		0.154227	0.11036		0.162545	0.113586
0.123351	0.0925553		0.15441	0.11036		0.162749	0.113586
0.123504	0.0925553		0.154593	0.111359		0.162953	0.113586
0.123657	0.0925553		0.154776	0.111359		0.163157	0.113586
0.12381	0.0925553		0.154959	0.111359		0.16336	0.113586
0.123961	0.0925553		0.155141	0.111359		0.163563	0.113586
0.124113	0.0925553		0.155322	0.111359		0.163766	0.113586
0.124264	0.0925553		0.155503	0.112832		0.163967	0.114035
0.124414	0.0925553		0.155683	0.112832		0.16417	0.114035
0.124565	0.0925553		0.155863	0.112832		0.164373	0.114035
0.124716	0.0925553		0.156043	0.113248		0.164576	0.114035
0.124867	0.0925553		0.156222	0.113248		0.164779	0.114035
0.125017	0.0925553		0.156402	0.113248		0.164982	0.114035
0.125167	0.0925553		0.156581	0.113248		0.165185	0.114035
0.125316	0.0925553		0.156759	0.113248		0.165387	0.115721
0.125465	0.0925553		0.156937	0.113248		0.16559	0.115721
0.125613	0.0925553		0.157114	0.113248		0.165792	0.115789
0.125761	0.0925553		0.157292	0.113248		0.165994	0.115789
0.125908	0.0925553		0.157468	0.113248		0.166196	0.115789
0.126056	0.0925553		0.157644	0.113248		0.166398	0.115789
0.126203	0.0925553		0.15782	0.113248		0.166599	0.115789
0.12635	0.0925553		0.157995	0.113248		0.1668	0.115789
0.126497	0.0925553		0.15817	0.113248		0.167001	0.115789
0.126643	0.0925553		0.158345	0.113248		0.167202	0.115789
0.12679	0.0925553		0.158519	0.113248		0.167403	0.115789
0.126937	0.0925553		0.158692	0.113248		0.167604	0.115789
0.127084	0.0925553		0.158865	0.114407		0.167805	0.115789
0.127231	0.0925553		0.159037	0.114407		0.168006	0.115789
0.127377	0.0925553		0.159209	0.114407		0.168207	0.115789
0.127523	0.0925553		0.15938	0.114407		0.168409	0.115789
0.12767	0.0925553		0.15955	0.115789		0.168609	0.115789
0.127818	0.0925553		0.159721	0.115789		0.168809	0.115789
0.127965	0.0925553		0.159893	0.115789		0.169008	0.115789
0.128112	0.0925553		0.160064	0.11691		0.169206	0.116327
0.128259	0.0925553		0.160235	0.11691		0.169406	0.116327
0.128406	0.0925553		0.160406	0.11691		0.169605	0.116327
0.128553	0.0925553		0.160576	0.11691		0.169804	0.116327
0.128699	0.0925553		0.160745	0.118503		0.170004	0.116327
0.128846	0.0925553		0.160914	0.118503		0.170204	0.116327
0.128993	0.0925553		0.161082	0.119919		0.170403	0.116327
0.129139	0.0925553		0.16125	0.119919		0.170601	0.116327
0.129286	0.0925553		0.161418	0.119919		0.170799	0.116327
0.129433	0.0925553		0.161585	0.119919		0.170997	0.116327
0.12958	0.0925553		0.161752	0.119919		0.171194	0.116327
0.129727	0.0925553		0.161919	0.119919		0.171392	0.116327
0.129873	0.0925553		0.162085	0.119919		0.171588	0.116327
0.130021	0.0925553		0.162251	0.119919		0.171785	0.116327
0.130167	0.0925553		0.162417	0.119919		0.171981	0.116327
0.130314	0.0925553		0.162585	0.119919		0.172177	0.117647
0.130461	0.0925553		0.162754	0.119919		0.172374	0.117647
0.130608	0.0925553		0.162922	0.121212		0.172571	0.117647
0.130755	0.0925553		0.163092	0.121212		0.172767	0.118081
0.130902	0.0925553		0.163262	0.121212		0.172964	0.118081
0.131048	0.0925553		0.163432	0.121756		0.17316	0.118081
0.131194	0.0925553		0.163603	0.121756		0.173356	0.118081
0.131341	0.0938124		0.163774	0.121756		0.173553	0.118081
0.131489	0.0938124		0.163945	0.121756		0.17375	0.118081
0.131635	0.0938124		0.164116	0.121756		0.173948	0.118081
0.131782	0.0938124		0.164288	0.121756		0.174145	0.118081
0.131928	0.0948617		0.164459	0.123506		0.174341	0.118081
0.132075	0.0948617		0.16463	0.125249		0.174537	0.118081
0.132222	0.0948617		0.164801	0.126733		0.174733	0.118081
0.132368	0.0948617		0.164972	0.126733		0.174929	0.118081
0.132514	0.0948617		0.165142	0.128205		0.175125	0.118081
0.13266	0.0961538		0.165313	0.128205		0.17532	0.118081
0.132806	0.0961538		0.165486	0.129159		0.175516	0.118081
0.132951	0.0961538		0.165659	0.129159		0.175711	0.118081
0.133096	0.0961538		0.165833	0.129159		0.175907	0.118081
0.133241	0.0961538		0.166006	0.129159		0.176103	0.118081
0.133385	0.0961538		0.166179	0.129845		0.176299	0.118081
0.13353	0.0961538		0.166352	0.129845		0.176495	0.118081
0.133674	0.0961538		0.166524	0.129845		0.176691	0.118081
0.133818	0.0961538		0.166697	0.129845		0.176888	0.118081
0.133962	0.0961538		0.166868	0.129845		0.177084	0.118081
0.134106	0.0961538		0.16704	0.131274		0.17728	0.118081
0.13425	0.0961538		0.167211	0.131274		0.177476	0.118081
0.134394	0.0961538		0.167383	0.132948		0.177671	0.118081
0.134537	0.0961538		0.167555	0.134357		0.177866	0.118081
0.13468	0.0973282		0.167727	0.134357		0.178061	0.118081
0.134823	0.0973282		0.167899	0.135755		0.178257	0.118081
0.134966	0.0973282		0.168072	0.135755		0.178453	0.118081
0.135109	0.0973282		0.168247	0.137405		0.178648	0.118081
0.135251	0.0984848		0.168421	0.138258		0.178843	0.118081
0.135393	0.0984848		0.168595	0.138258		0.179039	0.118081
0.135535	0.0984848		0.168768	0.138258		0.179234	0.118081
0.135676	0.0984848		0.168941	0.138258		0.179429	0.118081
0.135818	0.0990654		0.169113	0.139887		0.179625	0.118081
0.135959	0.0990654		0.169286	0.141509		0.17982	0.118081
0.136099	0.0990654		0.169459	0.142066		0.180016	0.118081
0.13624	0.0990654		0.169631	0.142066		0.180212	0.118081
0.13638	0.0990654		0.169803	0.142066		0.180408	0.118081
0.13652	0.0990654		0.169974	0.142066		0.180604	0.118081
0.136661	0.0990654		0.170146	0.142066		0.180799	0.118081
0.136801	0.0994575		0.170318	0.142066		0.180994	0.118081
0.136943	0.0994575		0.170489	0.142066		0.181189	0.118081
0.137085	0.0994575		0.17066	0.142066		0.181383	0.118081
0.137228	0.0994575		0.17083	0.142066		0.181577	0.118081
0.13737	0.0994575		0.171	0.142066		0.181771	0.118081
0.137514	0.0994575		0.17117	0.142066		0.181964	0.118081
0.137657	0.0994575		0.171339	0.142066		0.182158	0.118081
0.137801	0.0994575		0.171508	0.143646		0.182351	0.119266
0.137945	0.0994575		0.171676	0.144424		0.182545	0.119266
0.138089	0.0994575		0.171845	0.144424		0.182737	0.119266
0.138232	0.0994575		0.172013	0.144424		0.182929	0.120658
0.138376	0.0994575		0.172182	0.144424		0.183121	0.120658
0.13852	0.0994575		0.17235	0.145663		0.183313	0.122124
0.138665	0.0994575		0.172519	0.145663		0.183507	0.122124
0.138809	0.0994575		0.172687	0.145663		0.183699	0.122124
0.138953	0.0994575		0.172855	0.145663		0.183892	0.122124
0.139097	0.0994575		0.173022	0.145663		0.184085	0.122124
0.139241	0.0994575		0.17319	0.145663		0.184278	0.122124
0.139384	0.100179		0.173357	0.145663		0.18447	0.122124
0.139528	0.100179		0.173524	0.145663		0.184662	0.122124
0.139671	0.100179		0.173692	0.145663		0.184855	0.122124
0.139814	0.100179		0.173859	0.145663		0.185048	0.122124
0.139959	0.100179		0.174027	0.145663		0.185241	0.122124
0.140103	0.100179		0.174195	0.145663		0.185435	0.122124
0.140248	0.100707		0.174364	0.145663		0.185629	0.122124
0.140392	0.100707		0.174533	0.145663		0.185822	0.122124
0.140536	0.100707		0.174702	0.145663		0.186014	0.122124
0.140681	0.100707		0.174871	0.145663		0.186206	0.122124
0.140825	0.100707		0.17504	0.145663		0.186397	0.122124
0.140968	0.100707		0.175209	0.145663		0.186588	0.122124
0.141112	0.100707		0.175377	0.145663		0.186779	0.123675
0.141255	0.101399		0.175546	0.145663		0.186968	0.124343
0.141398	0.101399		0.175715	0.145663		0.187158	0.124343
0.141541	0.101399		0.175883	0.145663		0.187347	0.124343
0.141684	0.101399		0.176051	0.145663		0.187535	0.124343
0.141826	0.101399		0.176219	0.145663		0.187723	0.124343
0.141968	0.101399		0.176387	0.145663		0.187911	0.124783
0.14211	0.101523		0.176554	0.145663		0.188098	0.124783
0.142251	0.101523		0.176722	0.145663		0.188285	0.124783
0.142392	0.101523		0.17689	0.145663		0.188472	0.124783
0.142533	0.101523		0.177058	0.145663		0.188658	0.124783
0.142673	0.101523		0.177226	0.145663		0.188843	0.124783
0.142813	0.101523		0.177395	0.145663		0.189028	0.125645
0.142953	0.101523		0.177564	0.145663		0.189213	0.125645
0.143093	0.101523		0.177733	0.145663		0.189399	0.125645
0.143233	0.101523		0.177904	0.145663		0.189584	0.125645
0.143372	0.101523		0.178073	0.145663		0.189769	0.12693
0.143512	0.101523		0.178242	0.145663		0.189953	0.12693
0.14365	0.101523		0.178411	0.145663		0.190137	0.128425
0.143789	0.101523		0.178581	0.145663		0.190322	0.129688
0.143927	0.101523		0.178749	0.145663		0.190506	0.129688
0.144065	0.101523		0.178918	0.145663		0.19069	0.129688
0.144203	0.101523		0.179086	0.145663		0.190873	0.129688
0.14434	0.101523		0.179255	0.145663		0.191055	0.129688
0.144478	0.101523		0.179424	0.145663		0.191238	0.129688
0.144615	0.101523		0.179593	0.145663		0.19142	0.129688
0.144752	0.102479		0.179762	0.145663		0.191601	0.129688
0.144889	0.102479		0.179931	0.145663		0.191784	0.129688
0.145026	0.102479		0.1801	0.145663		0.191966	0.129688
0.145163	0.102479		0.180269	0.145663		0.192149	0.129688
0.145299	0.102479		0.180438	0.145663		0.192332	0.129688
0.145436	0.102479		0.180608	0.145663		0.192514	0.129688
0.145574	0.102479		0.180777	0.145663		0.192696	0.129688
0.145713	0.102479		0.180945	0.145663		0.192877	0.129688
0.145851	0.102479		0.181113	0.145663		0.193059	0.129688
0.145989	0.102479		0.181281	0.145663		0.193242	0.129688
0.146126	0.102479		0.181448	0.145663		0.193424	0.129688
0.146263	0.102479		0.181615	0.145663		0.193606	0.129688
0.146401	0.102479		0.181783	0.145663		0.193788	0.129688
0.146539	0.102479		0.18195	0.145663		0.19397	0.129688
0.146677	0.102606		0.182117	0.145663		0.194152	0.129688
0.146816	0.102606		0.182283	0.145663		0.194335	0.129688
0.146954	0.102606		0.18245	0.145663		0.194518	0.129688
0.147092	0.102606		0.182616	0.145663		0.194701	0.129688
0.147231	0.102606		0.182781	0.145663		0.194883	0.129688
0.147369	0.102606		0.182947	0.145663		0.195064	0.129688
0.147507	0.102606		0.183113	0.14658		0.195247	0.129688
0.147645	0.102606		0.183279	0.14658		0.195429	0.129688
0.147783	0.102606		0.183446	0.14658		0.195612	0.129688
0.147922	0.10356		0.183612	0.147436		0.195794	0.129688
0.148061	0.10356		0.183779	0.147436		0.195976	0.129688
0.148201	0.10356		0.183945	0.147436		0.196157	0.129688
0.14834	0.10356		0.184111	0.147436		0.196338	0.129688
0.148479	0.104334		0.184279	0.147436		0.19652	0.129688
0.148618	0.104334		0.184447	0.147436		0.196702	0.129688
0.148757	0.104334		0.184615	0.147436		0.196883	0.129688
0.148896	0.104334		0.184784	0.147436		0.197064	0.129688
0.149035	0.104334		0.184953	0.147436		0.197245	0.129688
0.149174	0.105263		0.185122	0.147436		0.197426	0.129688
0.149312	0.105263		0.185291	0.147567		0.197606	0.129688
0.149453	0.105263		0.185459	0.147567		0.197786	0.129688
0.149593	0.105263		0.185627	0.147567		0.197966	0.129688
0.149733	0.106349		0.185795	0.147567		0.198146	0.129688
0.149873	0.106349		0.185963	0.147567		0.198325	0.129688
0.150013	0.106349		0.186131	0.147567		0.198504	0.129688
0.150153	0.107087		0.186298	0.147567		0.198683	0.129688
0.150294	0.107087		0.186465	0.147567		0.198862	0.129688
0.150434	0.107087		0.186631	0.147567		0.19904	0.129688
0.150574	0.107087		0.186797	0.147567		0.199219	0.129688
0.150713	0.107087		0.186962	0.147567		0.199396	0.129688
0.150853	0.10832		0.187127	0.147567		0.199574	0.129688
0.150993	0.10832		0.187292	0.147567		0.199752	0.129688
0.151132	0.108865		0.187456	0.148903		0.199931	0.129688
0.151271	0.108865		0.187621	0.15		0.20011	0.129688
0.151411	0.108865		0.187786	0.15		0.200289	0.129688
0.15155	0.108865		0.187951	0.150221		0.200468	0.130841
0.151689	0.108865		0.188116	0.150221		0.200646	0.130841
0.151828	0.108865		0.188281	0.150221		0.200825	0.132193
0.151966	0.109063		0.188446	0.150221		0.201003	0.13354
0.152105	0.109063		0.18861	0.150221		0.20118	0.134259
0.152243	0.109063		0.188775	0.150221		0.201358	0.134259
0.152381	0.109063		0.188939	0.150221		0.201535	0.134259
0.152519	0.109063		0.189103	0.150221		0.201713	0.134259
0.152657	0.109063		0.189267	0.150221		0.201893	0.135385
0.152795	0.109063		0.18943	0.150221		0.202072	0.135385
0.152932	0.109063		0.189594	0.150221		0.202252	0.136086
0.153071	0.109756		0.189757	0.150221		0.202431	0.136086
0.153209	0.109756		0.189921	0.150221		0.20261	0.136086
0.153347	0.109756		0.190084	0.150221		0.202788	0.136086
0.153484	0.109756		0.190247	0.150221		0.202969	0.137405
0.153622	0.109756		0.19041	0.150221		0.203149	0.13767
0.15376	0.111111		0.190573	0.150221		0.203329	0.13767
0.153898	0.112291		0.190735	0.150221		0.203508	0.13767
0.154035	0.112291		0.190897	0.150221		0.203687	0.13767
0.154172	0.113636		0.191059	0.150221		0.203867	0.13767
0.154309	0.114804		0.191221	0.150221		0.204046	0.13767
0.154446	0.114804		0.191386	0.150221		0.204225	0.138763
0.154583	0.115789		0.19155	0.150221		0.204403	0.138763
0.15472	0.115789		0.191713	0.150221		0.204582	0.13985
0.154856	0.115789		0.191877	0.150221		0.204761	0.13985
0.154993	0.116942		0.19204	0.150221		0.20494	0.14093
0.155129	0.116942		0.192203	0.150221		0.205119	0.14093
0.155266	0.117211		0.192367	0.150221		0.205299	0.14202
0.155403	0.117211		0.192531	0.150221		0.20548	0.14202
0.15554	0.117211		0.192694	0.150221		0.205659	0.14202
0.155677	0.117211		0.192858	0.150221		0.205839	0.14202
0.155814	0.117211		0.193021	0.150221		0.206019	0.14202
0.155951	0.117211		0.193185	0.150221		0.206199	0.14202
0.156087	0.117211		0.193348	0.150221		0.206379	0.14202
0.156224	0.117474		0.193511	0.150221		0.206558	0.14202
0.15636	0.117474		0.193674	0.150221		0.206738	0.14202
0.156496	0.117474		0.193838	0.150221		0.206918	0.14202
0.156633	0.117474		0.194002	0.150221		0.207097	0.14202
0.15677	0.117474		0.194165	0.150221		0.207277	0.14202
0.156906	0.117474		0.194329	0.151471		0.207457	0.14202
0.157043	0.117474		0.194495	0.152047		0.207636	0.14202
0.157179	0.117562		0.19466	0.152047		0.207815	0.14202
0.157315	0.117562		0.194824	0.152047		0.207993	0.14202
0.157451	0.117562		0.194989	0.152047		0.208171	0.143275
0.157586	0.117562		0.195153	0.152616		0.208348	0.143678
0.157722	0.117562		0.195317	0.152616		0.208526	0.143678
0.157858	0.117562		0.195482	0.152616		0.208702	0.143678
0.157994	0.117562		0.195646	0.152616		0.208879	0.143678
0.158129	0.117562		0.195809	0.153623		0.209056	0.143678
0.158264	0.118234		0.195973	0.153623		0.209233	0.143678
0.158398	0.118234		0.196137	0.154624		0.20941	0.143678
0.158533	0.118234		0.1963	0.154624		0.209586	0.143678
0.158668	0.118234		0.196463	0.155396		0.209763	0.143678
0.158803	0.118234		0.196626	0.155396		0.20994	0.143678
0.158937	0.118234		0.196789	0.155396		0.210118	0.143678
0.159072	0.118234		0.196951	0.15616		0.210295	0.143678
0.159207	0.118234		0.197114	0.15616		0.210473	0.144699
0.159341	0.118234		0.197275	0.15616		0.21065	0.144699
0.159476	0.118234		0.197437	0.156293		0.210826	0.145714
0.15961	0.118234		0.197598	0.156293		0.211002	0.145714
0.159744	0.118234		0.19776	0.156293		0.211178	0.146307
0.159878	0.118234		0.197922	0.156293		0.211353	0.146307
0.160013	0.118644		0.198084	0.156293		0.211529	0.146307
0.160147	0.118644		0.198245	0.156293		0.211703	0.146307
0.160281	0.118644		0.198407	0.156293		0.211878	0.147518
0.160415	0.118644		0.198568	0.156293		0.212052	0.148611
0.160548	0.118644		0.198729	0.156293		0.212227	0.148611
0.160682	0.118644		0.198891	0.156293		0.212401	0.148611
0.160816	0.119114		0.199053	0.156293		0.212576	0.148611
0.160949	0.119114		0.199215	0.156293		0.212752	0.148611
0.161084	0.119114		0.199376	0.156293		0.212928	0.148611
0.161217	0.119114		0.199537	0.156293		0.213105	0.148611
0.161352	0.119114		0.199698	0.156293		0.213281	0.148611
0.161486	0.119114		0.199859	0.156293		0.213458	0.148611
0.16162	0.119114		0.20002	0.156293		0.213635	0.148611
0.161754	0.119114		0.20018	0.156293		0.213811	0.148611
0.161888	0.119114		0.200341	0.156293		0.213986	0.148611
0.162023	0.119114		0.200502	0.156293		0.214162	0.148611
0.162159	0.119114		0.200662	0.156293		0.214337	0.148611
0.162295	0.119114		0.200822	0.156293		0.214513	0.148611
0.162431	0.119114		0.200983	0.156293		0.214689	0.149111
0.162567	0.119114		0.201143	0.156293		0.214865	0.149111
0.162702	0.12		0.201304	0.156293		0.21504	0.149111
0.162838	0.12		0.201465	0.156809		0.215216	0.149111
0.162974	0.12		0.201626	0.156809		0.215391	0.149111
0.163109	0.121212		0.201787	0.156809		0.215567	0.149111
0.163245	0.121984		0.201948	0.156809		0.215744	0.149111
0.16338	0.121984		0.202109	0.157967		0.215919	0.149111
0.163516	0.121984		0.202271	0.15847		0.216095	0.149111
0.163652	0.121984		0.202433	0.15847		0.21627	0.149111
0.163787	0.121984		0.202594	0.15847		0.216445	0.149111
0.163922	0.121984		0.202756	0.15847		0.216619	0.149798
0.164056	0.121984		0.202918	0.158537		0.216794	0.149798
0.164191	0.121984		0.203079	0.158537		0.216969	0.149798
0.164325	0.121984		0.20324	0.158537		0.217144	0.149798
0.164459	0.121984		0.203402	0.158537		0.217318	0.149798
0.164594	0.121984		0.203564	0.158537		0.217493	0.149798
0.164729	0.121984		0.203726	0.158537		0.217667	0.149798
0.164863	0.121984		0.203888	0.158854		0.217842	0.149798
0.164998	0.121984		0.204049	0.158854		0.218018	0.149798
0.165132	0.121984		0.204211	0.158854		0.218195	0.149798
0.165268	0.121984		0.204373	0.158854		0.218372	0.150943
0.165403	0.121984		0.204537	0.158854		0.218549	0.151272
0.165538	0.121984		0.2047	0.158854		0.218725	0.151272
0.165674	0.121984		0.204862	0.158854		0.218902	0.151272
0.165809	0.121984		0.205026	0.158854		0.219079	0.151272
0.165944	0.122667		0.205189	0.158854		0.219255	0.151272
0.166079	0.122667		0.205352	0.158854		0.219432	0.152406
0.166214	0.122667		0.205515	0.158854		0.219608	0.153538
0.16635	0.122667		0.205678	0.158854		0.219785	0.15405
0.166485	0.123179		0.205841	0.158854		0.219963	0.15405
0.16662	0.123179		0.206004	0.158854		0.22014	0.15405
0.166755	0.123179		0.206167	0.158854		0.220317	0.15405
0.16689	0.123179		0.20633	0.158854		0.220494	0.155172
0.167025	0.123179		0.206492	0.158854		0.220671	0.156291
0.167159	0.124174		0.206655	0.158854		0.220848	0.156992
0.167293	0.124174		0.206817	0.158854		0.221025	0.156992
0.167427	0.124836		0.206979	0.158854		0.221202	0.156992
0.167561	0.124836		0.207142	0.158854		0.221378	0.157895
0.167694	0.124836		0.207304	0.158854		0.221554	0.157895
0.167827	0.124836		0.207466	0.158854		0.22173	0.158793
0.167961	0.125		0.207628	0.158854		0.221905	0.158793
0.168094	0.125		0.20779	0.158854		0.22208	0.159686
0.168227	0.125		0.207953	0.158854		0.222255	0.159686
0.16836	0.125		0.208115	0.158854		0.22243	0.160365
0.168493	0.125		0.208277	0.158854		0.222604	0.160365
0.168626	0.125		0.208439	0.158854		0.222779	0.160365
0.168759	0.125		0.208601	0.158854		0.222953	0.16083
0.168891	0.125648		0.208763	0.159533		0.223127	0.16083
0.169023	0.125648		0.208926	0.159533		0.223301	0.16083
0.169156	0.125648		0.209087	0.159533		0.223475	0.16083
0.169288	0.125648		0.209249	0.16		0.22365	0.16129
0.16942	0.126779		0.209411	0.16		0.223823	0.16129
0.169551	0.127907		0.209573	0.16		0.223997	0.16129
0.169682	0.129032		0.209736	0.16		0.22417	0.16129
0.169814	0.130155		0.209899	0.160875		0.224344	0.161538
0.169946	0.131274		0.210061	0.160875		0.224518	0.161538
0.170077	0.131378		0.210225	0.161746		0.224692	0.161538
0.170209	0.131378		0.21039	0.161746		0.224867	0.161538
0.17034	0.131378		0.210555	0.162821		0.225041	0.161538
0.170472	0.131378		0.210719	0.163683		0.225216	0.162612
0.170603	0.131378		0.210884	0.163683		0.22539	0.163474
0.170735	0.131378		0.211048	0.163728		0.225564	0.163474
0.170866	0.131378		0.211212	0.163728		0.225738	0.163498
0.170999	0.131479		0.211375	0.163728		0.225912	0.163498
0.171133	0.131479		0.211538	0.163728		0.226086	0.163498
0.171266	0.131479		0.211702	0.163728		0.226259	0.163498
0.171399	0.131479		0.211866	0.163728		0.226432	0.163498
0.171532	0.131479		0.21203	0.163728		0.226605	0.163498
0.171664	0.131479		0.212193	0.163728		0.226778	0.164557
0.171797	0.131479		0.212357	0.163728		0.226951	0.165613
0.17193	0.132242		0.21252	0.163728		0.227123	0.166667
0.172063	0.132242		0.212683	0.163728		0.227295	0.167718
0.172195	0.132242		0.212848	0.163728		0.227468	0.16813
0.172327	0.133333		0.213012	0.164573		0.22764	0.16813
0.172459	0.133829		0.213176	0.164573		0.227811	0.16813
0.172591	0.133829		0.21334	0.164794		0.227983	0.16813
0.172724	0.133829		0.213505	0.164794		0.228155	0.168539
0.172856	0.133829		0.21367	0.164794		0.228326	0.168539
0.172989	0.133829		0.213835	0.164794		0.228497	0.168539
0.173122	0.133829		0.214001	0.164794		0.228668	0.168539
0.173255	0.133829		0.214166	0.165629		0.228839	0.169576
0.173387	0.133829		0.214332	0.165629		0.229009	0.17061
0.17352	0.133829		0.214497	0.16646		0.22918	0.171642
0.173652	0.133829		0.214662	0.16646		0.22935	0.172243
0.173785	0.133829		0.214828	0.166463		0.22952	0.172243
0.173917	0.133829		0.214993	0.166463		0.229689	0.172243
0.174049	0.134402		0.215158	0.166463		0.229859	0.173267
0.174182	0.134402		0.215324	0.166463		0.230028	0.174289
0.174314	0.134402		0.215489	0.166463		0.230198	0.175309
0.174446	0.134402		0.215654	0.166463		0.230368	0.176108
0.17458	0.135301		0.215819	0.166463		0.230538	0.176108
0.174713	0.135301		0.215984	0.166463		0.230708	0.177122
0.174847	0.136029		0.216148	0.166463		0.230878	0.177914
0.174981	0.136029		0.216313	0.166463		0.231047	0.177914
0.175114	0.136029		0.216478	0.166463		0.231217	0.178922
0.175248	0.137087		0.216643	0.166463		0.231386	0.179087
0.175382	0.137136		0.216807	0.167277		0.231555	0.179087
0.175515	0.137136		0.216971	0.167277		0.231724	0.179087
0.175649	0.137136		0.217136	0.167883		0.231893	0.179087
0.175783	0.137136		0.217301	0.167883		0.232063	0.179087
0.175917	0.137136		0.217467	0.167883		0.232232	0.179087
0.176052	0.137136		0.217633	0.168894		0.232402	0.179087
0.176187	0.137136		0.2178	0.169287		0.232571	0.179087
0.176321	0.137349		0.217967	0.169287		0.232739	0.179087
0.176456	0.137349		0.218135	0.169287		0.232909	0.179087
0.176591	0.137349		0.218302	0.169287		0.233078	0.179087
0.176726	0.137349		0.21847	0.170084		0.233248	0.179087
0.176862	0.137349		0.218638	0.170084		0.233418	0.179087
0.176997	0.137349		0.218806	0.170673		0.233588	0.179087
0.177132	0.13789		0.218975	0.170673		0.233758	0.179087
0.177267	0.13789		0.219143	0.170673		0.233928	0.179087
0.177402	0.13789		0.219313	0.171021		0.234098	0.179856
0.177538	0.13789		0.219483	0.171021		0.234267	0.179856
0.177673	0.138756		0.219652	0.171021		0.234437	0.180406
0.177808	0.138756		0.219822	0.171021		0.234606	0.180406
0.177943	0.139618		0.219991	0.171021		0.234775	0.180406
0.178078	0.139618		0.22016	0.171021		0.234944	0.18128
0.178214	0.140309		0.22033	0.171021		0.235113	0.18128
0.178349	0.140309		0.2205	0.171021		0.235282	0.18128
0.178483	0.140309		0.22067	0.171021		0.23545	0.18128
0.178619	0.141163		0.22084	0.171021		0.235619	0.18128
0.178754	0.141163		0.221009	0.171598		0.235787	0.18128
0.178889	0.14218		0.221178	0.171598		0.235955	0.18128
0.179025	0.142353		0.221347	0.171598		0.236123	0.181604
0.17916	0.142353		0.221515	0.172577		0.236291	0.181604
0.179295	0.142353		0.221685	0.173554		0.236459	0.181604
0.17943	0.142353		0.221854	0.174528		0.236627	0.181604
0.179565	0.142353		0.222023	0.175501		0.236795	0.182339
0.179699	0.142353		0.222192	0.176056		0.236962	0.182339
0.179834	0.142523		0.222361	0.176056		0.237129	0.182339
0.179968	0.142523		0.22253	0.176056		0.237296	0.182339
0.180102	0.142523		0.222698	0.177022		0.237463	0.182339
0.180236	0.142523		0.222866	0.177986		0.23763	0.182339
0.18037	0.142523		0.223034	0.178738		0.237797	0.182339
0.180504	0.142523		0.223202	0.178738		0.237963	0.182339
0.180638	0.14319		0.223369	0.178862		0.23813	0.182339
0.180773	0.14319		0.223537	0.178862		0.238296	0.182339
0.180907	0.14319		0.223704	0.178862		0.238462	0.182339
0.181041	0.143353		0.223871	0.178862		0.238629	0.182339
0.181175	0.143353		0.224037	0.178862		0.238795	0.182339
0.181308	0.143353		0.224203	0.179814		0.238961	0.182339
0.181442	0.143353		0.22437	0.180347		0.239127	0.182339
0.181576	0.143353		0.224536	0.180347		0.239293	0.182339
0.181709	0.143353		0.224702	0.180347		0.239458	0.182339
0.181843	0.144342		0.224867	0.180667		0.239624	0.182339
0.181977	0.145161		0.225033	0.180667		0.239789	0.182339
0.18211	0.145161		0.225199	0.180667		0.239955	0.182339
0.182243	0.145642		0.225365	0.180667		0.240121	0.182339
0.182376	0.145642		0.22553	0.180995		0.240289	0.182339
0.182509	0.145642		0.225696	0.180995		0.240455	0.182339
0.182642	0.145642		0.225862	0.180995		0.240622	0.182339
0.182775	0.145786		0.226027	0.180995		0.24079	0.183276
0.182908	0.145786		0.226193	0.180995		0.240958	0.184211
0.183041	0.145786		0.226358	0.180995		0.241125	0.184721
0.183174	0.145786		0.226523	0.180995		0.241293	0.184721
0.183306	0.145786		0.226689	0.180995		0.24146	0.184721
0.183439	0.145786		0.226854	0.180995		0.241629	0.185438
0.183571	0.146259		0.22702	0.180995		0.241797	0.185438
0.183705	0.146259		0.227185	0.180995		0.241965	0.185941
0.183839	0.146259		0.227349	0.180995		0.242134	0.185941
0.183973	0.146259		0.227514	0.180995		0.242303	0.185941
0.184107	0.146504		0.227679	0.180995		0.242471	0.186441
0.18424	0.146504		0.227843	0.180995		0.242639	0.186441
0.184374	0.146504		0.228007	0.181716		0.242808	0.186441
0.184507	0.146504		0.228172	0.181716		0.242976	0.187148
0.18464	0.146504		0.228336	0.182022		0.243144	0.187148
0.184773	0.146504		0.2285	0.182022		0.243313	0.18764
0.184907	0.146504		0.228665	0.182022		0.243483	0.18764
0.185041	0.146504		0.228829	0.182022		0.243652	0.18764
0.185175	0.146504		0.228992	0.182531		0.243821	0.18813
0.18531	0.146504		0.229156	0.182531		0.24399	0.18813
0.185445	0.146504		0.229319	0.182531		0.244159	0.18813
0.185579	0.146504		0.229483	0.183036		0.244328	0.189038
0.185714	0.146504		0.229647	0.183036		0.244497	0.189521
0.185849	0.146504		0.229812	0.183036		0.244666	0.189521
0.185984	0.146504		0.229977	0.183537		0.244835	0.189521
0.186118	0.146504		0.230141	0.183537		0.245005	0.190423
0.186252	0.146504		0.230305	0.183537		0.245174	0.190899
0.186387	0.146504		0.23047	0.184035		0.245343	0.190899
0.186521	0.146504		0.230634	0.184035		0.245512	0.190899
0.186655	0.147124		0.230799	0.184035		0.245682	0.191372
0.186789	0.147124		0.230964	0.184735		0.245851	0.191372
0.186923	0.147124		0.231128	0.184735		0.246021	0.191372
0.187057	0.147505		0.231293	0.18543		0.246192	0.191841
0.18719	0.147505		0.231458	0.18543		0.246363	0.191841
0.187324	0.147505		0.231623	0.185714		0.246534	0.191841
0.187458	0.147505		0.231789	0.185714		0.246705	0.191898
0.187593	0.147505		0.231954	0.185714		0.246877	0.191898
0.187728	0.147505		0.23212	0.185714		0.247049	0.191898
0.187863	0.147505		0.232285	0.185996		0.247221	0.191898
0.187999	0.147505		0.23245	0.185996		0.247392	0.191898
0.188134	0.147505		0.232615	0.185996		0.247564	0.191898
0.188269	0.147505		0.23278	0.185996		0.247735	0.191898
0.188403	0.147505		0.232944	0.186422		0.247907	0.191898
0.188538	0.147505		0.233109	0.186422		0.248078	0.191898
0.188673	0.147505		0.233273	0.186422		0.248249	0.191898
0.188808	0.147505		0.233437	0.186422		0.248419	0.191898
0.188943	0.147505		0.233601	0.186422		0.24859	0.191898
0.189078	0.147505		0.233764	0.186422		0.24876	0.191898
0.189213	0.147505		0.233927	0.186422		0.248931	0.191898
0.189348	0.147505		0.23409	0.186422		0.249101	0.191898
0.189483	0.148429		0.234253	0.186422		0.249271	0.191898
0.189618	0.149351		0.234416	0.186422		0.249442	0.191898
0.189753	0.15016		0.234578	0.186422		0.249613	0.191898
0.189888	0.15016		0.234741	0.186422		0.249784	0.191898
0.190023	0.15016		0.234903	0.186422		0.249955	0.191898
0.190158	0.15016		0.235065	0.186422		0.250126	0.191898
0.190293	0.15016		0.235227	0.186766		0.250297	0.191898
0.190428	0.15016		0.235388	0.186766		0.250467	0.191898
0.190563	0.15016		0.23555	0.186766		0.250638	0.191898
0.190697	0.15016		0.235711	0.186766		0.250809	0.191898
0.190832	0.15016		0.235872	0.186766		0.25098	0.191898
0.190966	0.15016		0.236033	0.186766		0.251151	0.191898
0.1911	0.15016		0.236195	0.186766		0.251322	0.191898
0.191234	0.15016		0.236357	0.186766		0.251492	0.191898
0.191368	0.15016		0.236518	0.186766		0.251663	0.191898
0.191502	0.15016		0.236679	0.187234		0.251834	0.191898
0.191636	0.15016		0.236841	0.187234		0.252004	0.192349
0.191769	0.150583		0.237003	0.187234		0.252175	0.192349
0.191903	0.150583		0.237165	0.187699		0.252345	0.192349
0.192037	0.150583		0.237326	0.187699		0.252515	0.192389
0.192172	0.150583		0.237488	0.187699		0.252686	0.192389
0.192307	0.151483		0.237649	0.188161		0.252856	0.192389
0.192442	0.152381		0.23781	0.188161		0.253026	0.192389
0.192576	0.152401		0.237971	0.188161		0.253195	0.192389
0.192711	0.152401		0.238131	0.188819		0.253365	0.193038
0.192846	0.152401		0.238291	0.188819		0.253535	0.193038
0.192981	0.152401		0.238451	0.189673		0.253705	0.193684
0.193116	0.152401		0.238611	0.190526		0.253875	0.193684
0.19325	0.152401		0.238771	0.190776		0.254044	0.194532
0.193385	0.152401		0.23893	0.190776		0.254213	0.194969
0.193519	0.152401		0.23909	0.190776		0.254382	0.194969
0.193654	0.152401		0.239249	0.190776		0.254551	0.194969
0.193788	0.152401		0.239408	0.19107		0.254719	0.195607
0.193923	0.152401		0.239566	0.19107		0.254887	0.195607
0.194059	0.152401		0.239724	0.19107		0.255056	0.19563
0.194195	0.152401		0.239883	0.19107		0.255224	0.19563
0.19433	0.152648		0.240042	0.19107		0.255392	0.19563
0.194465	0.152648		0.240201	0.19107		0.255559	0.19563
0.194601	0.152648		0.240359	0.19107		0.255727	0.19563
0.194736	0.152648		0.240518	0.19107		0.255895	0.195855
0.194871	0.152648		0.240676	0.19107		0.256064	0.195855
0.195005	0.153527		0.240834	0.19171		0.256233	0.195855
0.195141	0.154404		0.240993	0.19171		0.256402	0.195855
0.195276	0.154872		0.241151	0.192426		0.256572	0.196687
0.195411	0.154872		0.241309	0.192426		0.256741	0.196704
0.195546	0.154872		0.241467	0.192426		0.25691	0.196704
0.19568	0.154872		0.241625	0.192426		0.257079	0.196704
0.195815	0.154872		0.241783	0.192426		0.257248	0.196704
0.19595	0.154872		0.241941	0.192426		0.257417	0.196704
0.196084	0.154872		0.242099	0.192426		0.257585	0.197531
0.196219	0.154872		0.242256	0.192426		0.257754	0.198356
0.196354	0.154872		0.242414	0.192426		0.257923	0.198567
0.196488	0.154872		0.242571	0.192426		0.258093	0.198567
0.196622	0.155419		0.242729	0.192426		0.258262	0.198567
0.196757	0.155419		0.242886	0.192426		0.258431	0.198567
0.196891	0.155419		0.243044	0.193054		0.2586	0.198777
0.197025	0.155646		0.243201	0.193054		0.25877	0.198777
0.197159	0.155646		0.243358	0.193089		0.25894	0.198777
0.197294	0.155646		0.243514	0.193089		0.25911	0.198777
0.197428	0.155646		0.243671	0.193089		0.25928	0.199187
0.197562	0.155646		0.243827	0.193089		0.259449	0.199187
0.197696	0.156028		0.243983	0.193089		0.259619	0.199187
0.197831	0.156028		0.244139	0.19332		0.259788	0.199393
0.197965	0.156028		0.244296	0.19332		0.259958	0.199393
0.198099	0.156028		0.244452	0.19332		0.260128	0.199393
0.198233	0.156724		0.244609	0.19332		0.260298	0.199393
0.198367	0.156724		0.244765	0.193548		0.260467	0.200202
0.198501	0.156843		0.244922	0.193548		0.260637	0.20101
0.198635	0.156843		0.245078	0.193548		0.260806	0.201403
0.198768	0.156843		0.245235	0.193548		0.260976	0.201403
0.198902	0.156843		0.245391	0.194165		0.261145	0.201403
0.199035	0.156843		0.245548	0.194165		0.261315	0.201403
0.199169	0.156843		0.245704	0.194975		0.261484	0.201403
0.199302	0.156843		0.24586	0.195783		0.261653	0.201403
0.199436	0.156843		0.246016	0.19659		0.261823	0.201403
0.199569	0.156843		0.246171	0.197395		0.261992	0.201403
0.199702	0.156843		0.246327	0.197605		0.26216	0.201597
0.199835	0.156843		0.246482	0.197605		0.262329	0.201597
0.199968	0.156843		0.246637	0.197605		0.262498	0.201597
0.200101	0.157058		0.246792	0.197605		0.262666	0.201597
0.200235	0.157058		0.246947	0.198207		0.262835	0.202346
0.200368	0.157058		0.247103	0.198207		0.263003	0.202346
0.200502	0.157058		0.247259	0.198807		0.263172	0.202346
0.200635	0.157058		0.247415	0.198807		0.26334	0.202346
0.200769	0.157738		0.24757	0.198813		0.263508	0.202346
0.200904	0.157738		0.247727	0.198813		0.263676	0.202346
0.201038	0.158416		0.247883	0.198813		0.263844	0.202346
0.201172	0.158416		0.24804	0.198813		0.264011	0.202346
0.201306	0.159091		0.248197	0.198813		0.264179	0.202346
0.20144	0.159091		0.248354	0.199605		0.264346	0.202346
0.201574	0.159335		0.24851	0.2		0.264514	0.202346
0.201709	0.159335		0.248667	0.2		0.264681	0.202346
0.201843	0.159335		0.248824	0.2		0.264849	0.202346
0.201977	0.159335		0.248981	0.200787		0.265016	0.202346
0.202111	0.159335		0.249139	0.201172		0.265184	0.202346
0.202246	0.159335		0.249296	0.201172		0.265351	0.202346
0.20238	0.159335		0.249454	0.201172		0.265518	0.202346
0.202515	0.159335		0.249611	0.201172		0.265685	0.202346
0.20265	0.159335		0.249768	0.201172		0.265851	0.202346
0.202785	0.159335		0.249926	0.201172		0.266018	0.202346
0.202919	0.159335		0.250084	0.201172		0.266184	0.202346
0.203055	0.160156		0.250242	0.201172		0.266351	0.202927
0.20319	0.160194		0.250399	0.201558		0.266517	0.202927
0.203324	0.160194		0.250557	0.201558		0.266684	0.203307
0.203459	0.160194		0.250714	0.201558		0.266851	0.203307
0.203595	0.160194		0.250871	0.202335		0.267017	0.203307
0.20373	0.160194		0.251027	0.20311		0.267183	0.203883
0.203865	0.160194		0.251185	0.203883		0.267349	0.203883
0.204001	0.160697		0.251342	0.204656		0.267515	0.204457
0.204136	0.160697		0.251499	0.204831		0.26768	0.204457
0.204272	0.160697		0.251656	0.204831		0.267846	0.205029
0.204407	0.16092		0.251813	0.204831		0.268011	0.205029
0.204543	0.16092		0.251971	0.204831		0.268177	0.2054
0.204679	0.16092		0.252128	0.205202		0.268342	0.2054
0.204814	0.16092		0.252284	0.205202		0.268507	0.2054
0.204949	0.16092		0.252441	0.205202		0.268672	0.206166
0.205085	0.16092		0.252598	0.205967		0.268837	0.206897
0.20522	0.16092		0.252754	0.206532		0.269002	0.206897
0.205355	0.16092		0.252911	0.206532		0.269167	0.206897
0.20549	0.16092		0.253068	0.206573		0.269332	0.206897
0.205625	0.16092		0.253225	0.206573		0.269497	0.206897
0.205762	0.16092		0.253382	0.206573		0.269662	0.206897
0.205898	0.161722		0.253539	0.206573		0.269827	0.207656
0.206034	0.162524		0.253696	0.206573		0.269992	0.207817
0.20617	0.162702		0.253853	0.206573		0.270157	0.207817
0.206306	0.162702		0.25401	0.206573		0.270322	0.207817
0.206442	0.162702		0.254166	0.206573		0.270486	0.207817
0.206578	0.162702		0.254323	0.206573		0.270652	0.208571
0.206714	0.162702		0.25448	0.206573		0.270817	0.20904
0.206851	0.162879		0.254637	0.206573		0.270983	0.20904
0.206987	0.162879		0.254794	0.206573		0.271148	0.20904
0.207123	0.162879		0.25495	0.206573		0.271314	0.20904
0.20726	0.162879		0.255106	0.206573		0.27148	0.20904
0.207396	0.162879		0.255262	0.206573		0.271647	0.20904
0.207531	0.163208		0.255418	0.206573		0.271813	0.20904
0.207667	0.163208		0.255574	0.206573		0.271979	0.20904
0.207803	0.163208		0.25573	0.206573		0.272145	0.20904
0.207938	0.163208		0.255886	0.206573		0.272311	0.20904
0.208073	0.163842		0.256043	0.206573		0.272477	0.20904
0.208208	0.163842		0.2562	0.206573		0.272642	0.20904
0.208343	0.163858		0.256357	0.206573		0.272808	0.209217
0.208478	0.163858		0.256514	0.206573		0.272974	0.209217
0.208613	0.163858		0.256671	0.206573		0.273139	0.209217
0.208748	0.163858		0.256827	0.207317		0.273305	0.209217
0.208882	0.163858		0.256984	0.20806		0.273471	0.209217
0.209017	0.163858		0.257141	0.208606		0.273637	0.209217
0.209152	0.164332		0.257297	0.208606		0.273803	0.209217
0.209287	0.164332		0.257455	0.20915		0.273969	0.209217
0.209422	0.164332		0.257612	0.20915		0.274134	0.209217
0.209558	0.16451		0.25777	0.209497		0.2743	0.209217
0.209693	0.16451		0.257927	0.209497		0.274466	0.209217
0.209828	0.16451		0.258085	0.209497		0.274632	0.209217
0.209965	0.16451		0.258242	0.209647		0.274798	0.209217
0.210101	0.16451		0.2584	0.209647		0.274964	0.209217
0.210236	0.16451		0.258557	0.209647		0.275129	0.209217
0.210373	0.16451		0.258714	0.209647		0.275294	0.209217
0.210509	0.16451		0.25887	0.210185		0.275459	0.209217
0.210646	0.16451		0.259027	0.210185		0.275624	0.209217
0.210783	0.16451		0.259183	0.210916		0.27579	0.209217
0.21092	0.16451		0.25934	0.211645		0.275955	0.209217
0.211057	0.165282		0.259496	0.212316		0.27612	0.209217
0.211196	0.165593		0.259652	0.212316		0.276286	0.209217
0.211334	0.165593		0.259808	0.212316		0.276452	0.209217
0.211472	0.165593		0.259965	0.212316		0.276618	0.209752
0.211609	0.165593		0.260121	0.212316		0.276784	0.209752
0.211747	0.16636		0.260277	0.212316		0.27695	0.210478
0.211884	0.167126		0.260433	0.212649		0.277116	0.210623
0.212022	0.167273		0.260589	0.212649		0.277282	0.210623
0.21216	0.167273		0.260745	0.212649		0.277447	0.210623
0.212298	0.167273		0.260901	0.213175		0.277612	0.210623
0.212436	0.167273		0.261058	0.213175		0.277778	0.211152
0.212574	0.167273		0.261214	0.213699		0.277943	0.211152
0.212713	0.167273		0.261371	0.213699		0.278109	0.211486
0.212851	0.167273		0.261528	0.214221		0.278274	0.211486
0.212989	0.167273		0.261685	0.214221		0.278439	0.211486
0.213128	0.167273		0.261841	0.214936		0.278604	0.212204
0.213267	0.167273		0.261998	0.215651		0.278769	0.212534
0.213406	0.167273		0.262155	0.216094		0.278933	0.212534
0.213545	0.167877		0.262311	0.216094		0.279098	0.212534
0.213683	0.167877		0.262468	0.216094		0.279262	0.213249
0.213821	0.168308		0.262626	0.216094		0.279427	0.213382
0.21396	0.168308		0.262783	0.216094		0.279591	0.213382
0.214098	0.168308		0.262941	0.216094		0.279755	0.213382
0.214236	0.168308		0.263099	0.216094		0.279919	0.213382
0.214374	0.168308		0.263257	0.216802		0.280083	0.213514
0.214512	0.168308		0.263414	0.217509		0.280247	0.213514
0.214651	0.168308		0.263572	0.218133		0.28041	0.213514
0.214789	0.168308		0.263729	0.218133		0.280574	0.213514
0.214928	0.168308		0.263887	0.218133		0.280738	0.213836
0.215067	0.168308		0.264045	0.218133		0.280902	0.213836
0.215205	0.168308		0.264203	0.218133		0.281067	0.213836
0.215343	0.168308		0.264361	0.218133		0.281231	0.214542
0.215482	0.168308		0.26452	0.218834		0.281395	0.215247
0.21562	0.168308		0.264678	0.219251		0.281559	0.21595
0.215758	0.168308		0.264837	0.219251		0.281723	0.216652
0.215897	0.169052		0.264995	0.219251		0.281887	0.217158
0.216035	0.16934		0.265154	0.219251		0.282051	0.217158
0.216172	0.16934		0.265312	0.219251		0.282215	0.217663
0.21631	0.16934		0.26547	0.219251		0.282378	0.217663
0.216448	0.16934		0.265629	0.219251		0.282542	0.217972
0.216587	0.169761		0.265787	0.219556		0.282705	0.217972
0.216725	0.169761		0.265945	0.219556		0.282868	0.217972
0.216863	0.169761		0.266103	0.219556		0.283032	0.218667
0.217001	0.169761		0.26626	0.220249		0.283195	0.218778
0.217139	0.169761		0.266418	0.220745		0.283358	0.218778
0.217276	0.169761		0.266576	0.220745		0.283522	0.218778
0.217414	0.169761		0.266733	0.221435		0.283685	0.218778
0.217551	0.169761		0.266891	0.221562		0.283847	0.219469
0.217689	0.169761		0.267048	0.221562		0.28401	0.220159
0.217826	0.170495		0.267206	0.221562		0.284173	0.220848
0.217964	0.170775		0.267363	0.221562		0.284336	0.221536
0.218101	0.170775		0.267521	0.221562		0.284499	0.221541
0.218238	0.170775		0.267679	0.221562		0.284661	0.221541
0.218376	0.170775		0.267837	0.221562		0.284824	0.221541
0.218513	0.171329		0.267994	0.221562		0.284987	0.221541
0.21865	0.171329		0.268152	0.221562		0.28515	0.221541
0.218787	0.171329		0.26831	0.221562		0.285313	0.221541
0.218923	0.171329		0.268467	0.221562		0.285476	0.221541
0.21906	0.171329		0.268625	0.221562		0.285639	0.221541
0.219197	0.171329		0.268782	0.221562		0.285801	0.221541
0.219333	0.171329		0.268939	0.221562		0.285964	0.22164
0.21947	0.171329		0.269097	0.221562		0.286126	0.22164
0.219606	0.171603		0.269254	0.221562		0.286289	0.22164
0.219742	0.171603		0.269412	0.221562		0.286451	0.22164
0.21988	0.171603		0.26957	0.221562		0.286612	0.222319
0.220017	0.171603		0.269728	0.221562		0.286776	0.222609
0.220155	0.172024		0.269886	0.221562		0.286939	0.222609
0.220293	0.172024		0.270044	0.221562		0.287102	0.222609
0.220431	0.172024		0.270202	0.221562		0.287266	0.22299
0.220569	0.172712		0.270361	0.221562		0.287429	0.22299
0.220707	0.172712		0.270519	0.221562		0.287592	0.22299
0.220845	0.172712		0.270677	0.221562		0.287756	0.22299
0.220983	0.172712		0.270835	0.221562		0.287919	0.22299
0.221121	0.172712		0.270993	0.221562		0.288081	0.22299
0.221259	0.172712		0.271151	0.221562		0.288244	0.22299
0.221398	0.172712		0.271309	0.221562		0.288407	0.223268
0.221536	0.173276		0.271467	0.221562		0.288569	0.223268
0.221675	0.173276		0.271626	0.221562		0.288731	0.223268
0.221813	0.173801		0.271785	0.221562		0.288893	0.223268
0.221952	0.173801		0.271944	0.221562		0.289055	0.223268
0.222091	0.173801		0.272103	0.221562		0.289216	0.223268
0.22223	0.173801		0.272262	0.221562		0.289378	0.223268
0.222368	0.173801		0.272422	0.221562		0.289539	0.223268
0.222506	0.173801		0.272582	0.221562		0.289701	0.223268
0.222645	0.173801		0.272742	0.221562		0.289862	0.223268
0.222783	0.173801		0.272902	0.221562		0.290024	0.223268
0.222922	0.17421		0.273062	0.221562		0.290186	0.223268
0.22306	0.17421		0.273222	0.221562		0.290348	0.22374
0.223199	0.17421		0.273381	0.221562		0.29051	0.22374
0.223338	0.174766		0.273541	0.221562		0.290672	0.22402
0.223476	0.174766		0.2737	0.221562		0.290834	0.22402
0.223615	0.175468		0.273859	0.221562		0.290996	0.22402
0.223753	0.17602		0.274018	0.221562		0.291157	0.224681
0.223891	0.17602		0.274177	0.221562		0.291319	0.225149
0.22403	0.17672		0.274336	0.221562		0.29148	0.225149
0.224168	0.177419		0.274495	0.221562		0.291642	0.225806
0.224307	0.177909		0.274654	0.221567		0.291804	0.226463
0.224445	0.177909		0.274813	0.221567		0.291967	0.227119
0.224584	0.177909		0.274972	0.221567		0.292129	0.22758
0.224723	0.177909		0.275131	0.221567		0.292291	0.22758
0.224861	0.177909		0.27529	0.221567		0.292452	0.228233
0.225	0.177909		0.275449	0.221567		0.292614	0.228499
0.225138	0.177909		0.275608	0.221567		0.292776	0.228499
0.225277	0.177909		0.275767	0.221567		0.292938	0.228499
0.225416	0.178602		0.275926	0.221567		0.293099	0.228956
0.225555	0.179293		0.276085	0.221572		0.293262	0.228956
0.225695	0.179832		0.276243	0.221572		0.293424	0.229412
0.225833	0.179832		0.276402	0.221572		0.293586	0.229412
0.225973	0.180521		0.276562	0.221572		0.293748	0.229549
0.226112	0.180905		0.27672	0.221572		0.29391	0.229549
0.226251	0.180905		0.276879	0.221572		0.294072	0.229549
0.22639	0.180905		0.277038	0.221572		0.294233	0.229549
0.226529	0.181364		0.277196	0.221572		0.294395	0.229549
0.226668	0.181364		0.277355	0.221572		0.294556	0.229549
0.226807	0.181364		0.277514	0.222037		0.294718	0.229549
0.226946	0.181364		0.277673	0.222037		0.294879	0.229549
0.227085	0.181364		0.277831	0.2225		0.295041	0.229808
0.227224	0.181364		0.27799	0.2225		0.295202	0.229808
0.227363	0.181364		0.278148	0.223147		0.295363	0.229808
0.227502	0.181364		0.278307	0.223608		0.295524	0.230449
0.227641	0.182045		0.278465	0.223608		0.295686	0.230705
0.22778	0.182724		0.278623	0.224252		0.295848	0.230705
0.227918	0.183402		0.278781	0.224896		0.296009	0.230705
0.228057	0.18408		0.278939	0.225539		0.296171	0.231343
0.228196	0.184603		0.279097	0.225806		0.296332	0.23198
0.228335	0.184603		0.279256	0.225806		0.296494	0.232616
0.228473	0.185277		0.279414	0.225806		0.296656	0.232865
0.228612	0.18595		0.279572	0.226446		0.296817	0.232865
0.228751	0.186315		0.27973	0.226898		0.296978	0.232865
0.22889	0.186315		0.279888	0.226898		0.297139	0.232922
0.229029	0.186315		0.280046	0.227535		0.2973	0.232922
0.229168	0.186985		0.280203	0.228171		0.297461	0.232922
0.229307	0.187654		0.28036	0.228807		0.297622	0.232922
0.229446	0.188168		0.280517	0.229252		0.297782	0.233169
0.229586	0.188168		0.280674	0.229252		0.297943	0.233169
0.229725	0.188525		0.280831	0.229763		0.298104	0.233169
0.229864	0.188525		0.280987	0.229763		0.298265	0.233224
0.230003	0.188525		0.281144	0.229763		0.298426	0.233224
0.230142	0.18888		0.2813	0.229763		0.298587	0.233224
0.230281	0.18888		0.281457	0.229763		0.298748	0.233224
0.23042	0.18888		0.281613	0.229763		0.298909	0.233851
0.230559	0.189079		0.28177	0.230392		0.29907	0.234477
0.230698	0.189079		0.281926	0.23102		0.29923	0.235102
0.230838	0.189079		0.282082	0.23127		0.299391	0.235534
0.230977	0.189079		0.282239	0.23127		0.299551	0.235534
0.231117	0.189739		0.282394	0.23127		0.299711	0.236156
0.231256	0.190244		0.282551	0.231707		0.299872	0.236393
0.231396	0.190244		0.282707	0.231707		0.300033	0.236393
0.231536	0.190902		0.282863	0.232013		0.300193	0.236393
0.231676	0.191093		0.283018	0.232013		0.300353	0.237013
0.231816	0.191093		0.283174	0.232013		0.300514	0.237632
0.231956	0.191093		0.28333	0.232013		0.300674	0.23825
0.232096	0.191093		0.283487	0.232013		0.300834	0.238866
0.232236	0.191283		0.283643	0.232013		0.300995	0.239289
0.232376	0.191283		0.283801	0.232013		0.301156	0.239289
0.232516	0.191283		0.283959	0.232633		0.301318	0.239709
0.232656	0.191283		0.284116	0.233253		0.30148	0.239709
0.232796	0.191472		0.284273	0.233494		0.301641	0.240323
0.232936	0.191472		0.284431	0.233494		0.301803	0.240354
0.233075	0.191472		0.284587	0.233494		0.301964	0.240354
0.233215	0.191472		0.284744	0.234111		0.302126	0.240354
0.233355	0.192122		0.2849	0.234538		0.302287	0.240354
0.233494	0.192771		0.285057	0.234538		0.302448	0.240415
0.233634	0.193109		0.285213	0.235152		0.302609	0.240415
0.233773	0.193109		0.285369	0.2352		0.30277	0.240415
0.233913	0.193109		0.285525	0.2352		0.302931	0.240415
0.234052	0.1936		0.285681	0.2352		0.303092	0.240415
0.234192	0.1936		0.285836	0.2352		0.303253	0.240415
0.234332	0.194245		0.285992	0.235811		0.303414	0.240415
0.234471	0.194577		0.286147	0.236233		0.303575	0.240415
0.234611	0.194577		0.286303	0.236233		0.303735	0.240887
0.23475	0.194577		0.286458	0.236653		0.303897	0.240887
0.234889	0.194929		0.286615	0.236653		0.304059	0.240887
0.235029	0.194929		0.286771	0.237261		0.30422	0.240887
0.235169	0.194929		0.286927	0.237868		0.304381	0.240887
0.235308	0.194929		0.287083	0.238474		0.304543	0.240887
0.235449	0.194929		0.28724	0.238889		0.304704	0.240887
0.235589	0.194929		0.287396	0.238889		0.304865	0.240887
0.235729	0.194929		0.287551	0.239492		0.305026	0.240887
0.235869	0.194929		0.287707	0.240095		0.305188	0.240887
0.23601	0.195103		0.287863	0.240316		0.305349	0.241489
0.23615	0.195103		0.28802	0.240316		0.30551	0.242089
0.23629	0.195103		0.288177	0.240316		0.305671	0.242305
0.23643	0.195103		0.288333	0.240916		0.305832	0.242305
0.23657	0.195738		0.288491	0.241135		0.305993	0.242305
0.23671	0.196217		0.288648	0.241135		0.306154	0.242711
0.23685	0.196217		0.288805	0.241135		0.306315	0.242711
0.236989	0.19685		0.288962	0.241542		0.306475	0.243116
0.237129	0.197017		0.289118	0.241542		0.306636	0.243116
0.237269	0.197017		0.289275	0.242138		0.306796	0.243711
0.237408	0.197017		0.289432	0.242734		0.306956	0.244131
0.237548	0.197017		0.289588	0.243328		0.307117	0.244131
0.237687	0.197338		0.289745	0.24373		0.307277	0.244131
0.237826	0.197338		0.289902	0.24373		0.307437	0.244131
0.237965	0.197338		0.290058	0.244323		0.307596	0.244131
0.238104	0.197966		0.290215	0.244722		0.307756	0.244131
0.238242	0.198296		0.290372	0.244722		0.307916	0.244722
0.238381	0.198296		0.290529	0.245312		0.308077	0.245312
0.238519	0.198296		0.290686	0.245342		0.308237	0.245902
0.238658	0.198296		0.290843	0.245342		0.308397	0.246298
0.238797	0.198296		0.290999	0.245342		0.308557	0.246298
0.238936	0.198296		0.291155	0.245342		0.308717	0.246501
0.239075	0.198296		0.291312	0.245342		0.308877	0.246501
0.239215	0.198296		0.291468	0.245342		0.309036	0.246501
0.239355	0.198296		0.291625	0.245342		0.309196	0.246894
0.239495	0.198296		0.29178	0.245342		0.309355	0.246894
0.239634	0.198296		0.291936	0.245927		0.309515	0.247287
0.239774	0.198296		0.292092	0.246321		0.309674	0.247287
0.239914	0.198296		0.292248	0.246321		0.309833	0.24787
0.240053	0.198763		0.292405	0.246713		0.309992	0.248452
0.240193	0.198763		0.292561	0.246713		0.310151	0.249033
0.240332	0.199081		0.292717	0.247295		0.310311	0.249228
0.240472	0.199081		0.292873	0.247876		0.31047	0.249228
0.240611	0.199081		0.293029	0.247883		0.310629	0.249228
0.240751	0.199081		0.293184	0.247883		0.310789	0.249423
0.24089	0.199081		0.29334	0.247883		0.310949	0.249423
0.241029	0.199081		0.293496	0.247883		0.311108	0.249423
0.241168	0.199081		0.293652	0.248462		0.311267	0.25
0.241308	0.199081		0.293808	0.249039		0.311426	0.250576
0.241447	0.199081		0.293964	0.249424		0.311585	0.251152
0.241586	0.199081		0.29412	0.249424		0.311744	0.251534
0.241725	0.199081		0.294275	0.25		0.311903	0.251534
0.241864	0.199081		0.294431	0.250575		0.312063	0.252107
0.242003	0.199081		0.294587	0.250956		0.312222	0.25268
0.242142	0.199541		0.294742	0.250956		0.312381	0.253049
0.242281	0.199541		0.294898	0.251524		0.31254	0.253049
0.242419	0.199847		0.295053	0.251524		0.3127	0.253049
0.242558	0.199847		0.295208	0.251524		0.31286	0.253049
0.242697	0.199847		0.295363	0.251524		0.313019	0.253049
0.242836	0.200152		0.295518	0.251524		0.313179	0.253049
0.242975	0.200152		0.295672	0.252094		0.313338	0.253618
0.243113	0.200152		0.295827	0.252664		0.313497	0.253799
0.243252	0.200608		0.295981	0.25283		0.313657	0.253799
0.24339	0.200608		0.296136	0.25283		0.313816	0.253799
0.243528	0.201215		0.296291	0.25283		0.313975	0.254366
0.243667	0.201363		0.296445	0.25283		0.314134	0.254932
0.243805	0.201363		0.2966	0.25283		0.314293	0.255497
0.243943	0.201363		0.296754	0.25283		0.314453	0.256061
0.244081	0.201363		0.296909	0.25283		0.314612	0.256564
0.24422	0.201967		0.297064	0.25283		0.314772	0.256564
0.244358	0.202264		0.297218	0.25283		0.314931	0.256564
0.244496	0.202264		0.297373	0.25283		0.31509	0.256564
0.244634	0.202264		0.297528	0.25283		0.31525	0.256564
0.244773	0.202713		0.297683	0.253203		0.315409	0.256564
0.244912	0.202713		0.297837	0.253203		0.315569	0.256564
0.24505	0.20316		0.297992	0.253383		0.315728	0.256564
0.245188	0.20316		0.298146	0.253383		0.315887	0.256564
0.245327	0.203759		0.298301	0.253383		0.316047	0.256564
0.245465	0.203898		0.298455	0.253754		0.316206	0.256564
0.245603	0.203898		0.298609	0.253754		0.316366	0.256564
0.245742	0.203898		0.298763	0.254123		0.316526	0.256564
0.24588	0.203898		0.298917	0.254123		0.316687	0.257121
0.246019	0.203991		0.299072	0.254682		0.316847	0.257678
0.246158	0.203991		0.299225	0.255049		0.317008	0.25804
0.246297	0.203991		0.299379	0.255049		0.317168	0.25804
0.246436	0.203991		0.299533	0.255224		0.317329	0.258569
0.246575	0.203991		0.299686	0.255224		0.31749	0.258569
0.246714	0.203991		0.29984	0.255224		0.31765	0.258569
0.246853	0.203991		0.299994	0.255779		0.317811	0.258569
0.246992	0.203991		0.300147	0.255952		0.317971	0.258569
0.247132	0.203991		0.300301	0.255952		0.318132	0.258736
0.247271	0.203991		0.300454	0.255952		0.318293	0.258736
0.24741	0.203991		0.300608	0.256315		0.318453	0.258736
0.247549	0.203991		0.300761	0.256315		0.318614	0.259287
0.247688	0.203991		0.300914	0.256867		0.318774	0.259644
0.247827	0.203991		0.301067	0.257418		0.318934	0.259644
0.247966	0.203991		0.301221	0.257969		0.319094	0.259941
0.248105	0.203991		0.301374	0.258419		0.319255	0.259941
0.248245	0.203991		0.301527	0.258419		0.319415	0.259941
0.248384	0.203991		0.30168	0.258419		0.319575	0.259941
0.248524	0.203991		0.301834	0.258419		0.319735	0.259941
0.248663	0.204428		0.301987	0.258419		0.319896	0.259941
0.248802	0.204428		0.302141	0.258419		0.320056	0.259941
0.248941	0.205015		0.302295	0.258419		0.320216	0.259941
0.24908	0.205449		0.302449	0.258419		0.320377	0.259941
0.249219	0.205449		0.302602	0.258419		0.320537	0.259941
0.249358	0.205882		0.302756	0.258419		0.320698	0.260424
0.249498	0.205882		0.302909	0.258419		0.320859	0.260424
0.249637	0.206163		0.303063	0.258419		0.32102	0.260424
0.249777	0.206163		0.303216	0.258419		0.32118	0.260424
0.249917	0.206163		0.30337	0.258419		0.321341	0.260424
0.250057	0.206291		0.303523	0.258419		0.321501	0.260424
0.250197	0.206291		0.303676	0.258419		0.321662	0.260424
0.250337	0.206291		0.303829	0.258419		0.321822	0.260424
0.250477	0.206291		0.303983	0.258583		0.321982	0.260424
0.250617	0.206419		0.304136	0.258583		0.322143	0.260774
0.250757	0.206419		0.304289	0.258583		0.322303	0.260774
0.250898	0.206419		0.304442	0.258935		0.322463	0.261091
0.251038	0.206419		0.304595	0.258935		0.322624	0.261091
0.251179	0.206452		0.304747	0.259098		0.322784	0.261091
0.251319	0.206452		0.3049	0.259098		0.322944	0.261091
0.251459	0.206452		0.305053	0.259098		0.323104	0.261091
0.251599	0.206452		0.305205	0.259636		0.323265	0.261091
0.251739	0.206452		0.305357	0.259985		0.323426	0.261438
0.25188	0.206452		0.30551	0.259985		0.323586	0.261438
0.252019	0.206452		0.305662	0.260304		0.323746	0.261974
0.25216	0.206452		0.305815	0.260304		0.323906	0.262319
0.2523	0.206452		0.305968	0.260304		0.324066	0.262319
0.252439	0.206452		0.30612	0.260304		0.324226	0.262663
0.252579	0.206452		0.306273	0.260304		0.324385	0.262663
0.252719	0.206452		0.306425	0.260304		0.324545	0.263158
0.252858	0.206452		0.306577	0.260838		0.324705	0.263158
0.252998	0.206452		0.30673	0.261372		0.324864	0.263158
0.253138	0.206452		0.306882	0.261905		0.325024	0.263158
0.253278	0.206452		0.307034	0.262248		0.325184	0.263158
0.253418	0.206452		0.307186	0.262248		0.325344	0.263689
0.253559	0.206452		0.307338	0.262779		0.325504	0.264029
0.2537	0.206452		0.307489	0.263309		0.325665	0.264029
0.253841	0.206452		0.307641	0.263839		0.325825	0.264178
0.253982	0.206452		0.307792	0.263948		0.325985	0.264178
0.254124	0.206452		0.307944	0.263948		0.326144	0.264178
0.254265	0.206452		0.308095	0.263948		0.326305	0.264706
0.254406	0.206452		0.308246	0.263948		0.326465	0.264853
0.254547	0.206872		0.308397	0.263948		0.326625	0.264853
0.254688	0.206872		0.308548	0.263948		0.326785	0.264853
0.254829	0.206995		0.308699	0.263948		0.326946	0.265379
0.254969	0.206995		0.308851	0.264475		0.327106	0.265714
0.25511	0.206995		0.309002	0.264622		0.327266	0.265714
0.255251	0.206995		0.309153	0.264622		0.327426	0.266238
0.255392	0.207561		0.309304	0.264622		0.327587	0.266382
0.255533	0.207681		0.309455	0.264957		0.327747	0.266382
0.255674	0.207681		0.309605	0.264957		0.327907	0.266382
0.255814	0.207681		0.309756	0.26548		0.328066	0.266904
0.255955	0.207681		0.309906	0.266003		0.328226	0.267425
0.256095	0.207949		0.310056	0.266335		0.328386	0.267946
0.256235	0.207949		0.310206	0.266335		0.328545	0.268275
0.256376	0.207949		0.310357	0.266808		0.328705	0.268275
0.256517	0.208511		0.310507	0.266808		0.328864	0.268794
0.256657	0.208924		0.310659	0.266808		0.329023	0.269096
0.256798	0.208924		0.310811	0.266808		0.329182	0.269096
0.256938	0.209335		0.310964	0.266808		0.329341	0.269096
0.257079	0.209335		0.311116	0.267327		0.3295	0.269096
0.257219	0.209746		0.311268	0.267845		0.329659	0.269096
0.25736	0.209746		0.31142	0.267882		0.329817	0.269096
0.257501	0.210303		0.311573	0.267882		0.329976	0.269096
0.257641	0.21086		0.311725	0.267882		0.330134	0.269096
0.257782	0.211416		0.311877	0.267882		0.330293	0.269096
0.257923	0.211674		0.312029	0.267882		0.330451	0.269096
0.258063	0.211674		0.312181	0.267882		0.33061	0.269096
0.258204	0.211674		0.312333	0.267882		0.330769	0.269096
0.258344	0.212079		0.312485	0.267882		0.330927	0.269096
0.258484	0.212079		0.312636	0.267882		0.331086	0.269096
0.258625	0.212185		0.312788	0.267882		0.331244	0.269096
0.258765	0.212185		0.31294	0.267882		0.331403	0.269096
0.258905	0.212185		0.313091	0.26802		0.331561	0.269096
0.259045	0.212185		0.313243	0.26802		0.331719	0.269608
0.259185	0.212736		0.313394	0.26802		0.331878	0.269874
0.259325	0.213138		0.313545	0.268531		0.332036	0.269874
0.259464	0.213138		0.313697	0.269043		0.332194	0.269874
0.259604	0.213687		0.313848	0.269553		0.332352	0.269874
0.259743	0.214086		0.314	0.269874		0.332509	0.269874
0.259882	0.214086		0.314153	0.269874		0.332667	0.269874
0.260021	0.214634		0.314305	0.270383		0.332825	0.270383
0.26016	0.214732		0.314457	0.270588		0.332982	0.270891
0.260299	0.214732		0.314609	0.270588		0.33314	0.271399
0.260438	0.214732		0.314761	0.270588		0.333297	0.271905
0.260576	0.214732		0.314913	0.270588		0.333455	0.272411
0.260715	0.215128		0.315064	0.270588		0.333612	0.272917
0.260853	0.215128		0.315216	0.270588		0.33377	0.273042
0.260992	0.215374		0.315367	0.270588		0.333927	0.273042
0.26113	0.215374		0.315518	0.270588		0.334085	0.273042
0.261268	0.215374		0.31567	0.270588		0.334242	0.273546
0.261407	0.215619		0.315822	0.270588		0.334399	0.274048
0.261546	0.215619		0.315973	0.271093		0.334556	0.27455
0.261684	0.215619		0.316125	0.271409		0.334713	0.275052
0.261823	0.215862		0.316277	0.271409		0.334869	0.275342
0.261961	0.215862		0.316428	0.271724		0.335026	0.275342
0.2621	0.215862		0.31658	0.271724		0.335183	0.275342
0.262239	0.216253		0.316731	0.272039		0.335341	0.275342
0.262377	0.216253		0.316883	0.272039		0.335498	0.275342
0.262516	0.216495		0.317034	0.272352		0.335655	0.275342
0.262654	0.216495		0.317185	0.272352		0.335813	0.275342
0.262792	0.216495		0.317336	0.272852		0.33597	0.275342
0.262931	0.217033		0.317488	0.272914		0.336127	0.275342
0.263069	0.21757		0.317639	0.272914		0.336284	0.275342
0.263207	0.217808		0.31779	0.272914		0.336442	0.275342
0.263346	0.217808		0.317941	0.272914		0.336599	0.275342
0.263484	0.217808		0.318093	0.272914		0.336757	0.275342
0.263623	0.218194		0.318244	0.272914		0.336914	0.27565
0.263761	0.218194		0.318396	0.272914		0.337071	0.27565
0.2639	0.218729		0.318548	0.273038		0.337228	0.276074
0.264038	0.219132		0.318699	0.273038		0.337385	0.276074
0.264177	0.219132		0.318851	0.273038		0.337542	0.276074
0.264315	0.219132		0.319002	0.273161		0.337698	0.276074
0.264454	0.219132		0.319153	0.273161		0.337854	0.276074
0.264592	0.219132		0.319304	0.273161		0.338011	0.276351
0.264731	0.219132		0.319456	0.273656		0.338167	0.276351
0.264869	0.219132		0.319607	0.274084		0.338324	0.276351
0.265007	0.219132		0.319759	0.274084		0.33848	0.276351
0.265145	0.219132		0.31991	0.274084		0.338636	0.276351
0.265284	0.219132		0.320061	0.274084		0.338792	0.276351
0.265422	0.219132		0.320213	0.274084		0.338948	0.276351
0.26556	0.219661		0.320364	0.274549		0.339104	0.276351
0.265698	0.22019		0.320515	0.274549		0.33926	0.276351
0.265836	0.220718		0.320666	0.274549		0.339416	0.276351
0.265974	0.221095		0.320818	0.274549		0.339572	0.276351
0.266113	0.221095		0.320969	0.274549		0.339728	0.276351
0.266251	0.221549		0.32112	0.274549		0.339884	0.276351
0.26639	0.221549		0.321271	0.274549		0.34004	0.27684
0.266528	0.221549		0.321422	0.274549		0.340197	0.277328
0.266666	0.221549		0.321572	0.274549		0.340353	0.277815
0.266804	0.221549		0.321723	0.274549		0.340509	0.277927
0.266942	0.221549		0.321874	0.274549		0.340666	0.277927
0.26708	0.221774		0.322024	0.274549		0.340822	0.277927
0.267218	0.221774		0.322174	0.274549		0.340978	0.278413
0.267356	0.221774		0.322325	0.274549		0.341135	0.278711
0.267494	0.221999		0.322475	0.274549		0.341291	0.278711
0.267632	0.221999		0.322625	0.274549		0.341447	0.279195
0.26777	0.221999		0.322775	0.274549		0.341603	0.279678
0.267908	0.22252		0.322926	0.274549		0.341758	0.279973
0.268047	0.222892		0.323076	0.274549		0.341914	0.279973
0.268185	0.222892		0.323226	0.274549		0.342069	0.280455
0.268323	0.223411		0.323376	0.274549		0.342225	0.280936
0.268461	0.223781		0.323526	0.274549		0.342381	0.281229
0.268599	0.223781		0.323676	0.274549		0.342537	0.281229
0.268737	0.224149		0.323826	0.275033		0.342693	0.281709
0.268875	0.224149		0.323976	0.275517		0.342849	0.282188
0.269013	0.224667		0.324126	0.276		0.343005	0.282667
0.269151	0.225183		0.324276	0.276159		0.343161	0.282956
0.269289	0.225549		0.324426	0.276159		0.343316	0.282956
0.269427	0.225549		0.324577	0.276159		0.343472	0.282969
0.269565	0.225764		0.324727	0.276159		0.343628	0.282969
0.269703	0.225764		0.324877	0.276159		0.343784	0.282969
0.26984	0.225764		0.325027	0.276159		0.34394	0.282969
0.269978	0.226277		0.325177	0.276159		0.344096	0.282969
0.270116	0.22664		0.325327	0.276159		0.344252	0.282969
0.270254	0.22664		0.325478	0.276159		0.344407	0.282969
0.270392	0.227152		0.325628	0.276159		0.344563	0.283444
0.27053	0.227664		0.325778	0.276247		0.344718	0.283918
0.270668	0.228175		0.325927	0.276247		0.344874	0.284204
0.270805	0.228383		0.326077	0.276247		0.345029	0.284204
0.270943	0.228383		0.326227	0.276247		0.345184	0.284307
0.271081	0.228383		0.326377	0.276247		0.345339	0.284307
0.271218	0.228647		0.326527	0.276247		0.345494	0.284307
0.271356	0.228647		0.326677	0.276247		0.345649	0.284307
0.271493	0.228647		0.326828	0.276247		0.345804	0.284307
0.271631	0.228647		0.326979	0.276247		0.345959	0.284307
0.271769	0.228647		0.327129	0.276247		0.346114	0.284307
0.271907	0.228647		0.32728	0.276247		0.346269	0.284307
0.272045	0.228647		0.32743	0.276247		0.346424	0.284307
0.272183	0.229153		0.327581	0.276247		0.34658	0.284307
0.272321	0.229659		0.327732	0.276247		0.346735	0.284777
0.27246	0.230164		0.327882	0.276721		0.346891	0.285246
0.272598	0.230517		0.328033	0.277195		0.347047	0.285527
0.272737	0.230517		0.328184	0.277487		0.347203	0.285527
0.272876	0.231021		0.328334	0.277487		0.347358	0.285808
0.273015	0.231221		0.328485	0.277959		0.347514	0.285808
0.273154	0.231221		0.328636	0.277995		0.347669	0.286275
0.273293	0.231221		0.328786	0.277995		0.347825	0.286741
0.273433	0.231421		0.328936	0.277995		0.34798	0.287019
0.273572	0.231421		0.329086	0.277995		0.348135	0.287019
0.273712	0.231421		0.329236	0.277995		0.34829	0.287296
0.273851	0.231771		0.329386	0.277995		0.348445	0.287296
0.27399	0.231771		0.329536	0.277995		0.3486	0.287386
0.27413	0.232271		0.329686	0.278465		0.348755	0.287386
0.274269	0.23277		0.329836	0.278752		0.34891	0.287386
0.274408	0.233117		0.329987	0.278752		0.349065	0.287662
0.274547	0.233117		0.330137	0.279221		0.34922	0.287662
0.274686	0.233615		0.330287	0.279355		0.349375	0.288125
0.274825	0.23396		0.330438	0.279355		0.34953	0.288399
0.274964	0.23396		0.330588	0.279355		0.349685	0.288399
0.275103	0.234043		0.330739	0.279355		0.34984	0.288486
0.275242	0.234043		0.330889	0.279355		0.349995	0.288486
0.275381	0.234043		0.331039	0.279355		0.350149	0.288486
0.275519	0.234043		0.331189	0.279355		0.350304	0.288946
0.275658	0.234043		0.33134	0.279355		0.350458	0.289219
0.275796	0.234043		0.331491	0.279355		0.350612	0.289219
0.275935	0.234043		0.331641	0.279355		0.350766	0.289491
0.276074	0.234043		0.331792	0.279639		0.35092	0.289491
0.276212	0.234536		0.331943	0.279639		0.351074	0.289762
0.276351	0.234727		0.332093	0.280103		0.351229	0.289762
0.276489	0.234727		0.332244	0.280386		0.351383	0.290219
0.276628	0.234727		0.332394	0.280386		0.351537	0.290675
0.276768	0.235219		0.332544	0.280488		0.351691	0.290944
0.276907	0.235558		0.332695	0.280488		0.351845	0.290944
0.277047	0.235558		0.332845	0.280488		0.352	0.291212
0.277186	0.236049		0.332995	0.280769		0.352155	0.291212
0.277325	0.236538		0.333145	0.280769		0.352309	0.291667
0.277465	0.236724		0.333295	0.28123		0.352464	0.291747
0.277605	0.236724		0.333446	0.281429		0.352618	0.291747
0.277745	0.236724		0.333596	0.281429		0.352773	0.291747
0.277886	0.236909		0.333746	0.281429		0.352927	0.291826
0.278026	0.236909		0.333896	0.281429		0.353082	0.291826
0.278166	0.236909		0.334047	0.281429		0.353237	0.291826
0.278306	0.237396		0.334197	0.281429		0.353391	0.292278
0.278446	0.237883		0.334347	0.281888		0.353546	0.29273
0.278586	0.238368		0.334498	0.282263		0.3537	0.292994
0.278726	0.238854		0.334648	0.282263		0.353855	0.292994
0.278866	0.239186		0.334799	0.282263		0.35401	0.293257
0.279006	0.239186		0.334949	0.282263		0.354165	0.293257
0.279146	0.239213		0.3351	0.282263		0.354319	0.293706
0.279286	0.239213		0.33525	0.28254		0.354474	0.293968
0.279426	0.239213		0.3354	0.28254		0.354629	0.293968
0.279566	0.239213		0.33555	0.282995		0.354784	0.294416
0.279706	0.239696		0.3357	0.28327		0.354939	0.29449
0.279846	0.239722		0.33585	0.28327		0.355093	0.29449
0.279986	0.239722		0.336	0.283724		0.355248	0.29449
0.280126	0.239722		0.33615	0.284091		0.355403	0.294937
0.280266	0.239722		0.3363	0.284091		0.355558	0.295009
0.280405	0.239899		0.33645	0.284091		0.355713	0.295009
0.280545	0.239899		0.336601	0.284091		0.355868	0.295009
0.280685	0.239899		0.336751	0.284091		0.356023	0.295268
0.280824	0.240076		0.336901	0.284543		0.356179	0.295268
0.280964	0.240076		0.337051	0.284814		0.356334	0.295483
0.281104	0.240076		0.337201	0.284814		0.356489	0.295483
0.281243	0.240252		0.337351	0.285264		0.356645	0.295483
0.281383	0.240252		0.3375	0.285535		0.356801	0.295483
0.281523	0.240252		0.33765	0.285535		0.356956	0.295483
0.281662	0.240729		0.3378	0.285804		0.357112	0.295483
0.281802	0.241206		0.33795	0.285804		0.357268	0.295483
0.281942	0.241379		0.338099	0.286252		0.357424	0.295483
0.282082	0.241379		0.338249	0.2867		0.35758	0.295483
0.282222	0.241379		0.338399	0.286967		0.357737	0.295739
0.282361	0.241855		0.338549	0.286967		0.357893	0.295739
0.282501	0.242178		0.338699	0.287414		0.358049	0.295995
0.28264	0.242178		0.338849	0.28786		0.358206	0.295995
0.28278	0.2425		0.338999	0.288305		0.358362	0.29625
0.28292	0.2425		0.339149	0.28857		0.358518	0.29625
0.283059	0.242973		0.339299	0.28857		0.358674	0.296389
0.2832	0.243294		0.339449	0.289014		0.35883	0.296389
0.28334	0.243294		0.339599	0.289097		0.358986	0.296389
0.283481	0.243614		0.339749	0.289097		0.359143	0.296389
0.283621	0.243614		0.339899	0.289097		0.359299	0.296389
0.283761	0.243797		0.340049	0.289539		0.359455	0.296389
0.283901	0.243797		0.340199	0.289621		0.359611	0.296642
0.284041	0.243797		0.340349	0.289621		0.359767	0.296642
0.284181	0.243797		0.340498	0.289621		0.359923	0.297079
0.284321	0.243797		0.340648	0.289882		0.360079	0.297516
0.284461	0.243797		0.340797	0.289882		0.360234	0.297952
0.284601	0.243797		0.340947	0.290143		0.36039	0.298202
0.284741	0.244114		0.341096	0.290143		0.360546	0.298202
0.28488	0.244114		0.341245	0.290402		0.360702	0.298452
0.28502	0.244582		0.341394	0.290402		0.360858	0.298452
0.28516	0.244595		0.341543	0.290662		0.361015	0.298517
0.285301	0.244595		0.341692	0.290662		0.361171	0.298517
0.285441	0.244595		0.341841	0.29092		0.361328	0.298517
0.285581	0.244595		0.34199	0.29092		0.361484	0.29895
0.285721	0.245062		0.342139	0.290999		0.36164	0.299383
0.285861	0.245527		0.342288	0.290999		0.361796	0.299445
0.286001	0.245993		0.342437	0.290999		0.361952	0.299445
0.286142	0.246305		0.342586	0.291436		0.362108	0.299445
0.286282	0.246305		0.342734	0.291692		0.362264	0.299692
0.286423	0.246617		0.342883	0.291692		0.36242	0.299692
0.286563	0.246617		0.343031	0.291948		0.362576	0.300123
0.286704	0.246929		0.34318	0.291948		0.362732	0.300553
0.286845	0.246929		0.343328	0.292204		0.362888	0.300983
0.286985	0.247239		0.343476	0.292204		0.363044	0.301227
0.287126	0.247239		0.343625	0.292638		0.3632	0.301227
0.287266	0.247701		0.343773	0.293072		0.363357	0.301655
0.287407	0.247706		0.343922	0.293325		0.363513	0.302083
0.287548	0.247706		0.34407	0.293325		0.363669	0.302326
0.287688	0.247706		0.344218	0.293578		0.363825	0.302326
0.287829	0.247706		0.344367	0.293578		0.363982	0.302752
0.287969	0.248015		0.344516	0.29401		0.364138	0.303178
0.28811	0.248015		0.344665	0.294082		0.364295	0.303419
0.288251	0.248175		0.344813	0.294082		0.364451	0.303419
0.288391	0.248175		0.344962	0.294082		0.364608	0.303659
0.288532	0.248175		0.345111	0.294333		0.364765	0.303659
0.288672	0.248175		0.34526	0.294333		0.364922	0.304083
0.288813	0.248175		0.345409	0.294583		0.365079	0.304507
0.288953	0.248175		0.345557	0.294583		0.365236	0.304745
0.289093	0.248175		0.345706	0.294833		0.365393	0.304745
0.289233	0.248632		0.345854	0.294833		0.36555	0.304982
0.289374	0.248937		0.346003	0.295082		0.365707	0.304982
0.289514	0.248937		0.346152	0.295082		0.365864	0.305404
0.289654	0.249242		0.3463	0.29551		0.366021	0.305505
0.289795	0.249242		0.346448	0.295937		0.366178	0.305505
0.289935	0.249546		0.346597	0.296364		0.366335	0.305505
0.290075	0.249546		0.346745	0.29679		0.366492	0.305505
0.290215	0.25		0.346893	0.297215		0.366649	0.305505
0.290355	0.250454		0.347041	0.297461		0.366806	0.305505
0.290495	0.250905		0.347189	0.297461		0.366964	0.305925
0.290635	0.250905		0.347337	0.297705		0.367121	0.305975
0.290776	0.250905		0.347484	0.297705		0.367278	0.305975
0.290916	0.250905		0.347632	0.298129		0.367435	0.305975
0.291057	0.250905		0.34778	0.298373		0.367592	0.306393
0.291198	0.251356		0.347928	0.298373		0.36775	0.306811
0.291338	0.251656		0.348076	0.298795		0.367906	0.307229
0.291479	0.251656		0.348224	0.299217		0.368063	0.307508
0.291619	0.251954		0.348371	0.299459		0.368221	0.307508
0.291759	0.251954		0.348519	0.299459		0.368378	0.307508
0.291899	0.252404		0.348666	0.2997		0.368535	0.307508
0.292039	0.252853		0.348814	0.2997		0.368692	0.307508
0.292179	0.253149		0.348961	0.30012		0.368849	0.307923
0.292319	0.253149		0.349108	0.30054		0.369006	0.308338
0.292459	0.253445		0.349255	0.300658		0.369163	0.308383
0.292599	0.253445		0.349403	0.300658		0.369319	0.308383
0.292739	0.253892		0.34955	0.300658		0.369476	0.308383
0.292879	0.254339		0.349696	0.300658		0.369632	0.308797
0.293019	0.25447		0.349843	0.300658		0.369788	0.309026
0.293159	0.25447		0.34999	0.300658		0.369945	0.309026
0.293298	0.25447		0.350137	0.301075		0.370101	0.309438
0.293438	0.25447		0.350284	0.30124		0.370257	0.309851
0.293578	0.25447		0.350431	0.30124		0.370413	0.310263
0.293718	0.25447		0.350578	0.30124		0.37057	0.310304
0.293857	0.25447		0.350725	0.30124		0.370726	0.310304
0.293998	0.25461		0.350871	0.30124		0.370882	0.310304
0.294137	0.25461		0.351018	0.30124		0.371038	0.310714
0.294277	0.25461		0.351164	0.30124		0.371195	0.310939
0.294417	0.254902		0.351311	0.30124		0.371351	0.310939
0.294557	0.254902		0.351458	0.30124		0.371507	0.311349
0.294697	0.255344		0.351604	0.30124		0.371663	0.311573
0.294837	0.255635		0.351751	0.30124		0.371819	0.311573
0.294977	0.255635		0.351898	0.30124		0.371975	0.311981
0.295117	0.256076		0.352044	0.30124		0.372131	0.312389
0.295258	0.256213		0.352191	0.30124		0.372287	0.312611
0.295398	0.256213		0.352337	0.30124		0.372442	0.312611
0.295538	0.256213		0.352484	0.30124		0.372598	0.312833
0.295679	0.256501		0.35263	0.30124		0.372754	0.312833
0.29582	0.256501		0.352776	0.30124		0.37291	0.313239
0.295961	0.25694		0.352923	0.30124		0.373066	0.313459
0.296101	0.257379		0.353069	0.301653		0.373222	0.313459
0.296242	0.257817		0.353215	0.301709		0.373379	0.313679
0.296382	0.258255		0.353361	0.301709		0.373535	0.313679
0.296523	0.258539		0.353507	0.301709		0.37369	0.314084
0.296663	0.258539		0.353653	0.301942		0.373846	0.314488
0.296804	0.258976		0.353799	0.301942		0.374002	0.314891
0.296944	0.259412		0.353945	0.302353		0.374158	0.315294
0.297084	0.259694		0.354091	0.302408		0.374313	0.315697
0.297224	0.259694		0.354237	0.302408		0.374469	0.315913
0.297364	0.260129		0.354384	0.302408		0.374624	0.315913
0.297504	0.260258		0.35453	0.302817		0.37478	0.315944
0.297644	0.260258		0.354676	0.303226		0.374935	0.315944
0.297784	0.260258		0.354823	0.303634		0.375091	0.315944
0.297924	0.260691		0.354969	0.304042		0.375246	0.316159
0.298064	0.260971		0.355115	0.30445		0.375402	0.316159
0.298204	0.260971		0.355261	0.304857		0.375557	0.316559
0.298343	0.261404		0.355407	0.305263		0.375712	0.316589
0.298483	0.261835		0.355553	0.305361		0.375868	0.316589
0.298624	0.262266		0.355699	0.305361		0.376023	0.316589
0.298764	0.262544		0.355845	0.305361		0.376178	0.316803
0.298905	0.262544		0.355991	0.305361		0.376332	0.316803
0.299045	0.262791		0.356137	0.305361		0.376487	0.317201
0.299186	0.262791		0.356283	0.305361		0.376642	0.317599
0.299326	0.262791		0.356428	0.305588		0.376796	0.317997
0.299467	0.262791		0.356574	0.305588		0.376951	0.318393
0.299607	0.262791		0.35672	0.305876		0.377105	0.31879
0.299747	0.262791		0.356866	0.305876		0.377259	0.319001
0.299887	0.263219		0.357011	0.305876		0.377414	0.319001
0.300027	0.263647		0.357156	0.305876		0.377568	0.319396
0.300167	0.264074		0.357302	0.305876		0.377722	0.319606
0.300307	0.264348		0.357447	0.305876		0.377877	0.319606
0.300447	0.264348		0.357593	0.305876		0.378031	0.32
0.300587	0.26474		0.357739	0.305876		0.378185	0.320208
0.300726	0.26474		0.357884	0.305876		0.378339	0.320208
0.300866	0.26474		0.35803	0.305876		0.378493	0.320231
0.301005	0.26474		0.358176	0.305876		0.378647	0.320231
0.301145	0.26474		0.358321	0.305876		0.378801	0.320231
0.301284	0.264859		0.358467	0.305876		0.378955	0.320439
0.301424	0.264859		0.358612	0.305876		0.379109	0.320439
0.301564	0.264859		0.358758	0.305876		0.379263	0.320831
0.301703	0.26513		0.358903	0.305876		0.379417	0.32108
0.301843	0.26513		0.359048	0.305876		0.379571	0.32108
0.301983	0.265247		0.359194	0.305876		0.379725	0.32108
0.302123	0.265247		0.359339	0.306275		0.379879	0.32108
0.302263	0.265247		0.359484	0.306674		0.380034	0.32108
0.302403	0.265365		0.359629	0.307073		0.380188	0.32108
0.302544	0.265365		0.359775	0.307295		0.380342	0.32108
0.302684	0.265365		0.35992	0.307295		0.380497	0.32108
0.302824	0.265786		0.360065	0.307692		0.380651	0.32147
0.302964	0.266055		0.36021	0.307956		0.380806	0.321674
0.303104	0.266055		0.360355	0.307956		0.38096	0.321674
0.303244	0.266476		0.3605	0.307956		0.381115	0.321694
0.303385	0.266857		0.360645	0.307956		0.381269	0.321694
0.303525	0.266857		0.360789	0.307956		0.381423	0.321694
0.303664	0.266857		0.360934	0.308352		0.381577	0.322082
0.303804	0.266857		0.361079	0.308748		0.381731	0.32247
0.303944	0.266857		0.361224	0.309143		0.381885	0.322857
0.304084	0.267276		0.361369	0.309361		0.382038	0.323094
0.304224	0.267389		0.361513	0.309361		0.382192	0.323094
0.304364	0.267389		0.361658	0.309578		0.382345	0.323094
0.304505	0.267389		0.361802	0.309578		0.382499	0.323094
0.304646	0.267766		0.361947	0.309972		0.382652	0.323094
0.304786	0.267766		0.362091	0.310364		0.382806	0.323094
0.304926	0.267766		0.362235	0.310757		0.382959	0.323094
0.305067	0.267766		0.362379	0.311149		0.383112	0.323094
0.305207	0.267766		0.362523	0.311541		0.383265	0.323313
0.305348	0.26803		0.362667	0.311932		0.383419	0.323313
0.305488	0.26803		0.362812	0.312145		0.383572	0.323313
0.305628	0.268293		0.362957	0.312145		0.383726	0.323313
0.305768	0.268293		0.363101	0.312535		0.383879	0.323313
0.305908	0.268707		0.363246	0.312925		0.384033	0.323513
0.306048	0.268927		0.36339	0.313314		0.384186	0.323513
0.306188	0.268927		0.363535	0.313659		0.384339	0.323896
0.306327	0.268927		0.363679	0.313659		0.384492	0.324095
0.306467	0.268927		0.363823	0.313659		0.384645	0.324095
0.306606	0.268927		0.363967	0.313659		0.384798	0.324477
0.306745	0.268927		0.364111	0.313659		0.384951	0.324675
0.306884	0.269144		0.364256	0.313659		0.385104	0.324675
0.307024	0.269144		0.3644	0.313659		0.385256	0.325056
0.307163	0.269144		0.364543	0.313659		0.385409	0.325254
0.307302	0.269144		0.364687	0.313659		0.385561	0.325254
0.307441	0.269144		0.364831	0.313659		0.385713	0.325634
0.30758	0.269144		0.364975	0.313659		0.385865	0.32583
0.307719	0.269555		0.365119	0.313659		0.386017	0.32583
0.307858	0.269663		0.365263	0.313659		0.38617	0.326026
0.307997	0.269663		0.365407	0.313659		0.386322	0.326026
0.308136	0.269663		0.365551	0.313692		0.386474	0.326404
0.308275	0.269726		0.365694	0.313692		0.386626	0.326783
0.308414	0.269726		0.365838	0.313692		0.386777	0.326794
0.308553	0.269726		0.365982	0.314077		0.38693	0.326794
0.308692	0.269726		0.366125	0.314286		0.387081	0.326794
0.308832	0.269726		0.366269	0.314286		0.387233	0.326988
0.308971	0.269726		0.366413	0.31467		0.387385	0.326988
0.309109	0.269726		0.366556	0.315053		0.387537	0.327364
0.309248	0.269983		0.3667	0.315436		0.387688	0.32774
0.309387	0.269983		0.366843	0.315642		0.38784	0.328116
0.309526	0.27024		0.366986	0.315642		0.387992	0.328125
0.309665	0.27024		0.36713	0.315672		0.388144	0.328125
0.309804	0.270647		0.367273	0.315672		0.388296	0.328125
0.309943	0.270903		0.367416	0.315672		0.388447	0.328317
0.310081	0.270903		0.367559	0.316054		0.388599	0.328317
0.31022	0.271309		0.367702	0.316258		0.388751	0.328508
0.310359	0.271715		0.367846	0.316258		0.388902	0.328508
0.310497	0.271818		0.367989	0.316639		0.389053	0.328881
0.310636	0.271818		0.368133	0.317019		0.389205	0.329072
0.310774	0.271818		0.368276	0.317222		0.389356	0.329072
0.310912	0.272222		0.368419	0.317222		0.389507	0.329444
0.311051	0.272475		0.368562	0.317601		0.389658	0.329817
0.311189	0.272475		0.368706	0.31798		0.38981	0.330189
0.311327	0.272879		0.368848	0.318358		0.389961	0.33056
0.311465	0.273282		0.368991	0.31856		0.390112	0.330748
0.311602	0.273684		0.369134	0.31856		0.390263	0.330748
0.31174	0.274033		0.369276	0.318584		0.390415	0.331118
0.311878	0.274033		0.369419	0.318584		0.390566	0.331489
0.312016	0.274033		0.369561	0.318584		0.390717	0.331678
0.312154	0.274033		0.369703	0.318961		0.390868	0.331678
0.312291	0.274033		0.369845	0.319337		0.391019	0.331678
0.312429	0.274434		0.369987	0.319536		0.39117	0.331678
0.312567	0.274834		0.370129	0.319536		0.391321	0.331678
0.312705	0.275234		0.370271	0.319912		0.391472	0.33168
0.312842	0.275578		0.370414	0.32011		0.391623	0.33168
0.31298	0.275578		0.370556	0.32011		0.391774	0.33168
0.313117	0.275578		0.370698	0.320485		0.391925	0.332048
0.313254	0.275578		0.37084	0.320506		0.392075	0.332416
0.313392	0.275578		0.370981	0.320506		0.392226	0.332783
0.31353	0.275824		0.371123	0.320506		0.392376	0.33315
0.313667	0.275824		0.371265	0.320879		0.392527	0.333516
0.313805	0.276222		0.371407	0.321252		0.392677	0.333699
0.313942	0.276619		0.371548	0.321448		0.392828	0.333699
0.31408	0.276864		0.37169	0.321448		0.392978	0.334065
0.314217	0.276864		0.371832	0.32182		0.393128	0.33443
0.314354	0.276957		0.371973	0.321839		0.393278	0.334611
0.314492	0.276957		0.372115	0.321839		0.393429	0.334611
0.314629	0.276957		0.372256	0.321839		0.393579	0.334792
0.314766	0.277352		0.372397	0.322034		0.393729	0.334792
0.314904	0.277747		0.372538	0.322034		0.393879	0.335156
0.315041	0.278142		0.372679	0.322246		0.394029	0.335333
0.315179	0.278536		0.372821	0.322246		0.394178	0.335333
0.315317	0.27893		0.372963	0.322246		0.394328	0.335333
0.315455	0.279324		0.373104	0.322246		0.394478	0.335333
0.315592	0.279716		0.373246	0.322246		0.394628	0.335333
0.31573	0.279956		0.373387	0.322616		0.394777	0.335695
0.315869	0.279956		0.373529	0.322985		0.394927	0.336057
0.316007	0.280044		0.373671	0.323353		0.395077	0.336418
0.316146	0.280044		0.373812	0.323721		0.395227	0.336585
0.316284	0.280044		0.373953	0.323913		0.395376	0.336585
0.316422	0.28013		0.374095	0.323913		0.395526	0.336585
0.31656	0.28013		0.374236	0.32428		0.395675	0.336585
0.316698	0.28013		0.374377	0.324647		0.395825	0.336585
0.316836	0.280521		0.374518	0.325014		0.395975	0.336585
0.316974	0.280607		0.374659	0.325203		0.396125	0.336585
0.317113	0.280607		0.3748	0.325203		0.396275	0.336585
0.317251	0.280607		0.374941	0.325393		0.396425	0.336762
0.317389	0.280996		0.375082	0.325393		0.396575	0.336762
0.317527	0.281385		0.375223	0.325581		0.396725	0.337121
0.317665	0.281774		0.375364	0.325581		0.396875	0.337297
0.317803	0.281857		0.375505	0.325946		0.397026	0.337297
0.317942	0.281857		0.375646	0.32631		0.397176	0.337473
0.31808	0.281857		0.375786	0.326674		0.397326	0.337473
0.318218	0.282245		0.375927	0.326861		0.397475	0.337831
0.318357	0.28248		0.376067	0.326861		0.397625	0.337968
0.318495	0.28248		0.376208	0.326871		0.397775	0.337968
0.318634	0.282866		0.376348	0.326871		0.397924	0.337968
0.318772	0.283253		0.376488	0.326871		0.398074	0.337968
0.31891	0.283638		0.376628	0.327234		0.398223	0.337968
0.319048	0.283951		0.376768	0.327595		0.398372	0.337968
0.319186	0.283951		0.376908	0.327605		0.398521	0.337968
0.319324	0.283951		0.377048	0.327605		0.39867	0.337968
0.319462	0.283951		0.377188	0.327605		0.398819	0.337968
0.3196	0.283951		0.377328	0.327966		0.398968	0.337968
0.319738	0.284335		0.377468	0.327974		0.399116	0.337968
0.319875	0.284718		0.377608	0.327974		0.399265	0.337968
0.320013	0.285102		0.377748	0.327974		0.399413	0.337968
0.320151	0.285332		0.377888	0.328158		0.399561	0.337968
0.320288	0.285332		0.378028	0.328158		0.39971	0.337968
0.320426	0.285714		0.378169	0.328518		0.399859	0.337968
0.320564	0.286096		0.378309	0.328701		0.400007	0.337968
0.320702	0.286478		0.378449	0.328701		0.400155	0.338322
0.32084	0.286859		0.378589	0.32906		0.400304	0.338486
0.320978	0.28724		0.378729	0.329418		0.400452	0.338486
0.321115	0.28762		0.378869	0.329606		0.4006	0.338486
0.321253	0.287887		0.37901	0.329606		0.400748	0.338486
0.32139	0.287887		0.37915	0.329606		0.400896	0.338486
0.321528	0.287887		0.37929	0.329606		0.401044	0.338658
0.321665	0.287887		0.37943	0.329606		0.401192	0.338658
0.321803	0.287887		0.379571	0.329963		0.401339	0.33883
0.32194	0.287887		0.379711	0.330319		0.401487	0.33883
0.322078	0.287887		0.379852	0.330508		0.401635	0.339163
0.322215	0.287887		0.379992	0.330508		0.401783	0.339163
0.322353	0.287887		0.380132	0.330508		0.40193	0.339163
0.322491	0.287887		0.380273	0.330508		0.402078	0.339163
0.322629	0.287887		0.380413	0.330508		0.402225	0.339163
0.322766	0.287887		0.380553	0.330508		0.402373	0.339163
0.322904	0.287887		0.380693	0.330508		0.40252	0.339163
0.323042	0.287887		0.380834	0.330508		0.402667	0.339333
0.32318	0.287887		0.380974	0.330688		0.402814	0.339333
0.323318	0.287887		0.381114	0.330688		0.402961	0.339503
0.323456	0.287887		0.381254	0.331042		0.403108	0.339503
0.323593	0.287887		0.381394	0.33122		0.403254	0.339672
0.323731	0.287887		0.381534	0.33122		0.403401	0.339672
0.323869	0.287887		0.381674	0.331398		0.403548	0.340021
0.324007	0.287887		0.381814	0.331398		0.403695	0.340168
0.324144	0.287887		0.381954	0.331576		0.403842	0.340168
0.324282	0.287887		0.382093	0.331576		0.403989	0.340168
0.324419	0.287887		0.382233	0.331928		0.404135	0.340168
0.324557	0.287887		0.382373	0.331933		0.404282	0.340168
0.324694	0.287887		0.382512	0.331933		0.404429	0.340168
0.324832	0.287887		0.382652	0.331933		0.404576	0.340168
0.324969	0.287887		0.382791	0.331933		0.404722	0.340168
0.325106	0.287887		0.38293	0.331933		0.404869	0.340515
0.325243	0.287887		0.383069	0.331933		0.405015	0.340682
0.32538	0.287887		0.383209	0.332109		0.405162	0.340682
0.325518	0.287887		0.383348	0.332109		0.405308	0.341028
0.325655	0.287887		0.383487	0.332285		0.405455	0.341374
0.325793	0.288109		0.383626	0.332285		0.405601	0.341719
0.32593	0.288109		0.383765	0.332461		0.405747	0.342064
0.326068	0.288482		0.383903	0.332461		0.405893	0.342408
0.326205	0.288552		0.384042	0.33281		0.406039	0.342752
0.326342	0.288552		0.384181	0.333159		0.406185	0.342917
0.32648	0.288552		0.384319	0.333333		0.406331	0.342917
0.326617	0.288924		0.384458	0.333333		0.406477	0.34326
0.326754	0.288993		0.384597	0.333681		0.406623	0.343424
0.326891	0.288993		0.384735	0.334029		0.406769	0.343424
0.327028	0.288993		0.384873	0.334202		0.406915	0.343766
0.327165	0.289364		0.385012	0.334202		0.407061	0.343929
0.327302	0.289583		0.385151	0.334549		0.407207	0.343929
0.327439	0.289583		0.38529	0.334893		0.407353	0.344271
0.327576	0.289953		0.385428	0.334893		0.407499	0.344416
0.327713	0.290323		0.385567	0.334893		0.407645	0.344416
0.32785	0.29039		0.385706	0.334893		0.407791	0.344416
0.327988	0.29039		0.385845	0.335239		0.407937	0.344416
0.328125	0.29039		0.385983	0.335584		0.408083	0.344416
0.328261	0.290758		0.386122	0.335929		0.408229	0.344756
0.328398	0.290975		0.38626	0.336274		0.408375	0.344899
0.328535	0.290975		0.386399	0.336618		0.408521	0.344899
0.328672	0.291192		0.386538	0.336962		0.408667	0.344899
0.328809	0.291192		0.386676	0.337293		0.408813	0.344899
0.328945	0.291257		0.386814	0.337293		0.408959	0.344899
0.329082	0.291257		0.386952	0.337293		0.409105	0.345238
0.329219	0.291257		0.387091	0.337293		0.409251	0.345577
0.329356	0.291473		0.387229	0.337293		0.409396	0.345896
0.329492	0.291473		0.387367	0.337293		0.409542	0.345896
0.329629	0.291839		0.387504	0.337293		0.409687	0.345896
0.329765	0.292204		0.387642	0.337455		0.409833	0.345896
0.329902	0.29257		0.38778	0.337455		0.409978	0.346233
0.330038	0.292935		0.387917	0.337455		0.410124	0.34657
0.330174	0.293299		0.388055	0.337455		0.410269	0.346907
0.330311	0.293512		0.388193	0.337455		0.410414	0.347222
0.330447	0.293512		0.38833	0.337622		0.410559	0.347222
0.330583	0.293724		0.388468	0.337622		0.410704	0.347222
0.330719	0.293724		0.388606	0.337956		0.41085	0.347222
0.330855	0.293936		0.388744	0.337956		0.410995	0.347379
0.330991	0.293936		0.388881	0.337956		0.41114	0.347379
0.331127	0.294238		0.389019	0.337956		0.411285	0.347714
0.331263	0.294238		0.389156	0.338122		0.411431	0.347871
0.331399	0.294238		0.389293	0.338122		0.411576	0.347871
0.331535	0.294238		0.389431	0.338273		0.411721	0.348205
0.33167	0.294238		0.389568	0.338273		0.411866	0.348361
0.331806	0.294238		0.389705	0.338273		0.412011	0.348361
0.331942	0.294238		0.389843	0.338273		0.412155	0.348694
0.332078	0.294238		0.38998	0.338273		0.4123	0.349028
0.332214	0.294238		0.390118	0.338273		0.412445	0.349158
0.332349	0.294238		0.390255	0.338273		0.41259	0.349158
0.332485	0.294238		0.390393	0.338273		0.412735	0.349158
0.332621	0.294238		0.39053	0.338611		0.41288	0.349158
0.332757	0.294238		0.390668	0.338948		0.413025	0.349158
0.332892	0.294238		0.390805	0.339113		0.41317	0.349312
0.333028	0.294238		0.390942	0.339113		0.413314	0.349312
0.333163	0.294267		0.391079	0.339277		0.413459	0.349643
0.333298	0.294267		0.391217	0.339277		0.413604	0.349975
0.333434	0.294267		0.391354	0.33944		0.413749	0.350305
0.33357	0.294267		0.391491	0.33944		0.413894	0.350636
0.333705	0.294267		0.391628	0.339603		0.414039	0.350966
0.333841	0.294267		0.391765	0.339603		0.414184	0.351296
0.333976	0.294267		0.391902	0.339929		0.414329	0.351626
0.334112	0.294267		0.392038	0.339929		0.414473	0.351955
0.334247	0.294267		0.392175	0.339929		0.414618	0.352284
0.334382	0.294267		0.392312	0.339929		0.414763	0.352613
0.334518	0.294625		0.392449	0.340264		0.414907	0.352941
0.334653	0.294982		0.392586	0.340598		0.415052	0.35309
0.334788	0.29504		0.392723	0.340932		0.415196	0.35309
0.334923	0.29504		0.39286	0.341266		0.41534	0.353327
0.335058	0.29504		0.392997	0.341426		0.415484	0.353327
0.335193	0.295156		0.393134	0.341426		0.415629	0.353327
0.335328	0.295156		0.393271	0.341759		0.415772	0.353327
0.335463	0.295156		0.393408	0.341919		0.415916	0.353327
0.335598	0.295156		0.393544	0.341919		0.41606	0.353327
0.335733	0.295156		0.393681	0.342079		0.416204	0.353327
0.335868	0.295156		0.393817	0.342079		0.416348	0.353327
0.336004	0.295363		0.393953	0.342238		0.416492	0.353327
0.336139	0.295363		0.39409	0.342238		0.416635	0.353327
0.336274	0.29542		0.394226	0.342569		0.416779	0.353652
0.336409	0.29542		0.394363	0.3429		0.416923	0.353978
0.336544	0.29542		0.3945	0.343058		0.417066	0.354303
0.336679	0.295775		0.394637	0.343058		0.417209	0.354628
0.336813	0.296129		0.394773	0.343389		0.417353	0.35492
0.336948	0.296482		0.39491	0.343719		0.417496	0.35492
0.337083	0.296836		0.395046	0.344048		0.417639	0.35492
0.337217	0.297149		0.395183	0.344378		0.417782	0.35492
0.337352	0.297149		0.395319	0.344534		0.417925	0.355243
0.337487	0.297149		0.395456	0.344534		0.418068	0.355355
0.337622	0.297149		0.395593	0.344862		0.418211	0.355355
0.337756	0.297149		0.39573	0.34519		0.418353	0.355355
0.337891	0.297149		0.395866	0.345345		0.418496	0.355355
0.338026	0.297149		0.396003	0.345345		0.418638	0.355355
[truncated: 1,723 more rows]

## Sheet: c
no noise			medium noise			high noise
Estimated q-value	True q-value		Estimated q-value	True q-value		Estimated q-value	True q-value
2.57532e-06	0		0.00139897	0		6.20048e-07	0
1.47646e-05	0		0.00365948	0		0.000800439	0
6.91827e-05	0		0.00540554	0		0.00108681	0
0.00130134	0		0.00954353	0		0.00391563	0
0.00223585	0		0.0135367	0		0.00701891	0
0.0030393	0		0.0167003	0		0.0103137	0
0.0036142	0		0.0192232	0		0.0130224	0
0.00414863	0		0.0218952	0		0.0156406	0
0.00518756	0.0833333		0.0241054	0		0.0182023	0
0.0064015	0.0833333		0.0258843	0		0.0202645	0
0.00758244	0.0833333		0.0276645	0		0.0219787	0
0.00876733	0.0833333		0.0294012	0		0.0237387	0
0.00987441	0.1		0.0308959	0		0.0252687	0
0.0109833	0.1		0.0323051	0		0.0266554	0
0.0121564	0.1		0.0337606	0		0.0280775	0
0.01324	0.1		0.0350471	0		0.0293561	0
0.014475	0.1		0.0362388	0		0.0305966	0
0.0157584	0.1		0.037362	0		0.0317069	0
0.0169455	0.1		0.0384516	0		0.0328746	0
0.0181178	0.1		0.0394798	0		0.0339397	0.05
0.0191869	0.103448		0.0404659	0.0333333		0.0349949	0.0540541
0.0201609	0.103448		0.0414719	0.0333333		0.0360022	0.0540541
0.0210521	0.103448		0.0424066	0.0333333		0.036931	0.0540541
0.0219133	0.103448		0.0432773	0.0333333		0.0377987	0.0540541
0.0227129	0.103448		0.0441229	0.0333333		0.03865	0.0540541
0.0234628	0.103448		0.0449403	0.0333333		0.0394454	0.0540541
0.0241777	0.103448		0.0458505	0.0333333		0.0404229	0.0540541
0.0249162	0.103448		0.0467122	0.0333333		0.0413569	0.0540541
0.0256217	0.103448		0.0475671	0.0333333		0.0422396	0.0540541
0.0263216	0.105263		0.048368	0.0333333		0.0431326	0.0540541
0.0269873	0.105263		0.0491343	0.0606061		0.0439927	0.0540541
0.0276283	0.105263		0.0498694	0.0606061		0.0448092	0.0540541
0.0282382	0.105263		0.0505826	0.0606061		0.0455816	0.0540541
0.028842	0.105263		0.0513016	0.0810811		0.0463584	0.0540541
0.029451	0.105263		0.0520397	0.0810811		0.0471478	0.0540541
0.0300339	0.105263		0.052752	0.0810811		0.0479046	0.0540541
0.0306622	0.105263		0.0534589	0.0810811		0.0486832	0.0540541
0.031291	0.105263		0.0541749	0.0888889		0.0494476	0.0769231
0.0318906	0.105263		0.0548827	0.0888889		0.0501737	0.0769231
0.0324747	0.105263		0.0555713	0.0888889		0.0509004	0.097561
0.0330462	0.105263		0.0562276	0.0888889		0.0516008	0.097561
0.0335911	0.105263		0.0568822	0.0888889		0.052279	0.0980392
0.0341373	0.105263		0.0575164	0.0888889		0.0529445	0.0980392
0.0346629	0.105263		0.0581274	0.0888889		0.0536088	0.0980392
0.0352041	0.105263		0.0587153	0.0888889		0.0542477	0.0980392
0.035744	0.105263		0.0592843	0.1		0.0548894	0.0980392
0.0363084	0.105263		0.059831	0.1		0.0555053	0.0980392
0.0368658	0.105263		0.0603576	0.1		0.0561173	0.0980392
0.037405	0.105263		0.0608738	0.1		0.0567054	0.0980392
0.037928	0.105263		0.0614358	0.1		0.0572731	0.0980392
0.0384328	0.105263		0.0619797	0.117647		0.0578639	0.0980392
0.0389501	0.105263		0.0625153	0.118812		0.0584614	0.113208
0.0395012	0.105263		0.0630553	0.118812		0.0590539	0.113208
0.0400345	0.105263		0.0635807	0.118812		0.0596431	0.122642
0.0405625	0.105263		0.0640909	0.118812		0.0602145	0.122642
0.0411293	0.105263		0.0646043	0.118812		0.0607899	0.122642
0.0416988	0.105263		0.0651162	0.118812		0.0613527	0.122642
0.0422631	0.105263		0.0656142	0.118812		0.0618996	0.122642
0.0428133	0.105263		0.0661162	0.118812		0.0624339	0.122642
0.0433476	0.105263		0.0666132	0.118812		0.0629803	0.122642
0.0438648	0.105263		0.0671076	0.118812		0.0635093	0.122642
0.0443873	0.105263		0.0675891	0.118812		0.0640428	0.122642
0.0449002	0.105263		0.0680563	0.118812		0.0645641	0.122642
0.0454071	0.105263		0.0685148	0.118812		0.0650862	0.122642
0.045901	0.105263		0.0689637	0.118812		0.065619	0.122642
0.0463911	0.105263		0.0694174	0.118812		0.0661507	0.122642
0.0468719	0.105263		0.0698859	0.118812		0.0666987	0.122642
0.0473418	0.105263		0.0703411	0.118812		0.0672518	0.122642
0.0478324	0.105263		0.0707923	0.118812		0.06779	0.122642
0.0483162	0.105263		0.0712383	0.118812		0.0683134	0.122642
0.0487882	0.105263		0.0716827	0.118812		0.0688393	0.122642
0.0492566	0.105263		0.0721333	0.118812		0.0693741	0.122642
0.0497277	0.105263		0.0725808	0.118812		0.0699041	0.122642
0.050206	0.105263		0.0730229	0.118812		0.0704284	0.122642
0.0506849	0.105263		0.0734609	0.118812		0.0709526	0.122642
0.0511594	0.105263		0.0739019	0.118812		0.0714649	0.122642
0.0516245	0.105263		0.0743802	0.118812		0.0719662	0.122642
0.0520936	0.105263		0.074853	0.118812		0.0724641	0.122642
0.0525526	0.105263		0.0753184	0.118812		0.0729548	0.122642
0.0530127	0.105263		0.075774	0.118812		0.073445	0.122642
0.0534653	0.105263		0.0762193	0.118812		0.0739346	0.122642
0.053909	0.105263		0.0766549	0.118812		0.074421	0.122642
0.054343	0.105263		0.0770847	0.118812		0.0748976	0.122642
0.0547678	0.105263		0.0775082	0.118812		0.0753637	0.122642
0.0551916	0.105263		0.0779369	0.118812		0.0758345	0.122642
0.0556211	0.105263		0.0783558	0.118812		0.0762952	0.122642
0.0560445	0.105263		0.0787789	0.118812		0.0767462	0.122642
0.0564628	0.105263		0.0792003	0.118812		0.0771917	0.122642
0.0568807	0.105263		0.0796157	0.118812		0.0776334	0.122642
0.0572997	0.105263		0.0800305	0.118812		0.078072	0.122642
0.0577122	0.105263		0.0804404	0.118812		0.078517	0.122642
0.0581193	0.105263		0.0808572	0.118812		0.0789594	0.122642
0.0585237	0.105263		0.0812659	0.118812		0.0793985	0.122642
0.0589213	0.105263		0.081682	0.118812		0.07983	0.122642
0.059313	0.105263		0.0821001	0.118812		0.0802578	0.122642
0.0596982	0.105263		0.0825098	0.118812		0.0806932	0.122642
0.0600825	0.105263		0.0829334	0.118812		0.0811289	0.122642
0.0604613	0.105263		0.0833546	0.118812		0.0815871	0.122642
0.0608408	0.105263		0.0837716	0.118812		0.0820528	0.122642
0.0612131	0.105263		0.0841814	0.118812		0.0825247	0.122642
0.0615804	0.105263		0.084587	0.118812		0.0829964	0.122642
0.0619496	0.105263		0.0850008	0.12		0.0834608	0.122642
0.062312	0.105263		0.085414	0.12		0.0839296	0.122642
0.0626731	0.105263		0.0858204	0.12		0.0843896	0.122642
0.0630404	0.105263		0.086221	0.12		0.084851	0.122642
0.0634068	0.105263		0.0866307	0.12		0.0853061	0.122642
0.063767	0.105263		0.0870477	0.12		0.0857612	0.130841
0.0641249	0.105263		0.087459	0.12		0.0862151	0.135135
0.0644788	0.105263		0.0878649	0.12		0.0866654	0.135135
0.0648369	0.105263		0.0882641	0.12		0.0871179	0.135135
0.0651897	0.105263		0.0886574	0.12		0.0875633	0.135135
0.0655371	0.105263		0.0890506	0.12		0.0880067	0.136364
0.0658801	0.105263		0.0894381	0.12		0.0884616	0.136364
0.0662171	0.105263		0.0898226	0.12		0.0889094	0.136364
0.0665544	0.105263		0.0902033	0.12		0.0893592	0.136364
0.0668878	0.105263		0.0905776	0.12		0.0898018	0.136364
0.0672397	0.105263		0.0909518	0.12		0.0902404	0.136364
0.0675885	0.105263		0.0913221	0.12		0.0906734	0.136364
0.0679325	0.105263		0.0917015	0.12		0.0911	0.136364
0.0682867	0.105263		0.0920768	0.12		0.0915284	0.136364
0.0686378	0.105263		0.0924509	0.12		0.0919611	0.136364
0.0689869	0.105263		0.09282	0.12		0.0923883	0.136364
0.0693411	0.105263		0.0932057	0.12		0.0928105	0.136364
0.0696937	0.105263		0.093594	0.12		0.0932303	0.136364
0.0700419	0.105263		0.0939793	0.12		0.0936494	0.136364
0.0703945	0.105263		0.0943602	0.122137		0.0940659	0.136364
0.0707448	0.105263		0.0947456	0.122137		0.0944816	0.136364
0.0710932	0.105263		0.0951317	0.122137		0.0948909	0.136364
0.0714425	0.105263		0.0955238	0.122137		0.0952972	0.136364
0.0717917	0.105263		0.0959191	0.122137		0.0956973	0.136364
0.0721359	0.105263		0.0963106	0.122137		0.0961081	0.136364
0.0724754	0.105263		0.0966974	0.125		0.0965132	0.136364
0.0728101	0.105263		0.0970956	0.125		0.0969148	0.13986
0.0731484	0.105263		0.0974898	0.125		0.0973244	0.13986
0.0734863	0.105263		0.0978812	0.125		0.097728	0.13986
0.0738252	0.105263		0.0982734	0.125		0.0981291	0.13986
0.0741592	0.105263		0.0986616	0.125		0.0985316	0.13986
0.0744903	0.105263		0.0990476	0.125		0.0989291	0.13986
0.0748226	0.105263		0.0994321	0.125		0.0993285	0.13986
0.075157	0.105263		0.099818	0.125		0.0997229	0.13986
0.0754953	0.105263		0.100199	0.125		0.100116	0.13986
0.0758339	0.105263		0.100583	0.125		0.100506	0.13986
0.0761693	0.105263		0.100971	0.125		0.10089	0.13986
0.0765028	0.105263		0.101356	0.125		0.101272	0.141892
0.0768326	0.105263		0.101735	0.130137		0.101649	0.141892
0.07716	0.105263		0.102111	0.130137		0.102025	0.141892
0.0774829	0.105263		0.102482	0.135135		0.1024	0.141892
0.0778042	0.105263		0.102849	0.135135		0.102776	0.141892
0.0781276	0.105263		0.103213	0.14094		0.103151	0.143791
0.0784481	0.105263		0.103578	0.145695		0.103525	0.143791
0.078765	0.105263		0.103944	0.145695		0.103895	0.143791
0.0790784	0.105263		0.104308	0.147541		0.104262	0.143791
0.0793926	0.109677		0.104667	0.147541		0.104631	0.143791
0.0797064	0.109677		0.105023	0.147541		0.104999	0.148387
0.0800189	0.109677		0.105374	0.147541		0.105365	0.148387
0.0803292	0.113636		0.105725	0.147541		0.105731	0.149573
0.0806384	0.113636		0.106072	0.147541		0.106094	0.149573
0.0809447	0.113636		0.10642	0.147541		0.106457	0.149573
0.0812484	0.113636		0.106769	0.147541		0.106824	0.149573
0.081554	0.113636		0.107115	0.147541		0.107189	0.149573
0.0818599	0.113636		0.107465	0.147541		0.107551	0.149573
0.0821628	0.113636		0.10781	0.147541		0.107917	0.149573
0.0824859	0.113636		0.108151	0.147541		0.108279	0.149573
0.0828099	0.113636		0.108499	0.147541		0.108639	0.149573
0.0831333	0.113636		0.108844	0.147541		0.108995	0.149573
0.0834551	0.113636		0.109188	0.147541		0.109351	0.149573
0.0837747	0.113636		0.109533	0.147541		0.109709	0.149573
0.0840918	0.113636		0.109876	0.147541		0.110063	0.149573
0.0844068	0.113636		0.110218	0.147541		0.110413	0.149573
0.0847191	0.113636		0.110556	0.147541		0.110762	0.149573
0.08503	0.113636		0.110892	0.147541		0.111117	0.149573
0.0853386	0.113636		0.111225	0.147541		0.111469	0.149573
0.0856483	0.113636		0.111555	0.147541		0.111818	0.149573
0.0859565	0.113636		0.111883	0.147541		0.112168	0.149573
0.0862668	0.113636		0.112212	0.147541		0.112516	0.149573
0.0865744	0.113636		0.11254	0.147541		0.11286	0.149573
0.0868843	0.113636		0.112868	0.147541		0.113207	0.149573
0.0871912	0.113636		0.113194	0.147541		0.113551	0.149573
0.0874954	0.113636		0.113518	0.147541		0.113893	0.149573
0.0877968	0.113636		0.113838	0.147541		0.114243	0.149573
0.0881001	0.113636		0.114157	0.147541		0.114605	0.149573
0.0884033	0.113636		0.114472	0.147541		0.114965	0.149573
0.0887037	0.113636		0.114785	0.147541		0.115324	0.149573
0.0890013	0.113636		0.115098	0.151832		0.115679	0.149573
0.0892971	0.113636		0.115409	0.151832		0.116031	0.149573
0.0895915	0.113636		0.115717	0.151832		0.116381	0.149573
0.0898877	0.113636		0.116023	0.151832		0.116727	0.149573
0.0901819	0.113636		0.116336	0.151832		0.117075	0.149573
0.0904868	0.113636		0.116647	0.151832		0.11743	0.149573
0.0907893	0.113636		0.116956	0.151832		0.117784	0.149573
0.0910927	0.113636		0.117263	0.151832		0.118136	0.149573
0.0913931	0.113636		0.117567	0.152778		0.118488	0.149573
0.0916904	0.113636		0.117869	0.152778		0.118837	0.149573
0.0919882	0.113636		0.11817	0.152778		0.119187	0.149573
0.092283	0.113636		0.11847	0.152778		0.119535	0.149573
0.0925798	0.113636		0.118766	0.152778		0.119884	0.149573
0.0928738	0.113636		0.119061	0.152778		0.120231	0.149573
0.0931656	0.113636		0.119354	0.152778		0.120577	0.149573
0.093455	0.113636		0.119645	0.152778		0.120926	0.149573
0.0937416	0.113636		0.119952	0.152778		0.121272	0.149573
0.0940267	0.113636		0.120256	0.152778		0.12162	0.149573
0.0943091	0.113636		0.120559	0.152778		0.121968	0.149573
0.0945892	0.113636		0.120858	0.152778		0.122313	0.149573
0.0948696	0.113636		0.121162	0.152778		0.122657	0.149573
0.0951508	0.113636		0.121465	0.152778		0.123	0.149573
0.0954298	0.113636		0.121765	0.152778		0.12334	0.149573
0.0957071	0.113636		0.122063	0.152778		0.123678	0.149573
0.0959843	0.113636		0.122358	0.152778		0.124015	0.149573
0.0962611	0.113636		0.122651	0.152778		0.124351	0.149573
0.0965397	0.113636		0.122944	0.152778		0.124688	0.149573
0.0968189	0.113636		0.123239	0.152778		0.125021	0.149573
0.0970964	0.113636		0.123532	0.152778		0.125356	0.149573
0.0973728	0.113636		0.123823	0.152778		0.125689	0.149573
0.0976487	0.113636		0.124113	0.152778		0.126021	0.149573
0.0979274	0.113636		0.124401	0.152778		0.12635	0.149573
0.0982048	0.113636		0.124689	0.152778		0.126678	0.149573
0.0984807	0.113636		0.124974	0.155116		0.127003	0.149573
0.0987559	0.113636		0.125257	0.155116		0.127327	0.149573
0.0990301	0.113636		0.125539	0.155116		0.127649	0.149573
0.0993027	0.113636		0.12582	0.155116		0.127969	0.149573
0.0995753	0.114407		0.126099	0.155116		0.128286	0.149573
0.0998458	0.114407		0.126375	0.155116		0.128603	0.149573
0.100115	0.114407		0.126652	0.155116		0.128919	0.149573
0.100384	0.114407		0.126928	0.155116		0.129233	0.149573
0.100652	0.114407		0.127203	0.155116		0.129545	0.149573
0.100919	0.114407		0.127476	0.155116		0.129856	0.149573
0.101186	0.114407		0.127749	0.155116		0.130166	0.149573
0.101454	0.114407		0.128023	0.155116		0.130474	0.149573
0.10172	0.114407		0.128297	0.155116		0.130781	0.149573
0.101984	0.114407		0.128571	0.155116		0.131086	0.149573
0.102246	0.114407		0.128844	0.155116		0.131388	0.149573
0.102506	0.114407		0.129116	0.155116		0.131689	0.149573
0.102764	0.114407		0.129393	0.155116		0.131989	0.149573
0.103022	0.114407		0.12967	0.155116		0.132286	0.149573
0.103282	0.114407		0.129949	0.155116		0.132582	0.15
0.10354	0.114407		0.130225	0.155116		0.132877	0.15
0.103798	0.118143		0.130502	0.155116		0.133169	0.15
0.104056	0.119835		0.130777	0.155116		0.133463	0.15
0.104316	0.119835		0.131051	0.155116		0.133755	0.15
0.104575	0.119835		0.131324	0.155116		0.134047	0.15
0.104833	0.119835		0.131596	0.155116		0.134336	0.15
0.105089	0.119835		0.131866	0.155116		0.134625	0.15
0.105342	0.121457		0.132136	0.155116		0.134912	0.15
0.105596	0.121457		0.132404	0.155116		0.135198	0.15
0.105851	0.121457		0.132673	0.155116		0.135482	0.15
0.106105	0.121457		0.132942	0.155116		0.135766	0.15
0.106357	0.121457		0.133213	0.155116		0.136049	0.15
0.106608	0.124113		0.133483	0.155116		0.136329	0.15
0.106858	0.124113		0.133751	0.155116		0.136608	0.15
0.107113	0.124113		0.134018	0.155116		0.136886	0.15
0.107366	0.124113		0.134284	0.155116		0.137162	0.15
0.10762	0.124113		0.13455	0.155116		0.137437	0.15
0.107872	0.124113		0.134813	0.155116		0.137711	0.15
0.108122	0.124113		0.135078	0.155116		0.137984	0.15
0.10837	0.124113		0.13534	0.155116		0.138256	0.15
0.108617	0.124113		0.135601	0.155116		0.138527	0.15
0.108863	0.124113		0.13586	0.155116		0.138797	0.15
0.109107	0.124113		0.136117	0.155116		0.139066	0.15
0.109351	0.124113		0.136374	0.155116		0.139333	0.15
0.109595	0.124113		0.136633	0.155116		0.1396	0.15
0.109837	0.124113		0.136891	0.155116		0.139866	0.15
0.110078	0.124113		0.137148	0.155116		0.140132	0.15
0.110317	0.124113		0.137404	0.155116		0.140397	0.15
0.110556	0.124113		0.13766	0.155116		0.14066	0.15
0.110795	0.124113		0.137914	0.155116		0.140922	0.15
0.111034	0.124113		0.138168	0.155116		0.141184	0.15
0.111275	0.124113		0.138421	0.155116		0.141448	0.15
0.111515	0.124113		0.138674	0.155116		0.14171	0.15
0.111754	0.124113		0.138927	0.155116		0.141972	0.15
0.111992	0.124113		0.139179	0.155116		0.142232	0.15
0.112228	0.124113		0.139432	0.155116		0.142495	0.15
0.112465	0.124113		0.139685	0.155116		0.142755	0.15
0.112701	0.124113		0.139936	0.155116		0.143015	0.15
0.112936	0.124113		0.140186	0.155116		0.143273	0.15
0.11317	0.124113		0.140438	0.155116		0.14353	0.15
0.113402	0.124113		0.140688	0.155116		0.143792	0.15
0.113633	0.124113		0.140939	0.155116		0.144052	0.15
0.113864	0.124113		0.141189	0.155116		0.144311	0.15
0.114101	0.124113		0.141439	0.155116		0.144571	0.15
0.114337	0.124113		0.141686	0.155116		0.144831	0.15
0.114572	0.124113		0.141933	0.155116		0.145089	0.15
0.114806	0.124113		0.142178	0.155116		0.145346	0.15
0.11504	0.127208		0.142422	0.155116		0.145606	0.15
0.115272	0.12892		0.142665	0.155116		0.14587	0.15
0.115504	0.12892		0.142907	0.155116		0.146136	0.15
0.115735	0.12892		0.143154	0.155116		0.146399	0.15
0.115966	0.12892		0.1434	0.155116		0.146663	0.15
0.116195	0.129139		0.143646	0.155116		0.146927	0.15
0.116424	0.129139		0.143891	0.155116		0.147189	0.15
0.116652	0.129139		0.144137	0.155116		0.147452	0.15
0.116881	0.129139		0.144384	0.155116		0.147714	0.15
0.117108	0.129139		0.14463	0.155116		0.147974	0.15
0.117337	0.129139		0.144873	0.155116		0.148234	0.15
0.117565	0.129139		0.145116	0.155116		0.148495	0.15
0.117792	0.129139		0.145361	0.155116		0.148755	0.15
0.118018	0.129139		0.145609	0.155116		0.149014	0.15
0.118243	0.129139		0.145855	0.155116		0.149272	0.15
0.118467	0.129139		0.1461	0.155116		0.14953	0.15
0.11869	0.129139		0.146344	0.155116		0.14979	0.15
0.118911	0.129139		0.146588	0.155116		0.15005	0.15
0.119132	0.129139		0.14683	0.155116		0.150308	0.15
0.119351	0.129139		0.147071	0.155116		0.150565	0.15
0.119569	0.12987		0.14731	0.155116		0.150821	0.15
0.119785	0.12987		0.147549	0.155689		0.151077	0.15
0.120002	0.12987		0.147787	0.155689		0.151334	0.15
0.120217	0.12987		0.148026	0.155689		0.15159	0.15
0.120432	0.12987		0.148264	0.155689		0.151844	0.15
0.120646	0.12987		0.148502	0.155689		0.152097	0.15
0.120859	0.131498		0.148739	0.155689		0.152349	0.15
0.121072	0.131498		0.148975	0.155689		0.152601	0.15
0.121285	0.131498		0.149213	0.155689		0.152854	0.15
0.121501	0.131498		0.14945	0.155689		0.153109	0.15
0.121718	0.131498		0.149688	0.155689		0.153362	0.15
0.121933	0.131498		0.149925	0.155689		0.153614	0.15
0.122148	0.131498		0.15016	0.155689		0.153864	0.15
0.122363	0.131498		0.150394	0.155689		0.154115	0.15
0.122578	0.131498		0.150627	0.155689		0.154365	0.15
0.122792	0.131498		0.150861	0.155689		0.154617	0.15
0.123006	0.131498		0.151094	0.155689		0.15487	0.15
0.123221	0.131498		0.151326	0.155689		0.155122	0.15
0.123438	0.131498		0.151559	0.155689		0.155372	0.15
0.123654	0.131498		0.151791	0.155689		0.155622	0.15
0.12387	0.131498		0.152023	0.155689		0.155876	0.15
0.124086	0.131498		0.152255	0.155689		0.15613	0.15
0.124302	0.131498		0.152485	0.155689		0.156382	0.15
0.124518	0.131498		0.152716	0.155689		0.156639	0.15
0.124734	0.131498		0.152945	0.155689		0.156894	0.15
0.124949	0.134146		0.153174	0.155689		0.157149	0.15
0.125162	0.134731		0.153401	0.155689		0.157403	0.15
0.125375	0.134731		0.15363	0.155689		0.157656	0.15
0.125588	0.134731		0.153864	0.155689		0.157909	0.15
0.1258	0.134731		0.154098	0.155689		0.158161	0.15
0.126013	0.134731		0.154332	0.155689		0.158414	0.15
0.126227	0.134731		0.154565	0.155689		0.158666	0.15
0.12644	0.136499		0.154797	0.158209		0.158916	0.15
0.126653	0.136499		0.155028	0.160237		0.159167	0.15
0.126865	0.136499		0.155259	0.160237		0.159418	0.15
0.127078	0.1375		0.155492	0.161765		0.159668	0.15
0.127289	0.1375		0.155722	0.161765		0.159916	0.15
0.1275	0.1375		0.155952	0.161765		0.160165	0.15
0.127712	0.1375		0.156181	0.163265		0.160414	0.151862
0.127925	0.1375		0.156409	0.163265		0.160663	0.151862
0.12814	0.1375		0.156636	0.163265		0.160914	0.151862
0.128353	0.1375		0.156863	0.164975		0.161164	0.151862
0.128566	0.1375		0.157089	0.164975		0.161413	0.151862
0.128778	0.1375		0.157313	0.164975		0.161661	0.151862
0.128989	0.1375		0.157538	0.164975		0.161908	0.151862
0.129198	0.1375		0.157764	0.164975		0.162155	0.151862
0.129408	0.1375		0.15799	0.164975		0.162401	0.151862
0.129616	0.1375		0.158217	0.164975		0.162646	0.153846
0.129824	0.1375		0.158445	0.164975		0.162891	0.153846
0.130033	0.1375		0.158674	0.164975		0.163135	0.155367
0.13024	0.1375		0.158904	0.164975		0.163379	0.155367
0.130447	0.1375		0.159132	0.164975		0.163624	0.155367
0.130653	0.1375		0.159359	0.164975		0.163871	0.155989
0.130858	0.1375		0.159585	0.164975		0.164118	0.155989
0.131062	0.1375		0.159813	0.164975		0.164366	0.155989
0.131267	0.1375		0.160042	0.164975		0.164613	0.155989
0.131471	0.1375		0.160269	0.164975		0.164861	0.155989
0.131674	0.1375		0.160496	0.164975		0.165107	0.157068
0.131876	0.1375		0.160724	0.164975		0.165357	0.157068
0.132078	0.1375		0.160951	0.164975		0.165606	0.157068
0.13228	0.1375		0.161177	0.164975		0.165856	0.157068
0.132484	0.1375		0.161404	0.164975		0.166105	0.157068
0.132688	0.1375		0.16163	0.164975		0.166354	0.157068
0.132892	0.1375		0.161857	0.164975		0.166602	0.157068
0.133095	0.1375		0.162084	0.164975		0.166849	0.157068
0.133298	0.1375		0.162312	0.164975		0.167096	0.157068
0.1335	0.1375		0.162541	0.164975		0.167342	0.157068
0.133701	0.1375		0.162769	0.164975		0.167588	0.157068
0.133902	0.1375		0.162996	0.164975		0.167832	0.157068
0.134103	0.1375		0.163223	0.164975		0.168076	0.157068
0.134303	0.1375		0.163449	0.164975		0.168318	0.157068
0.134503	0.1375		0.163675	0.164975		0.168559	0.157068
0.134703	0.1375		0.163899	0.164975		0.1688	0.157068
0.134904	0.1375		0.164124	0.164975		0.169041	0.157068
0.135104	0.1375		0.164348	0.164975		0.169283	0.157068
0.135304	0.1375		0.164572	0.164975		0.169524	0.157068
0.135504	0.1375		0.164797	0.164975		0.169764	0.157068
0.135703	0.1375		0.165023	0.164975		0.170005	0.157068
0.135901	0.1375		0.165249	0.164975		0.170245	0.157068
0.136099	0.1375		0.165474	0.164975		0.170485	0.157068
0.136297	0.1375		0.1657	0.164975		0.170728	0.157623
0.136494	0.1375		0.165924	0.164975		0.170972	0.157623
0.136691	0.1375		0.166151	0.164975		0.171216	0.157623
0.136888	0.1375		0.166377	0.164975		0.171459	0.157623
0.137084	0.1375		0.166603	0.164975		0.171702	0.157623
0.137279	0.1375		0.166827	0.164975		0.171943	0.157761
0.137474	0.1375		0.167052	0.164975		0.172185	0.157761
0.137668	0.1375		0.167276	0.164975		0.172426	0.157761
0.137862	0.1375		0.167502	0.164975		0.172666	0.157761
0.138055	0.1375		0.167727	0.164975		0.172908	0.157761
0.13825	0.1375		0.167951	0.164975		0.173148	0.157761
0.138444	0.1375		0.168174	0.164975		0.173389	0.158392
0.138637	0.1375		0.168399	0.165842		0.17363	0.158392
0.13883	0.1375		0.168625	0.165842		0.17387	0.158392
0.139021	0.1375		0.16885	0.165842		0.174111	0.158392
0.139215	0.1375		0.169074	0.165842		0.174353	0.158392
0.139407	0.1375		0.169297	0.165842		0.174594	0.158392
0.139599	0.1375		0.169519	0.165842		0.174834	0.158392
0.139792	0.139651		0.169741	0.165842		0.175075	0.158392
0.139983	0.139738		0.169962	0.165842		0.175316	0.158392
0.140178	0.139738		0.170182	0.165842		0.175555	0.158392
0.140373	0.139738		0.170403	0.165842		0.175794	0.158392
0.140567	0.139738		0.170624	0.166667		0.176032	0.158392
0.14076	0.139738		0.170845	0.166667		0.17627	0.158392
0.140953	0.139738		0.171066	0.166667		0.176509	0.158392
0.141145	0.139738		0.171286	0.166667		0.176747	0.158392
0.141338	0.139738		0.171505	0.1678		0.176984	0.158392
0.141531	0.139738		0.171724	0.1678		0.17722	0.158392
0.141724	0.139738		0.171943	0.1678		0.177457	0.158392
0.141915	0.139738		0.172163	0.1678		0.177692	0.158392
0.142106	0.139738		0.172382	0.1678		0.177927	0.158392
0.142297	0.139738		0.172601	0.1678		0.178161	0.158392
0.142487	0.139738		0.172818	0.1678		0.178396	0.158392
0.142677	0.139738		0.173035	0.1678		0.178632	0.158392
0.142866	0.139738		0.173251	0.1678		0.178867	0.158392
0.143056	0.139738		0.173468	0.1678		0.179102	0.158392
0.143245	0.139738		0.173683	0.1678		0.179337	0.158392
0.143434	0.139738		0.173898	0.1678		0.179571	0.158392
0.143622	0.139738		0.174112	0.1678		0.179804	0.158392
0.143811	0.139738		0.174325	0.1678		0.180036	0.158392
0.143998	0.139738		0.174537	0.1678		0.180267	0.158392
0.144188	0.139738		0.174749	0.1678		0.180499	0.160377
0.144376	0.139738		0.174962	0.1678		0.18073	0.161215
0.144565	0.139738		0.175175	0.1678		0.18096	0.161215
0.144753	0.139738		0.175388	0.1678		0.181191	0.161215
0.144943	0.139738		0.175599	0.1678		0.181421	0.161215
0.145132	0.139738		0.175811	0.1678		0.18165	0.162037
0.14532	0.139738		0.176023	0.1678		0.18188	0.162037
0.145508	0.139738		0.176234	0.1678		0.182109	0.162037
0.145696	0.139738		0.176444	0.1678		0.182337	0.162037
0.145884	0.139738		0.176655	0.1678		0.182564	0.1621
0.146073	0.139738		0.176865	0.1678		0.182792	0.1621
0.146261	0.139738		0.177075	0.1678		0.18302	0.1621
0.146449	0.139738		0.177285	0.1678		0.183248	0.1621
0.146636	0.139738		0.177496	0.1678		0.183477	0.1621
0.146822	0.139738		0.177705	0.1678		0.183705	0.1621
0.147011	0.139738		0.177916	0.1678		0.183933	0.162896
0.1472	0.139738		0.178126	0.1678		0.184161	0.162896
0.147389	0.139738		0.178337	0.1678		0.184388	0.162896
0.147577	0.139738		0.178547	0.168378		0.184616	0.162896
0.147765	0.139738		0.178758	0.168378		0.184843	0.163311
0.147951	0.139738		0.178968	0.168378		0.18507	0.163311
0.148138	0.139738		0.179178	0.168378		0.185298	0.163311
0.148325	0.139738		0.179387	0.168378		0.185525	0.163311
0.148511	0.139738		0.179596	0.168378		0.185752	0.163311
0.148697	0.139738		0.179804	0.168378		0.185978	0.16408
0.148884	0.139738		0.180012	0.168378		0.186203	0.16408
0.149071	0.139738		0.180219	0.168378		0.186429	0.16408
0.149259	0.139738		0.180425	0.168378		0.186653	0.16408
0.149447	0.139738		0.180632	0.168378		0.186879	0.164114
0.149635	0.139738		0.180838	0.168378		0.187105	0.164114
0.149825	0.139738		0.181043	0.168378		0.187331	0.164114
0.150016	0.139738		0.181248	0.168378		0.187556	0.164114
0.150207	0.139738		0.181452	0.168378		0.18778	0.164114
0.150396	0.139738		0.181655	0.168378		0.188003	0.164114
0.150586	0.139738		0.181858	0.168378		0.188227	0.16568
0.150774	0.141026		0.182061	0.168378		0.188449	0.16568
0.150962	0.141026		0.182264	0.168378		0.188671	0.16568
0.151151	0.141026		0.182467	0.168378		0.188892	0.16568
0.15134	0.141026		0.18267	0.168378		0.189113	0.16568
0.15153	0.141026		0.182872	0.168378		0.189333	0.16568
0.15172	0.141026		0.183074	0.168378		0.189552	0.16568
0.151909	0.141026		0.183277	0.168378		0.189771	0.16568
0.152099	0.141026		0.183479	0.168378		0.18999	0.16568
0.152289	0.141026		0.183682	0.168378		0.190209	0.16568
0.152478	0.141026		0.183885	0.168378		0.190426	0.16568
0.152667	0.142553		0.184089	0.168378		0.190644	0.16568
0.152856	0.142553		0.184293	0.168378		0.190862	0.16568
0.153045	0.143763		0.184498	0.168378		0.19108	0.16568
0.153234	0.143763		0.184701	0.168378		0.191298	0.16568
0.153422	0.143763		0.184905	0.168378		0.191518	0.16568
0.15361	0.144958		0.185109	0.168378		0.191737	0.16568
0.153797	0.144958		0.185315	0.168378		0.191956	0.16568
0.153984	0.144958		0.185521	0.168378		0.192175	0.16568
0.15417	0.145161		0.185726	0.168378		0.192392	0.16568
0.154356	0.145161		0.185932	0.168378		0.19261	0.16568
0.154542	0.145161		0.186139	0.168378		0.192826	0.16568
0.154729	0.145161		0.186347	0.168378		0.193043	0.16568
0.154915	0.145161		0.186555	0.168378		0.193258	0.16568
0.155101	0.145161		0.186762	0.168378		0.193473	0.16568
0.155287	0.145161		0.18697	0.168378		0.193688	0.16568
0.155472	0.145161		0.187178	0.168378		0.193902	0.16568
0.155658	0.145161		0.187385	0.168378		0.194116	0.16568
0.155843	0.145161		0.187593	0.168378		0.19433	0.16568
0.156028	0.145161		0.187802	0.168378		0.194543	0.16568
0.156212	0.145161		0.188011	0.169734		0.194756	0.16568
0.156396	0.145161		0.18822	0.169734		0.194968	0.16568
0.15658	0.145161		0.188429	0.171079		0.19518	0.16568
0.156763	0.145161		0.188638	0.171079		0.195394	0.16568
0.156948	0.145161		0.188847	0.172065		0.195609	0.16568
0.157133	0.145161		0.189055	0.172065		0.195824	0.16568
0.157318	0.145161		0.189263	0.172065		0.19604	0.16568
0.157502	0.145161		0.189471	0.173387		0.196255	0.16568
0.157687	0.145161		0.189679	0.173387		0.19647	0.16568
0.157871	0.146484		0.189887	0.173835		0.196685	0.16568
0.158055	0.146484		0.190094	0.173835		0.1969	0.16568
0.15824	0.146484		0.190303	0.173835		0.197114	0.16568
0.158424	0.146484		0.190514	0.173835		0.197328	0.16568
0.158608	0.146484		0.190725	0.173835		0.197546	0.16568
0.158792	0.146484		0.190935	0.173835		0.197764	0.16568
0.158976	0.146484		0.191147	0.173835		0.197981	0.16568
0.159159	0.146484		0.191358	0.173835		0.198198	0.16568
0.159342	0.146484		0.191568	0.173835		0.198414	0.16568
0.159524	0.146484		0.191779	0.173835		0.198633	0.16568
0.159706	0.146484		0.191989	0.173835		0.198851	0.16568
0.159887	0.146484		0.192199	0.173835		0.199068	0.166031
0.160071	0.146484		0.192407	0.173835		0.199287	0.166031
0.160255	0.146484		0.192616	0.173835		0.199505	0.166031
0.160439	0.146484		0.192824	0.173835		0.199723	0.166031
0.160623	0.146484		0.193032	0.173835		0.199942	0.166031
0.160806	0.148148		0.193239	0.173835		0.200159	0.166031
0.160988	0.148289		0.193446	0.173835		0.200376	0.166031
0.16117	0.148289		0.193656	0.173835		0.200592	0.166031
0.161351	0.148289		0.193867	0.173835		0.20081	0.166031
0.161533	0.148289		0.194078	0.173835		0.201027	0.166031
0.161713	0.148289		0.194289	0.173835		0.201244	0.166031
0.161894	0.148289		0.1945	0.173835		0.20146	0.166031
0.162075	0.148289		0.194712	0.173835		0.201678	0.166031
0.162255	0.148289		0.194922	0.173835		0.201896	0.166031
0.162435	0.148289		0.195133	0.173835		0.202113	0.166031
0.162614	0.148289		0.195343	0.173835		0.20233	0.166031
0.162793	0.148289		0.195552	0.173835		0.202547	0.166031
0.162971	0.148289		0.195761	0.173835		0.202763	0.166038
0.163148	0.148289		0.195969	0.173835		0.20298	0.166038
0.163325	0.149905		0.196177	0.173835		0.203195	0.166038
0.163502	0.151515		0.196385	0.173835		0.203411	0.166038
0.163678	0.153119		0.196592	0.173835		0.203626	0.166038
0.163855	0.15342		0.196798	0.173835		0.203841	0.166038
0.164031	0.15342		0.197004	0.173835		0.204057	0.166979
0.164209	0.15342		0.19721	0.173835		0.204273	0.166979
0.164386	0.15342		0.197417	0.173835		0.204489	0.166979
0.164564	0.15342		0.197623	0.173835		0.204704	0.168224
0.164743	0.15342		0.197829	0.173835		0.20492	0.168224
0.164922	0.15342		0.198035	0.173835		0.205134	0.16946
0.165102	0.15342		0.19824	0.173835		0.205348	0.16946
0.165281	0.15342		0.198445	0.173835		0.205563	0.170686
0.16546	0.15342		0.19865	0.173835		0.205777	0.170686
0.165639	0.15342		0.198855	0.173835		0.205991	0.171587
0.165817	0.15342		0.199059	0.173835		0.206204	0.171587
0.165995	0.154128		0.199264	0.173835		0.206417	0.171587
0.166173	0.154128		0.19947	0.173835		0.20663	0.172794
0.16635	0.154128		0.199675	0.173835		0.206842	0.172794
0.166527	0.154128		0.19988	0.173835		0.207053	0.174312
0.166703	0.155109		0.200088	0.173835		0.207266	0.175824
0.166878	0.155109		0.200298	0.173835		0.207478	0.177007
0.167054	0.155109		0.200508	0.173835		0.207691	0.177007
0.167229	0.156648		0.200718	0.173835		0.207904	0.178506
0.167406	0.157895		0.200927	0.173835		0.208117	0.18
0.167582	0.157895		0.201137	0.173835		0.208329	0.180036
0.167759	0.157895		0.201346	0.173835		0.208541	0.180036
0.167935	0.157895		0.201556	0.173835		0.208753	0.180036
0.168112	0.157895		0.201766	0.173835		0.208964	0.180036
0.168289	0.157895		0.201977	0.173835		0.209175	0.180036
0.168465	0.157895		0.202187	0.173835		0.209386	0.180036
0.168642	0.157895		0.202398	0.173835		0.209596	0.180036
0.168819	0.157895		0.202608	0.173835		0.209805	0.180036
0.168995	0.157895		0.202818	0.174377		0.210017	0.180036
0.169172	0.157895		0.203027	0.174377		0.210229	0.180036
0.169348	0.157895		0.203235	0.174377		0.210441	0.180036
0.169524	0.157895		0.203444	0.174377		0.210652	0.180135
0.1697	0.157895		0.203652	0.175844		0.210862	0.180135
0.169875	0.157895		0.203859	0.176991		0.211072	0.180135
0.17005	0.157895		0.204066	0.176991		0.211281	0.180135
0.170227	0.157895		0.204272	0.178445		0.21149	0.180135
0.170402	0.157895		0.204478	0.179894		0.211699	0.180135
0.170578	0.157895		0.204683	0.180702		0.211909	0.180135
0.170753	0.157895		0.204889	0.180702		0.212117	0.180135
0.170927	0.157895		0.205095	0.180702		0.212325	0.180135
0.171101	0.158895		0.205302	0.181818		0.212533	0.180135
0.171275	0.158895		0.205508	0.181818		0.212741	0.180135
0.17145	0.158895		0.205715	0.182927		0.212948	0.180135
0.171625	0.158895		0.205921	0.182927		0.213155	0.180135
0.1718	0.158895		0.206126	0.184348		0.213362	0.180135
0.171975	0.158895		0.206331	0.185764		0.21357	0.180135
0.17215	0.158895		0.206536	0.186207		0.213777	0.180135
0.172325	0.158895		0.20674	0.186207		0.213984	0.180135
0.172501	0.158895		0.206945	0.186207		0.214191	0.180135
0.172678	0.159869		0.207149	0.186207		0.214398	0.180135
0.172854	0.159869		0.207352	0.187608		0.214603	0.180135
0.173029	0.159869		0.207557	0.188356		0.214809	0.180135
0.173205	0.159869		0.207761	0.188356		0.215014	0.180135
0.173381	0.159869		0.207966	0.188356		0.215219	0.180135
0.173556	0.159869		0.208172	0.188455		0.215424	0.180135
0.17373	0.159869		0.208378	0.188455		0.215629	0.180135
0.173906	0.159869		0.208584	0.188455		0.215833	0.180135
0.174082	0.159869		0.208789	0.188455		0.216037	0.180135
0.174259	0.159869		0.208994	0.188455		0.216241	0.180135
0.174435	0.159869		0.209199	0.188552		0.216446	0.180135
0.17461	0.159869		0.209403	0.188552		0.21665	0.180135
0.174786	0.159869		0.209608	0.188552		0.216854	0.180135
0.174961	0.159869		0.209812	0.188552		0.217059	0.180135
0.175136	0.159869		0.210017	0.188552		0.217262	0.180135
0.175311	0.159869		0.210221	0.189597		0.217468	0.180165
0.175485	0.159869		0.210424	0.189597		0.217673	0.180165
0.17566	0.159869		0.210627	0.189769		0.217878	0.180165
0.175834	0.159869		0.21083	0.189769		0.218083	0.180165
0.176008	0.159869		0.211032	0.189769		0.218287	0.180165
0.176183	0.159869		0.211236	0.189769		0.218492	0.180165
0.176357	0.159869		0.211441	0.189769		0.218697	0.180165
0.176531	0.159869		0.211646	0.189769		0.218902	0.180165
0.176706	0.159869		0.211851	0.189769		0.219106	0.180165
0.176881	0.159869		0.212056	0.189769		0.219311	0.180165
0.177058	0.159869		0.212261	0.189769		0.219515	0.180165
0.177235	0.159869		0.212466	0.189769		0.219721	0.181518
0.177412	0.159869		0.212673	0.190164		0.219925	0.181669
0.177588	0.159869		0.212879	0.190164		0.220132	0.181669
0.177765	0.159869		0.213085	0.190164		0.220337	0.181669
0.177941	0.159869		0.21329	0.190164		0.220542	0.181669
0.178117	0.159869		0.213497	0.190865		0.220747	0.181669
0.178293	0.159869		0.213703	0.190865		0.220951	0.18241
0.178468	0.159869		0.213908	0.190865		0.221156	0.18241
0.178643	0.160714		0.214113	0.19187		0.22136	0.18241
0.178819	0.160714		0.214317	0.19187		0.221564	0.183144
0.178994	0.160714		0.214521	0.192869		0.221768	0.183144
0.179169	0.161031		0.214724	0.192869		0.221971	0.183144
0.179344	0.161031		0.214926	0.194175		0.222174	0.184466
0.179519	0.161031		0.215129	0.194222		0.222377	0.185185
0.179694	0.161031		0.215332	0.194222		0.222579	0.185185
0.179869	0.161031		0.215534	0.194222		0.222781	0.185185
0.180044	0.162119		0.215738	0.194222		0.222984	0.186495
0.180219	0.162119		0.215942	0.194222		0.223189	0.1875
0.180394	0.16242		0.216145	0.194268		0.223395	0.1875
0.180569	0.16242		0.216348	0.194268		0.223601	0.187898
0.180743	0.16242		0.216551	0.194268		0.223807	0.187898
0.180917	0.16242		0.216754	0.194268		0.224014	0.187898
0.18109	0.16242		0.216956	0.194268		0.224221	0.187898
0.181264	0.163233		0.217159	0.194313		0.224429	0.189189
0.181437	0.163233		0.217361	0.194313		0.224637	0.190476
0.18161	0.163233		0.217562	0.194313		0.224844	0.190852
0.181783	0.164319		0.217765	0.194313		0.225051	0.190852
0.181957	0.164319		0.217968	0.194313		0.225257	0.190852
0.182131	0.164319		0.218169	0.194969		0.225463	0.190852
0.182304	0.164319		0.218371	0.194969		0.225669	0.192126
0.182478	0.164319		0.218574	0.194969		0.225875	0.193114
0.182653	0.164319		0.218776	0.195312		0.22608	0.193114
0.182827	0.164319		0.218978	0.195312		0.226285	0.193114
0.183002	0.164319		0.21918	0.195312		0.22649	0.193114
0.183176	0.164341		0.219383	0.195312		0.226694	0.193114
0.183349	0.164341		0.219585	0.195956		0.2269	0.193114
0.183523	0.164341		0.219786	0.195956		0.227105	0.193114
0.183697	0.164341		0.219987	0.195956		0.227309	0.193114
0.18387	0.164341		0.22019	0.197205		0.227514	0.193114
0.184043	0.164341		0.220391	0.198142		0.227718	0.193114
0.184215	0.164615		0.220593	0.198142		0.227923	0.193114
0.184388	0.164615		0.220795	0.199074		0.228128	0.193114
0.18456	0.164615		0.220996	0.199074		0.228332	0.193114
0.184732	0.164615		0.221198	0.2		0.228538	0.193114
0.184904	0.164615		0.2214	0.2		0.228742	0.193114
0.185076	0.165402		0.221602	0.200613		0.228947	0.193114
0.185248	0.165402		0.221806	0.200613		0.229151	0.193114
0.185422	0.165402		0.222008	0.200613		0.229357	0.193114
0.185595	0.165402		0.222211	0.201835		0.229562	0.193114
0.185768	0.165402		0.222413	0.202435		0.229768	0.193114
0.185941	0.165402		0.222615	0.202435		0.229974	0.193114
0.186114	0.165402		0.222816	0.202435		0.230179	0.193114
0.186286	0.165402		0.223017	0.20303		0.230386	0.193114
0.186459	0.165402		0.223219	0.20303		0.230593	0.193114
0.186631	0.166415		0.22342	0.20303		0.230801	0.193114
0.186803	0.166415		0.223621	0.204236		0.231008	0.193114
0.186976	0.166423		0.223822	0.205357		0.231215	0.193114
0.187148	0.166423		0.224022	0.205357		0.231421	0.193114
0.18732	0.166423		0.224223	0.205357		0.231628	0.193114
0.187492	0.166423		0.224422	0.205357		0.231835	0.193114
0.187664	0.166423		0.224622	0.205357		0.232042	0.193114
0.187838	0.166423		0.224821	0.205357		0.232249	0.193114
0.188011	0.166423		0.22502	0.205357		0.232456	0.193114
0.188184	0.166423		0.22522	0.205357		0.232664	0.19403
0.188357	0.166423		0.225419	0.205357		0.232873	0.19403
0.18853	0.166423		0.225617	0.205357		0.233081	0.195231
0.188702	0.166423		0.225817	0.205357		0.233289	0.196429
0.188875	0.166423		0.226017	0.206231		0.233498	0.197037
0.189046	0.166423		0.226216	0.206231		0.233707	0.197037
0.189218	0.166423		0.226416	0.206745		0.233915	0.197037
0.189389	0.166423		0.226616	0.206745		0.234123	0.197947
0.18956	0.166423		0.226817	0.206745		0.234331	0.197947
0.189732	0.166423		0.227017	0.206745		0.23454	0.197947
0.189903	0.166423		0.227217	0.206745		0.234748	0.197947
0.190075	0.166423		0.227417	0.206745		0.234957	0.197947
0.190247	0.166423		0.227616	0.206745		0.235165	0.197947
0.190418	0.166423		0.227816	0.206745		0.235372	0.197947
0.190589	0.166423		0.228015	0.207299		0.235579	0.19854
0.19076	0.166423		0.228214	0.207299		0.235787	0.19854
0.190931	0.166423		0.228413	0.207299		0.235994	0.19854
0.191102	0.167143		0.228612	0.207865		0.236201	0.198551
0.191272	0.167143		0.22881	0.207865		0.236408	0.198551
0.191442	0.167143		0.229007	0.207865		0.236615	0.198551
0.191612	0.167143		0.229204	0.207865		0.236821	0.198551
0.191781	0.167143		0.229401	0.207865		0.237027	0.198551
0.19195	0.167143		0.229598	0.207865		0.237233	0.199711
0.192119	0.167143		0.229795	0.207865		0.237438	0.200867
0.192288	0.167143		0.229991	0.207865		0.237643	0.20202
0.192456	0.167143		0.230187	0.207865		0.237848	0.202878
0.192624	0.167143		0.230383	0.207865		0.238052	0.202878
0.192792	0.167143		0.23058	0.207865		0.238257	0.203678
0.192962	0.167143		0.230777	0.207865		0.238462	0.203678
0.193131	0.167143		0.230973	0.207865		0.238666	0.203678
0.193301	0.167143		0.23117	0.207865		0.238871	0.203678
0.193471	0.167143		0.231365	0.207865		0.239075	0.203678
0.193641	0.167614		0.231561	0.207865		0.239278	0.203678
0.193811	0.167614		0.231757	0.207865		0.239481	0.203678
0.193982	0.167614		0.231952	0.207865		0.239684	0.203678
0.194153	0.167614		0.232148	0.207865		0.239888	0.203678
0.194323	0.168317		0.232343	0.207865		0.240092	0.203678
0.194494	0.168317		0.232537	0.207865		0.240295	0.203678
0.194666	0.168317		0.232732	0.207865		0.240499	0.203678
0.194838	0.169014		0.232926	0.207865		0.240703	0.204802
0.19501	0.169014		0.23312	0.207865		0.240906	0.205924
0.195182	0.169014		0.233313	0.207865		0.24111	0.206993
0.195353	0.169468		0.233506	0.207865		0.241314	0.206993
0.195524	0.169468		0.233699	0.207865		0.241518	0.206993
0.195695	0.169468		0.233891	0.208683		0.241722	0.206993
0.195866	0.169468		0.234083	0.208683		0.241925	0.206993
0.196036	0.170391		0.234275	0.209205		0.242128	0.206993
0.196206	0.170391		0.234467	0.209205		0.242332	0.208101
0.196375	0.170833		0.234659	0.209205		0.242536	0.209205
0.196545	0.170833		0.234851	0.209722		0.242741	0.209722
0.196715	0.170833		0.235042	0.209722		0.242945	0.209722
0.196885	0.170833		0.235233	0.209722		0.243149	0.209722
0.197054	0.171271		0.235424	0.210818		0.243353	0.210818
0.197224	0.171271		0.235615	0.211829		0.243557	0.211326
0.197395	0.171271		0.235806	0.211829		0.243762	0.211326
0.197564	0.171271		0.235997	0.211829		0.243967	0.211326
0.197734	0.171352		0.236187	0.211829		0.244172	0.211829
0.197904	0.171352		0.236378	0.211829		0.244378	0.211829
0.198074	0.171352		0.236568	0.211829		0.244583	0.211829
0.198244	0.171352		0.236758	0.212912		0.244788	0.212912
0.198414	0.171352		0.236949	0.213992		0.244993	0.213115
0.198583	0.171352		0.237139	0.215068		0.245198	0.213115
0.198753	0.171352		0.237329	0.215343		0.245402	0.213115
0.198923	0.171352		0.23752	0.215343		0.245606	0.213115
0.199093	0.171352		0.23771	0.215343		0.24581	0.214188
0.199263	0.171352		0.237899	0.215343		0.246014	0.214674
0.199432	0.171352		0.238088	0.215343		0.246218	0.214674
0.199601	0.171352		0.238278	0.215343		0.246421	0.214674
0.199771	0.171352		0.238468	0.215343		0.246624	0.215739
0.19994	0.171352		0.238656	0.215343		0.246827	0.216509
0.20011	0.171352		0.238845	0.215343		0.247031	0.216509
0.200279	0.171352		0.239034	0.215343		0.247234	0.216981
0.200448	0.171352		0.239222	0.215343		0.247437	0.216981
0.200617	0.171352		0.23941	0.215343		0.24764	0.216981
0.200787	0.171352		0.239598	0.215343		0.247842	0.217623
0.200956	0.171352		0.239785	0.216107		0.248044	0.217623
0.201125	0.171352		0.239972	0.216107		0.248246	0.217623
0.201294	0.171352		0.240159	0.216755		0.248447	0.217623
0.201463	0.171352		0.240345	0.216755		0.248647	0.217623
0.201631	0.171466		0.240531	0.216755		0.248848	0.217623
0.201799	0.171466		0.240717	0.216755		0.249047	0.217623
0.201967	0.171466		0.240902	0.216755		0.249247	0.218085
0.202134	0.171466		0.241087	0.216755		0.249447	0.218085
0.202302	0.171466		0.241272	0.216755		0.249647	0.218085
0.202469	0.171466		0.241457	0.217507		0.249847	0.218833
0.202636	0.171466		0.241642	0.217507		0.250047	0.218833
0.202802	0.171466		0.241827	0.218134		0.250247	0.219608
0.202969	0.171466		0.242011	0.218134		0.250447	0.219608
0.203135	0.171466		0.242196	0.218134		0.250646	0.219608
0.203301	0.171466		0.242381	0.218134		0.250845	0.219608
0.203467	0.171466		0.242566	0.218134		0.251045	0.219608
0.203633	0.171466		0.242752	0.218134		0.251247	0.219608
0.203799	0.171466		0.242938	0.218134		0.251449	0.219608
0.203965	0.171466		0.243123	0.218586		0.25165	0.219608
0.204131	0.171466		0.243308	0.218586		0.251851	0.219608
0.204296	0.171466		0.243493	0.218586		0.252052	0.219608
0.204461	0.171795		0.243678	0.219608		0.252254	0.219608
0.204626	0.171795		0.243862	0.219668		0.252455	0.220627
0.204791	0.171795		0.244047	0.219668		0.252657	0.221643
0.204957	0.171795		0.244232	0.219668		0.252858	0.222367
0.205122	0.171795		0.244416	0.219668		0.25306	0.222367
0.205287	0.171795		0.2446	0.219668		0.253261	0.223377
0.205452	0.171795		0.244785	0.219668		0.253464	0.223803
0.205617	0.171795		0.244969	0.219668		0.253667	0.223803
0.205781	0.171795		0.245154	0.219668		0.253869	0.223803
0.205946	0.171795		0.245338	0.219668		0.254072	0.223938
0.206111	0.171795		0.245523	0.219668		0.254274	0.223938
0.206276	0.171795		0.245708	0.219668		0.254476	0.223938
0.206442	0.171795		0.245892	0.219668		0.254677	0.223938
0.206608	0.171795		0.246076	0.219668		0.254879	0.224936
0.206775	0.171795		0.24626	0.219668		0.255079	0.225931
0.206941	0.171795		0.246444	0.219668		0.25528	0.226923
0.207107	0.172855		0.246627	0.219668		0.25548	0.227331
0.207272	0.173913		0.246811	0.219668		0.25568	0.227331
0.207438	0.174522		0.246995	0.219668		0.25588	0.227331
0.207603	0.174522		0.247179	0.220663		0.256079	0.227848
0.207769	0.174522		0.247362	0.221118		0.25628	0.227848
0.207935	0.175573		0.247546	0.221118		0.256481	0.227848
0.208101	0.17662		0.247729	0.221118		0.256682	0.227848
0.208267	0.17744		0.247912	0.221118		0.256883	0.227848
0.208433	0.17744		0.248095	0.221118		0.257083	0.227848
0.208599	0.178255		0.248278	0.221118		0.257284	0.227848
0.208765	0.178255		0.248461	0.221118		0.257485	0.228247
0.20893	0.178841		0.248645	0.221118		0.257686	0.228247
0.209096	0.178841		0.248829	0.221118		0.257888	0.228247
0.209261	0.178841		0.249014	0.221118		0.258089	0.228931
0.209428	0.179648		0.249198	0.221118		0.258292	0.228931
0.209595	0.179648		0.249382	0.221118		0.258495	0.229323
0.209762	0.179775		0.249566	0.221118		0.258698	0.229323
0.209928	0.179775		0.24975	0.221118		0.2589	0.229323
0.210095	0.179775		0.249934	0.221118		0.259102	0.230288
0.210261	0.179775		0.250119	0.221118		0.259304	0.230961
0.210427	0.179775		0.250303	0.221118		0.259506	0.230961
0.210593	0.180798		0.250488	0.221118		0.259709	0.231631
0.210759	0.181818		0.250672	0.221118		0.259911	0.231631
0.210924	0.182042		0.250856	0.221118		0.260113	0.232587
0.21109	0.182042		0.251041	0.221118		0.260315	0.233251
0.211255	0.182042		0.251226	0.221261		0.260517	0.233251
0.21142	0.182042		0.251412	0.221261		0.260718	0.234201
0.211586	0.182042		0.251597	0.221261		0.260919	0.234279
0.211751	0.182042		0.251783	0.221261		0.26112	0.234279
0.211917	0.182042		0.251968	0.221948		0.26132	0.234279
0.212083	0.182042		0.252153	0.221948		0.261521	0.234279
0.212248	0.182042		0.25234	0.222222		0.261722	0.234356
0.212413	0.182042		0.252526	0.222222		0.261922	0.234356
0.212578	0.183047		0.252713	0.222222		0.262122	0.234356
0.212743	0.183922		0.252901	0.222222		0.262321	0.234356
0.212907	0.183922		0.253088	0.222222		0.262521	0.235294
0.213071	0.183922		0.253276	0.222222		0.26272	0.236211
0.213236	0.183922		0.253465	0.222222		0.26292	0.236211
0.213401	0.183922		0.253653	0.222222		0.263119	0.236211
0.213566	0.183922		0.253841	0.223171		0.263318	0.236211
0.213731	0.183922		0.254029	0.223572		0.263517	0.236211
0.213896	0.184466		0.254216	0.223572		0.263715	0.236211
0.21406	0.184466		0.254403	0.223572		0.263914	0.236211
0.214224	0.184466		0.25459	0.224515		0.264113	0.236211
0.214389	0.185006		0.254777	0.225182		0.264312	0.236211
0.214553	0.185006		0.254965	0.225182		0.264512	0.236211
0.214717	0.185006		0.255151	0.225845		0.264712	0.236211
0.214881	0.185542		0.255338	0.225845		0.264912	0.236211
0.215045	0.185542		0.255525	0.226779		0.265111	0.236211
0.215209	0.185542		0.255711	0.227711		0.26531	0.236211
0.215373	0.186074		0.255897	0.227818		0.265509	0.236211
0.215537	0.186074		0.256083	0.227818		0.265707	0.236211
0.215701	0.186074		0.256269	0.227818		0.265906	0.236211
0.215865	0.186127		0.256456	0.227818		0.266105	0.236211
0.216028	0.186127		0.256642	0.228743		0.266303	0.236534
0.216192	0.186127		0.256828	0.229665		0.266502	0.236534
0.216356	0.186127		0.257015	0.230036		0.2667	0.236534
0.21652	0.186127		0.257202	0.230036		0.266898	0.236534
0.216683	0.186127		0.257389	0.230036		0.267095	0.236534
0.216847	0.186127		0.257575	0.230224		0.267292	0.236534
0.217012	0.186127		0.257761	0.230224		0.267489	0.236534
0.217176	0.186127		0.257947	0.230224		0.267686	0.236534
0.217339	0.186127		0.258134	0.230224		0.267882	0.236534
0.217502	0.186127		0.258321	0.230224		0.268078	0.236534
0.217665	0.186127		0.258508	0.230224		0.268274	0.236534
0.217828	0.186127		0.258695	0.230224		0.268469	0.236534
0.217992	0.186127		0.258884	0.230224		0.268665	0.236534
0.218155	0.186127		0.259072	0.231132		0.268859	0.236534
0.218318	0.186127		0.25926	0.231221		0.269054	0.236534
0.218481	0.186127		0.259447	0.231221		0.269248	0.236534
0.218643	0.186127		0.259634	0.231221		0.269442	0.236534
0.218805	0.186127		0.259821	0.231221		0.269636	0.236534
0.218968	0.186127		0.260008	0.231567		0.269829	0.236534
0.219131	0.186127		0.260194	0.231567		0.270023	0.236534
0.219293	0.186127		0.260379	0.231567		0.270215	0.23715
0.219456	0.186127		0.260565	0.231567		0.270408	0.23715
0.219619	0.186127		0.26075	0.231567		0.2706	0.237485
0.219781	0.186127		0.260937	0.231567		0.270792	0.237485
0.219944	0.186127		0.261123	0.231567		0.270984	0.237485
0.220106	0.186127		0.261309	0.231567		0.271176	0.237543
0.220268	0.186127		0.261495	0.231567		0.271368	0.237543
0.220429	0.186127		0.261682	0.231567		0.27156	0.237543
0.220591	0.186127		0.261868	0.231567		0.271752	0.237543
0.220753	0.186127		0.262055	0.231567		0.271943	0.237601
0.220915	0.186127		0.262241	0.231567		0.272135	0.237601
0.221077	0.186636		0.262427	0.231567		0.272326	0.237601
0.221238	0.186636		0.262613	0.231567		0.272518	0.237601
0.221399	0.186636		0.262799	0.231567		0.272709	0.238479
0.221561	0.187572		0.262984	0.232451		0.2729	0.239356
0.221722	0.187858		0.26317	0.233333		0.273091	0.24023
0.221882	0.187858		0.263354	0.233825		0.273282	0.240275
0.222043	0.187858		0.263539	0.233825		0.273473	0.240275
0.222204	0.187858		0.263724	0.233825		0.273663	0.240275
0.222364	0.188787		0.263908	0.233825		0.273853	0.240275
0.222524	0.189498		0.264092	0.233825		0.274043	0.240593
0.222684	0.189498		0.264276	0.233825		0.274234	0.240593
0.222844	0.190205		0.26446	0.233825		0.274424	0.240593
0.223004	0.190205		0.264643	0.233825		0.274614	0.24115
0.223164	0.190909		0.264826	0.233825		0.274804	0.24115
0.223323	0.190909		0.265009	0.233825		0.274994	0.24115
0.223483	0.191827		0.265193	0.233825		0.275183	0.24115
0.223642	0.19209		0.265377	0.233971		0.275372	0.24115
0.223801	0.19209		0.265561	0.233971		0.275561	0.24115
0.223959	0.19209		0.265745	0.233971		0.27575	0.24115
0.224119	0.19209		0.265929	0.233971		0.275939	0.24115
0.224279	0.19265		0.266113	0.233971		0.276127	0.24115
0.224439	0.19265		0.266298	0.233971		0.276315	0.24115
0.224599	0.19265		0.266482	0.233971		0.276503	0.24115
0.224758	0.19265		0.266666	0.233971		0.276691	0.24115
0.224919	0.19265		0.26685	0.234305		0.276878	0.24115
0.225079	0.19265		0.267034	0.234305		0.277065	0.24115
0.225238	0.19265		0.267218	0.234305		0.277252	0.24115
0.225398	0.19265		0.267402	0.234716		0.277439	0.24115
0.225558	0.19265		0.267586	0.234716		0.277626	0.24115
0.225718	0.19265		0.26777	0.234716		0.277813	0.24115
0.22588	0.19265		0.267953	0.234716		0.278	0.24115
0.226041	0.19265		0.268137	0.234716		0.278186	0.24115
0.226202	0.19265		0.268321	0.234716		0.278373	0.24115
0.226362	0.192905		0.268505	0.234716		0.278559	0.24115
0.226524	0.192905		0.268688	0.234716		0.278745	0.24115
0.226685	0.192905		0.268872	0.234716		0.278931	0.24115
0.226846	0.192905		0.269055	0.234716		0.279118	0.24115
0.227009	0.19337		0.269238	0.234716		0.279304	0.24115
0.227172	0.19337		0.269421	0.234716		0.27949	0.24115
0.227335	0.19337		0.269603	0.234716		0.279676	0.241722
0.227497	0.19426		0.269785	0.234716		0.279862	0.241722
0.22766	0.195149		0.269968	0.234716		0.280047	0.241758
0.227822	0.196035		0.270149	0.234716		0.280233	0.241758
0.227985	0.19692		0.270331	0.234716		0.280417	0.241758
0.228148	0.197585		0.270512	0.234716		0.280602	0.241758
0.228312	0.197585		0.270694	0.234716		0.280787	0.241794
0.228475	0.198465		0.270874	0.234716		0.280972	0.241794
0.228637	0.199343		0.271055	0.234716		0.281157	0.241794
0.2288	0.2		0.271235	0.234716		0.281342	0.241794
0.228963	0.2		0.271415	0.234716		0.281527	0.242358
0.229125	0.200436		0.271596	0.234716		0.281713	0.242358
0.229288	0.200436		0.271776	0.235551		0.281899	0.242919
0.229451	0.200436		0.271956	0.236383		0.282085	0.242919
0.229613	0.201306		0.272135	0.237214		0.28227	0.243214
0.229776	0.201944		0.272315	0.238043		0.282456	0.243214
0.229939	0.201944		0.272494	0.238453		0.282643	0.243214
0.230103	0.201944		0.272673	0.238453		0.28283	0.244035
0.230266	0.201944		0.272852	0.238453		0.283018	0.244086
0.230429	0.201944		0.273031	0.238453		0.283206	0.244086
0.230592	0.201944		0.27321	0.238453		0.283393	0.244086
0.230755	0.201944		0.27339	0.238453		0.28358	0.244086
0.230918	0.202128		0.27357	0.238453		0.283768	0.244086
0.231081	0.202128		0.27375	0.238453		0.283955	0.244086
0.231243	0.202128		0.27393	0.238453		0.284142	0.244086
0.231406	0.202128		0.274111	0.238453		0.284328	0.244086
0.231568	0.202128		0.274291	0.238453		0.284515	0.244898
0.23173	0.202128		0.274472	0.239014		0.284702	0.245708
0.231892	0.202128		0.274652	0.239014		0.284888	0.245989
0.232053	0.202128		0.274833	0.239829		0.285074	0.245989
0.232214	0.202128		0.275013	0.240642		0.28526	0.245989
0.232376	0.202128		0.275192	0.241195		0.285446	0.246531
0.232538	0.202128		0.275372	0.241195		0.285632	0.246531
0.2327	0.202128		0.275552	0.242004		0.285818	0.247335
0.232861	0.202128		0.275731	0.242585		0.286004	0.247872
0.233022	0.202128		0.27591	0.242585		0.286189	0.247872
0.233183	0.202545		0.27609	0.242585		0.286374	0.248408
0.233344	0.202545		0.276269	0.242585		0.286559	0.248408
0.233505	0.202545		0.276448	0.242585		0.286745	0.248677
0.233667	0.202746		0.276627	0.242585		0.28693	0.248677
0.233828	0.202746		0.276806	0.242616		0.287116	0.248677
0.233989	0.202746		0.276986	0.242616		0.287301	0.249208
0.234151	0.202746		0.277165	0.242616		0.287486	0.249208
0.234312	0.203586		0.277344	0.242616		0.287671	0.25
0.234473	0.203975		0.277524	0.243187		0.287856	0.250526
0.234634	0.203975		0.277703	0.243187		0.288041	0.250526
0.234796	0.203975		0.277881	0.243187		0.288226	0.250787
0.234957	0.203975		0.278061	0.243187		0.288412	0.250787
0.235119	0.203975		0.278241	0.243187		0.288597	0.250787
0.23528	0.203975		0.278422	0.243187		0.288782	0.251046
0.235441	0.203975		0.278602	0.243979		0.288967	0.251046
0.235602	0.203975		0.278782	0.244004		0.289152	0.251046
0.235763	0.204145		0.278962	0.244004		0.289337	0.251829
0.235924	0.204145		0.279142	0.244004		0.289522	0.252066
0.236085	0.204145		0.279322	0.244004		0.289706	0.252066
0.236245	0.204145		0.279503	0.244537		0.289891	0.252066
0.236405	0.204145		0.279683	0.244537		0.290075	0.252066
0.236565	0.204145		0.279863	0.245322		0.290259	0.252066
0.236725	0.204145		0.280043	0.245851		0.290443	0.252066
0.236885	0.204145		0.280224	0.245851		0.290628	0.252066
0.237045	0.204145		0.280404	0.246632		0.290812	0.252066
0.237206	0.204969		0.280584	0.246901		0.290996	0.252066
0.237366	0.205155		0.280765	0.246901		0.29118	0.252066
0.237526	0.205155		0.280945	0.246901		0.291363	0.252066
0.237686	0.205155		0.281125	0.247678		0.291546	0.252567
0.237846	0.205155		0.281304	0.248454		0.29173	0.252567
0.238007	0.205312		0.281484	0.248971		0.291913	0.252567
0.238168	0.205312		0.281663	0.248971		0.292095	0.252567
0.238328	0.205312		0.281842	0.249743		0.292278	0.252567
0.238489	0.205312		0.282021	0.250513		0.292461	0.252567
0.23865	0.205312		0.2822	0.251282		0.292643	0.252815
0.23881	0.205312		0.282379	0.251791		0.292825	0.252815
0.238971	0.205312		0.282557	0.251791		0.293008	0.252815
0.239133	0.205312		0.282736	0.252556		0.29319	0.253579
0.239294	0.205312		0.282914	0.25332		0.293373	0.254323
0.239455	0.205674		0.283093	0.253823		0.293557	0.254323
0.239616	0.205674		0.283271	0.253823		0.293741	0.254323
0.239777	0.205674		0.283449	0.254582		0.293924	0.254323
0.239937	0.205674		0.283626	0.255341		0.294107	0.254323
0.240098	0.205674		0.283804	0.256098		0.29429	0.254564
0.240258	0.205674		0.283982	0.256853		0.294473	0.254564
0.240418	0.205674		0.284159	0.257606		0.294656	0.254564
0.240578	0.205674		0.284337	0.258325		0.294839	0.255319
0.240739	0.206269		0.284514	0.258325		0.295021	0.255424
0.2409	0.206269		0.284692	0.258325		0.295203	0.255424
0.241062	0.206862		0.28487	0.258325		0.295385	0.255424
0.241223	0.206862		0.285048	0.258325		0.295567	0.255424
0.241385	0.207661		0.285225	0.259073		0.295748	0.255424
0.241546	0.208249		0.285402	0.259819		0.295929	0.255424
0.241707	0.208249		0.285579	0.260302		0.29611	0.255424
0.241869	0.209045		0.285755	0.260302		0.296291	0.255424
0.24203	0.209209		0.285932	0.260956		0.296472	0.255424
0.242191	0.209209		0.286108	0.260956		0.296652	0.255424
0.242352	0.209209		0.286285	0.260956		0.296832	0.255424
0.242514	0.209209		0.286462	0.260956		0.297012	0.255424
0.242677	0.21		0.286639	0.260956		0.297192	0.255424
0.242839	0.210736		0.286816	0.260956		0.297372	0.255424
0.243001	0.210736		0.286993	0.260956		0.297551	0.255424
0.243163	0.210736		0.28717	0.260956		0.297732	0.255424
0.243325	0.210736		0.287347	0.260956		0.297913	0.255424
0.243486	0.210736		0.287523	0.261431		0.298093	0.255424
0.243649	0.210736		0.287699	0.261431		0.298274	0.255424
0.243811	0.21131		0.287875	0.261858		0.298454	0.255424
0.243973	0.21131		0.288051	0.261858		0.298634	0.255424
0.244135	0.211672		0.288227	0.261858		0.298815	0.255424
0.244297	0.211672		0.288402	0.261858		0.298996	0.255424
0.244459	0.211672		0.288578	0.261858		0.299177	0.255424
0.244621	0.211823		0.288754	0.261858		0.299357	0.255424
0.244783	0.211823		0.288929	0.262586		0.299537	0.255424
0.244945	0.211823		0.289104	0.263054		0.299718	0.255424
0.245107	0.211823		0.289279	0.263054		0.299898	0.256158
0.245269	0.212389		0.289454	0.26378		0.300078	0.25689
0.24543	0.212389		0.289628	0.263984		0.300257	0.257367
0.245592	0.213163		0.289803	0.263984		0.300437	0.257367
0.245753	0.213935		0.289977	0.263984		0.300617	0.258096
0.245914	0.214706		0.290152	0.264706		0.300796	0.258317
0.246076	0.214844		0.290326	0.265426		0.300975	0.258317
0.246238	0.214844		0.2905	0.266145		0.301155	0.258317
0.2464	0.214844		0.290674	0.266862		0.301334	0.258789
0.246562	0.214844		0.290848	0.267317		0.301512	0.258789
0.246724	0.21561		0.291021	0.267317		0.301691	0.259475
0.246885	0.216374		0.291195	0.267375		0.30187	0.259475
0.247047	0.217054		0.291368	0.267375		0.302048	0.259475
0.247209	0.217054		0.291541	0.267375		0.302226	0.259475
0.247371	0.217054		0.291714	0.267375		0.302405	0.259475
0.247532	0.217054		0.291887	0.267375		0.302582	0.259942
0.247693	0.217054		0.29206	0.267375		0.30276	0.259942
0.247855	0.217054		0.292234	0.267375		0.302938	0.260618
0.248016	0.217228		0.292406	0.267375		0.303116	0.260618
0.248177	0.217228		0.292579	0.267375		0.303294	0.260618
0.248339	0.217228		0.292752	0.267375		0.303474	0.260618
0.2485	0.217228		0.292925	0.267375		0.303652	0.260618
0.248662	0.217228		0.293097	0.268081		0.303831	0.261331
0.248824	0.217228		0.293269	0.268714		0.30401	0.26179
0.248986	0.217228		0.293442	0.268714		0.304188	0.26179
0.249147	0.217228		0.293614	0.268714		0.304366	0.2625
0.249308	0.217228		0.293786	0.268714		0.304544	0.262704
0.24947	0.217228		0.293958	0.268714		0.304722	0.262704
0.249631	0.217228		0.29413	0.269084		0.3049	0.262704
0.249792	0.217228		0.294302	0.269084		0.305078	0.26341
0.249953	0.217228		0.294474	0.269084		0.305255	0.264115
0.250114	0.217228		0.294646	0.269084		0.305433	0.264259
0.250274	0.217228		0.294817	0.269084		0.30561	0.264259
0.250435	0.217228		0.294989	0.269084		0.305789	0.264259
0.250595	0.217228		0.295161	0.269267		0.305967	0.264259
0.250756	0.217228		0.295333	0.269267		0.306146	0.264259
0.250916	0.217228		0.295504	0.269267		0.306324	0.264259
0.251076	0.217228		0.295676	0.269694		0.306502	0.264259
0.251236	0.217228		0.295847	0.269694		0.30668	0.264706
0.251396	0.217228		0.296018	0.269694		0.306858	0.264706
0.251556	0.217228		0.296189	0.269694		0.307036	0.264901
0.251717	0.217228		0.29636	0.269694		0.307214	0.264901
0.251877	0.217228		0.296531	0.269694		0.307391	0.264901
0.252038	0.217228		0.296702	0.269694		0.307569	0.265595
0.252198	0.217228		0.296872	0.269694		0.307746	0.266038
0.252358	0.217228		0.297043	0.269694		0.307924	0.266038
0.252518	0.217228		0.297213	0.269694		0.3081	0.26673
0.252677	0.217228		0.297383	0.269694		0.308277	0.26742
0.252837	0.217228		0.297554	0.269694		0.308453	0.267857
0.252996	0.217228		0.297724	0.269694		0.30863	0.267857
0.253156	0.217228		0.297894	0.269694		0.308806	0.268545
0.253315	0.217228		0.298065	0.269694		0.308982	0.268978
0.253474	0.217228		0.298235	0.269694		0.309158	0.268978
0.253633	0.217228		0.298405	0.269694		0.309334	0.269159
0.253792	0.217961		0.298576	0.269694		0.309509	0.269159
0.25395	0.218692		0.298747	0.269694		0.309685	0.269159
0.254109	0.219421		0.298918	0.269694		0.30986	0.269549
0.254267	0.220149		0.299089	0.269694		0.310035	0.269549
0.254426	0.22026		0.299259	0.269694		0.31021	0.269549
0.254584	0.22026		0.29943	0.269694		0.310384	0.269549
0.254743	0.22026		0.299601	0.269694		0.310559	0.269549
0.254901	0.22026		0.299773	0.269694		0.310733	0.269549
0.255059	0.220984		0.299944	0.269694		0.310907	0.269549
0.255217	0.221707		0.300116	0.269694		0.311082	0.269549
0.255375	0.222428		0.300288	0.269694		0.311257	0.269549
0.255533	0.222736		0.300459	0.27037		0.311431	0.269549
0.255691	0.222736		0.300631	0.271045		0.311605	0.269549
0.255848	0.222736		0.300802	0.271719		0.311779	0.269549
0.256006	0.223453		0.300974	0.272392		0.311953	0.269549
0.256164	0.22417		0.301145	0.273063		0.312127	0.269549
0.256321	0.224885		0.301317	0.27314		0.312301	0.269549
0.256478	0.225391		0.301488	0.27314		0.312474	0.269549
0.256635	0.225391		0.301659	0.27314		0.312647	0.269549
0.256793	0.225571		0.301831	0.27314		0.31282	0.269653
0.256952	0.225571		0.302002	0.27314		0.312993	0.269653
0.25711	0.225571		0.302173	0.27314		0.313165	0.269653
0.257268	0.225571		0.302345	0.27314		0.313338	0.269653
0.257425	0.225571		0.302516	0.27314		0.31351	0.269653
0.257583	0.225571		0.302688	0.27314		0.313682	0.269653
0.257741	0.225571		0.302859	0.27314		0.313855	0.269653
0.257898	0.225571		0.303031	0.27314		0.314027	0.27032
0.258056	0.226071		0.303202	0.27314		0.3142	0.270738
0.258213	0.226071		0.303373	0.27314		0.314373	0.270738
0.258371	0.226364		0.303543	0.27314		0.314546	0.271403
0.258528	0.226364		0.303714	0.27314		0.314719	0.272066
0.258686	0.226364		0.303885	0.27314		0.314891	0.27248
0.258843	0.226655		0.304055	0.27314		0.315064	0.27248
0.259001	0.226655		0.304226	0.27314		0.315236	0.272645
0.259158	0.226655		0.304396	0.273303		0.315409	0.272645
0.259316	0.227149		0.304566	0.273303		0.315581	0.272645
0.259473	0.227149		0.304735	0.273303		0.315754	0.273056
0.25963	0.227642		0.304905	0.273694		0.315926	0.273056
0.259787	0.227642		0.305075	0.273694		0.316098	0.273713
0.259944	0.227723		0.305244	0.273694		0.31627	0.274368
0.260101	0.227723		0.305413	0.273694		0.316442	0.275023
0.260258	0.227723		0.305581	0.273694		0.316614	0.275676
0.260415	0.227723		0.30575	0.273694		0.316785	0.275831
0.260572	0.228417		0.305918	0.273694		0.316957	0.275831
0.260728	0.228571		0.306087	0.273694		0.317129	0.275831
0.260885	0.228571		0.306255	0.273694		0.317301	0.276233
0.261041	0.228571		0.306423	0.273694		0.317473	0.276233
0.261197	0.228571		0.306591	0.273694		0.317644	0.276882
0.261353	0.228571		0.306759	0.273694		0.317816	0.277333
0.261509	0.228571		0.306926	0.273694		0.317988	0.277333
0.261665	0.228571		0.307094	0.273694		0.31816	0.277333
0.26182	0.228571		0.307262	0.273694		0.318332	0.277333
0.261976	0.229055		0.307429	0.273694		0.318504	0.277333
0.262131	0.229055		0.307596	0.273694		0.318676	0.277333
0.262287	0.229742		0.307764	0.273694		0.318848	0.277333
0.262442	0.230427		0.307931	0.273694		0.319019	0.277333
0.262597	0.231111		0.308097	0.273694		0.31919	0.277333
0.262752	0.231794		0.308264	0.273694		0.319362	0.277972
0.262907	0.232394		0.30843	0.273694		0.319533	0.277972
0.263062	0.232394		0.308597	0.273694		0.319704	0.277972
0.263217	0.232394		0.308763	0.273694		0.319875	0.277972
0.263372	0.232394		0.308931	0.274165		0.320046	0.277972
0.263526	0.232394		0.309098	0.274165		0.320217	0.277972
0.263681	0.232394		0.309266	0.274165		0.320388	0.277972
0.263836	0.232394		0.309433	0.274165		0.32056	0.277972
0.26399	0.232394		0.3096	0.274165		0.320731	0.277972
0.264145	0.232394		0.309767	0.274165		0.320902	0.277972
0.264299	0.232394		0.309935	0.274165		0.321073	0.277972
0.264454	0.232925		0.310102	0.274165		0.321244	0.277972
0.264608	0.232925		0.310268	0.274165		0.321415	0.277972
0.264762	0.232925		0.310436	0.274374		0.321586	0.277972
0.264916	0.232925		0.310603	0.274374		0.321757	0.277972
0.265071	0.232925		0.31077	0.274374		0.321928	0.277972
0.265226	0.232925		0.310938	0.274374		0.322099	0.277972
0.26538	0.233392		0.311105	0.274374		0.322271	0.277972
0.265535	0.233392		0.311272	0.274374		0.322442	0.277972
0.26569	0.233447		0.311438	0.274374		0.322614	0.278603
0.265845	0.233447		0.311605	0.274374		0.322785	0.278989
0.265999	0.233447		0.311771	0.274374		0.322956	0.278989
0.266154	0.233447		0.311938	0.274374		0.323128	0.279373
0.266309	0.233447		0.312105	0.274374		0.323299	0.279373
0.266463	0.233447		0.312271	0.274374		0.323471	0.28
0.266618	0.233447		0.312437	0.274374		0.323642	0.280382
0.266772	0.233447		0.312604	0.274374		0.323813	0.280382
0.266927	0.233447		0.312771	0.274374		0.323984	0.281006
0.267081	0.233447		0.312938	0.274374		0.324155	0.281385
0.267235	0.233447		0.313104	0.274374		0.324326	0.281385
0.26739	0.233447		0.313271	0.274374		0.324497	0.281437
0.267544	0.233447		0.313438	0.274374		0.324668	0.281437
0.267699	0.233447		0.313604	0.274374		0.32484	0.281437
0.267853	0.233447		0.31377	0.274374		0.325011	0.281437
0.268008	0.233447		0.313936	0.275		0.325182	0.281437
0.268162	0.233447		0.314102	0.275624		0.325354	0.281437
0.268316	0.233447		0.314268	0.276248		0.325525	0.281437
0.268471	0.233447		0.314435	0.276395		0.325695	0.281437
0.268626	0.233447		0.314602	0.276395		0.325866	0.281437
0.268781	0.233447		0.314769	0.276395		0.326037	0.281437
0.268936	0.233447		0.314936	0.277015		0.326207	0.281437
0.26909	0.233447		0.315103	0.277635		0.326378	0.281437
0.269245	0.233447		0.31527	0.278253		0.326548	0.281437
0.269399	0.233447		0.315437	0.278871		0.326717	0.281437
0.269553	0.233447		0.315604	0.27901		0.326887	0.282051
0.269707	0.233447		0.315771	0.27901		0.327057	0.282182
0.269861	0.233447		0.315939	0.27901		0.327226	0.282182
0.270016	0.233447		0.316108	0.279149		0.327395	0.282182
0.27017	0.233447		0.316277	0.279149		0.327565	0.282794
0.270324	0.233447		0.316445	0.279149		0.327734	0.283404
0.270478	0.233447		0.316614	0.279762		0.327903	0.284014
0.270632	0.233447		0.316783	0.280374		0.328073	0.28438
0.270786	0.233447		0.316951	0.280746		0.328242	0.28438
0.270939	0.233898		0.317118	0.280746		0.328412	0.284987
0.271093	0.233898		0.317286	0.281118		0.328581	0.285593
0.271247	0.234547		0.317454	0.281118		0.32875	0.286076
0.2714	0.235195		0.317621	0.281488		0.328919	0.286076
0.271553	0.235642		0.317788	0.281488		0.329088	0.286076
0.271706	0.235642		0.317955	0.281619		0.329257	0.286076
0.271859	0.236134		0.318122	0.281619		0.329425	0.286076
0.272011	0.236134		0.318289	0.281619		0.329593	0.286192
0.272164	0.236134		0.318456	0.281987		0.329762	0.286192
0.272317	0.236134		0.318622	0.281987		0.329931	0.286192
0.27247	0.236134		0.318788	0.282116		0.3301	0.286192
0.272622	0.236134		0.318955	0.282116		0.330268	0.286192
0.272775	0.236776		0.31912	0.282116		0.330436	0.286192
0.272928	0.237018		0.319286	0.282481		0.330605	0.286192
0.27308	0.237018		0.319452	0.282481		0.330773	0.286192
0.273232	0.237018		0.319617	0.282845		0.330942	0.286192
0.273384	0.237458		0.319783	0.282845		0.33111	0.286192
0.273536	0.237458		0.319948	0.283208		0.331279	0.286428
0.273688	0.237698		0.320113	0.283208		0.331447	0.286428
0.273839	0.237698		0.320278	0.283333		0.331615	0.286428
0.273991	0.237698		0.320442	0.283333		0.331782	0.286428
0.274143	0.238333		0.320607	0.283333		0.33195	0.286428
0.274294	0.238968		0.320771	0.28393		0.332118	0.286428
0.274446	0.239041		0.320935	0.284176		0.332287	0.286661
0.274598	0.239041		0.3211	0.284176		0.332455	0.286661
0.27475	0.239041		0.321264	0.284176		0.332623	0.286661
0.274902	0.239041		0.321429	0.284176		0.332791	0.286661
0.275053	0.239041		0.321593	0.284176		0.332959	0.286661
0.275205	0.239041		0.321756	0.284176		0.333126	0.286661
0.275356	0.239041		0.32192	0.284533		0.333294	0.287014
0.275508	0.239041		0.322084	0.284533		0.333462	0.287014
0.275659	0.239669		0.322247	0.284889		0.333629	0.287603
0.27581	0.240297		0.32241	0.284889		0.333797	0.288192
0.275962	0.240725		0.322574	0.285479		0.333965	0.288779
0.276114	0.240725		0.322737	0.285597		0.334133	0.289127
0.276265	0.240984		0.3229	0.285597		0.334301	0.289127
0.276416	0.240984		0.323063	0.285597		0.334469	0.289712
0.276567	0.240984		0.323227	0.285949		0.334637	0.290058
0.276718	0.240984		0.32339	0.285949		0.334805	0.290058
0.276869	0.240984		0.323552	0.286066		0.334972	0.290139
0.27702	0.240984		0.323715	0.286066		0.335139	0.290139
0.277171	0.240984		0.323878	0.286066		0.335306	0.290139
0.277322	0.241605		0.32404	0.286182		0.335473	0.290139
0.277473	0.242226		0.324204	0.286182		0.33564	0.290139
0.277625	0.242647		0.324367	0.286182		0.335807	0.290139
0.277776	0.242647		0.324531	0.286531		0.335974	0.290139
0.277927	0.243265		0.324694	0.286531		0.336141	0.290139
0.278078	0.243485		0.324857	0.286879		0.336308	0.290139
0.27823	0.243485		0.32502	0.286879		0.336475	0.290139
0.278381	0.243485		0.325183	0.287225		0.336642	0.290244
0.278533	0.243704		0.325346	0.287225		0.33681	0.290244
0.278685	0.243704		0.325509	0.287328		0.336977	0.290244
0.278837	0.243704		0.325672	0.287328		0.337144	0.29082
0.278988	0.244318		0.325834	0.287328		0.337311	0.29116
0.27914	0.244337		0.325997	0.287328		0.337478	0.29116
0.279291	0.244337		0.32616	0.287328		0.337644	0.291498
0.279443	0.244337		0.326323	0.287328		0.337811	0.291498
0.279594	0.244337		0.326485	0.287328		0.337978	0.291599
0.279745	0.24475		0.326648	0.287328		0.338144	0.291599
0.279896	0.24475		0.32681	0.287328		0.338311	0.291599
0.280047	0.244964		0.326973	0.287328		0.338478	0.292171
0.280197	0.244964		0.327135	0.287671		0.338644	0.292506
0.280348	0.244964		0.327297	0.287671		0.338812	0.292506
0.280498	0.245028		0.327459	0.288013		0.338979	0.293076
0.280648	0.245028		0.327621	0.288013		0.339147	0.293173
0.280798	0.245028		0.327782	0.288585		0.339315	0.293173
0.280948	0.245028		0.327943	0.289013		0.339482	0.293173
0.281097	0.245028		0.328105	0.289013		0.339649	0.29374
0.281247	0.245028		0.328266	0.289013		0.339817	0.294071
0.281397	0.245028		0.328427	0.289013		0.339984	0.294071
0.281546	0.245028		0.328589	0.289013		0.340151	0.2944
0.281696	0.245028		0.32875	0.289013		0.340318	0.2944
0.281846	0.245028		0.328912	0.289013		0.340485	0.294964
0.281996	0.245028		0.329073	0.289013		0.340652	0.295527
0.282146	0.245028		0.329235	0.289013		0.340819	0.295853
0.282296	0.245028		0.329398	0.289013		0.340985	0.295853
0.282446	0.245028		0.32956	0.289013		0.341152	0.296032
0.282596	0.245028		0.329722	0.289013		0.341318	0.296032
0.282745	0.245028		0.329885	0.289578		0.341485	0.296032
0.282895	0.245238		0.330048	0.290143		0.341652	0.296032
0.283044	0.245238		0.33021	0.290323		0.341819	0.296032
0.283193	0.245238		0.330373	0.290323		0.341986	0.296032
0.283342	0.245837		0.330536	0.290323		0.342152	0.29659
0.283492	0.246239		0.330698	0.290323		0.342318	0.297147
0.283641	0.246239		0.330861	0.290323		0.342484	0.297233
0.283792	0.24664		0.331023	0.290323		0.342652	0.297233
0.283942	0.24664		0.331186	0.290323		0.342819	0.297233
0.284092	0.24704		0.331348	0.290323		0.342986	0.297553
0.284242	0.24704		0.331511	0.290323		0.343154	0.297553
0.284392	0.247634		0.331673	0.290323		0.343321	0.297872
0.284542	0.248227		0.331835	0.290323		0.343488	0.297872
0.284692	0.248623		0.331997	0.290323		0.343654	0.297956
0.284842	0.248623		0.332159	0.290323		0.343821	0.297956
0.284993	0.248636		0.332321	0.290881		0.343988	0.297956
0.285143	0.248636		0.332483	0.291438		0.344154	0.298273
0.285293	0.248636		0.332645	0.291765		0.34432	0.298273
0.285443	0.248636		0.332807	0.291765		0.344487	0.298824
0.285593	0.248636		0.33297	0.292091		0.344654	0.298905
0.285743	0.248636		0.333133	0.292091		0.34482	0.298905
0.285893	0.248636		0.333295	0.292416		0.344987	0.298905
0.286043	0.248636		0.333457	0.292416		0.345153	0.299453
0.286193	0.248636		0.333619	0.292969		0.345319	0.299844
0.286343	0.248636		0.333781	0.293521		0.345485	0.299844
0.286494	0.248636		0.333943	0.294072		0.345651	0.299844
0.286644	0.248636		0.334105	0.294393		0.345816	0.299844
0.286794	0.24903		0.334266	0.294393		0.345982	0.299844
0.286944	0.24903		0.334428	0.294712		0.346148	0.300154
0.287094	0.24903		0.334589	0.294712		0.346313	0.300154
0.287245	0.24903		0.33475	0.29526		0.346478	0.300154
0.287395	0.24903		0.334911	0.295578		0.346643	0.300154
0.287545	0.24903		0.335073	0.295578		0.346808	0.300154
0.287696	0.249419		0.335234	0.296124		0.346973	0.300154
0.287846	0.249419		0.335395	0.29644		0.347137	0.300154
0.287996	0.249807		0.335556	0.29644		0.347301	0.300154
0.288146	0.249807		0.335717	0.296525		0.347466	0.300154
0.288297	0.25		0.335878	0.296525		0.34763	0.300154
0.288447	0.25		0.336039	0.296525		0.347794	0.300154
0.288597	0.25		0.3362	0.296695		0.347958	0.300154
0.288747	0.25		0.336361	0.296695		0.348122	0.30038
0.288898	0.25		0.336522	0.296695		0.348286	0.30038
0.289048	0.25		0.336682	0.296695		0.34845	0.30038
0.289198	0.25		0.336843	0.296695		0.348614	0.30038
0.289349	0.25		0.337004	0.296695		0.348777	0.30038
0.289499	0.25		0.337165	0.297235		0.348941	0.30038
0.289649	0.25		0.337327	0.297546		0.349104	0.30038
0.289799	0.25		0.337488	0.297546		0.349268	0.30038
0.289949	0.250575		0.337649	0.298084		0.349431	0.30038
0.2901	0.250765		0.337809	0.298393		0.349594	0.30038
0.29025	0.250765		0.33797	0.298393		0.349757	0.30038
0.2904	0.250765		0.338131	0.298632		0.349921	0.30038
0.290551	0.251145		0.338291	0.298632		0.350084	0.30038
0.290702	0.251145		0.338451	0.298632		0.350247	0.30038
0.290852	0.251524		0.338611	0.298632		0.35041	0.30038
0.291003	0.251524		0.338771	0.298632		0.350572	0.30038
0.291154	0.251711		0.338931	0.298632		0.350735	0.30038
0.291304	0.251711		0.33909	0.298632		0.350897	0.30038
0.291455	0.251711		0.339249	0.298632		0.35106	0.30038
0.291605	0.25228		0.339409	0.298632		0.351222	0.300912
0.291756	0.252847		0.339568	0.299165		0.351385	0.301214
0.291906	0.253222		0.339727	0.299697		0.351548	0.301214
0.292056	0.253222		0.339887	0.300227		0.351711	0.301744
0.292207	0.253788		0.340046	0.300758		0.351874	0.302029
0.292357	0.25416		0.340205	0.301287		0.352037	0.302029
0.292507	0.25416		0.340365	0.301815		0.3522	0.302029
0.292657	0.254478		0.340524	0.301887		0.352363	0.302029
0.292807	0.254478		0.340683	0.301887		0.352525	0.302029
0.292956	0.254478		0.340842	0.301887		0.352688	0.302029
0.293106	0.254478		0.341001	0.302185		0.35285	0.302029
0.293256	0.254478		0.34116	0.302185		0.353013	0.302029
0.293406	0.254478		0.341319	0.302711		0.353175	0.302029
0.293556	0.254478		0.341478	0.303236		0.353338	0.302029
0.293706	0.254478		0.341637	0.303759		0.3535	0.302029
0.293855	0.254478		0.341796	0.304054		0.353662	0.302029
0.294005	0.254478		0.341956	0.304054		0.353825	0.302099
0.294154	0.254478		0.342115	0.304576		0.353987	0.302099
0.294304	0.254478		0.342274	0.304641		0.354149	0.302099
0.294453	0.254478		0.342434	0.304641		0.354312	0.302622
0.294603	0.254478		0.342593	0.304641		0.354474	0.303144
0.294752	0.254478		0.342751	0.304705		0.354637	0.303279
0.294902	0.254478		0.34291	0.304705		0.354799	0.303279
0.295052	0.254478		0.343069	0.304705		0.354962	0.303279
0.295201	0.254478		0.343227	0.305224		0.355124	0.303279
0.295351	0.255034		0.343386	0.305514		0.355287	0.303279
0.295501	0.255398		0.343545	0.305514		0.355449	0.303279
0.29565	0.255398		0.343704	0.306031		0.355611	0.303797
0.2958	0.255952		0.343862	0.30632		0.355773	0.304089
0.29595	0.256315		0.344021	0.30632		0.355935	0.304089
0.296099	0.256315		0.34418	0.306835		0.356098	0.304154
0.296249	0.256657		0.344338	0.30735		0.35626	0.304154
0.296398	0.256657		0.344497	0.307864		0.356422	0.304154
0.296548	0.256657		0.344655	0.308377		0.356584	0.304444
0.296697	0.256657		0.344813	0.308487		0.356746	0.304444
0.296846	0.256657		0.344971	0.308487		0.356908	0.304734
0.296995	0.256657		0.345129	0.308487		0.35707	0.304734
0.297145	0.256827		0.345287	0.308487		0.357232	0.304797
0.297294	0.256827		0.345445	0.308487		0.357393	0.304797
0.297444	0.256827		0.345604	0.308487		0.357555	0.304797
0.297593	0.257375		0.345762	0.308769		0.357716	0.30486
0.297742	0.257922		0.34592	0.308769		0.357878	0.30486
0.297892	0.258468		0.346078	0.308824		0.358039	0.30486
0.298042	0.258824		0.346236	0.308824		0.358201	0.305147
0.298191	0.258824		0.346394	0.308824		0.358363	0.305147
0.298341	0.259178		0.346553	0.309331		0.358525	0.305658
0.29849	0.259178		0.346711	0.309838		0.358687	0.305943
0.298639	0.259721		0.346869	0.310345		0.358849	0.305943
0.298788	0.259883		0.347027	0.310623		0.359011	0.306452
0.298937	0.259883		0.347185	0.310623		0.359172	0.306735
0.299086	0.259883		0.347343	0.311127		0.359335	0.306735
0.299235	0.260234		0.347501	0.311631		0.359497	0.307018
0.299384	0.260234		0.347659	0.311641		0.359659	0.307018
0.299533	0.260774		0.347817	0.311641		0.359821	0.307299
0.299682	0.261123		0.347975	0.311641		0.359983	0.307299
0.29983	0.261123		0.348132	0.311641		0.360145	0.307805
0.299978	0.261274		0.34829	0.311641		0.360306	0.308084
0.300127	0.261274		0.348447	0.311641		0.360467	0.308084
0.300275	0.261274		0.348604	0.311641		0.360628	0.308588
0.300423	0.261274		0.348761	0.311641		0.360789	0.309091
0.300571	0.261274		0.348919	0.311641		0.360951	0.309368
0.300719	0.261274		0.349076	0.311641		0.361112	0.309368
0.300868	0.261274		0.349234	0.311641		0.361272	0.309869
0.301016	0.261274		0.349392	0.311641		0.361433	0.310295
0.301164	0.261274		0.34955	0.311641		0.361593	0.310295
0.301313	0.261274		0.349708	0.311641		0.361754	0.310295
0.301461	0.261274		0.349866	0.311641		0.361914	0.310295
0.30161	0.261274		0.350024	0.311641		0.362075	0.310295
0.301758	0.261274		0.350181	0.311913		0.362236	0.310295
0.301906	0.261274		0.350339	0.311913		0.362397	0.310295
0.302055	0.261274		0.350496	0.312185		0.362558	0.310295
0.302203	0.261274		0.350653	0.312185		0.362719	0.310295
0.302351	0.261274		0.350811	0.312455		0.362879	0.310295
0.302499	0.261274		0.350968	0.312455		0.36304	0.310295
0.302647	0.261274		0.351126	0.31295		0.3632	0.310791
0.302795	0.261274		0.351283	0.313444		0.363361	0.311287
0.302943	0.261274		0.35144	0.313711		0.363521	0.311782
0.303091	0.261274		0.351597	0.313711		0.363681	0.312276
0.303239	0.261274		0.351755	0.314204		0.363841	0.312769
0.303387	0.261274		0.351912	0.31447		0.364002	0.312813
0.303535	0.261274		0.352069	0.31447		0.364161	0.312813
0.303683	0.261274		0.352226	0.314961		0.364322	0.312813
0.303831	0.261615		0.352383	0.315451		0.364484	0.313305
0.303979	0.261615		0.35254	0.315714		0.364645	0.313796
0.304127	0.261956		0.352697	0.315714		0.364807	0.314286
0.304275	0.261956		0.352853	0.316203		0.364968	0.314326
0.304422	0.262482		0.35301	0.31669		0.36513	0.314326
0.30457	0.262712		0.353166	0.316726		0.365292	0.314326
0.304718	0.262712		0.353323	0.316726		0.365453	0.314815
0.304866	0.262712		0.353479	0.316726		0.365615	0.315302
0.305013	0.262712		0.353635	0.316986		0.365777	0.315789
0.305161	0.262712		0.353791	0.316986		0.365939	0.316051
0.305309	0.262712		0.353947	0.317246		0.366101	0.316051
0.305456	0.262712		0.354103	0.317246		0.366263	0.316537
0.305604	0.262712		0.354259	0.31773		0.366424	0.316797
0.305752	0.262712		0.354414	0.317989		0.366586	0.316797
0.3059	0.262712		0.35457	0.317989		0.366748	0.317056
0.306048	0.262712		0.354725	0.318471		0.366909	0.317056
0.306196	0.262712		0.354881	0.318953		0.36707	0.31709
0.306343	0.262712		0.355036	0.319435		0.367231	0.31709
0.306491	0.262712		0.355192	0.319689		0.367392	0.31709
0.30664	0.263047		0.355347	0.319689		0.367553	0.317572
0.306789	0.263047		0.355502	0.319776		0.367714	0.317829
0.306938	0.26338		0.355657	0.319776		0.367874	0.317829
0.307087	0.26338		0.355812	0.319776		0.368035	0.318086
0.307236	0.263899		0.355967	0.319776		0.368196	0.318086
0.307385	0.264416		0.356122	0.319776		0.368357	0.318565
0.307534	0.264561		0.356277	0.319776		0.368517	0.319044
0.307683	0.264561		0.356431	0.319776		0.368678	0.319522
0.307831	0.264561		0.356586	0.319776		0.368839	0.319776
0.30798	0.264808		0.356741	0.319776		0.369	0.319776
0.308129	0.264808		0.356895	0.320252		0.369161	0.319804
0.308277	0.264808		0.35705	0.320728		0.369322	0.319804
0.308426	0.264808		0.357205	0.321204		0.369483	0.319804
0.308575	0.264808		0.357359	0.321229		0.369643	0.319918
0.308723	0.264808		0.357514	0.321229		0.369804	0.319918
0.308871	0.264808		0.357668	0.321229		0.369964	0.319918
0.30902	0.264808		0.357823	0.321703		0.370124	0.319918
0.309168	0.264808		0.357978	0.322176		0.370284	0.319918
0.309316	0.264808		0.358133	0.322423		0.370444	0.319918
0.309464	0.26491		0.358288	0.322423		0.370604	0.319918
0.309612	0.26491		0.358442	0.322895		0.370764	0.319918
0.309761	0.26491		0.358597	0.323366		0.370924	0.319918
0.309909	0.26491		0.358751	0.323836		0.371084	0.319918
0.310057	0.26491		0.358906	0.32408		0.371244	0.319918
0.310205	0.26491		0.35906	0.32408		0.371404	0.319918
0.310354	0.26491		0.359214	0.324324		0.371565	0.319918
0.310502	0.265052		0.359369	0.324324		0.371725	0.319918
0.31065	0.265052		0.359523	0.324567		0.371885	0.319918
0.310799	0.265052		0.359677	0.324567		0.372045	0.319918
0.310947	0.265334		0.359831	0.324828		0.372205	0.319918
0.311095	0.265334		0.359985	0.324828		0.372365	0.319918
0.311243	0.265334		0.360139	0.324828		0.372525	0.319918
0.311391	0.265334		0.360293	0.324828		0.372685	0.319918
0.311539	0.265334		0.360447	0.324828		0.372844	0.319918
0.311687	0.265334		0.360601	0.325069		0.373004	0.319918
0.311835	0.265572		0.360754	0.325069		0.373163	0.319918
0.311983	0.265572		0.360908	0.325533		0.373322	0.319918
0.31213	0.265572		0.361062	0.325773		0.373481	0.319918
0.312278	0.265572		0.361216	0.325773		0.373639	0.319918
0.312426	0.265572		0.36137	0.326236		0.373798	0.319918
0.312573	0.265572		0.361524	0.326699		0.373956	0.319918
0.31272	0.265572		0.361678	0.326712		0.374115	0.319918
0.312868	0.265572		0.361832	0.326712		0.374273	0.319918
0.313015	0.265572		0.361985	0.326712		0.374431	0.319918
0.313162	0.265572		0.362139	0.326962		0.374589	0.319918
0.31331	0.265892		0.362293	0.326962		0.374747	0.319918
0.313457	0.265892		0.362447	0.326962		0.374904	0.319918
0.313605	0.266212		0.362601	0.326962		0.375061	0.319918
0.313753	0.266212		0.362754	0.326962		0.375219	0.319918
0.313901	0.266712		0.362908	0.327422		0.375376	0.319918
0.314048	0.267212		0.363062	0.32788		0.375534	0.320382
0.314196	0.267711		0.363215	0.328338		0.375691	0.320845
0.314344	0.268027		0.363369	0.328571		0.375848	0.32087
0.314492	0.268027		0.363522	0.328571		0.376004	0.32087
0.314639	0.268525		0.363676	0.328814		0.376161	0.32087
0.314786	0.269022		0.36383	0.328814		0.376318	0.321332
0.314934	0.269413		0.363983	0.328814		0.376474	0.321598
0.315081	0.269413		0.364136	0.328814		0.376631	0.321598
0.315228	0.269413		0.36429	0.328814		0.376787	0.321598
0.315375	0.269413		0.364444	0.329045		0.376944	0.321598
0.315523	0.269413		0.364598	0.329045		0.3771	0.321598
0.31567	0.269413		0.364752	0.329277		0.377257	0.322057
0.315817	0.269413		0.364906	0.329277		0.377413	0.322515
0.315965	0.269413		0.36506	0.32973		0.377569	0.322973
0.316112	0.269413		0.365214	0.329737		0.377725	0.32343
0.316259	0.269724		0.365368	0.329737		0.377881	0.323887
0.316406	0.269724		0.365522	0.329737		0.378037	0.324143
0.316554	0.270216		0.365676	0.329966		0.378194	0.324143
0.316701	0.270343		0.36583	0.329966		0.37835	0.324143
0.316848	0.270343		0.365983	0.329973		0.378506	0.324143
0.316995	0.270343		0.366137	0.329973		0.378662	0.324143
0.317143	0.27047		0.36629	0.329973		0.378819	0.324161
0.31729	0.27047		0.366444	0.330423		0.378975	0.324161
0.317438	0.27047		0.366597	0.330651		0.379131	0.324161
0.317585	0.270959		0.36675	0.330651		0.379288	0.324614
0.317733	0.271448		0.366903	0.331099		0.379444	0.324849
0.31788	0.271936		0.367056	0.331547		0.379599	0.324849
0.318027	0.272423		0.367209	0.331554		0.379755	0.324866
0.318174	0.27291		0.367362	0.331554		0.379911	0.324866
0.318321	0.273396		0.367515	0.331554		0.380067	0.324866
0.318467	0.273698		0.367668	0.331554		0.380223	0.325317
0.318614	0.273698		0.367821	0.331554		0.380378	0.325768
0.318761	0.274183		0.367974	0.331554		0.380534	0.326217
0.318908	0.274484		0.368127	0.332		0.380689	0.326667
0.319054	0.274484		0.36828	0.332445		0.380844	0.32691
0.319201	0.274967		0.368434	0.332889		0.381	0.32691
0.319348	0.275083		0.368588	0.333112		0.381155	0.32691
0.319495	0.275083		0.368741	0.333112		0.381311	0.32691
0.319642	0.275083		0.368895	0.333555		0.381466	0.32691
0.319789	0.275564		0.369049	0.333997		0.381621	0.327357
0.319936	0.276045		0.369202	0.334218		0.381776	0.327586
0.320083	0.276525		0.369356	0.334218		0.381931	0.327586
0.320229	0.277005		0.369509	0.334437		0.382086	0.328032
0.320376	0.2773		0.369663	0.334437		0.382241	0.328477
0.320522	0.2773		0.369816	0.334871		0.382396	0.328704
0.320669	0.277594		0.369969	0.334871		0.38255	0.328704
0.320815	0.277594		0.370122	0.334871		0.382704	0.329147
0.320961	0.277704		0.370276	0.334871		0.382858	0.32959
0.321107	0.277704		0.370429	0.334871		0.383012	0.329815
0.321253	0.277704		0.370583	0.334871		0.383166	0.329815
0.321398	0.277997		0.370736	0.334871		0.38332	0.330257
0.321544	0.277997		0.37089	0.335089		0.383474	0.330481
0.32169	0.278473		0.371044	0.335089		0.383628	0.330481
0.321835	0.278764		0.371197	0.335302		0.383782	0.330703
0.32198	0.278764		0.371351	0.335302		0.383936	0.330703
0.322126	0.278871		0.371505	0.335302		0.38409	0.331143
0.322271	0.278871		0.371658	0.335302		0.384244	0.331582
0.322417	0.278871		0.371812	0.335302		0.384397	0.332021
0.322562	0.279161		0.371965	0.335738		0.384551	0.332459
0.322708	0.279161		0.372119	0.335953		0.384705	0.332678
0.322853	0.279373		0.372272	0.335953		0.384858	0.332678
0.322998	0.279373		0.372426	0.336381		0.385012	0.33268
0.323144	0.279373		0.372579	0.336381		0.385165	0.33268
0.32329	0.279373		0.372732	0.336381		0.385319	0.33268
0.323435	0.279373		0.372885	0.336381		0.385472	0.333116
0.32358	0.279373		0.373038	0.336815		0.385626	0.333551
0.323726	0.279843		0.373191	0.33702		0.385779	0.333767
0.323871	0.280313		0.373343	0.33702		0.385932	0.333767
0.324016	0.280782		0.373496	0.33702		0.386085	0.333767
0.324162	0.28125		0.373649	0.33702		0.386238	0.333767
0.324307	0.281534		0.373801	0.33702		0.386392	0.333767
0.324452	0.281534		0.373954	0.337451		0.386545	0.333982
0.324597	0.281635		0.374106	0.337662		0.386699	0.333982
0.324741	0.281635		0.374259	0.337662		0.386853	0.333982
0.324886	0.281635		0.374411	0.338092		0.387006	0.333982
0.325031	0.282101		0.374564	0.338521		0.38716	0.333982
0.325175	0.282566		0.374716	0.338939		0.387313	0.334197
0.32532	0.283031		0.374868	0.338939		0.387467	0.334197
0.325464	0.283495		0.375021	0.338939		0.38762	0.334411
0.325608	0.283959		0.375173	0.338939		0.387773	0.334411
0.325752	0.284238		0.375325	0.339343		0.387926	0.334842
0.325896	0.284238		0.375477	0.339343		0.388079	0.335055
0.32604	0.284516		0.375629	0.339343		0.388233	0.335055
0.326183	0.284516		0.375781	0.339343		0.388386	0.335264
0.326327	0.284977		0.375933	0.339343		0.388539	0.335264
0.32647	0.285438		0.376084	0.339343		0.388692	0.335264
0.326614	0.285898		0.376236	0.339343		0.388845	0.335264
0.326757	0.286174		0.376387	0.339768		0.388998	0.335264
0.3269	0.286174		0.376539	0.339936		0.389151	0.335467
0.327043	0.286632		0.37669	0.339936		0.389304	0.335467
0.327186	0.287091		0.376841	0.339936		0.389456	0.335467
0.327329	0.287548		0.376993	0.339936		0.38961	0.335467
0.327472	0.287821		0.377144	0.339936		0.389763	0.335467
0.327615	0.287821		0.377295	0.339936		0.389916	0.335467
0.327757	0.288092		0.377445	0.339936		0.390069	0.335467
0.3279	0.288092		0.377596	0.339936		0.390222	0.335467
0.328043	0.288548		0.377746	0.339936		0.390375	0.335664
0.328185	0.289003		0.377897	0.339936		0.390528	0.335664
0.328327	0.289272		0.378047	0.339936		0.39068	0.335664
0.32847	0.289272		0.378197	0.34014		0.390833	0.335664
0.328612	0.289726		0.378348	0.34014		0.390986	0.335664
0.328754	0.289994		0.378498	0.340291		0.391138	0.335664
0.328896	0.289994		0.378649	0.340291		0.391291	0.335664
0.329038	0.290446		0.378799	0.340291		0.391443	0.335664
0.32918	0.290528		0.37895	0.340291		0.391595	0.335664
0.329322	0.290528		0.3791	0.340291		0.391747	0.335664
0.329465	0.290528		0.379251	0.340291		0.391899	0.335664
0.329607	0.290794		0.379401	0.340291		0.392052	0.336086
0.329749	0.290794		0.379552	0.340291		0.392204	0.336508
0.329892	0.290875		0.379702	0.340291		0.392356	0.336929
0.330034	0.290875		0.379853	0.340291		0.392509	0.337114
0.330176	0.290875		0.380003	0.340291		0.392661	0.337114
0.330318	0.291324		0.380154	0.340291		0.392813	0.337114
0.33046	0.291403		0.380304	0.340291		0.392964	0.337114
0.330602	0.291403		0.380454	0.340291		0.393116	0.337114
0.330744	0.291403		0.380604	0.340708		0.393268	0.337114
0.330887	0.291483		0.380754	0.341124		0.39342	0.337114
0.331028	0.291483		0.380904	0.34154		0.393571	0.337114
0.331171	0.291483		0.381054	0.341956		0.393723	0.337114
0.331313	0.291929		0.381204	0.342371		0.393874	0.337114
0.331455	0.292376		0.381354	0.3425		0.394026	0.337114
0.331597	0.292821		0.381503	0.3425		0.394177	0.337531
0.331739	0.293082		0.381653	0.3425		0.394329	0.337914
0.331881	0.293082		0.381802	0.3425		0.394481	0.337914
0.332023	0.293526		0.381951	0.3425		0.394632	0.337914
0.332165	0.29397		0.382101	0.3425		0.394783	0.337914
0.332307	0.294413		0.38225	0.3425		0.394935	0.337914
0.332449	0.294856		0.382399	0.3425		0.395086	0.337914
0.332591	0.295113		0.382548	0.3425		0.395237	0.337914
0.332733	0.295113		0.382697	0.3425		0.395388	0.337914
0.332875	0.295554		0.382846	0.3425		0.39554	0.337914
0.333017	0.295995		0.382995	0.3425		0.395691	0.337914
0.333158	0.296435		0.383144	0.3425		0.395842	0.337914
0.3333	0.296642		0.383293	0.3425		0.395993	0.337914
0.333442	0.296642		0.383442	0.342697		0.396144	0.337914
0.333583	0.296642		0.38359	0.342697		0.396294	0.338116
0.333725	0.296642		0.383739	0.342822		0.396445	0.338116
0.333867	0.296642		0.383887	0.342822		0.396596	0.338529
0.334008	0.296642		0.384035	0.342822		0.396747	0.338941
0.33415	0.296642		0.384183	0.342822		0.396898	0.33913
0.334292	0.296642		0.384331	0.342822		0.397049	0.33913
0.334433	0.296642		0.384479	0.342822		0.397199	0.33913
0.334574	0.296894		0.384626	0.342822		0.39735	0.33913
0.334716	0.296894		0.384774	0.342822		0.397501	0.33913
0.334858	0.296962		0.384921	0.342822		0.397651	0.339541
0.335	0.296962		0.385068	0.342822		0.397802	0.33995
0.335142	0.296962		0.385216	0.342822		0.397952	0.340149
0.335284	0.297398		0.385363	0.342822		0.398103	0.340149
0.335426	0.297833		0.38551	0.342822		0.398254	0.340557
0.335568	0.298267		0.385658	0.342822		0.398405	0.340754
0.33571	0.298598		0.385805	0.343228		0.398556	0.340754
0.335852	0.298598		0.385952	0.343634		0.398707	0.341162
0.335994	0.298598		0.386099	0.34404		0.398857	0.341554
0.336136	0.298598		0.386246	0.344444		0.399008	0.341554
0.336278	0.298598		0.386393	0.344849		0.399159	0.341554
0.33642	0.298598		0.38654	0.345253		0.399309	0.341554
0.336562	0.298598		0.386687	0.345656		0.39946	0.341959
0.336705	0.298598		0.386834	0.346059		0.39961	0.342365
0.336848	0.298598		0.386981	0.346389		0.399761	0.342769
0.336992	0.298598		0.387127	0.346389		0.399911	0.343173
0.337135	0.298598		0.387274	0.346389		0.400062	0.343577
0.337279	0.298598		0.387421	0.346389		0.400212	0.34398
0.337422	0.298598		0.387567	0.346389		0.400362	0.344383
0.337566	0.298598		0.387714	0.346389		0.400512	0.344785
0.337709	0.298598		0.387861	0.346389		0.400662	0.345187
0.337852	0.298598		0.388007	0.346389		0.400811	0.345355
0.337995	0.298598		0.388153	0.346389		0.400961	0.345355
0.338138	0.298598		0.3883	0.346389		0.401111	0.345355
0.338281	0.298598		0.388446	0.346577		0.40126	0.345355
0.338425	0.298598		0.388592	0.346577		0.401409	0.345355
0.338569	0.298598		0.388738	0.346764		0.401559	0.345754
0.338712	0.298598		0.388883	0.346764		0.401709	0.346154
0.338856	0.298598		0.389029	0.346926		0.401859	0.346553
0.338999	0.298598		0.389175	0.346926		0.402008	0.346951
0.339143	0.298598		0.389321	0.346926		0.402158	0.347349
0.339286	0.299026		0.389467	0.346926		0.402307	0.347535
0.33943	0.299213		0.389613	0.346926		0.402457	0.347535
0.339574	0.299213		0.389759	0.347324		0.402606	0.34772
0.339718	0.299213		0.389905	0.347509		0.402755	0.34772
0.339862	0.299213		0.390051	0.347509		0.402904	0.34809
0.340006	0.299213		0.390196	0.347905		0.403053	0.34809
0.340149	0.299213		0.390342	0.348301		0.403203	0.34809
0.340293	0.299213		0.390488	0.348485		0.403352	0.34809
0.340437	0.299213		0.390634	0.348485		0.403502	0.348485
0.340581	0.299213		0.39078	0.348879		0.403652	0.348879
0.340725	0.299456		0.390925	0.349274		0.403801	0.349274
0.340869	0.299456		0.391071	0.349667		0.403951	0.349667
0.341012	0.299759		0.391216	0.349849		0.4041	0.349849
0.341155	0.299759		0.391361	0.349849		0.40425	0.349849
0.341299	0.299759		0.391506	0.350242		0.4044	0.350242
0.341442	0.299759		0.391652	0.350634		0.404549	0.350634
0.341585	0.299759		0.391797	0.351025		0.404699	0.350814
0.341728	0.300181		0.391942	0.351417		0.404848	0.350814
0.341871	0.30054		0.392087	0.351708		0.404997	0.351205
0.342014	0.30054		0.392232	0.351708		0.405147	0.351595
0.342157	0.30054		0.392377	0.351708		0.405296	0.351986
0.3423	0.30054		0.392521	0.351708		0.405445	0.352375
0.342443	0.30054		0.392666	0.351708		0.405595	0.352764
0.342586	0.30054		0.392811	0.351708		0.405744	0.353082
0.342728	0.30054		0.392956	0.351708		0.405893	0.353082
0.342871	0.30054		0.3931	0.351708		0.406041	0.353082
0.343014	0.300959		0.393245	0.351708		0.40619	0.353082
0.343157	0.30119		0.393389	0.351708		0.406339	0.353082
0.343299	0.30119		0.393534	0.351885		0.406488	0.353082
0.343442	0.30119		0.393678	0.351885		0.406637	0.353082
0.343584	0.30119		0.393823	0.352239		0.406785	0.353258
0.343727	0.30119		0.393967	0.352239		0.406934	0.353258
0.343869	0.30119		0.394112	0.352239		0.407082	0.353644
0.344011	0.30119		0.394256	0.352239		0.407231	0.353819
0.344154	0.30119		0.3944	0.352625		0.407379	0.353819
0.344296	0.30119		0.394544	0.353011		0.407527	0.354204
0.344438	0.30119		0.394689	0.353186		0.407676	0.35434
0.34458	0.30119		0.394833	0.353186		0.407824	0.35434
0.344722	0.30119		0.394977	0.35329		0.407972	0.35434
0.344863	0.301606		0.395121	0.35329		0.40812	0.35434
0.345005	0.301663		0.395265	0.35329		0.408268	0.35434
0.345147	0.301663		0.395409	0.35329		0.408416	0.354686
0.345288	0.301663		0.395553	0.35329		0.408564	0.354686
0.34543	0.301898		0.395697	0.35329		0.408711	0.354686
0.345572	0.301898		0.395841	0.35329		0.408859	0.354686
0.345714	0.302312		0.395985	0.35329		0.409007	0.354858
0.345855	0.302546		0.396129	0.353673		0.409154	0.354858
0.345997	0.302546		0.396272	0.354056		0.409301	0.35524
0.346139	0.302959		0.396416	0.354191		0.409448	0.355411
0.34628	0.303245		0.396561	0.354191		0.409595	0.355411
0.346422	0.303245		0.396705	0.354191		0.409743	0.355792
0.346563	0.303245		0.39685	0.354191		0.40989	0.356132
0.346705	0.303245		0.396994	0.354191		0.410037	0.356132
0.346846	0.303245		0.397138	0.354572		0.410184	0.356132
0.346987	0.303656		0.397283	0.354744		0.410332	0.356132
0.347128	0.303887		0.397428	0.354744		0.410479	0.356511
0.34727	0.303887		0.397572	0.355124		0.410626	0.35689
0.347411	0.303991		0.397717	0.355294		0.410773	0.357269
0.347552	0.303991		0.397861	0.355294		0.41092	0.357437
0.347693	0.303991		0.398005	0.355673		0.411067	0.357437
0.347834	0.303991		0.398149	0.356052		0.411214	0.357814
0.347975	0.303991		0.398294	0.35643		0.411361	0.358191
0.348116	0.303991		0.398438	0.356808		0.411507	0.358568
0.348257	0.30422		0.398582	0.357185		0.411654	0.358734
0.348399	0.30422		0.398727	0.357562		0.4118	0.358734
0.348541	0.304424		0.398871	0.3576		0.411947	0.358841
0.348683	0.304424		0.399015	0.3576		0.412093	0.358841
0.348824	0.304424		0.39916	0.3576		0.41224	0.358841
0.348966	0.304424		0.399304	0.3576		0.412386	0.358841
0.349108	0.304424		0.399448	0.3576		0.412533	0.358841
0.34925	0.304424		0.399592	0.3576		0.412679	0.358841
0.349392	0.304424		0.399736	0.3576		0.412826	0.358841
0.349534	0.304424		0.399879	0.3576		0.412972	0.358841
0.349675	0.304424		0.400023	0.3576		0.413118	0.358841
0.349817	0.304424		0.400166	0.3576		0.413265	0.358841
0.349958	0.304424		0.40031	0.3576		0.413411	0.358841
0.350099	0.304424		0.400454	0.357974		0.413556	0.358841
0.350241	0.304828		0.400597	0.35814		0.413702	0.358841
0.350382	0.305233		0.400741	0.35814		0.413848	0.358841
0.350523	0.305636		0.400884	0.358382		0.413994	0.358841
0.350664	0.305862		0.401027	0.358382		0.41414	0.358841
0.350805	0.305862		0.401171	0.358382		0.414286	0.358841
0.350946	0.30591		0.401314	0.358382		0.414432	0.358841
0.351088	0.30591		0.401458	0.358382		0.414577	0.358841
0.351229	0.30591		0.401602	0.358382		0.414723	0.359212
0.35137	0.306134		0.401746	0.358382		0.414868	0.359583
0.351511	0.306134		0.401889	0.358382		0.415013	0.359954
0.351652	0.306536		0.402033	0.358382		0.415159	0.360324
0.351793	0.306628		0.402177	0.358382		0.415304	0.360694
0.351934	0.306628		0.40232	0.358545		0.415449	0.360855
0.352075	0.306628		0.402464	0.358545		0.415594	0.360855
0.352215	0.306628		0.402608	0.358915		0.415739	0.361223
0.352356	0.306628		0.402751	0.359078		0.415884	0.361592
0.352496	0.306628		0.402894	0.359078		0.416029	0.36196
0.352637	0.306851		0.403038	0.359447		0.416174	0.362327
0.352777	0.306851		0.403182	0.359609		0.416318	0.362486
0.352918	0.30725		0.403326	0.359609		0.416463	0.362486
0.353058	0.307471		0.40347	0.359977		0.416608	0.362852
0.353198	0.307471		0.403613	0.360138		0.416753	0.363116
0.353338	0.307869		0.403757	0.360138		0.416898	0.363116
0.353478	0.308266		0.4039	0.360505		0.417043	0.363116
0.353619	0.308663		0.404044	0.360872		0.417187	0.363116
0.353758	0.308706		0.404187	0.361239		0.417332	0.363116
0.353898	0.308706		0.404331	0.361605		0.417476	0.363116
0.354039	0.308706		0.404474	0.361872		0.417621	0.363116
0.354179	0.308748		0.404618	0.361872		0.417765	0.36348
0.354319	0.308748		0.404761	0.361872		0.41791	0.363844
0.354459	0.308748		0.404905	0.361872		0.418054	0.364208
0.354599	0.309143		0.405048	0.361872		0.418198	0.364363
0.354739	0.309361		0.405192	0.361872		0.418343	0.364363
0.35488	0.309361		0.405335	0.361872		0.418487	0.364518
0.35502	0.309755		0.405478	0.362236		0.418631	0.364518
0.35516	0.309972		0.405622	0.3626		0.418775	0.364619
0.3553	0.309972		0.405765	0.362963		0.418919	0.364619
0.35544	0.310364		0.405909	0.363326		0.419062	0.364619
0.35558	0.310757		0.406052	0.363688		0.419206	0.364619
0.35572	0.311149		0.406196	0.363946		0.41935	0.364619
0.35586	0.311541		0.406339	0.363946		0.419494	0.36498
0.356	0.311755		0.406483	0.363946		0.419638	0.365286
0.356139	0.311755		0.406626	0.363946		0.419781	0.365286
0.356279	0.312145		0.406769	0.363946		0.419924	0.365286
0.356419	0.312181		0.406913	0.363946		0.420068	0.365286
0.356558	0.312181		0.407056	0.363946		0.420211	0.365646
0.356698	0.312181		0.407199	0.3641		0.420354	0.365798
0.356837	0.312571		0.407342	0.3641		0.420497	0.365798
0.356977	0.312783		0.407485	0.36446		0.42064	0.366157
0.357116	0.312783		0.407627	0.364819		0.420784	0.366292
0.357256	0.312994		0.40777	0.365124		0.420927	0.366292
0.357395	0.312994		0.407913	0.365124		0.421069	0.366292
0.357534	0.313205		0.408055	0.365124		0.421212	0.366292
0.357673	0.313205		0.408198	0.365124		0.421356	0.366292
0.357812	0.313593		0.40834	0.365276		0.421499	0.366292
0.357951	0.313803		0.408483	0.365276		0.421642	0.366292
0.35809	0.313803		0.408625	0.365634		0.421786	0.366292
0.358229	0.314189		0.408767	0.365826		0.42193	0.366292
0.358368	0.314575		0.408909	0.365826		0.422073	0.366292
0.358507	0.314961		0.409051	0.365826		0.422217	0.366292
0.358646	0.315199		0.409193	0.365826		0.42236	0.366292
0.358786	0.315199		0.409335	0.365826		0.422504	0.366292
0.358925	0.315199		0.409477	0.365826		0.422647	0.366648
0.359064	0.315199		0.409619	0.365826		0.42279	0.366667
0.359204	0.315199		0.409762	0.365826		0.422934	0.366667
0.359343	0.315583		0.409904	0.365826		0.423077	0.366667
0.359482	0.315789		0.410046	0.365826		0.42322	0.366667
0.359622	0.315789		0.410188	0.365976		0.423363	0.366667
0.359761	0.315996		0.41033	0.365976		0.423506	0.366667
0.3599	0.315996		0.410472	0.366331		0.423649	0.366667
0.360039	0.316201		0.410613	0.366685		0.423793	0.366667
0.360179	0.316201		0.410755	0.367039		0.423936	0.366667
0.360318	0.316583		0.410897	0.36737		0.424079	0.366667
0.360457	0.316788		0.411039	0.36737		0.424222	0.366667
0.360596	0.316788		0.411181	0.36737		0.424365	0.366667
0.360736	0.316992		0.411324	0.36737		0.424508	0.366667
0.360875	0.316992		0.411466	0.36737		0.424652	0.366667
0.361014	0.317019		0.411609	0.36737		0.424794	0.366667
0.361153	0.317019		0.411751	0.36737		0.424937	0.366667
0.361293	0.317019		0.411894	0.36737		0.42508	0.366667
0.361432	0.317046		0.412036	0.36737		0.425223	0.366667
0.361571	0.317046		0.412178	0.36737		0.425365	0.366667
0.36171	0.317046		0.412321	0.36737		0.425508	0.367018
0.36185	0.317249		0.412463	0.36737		0.425651	0.367166
0.361989	0.317249		0.412605	0.36772		0.425793	0.367166
0.362128	0.317627		0.412747	0.368013		0.425936	0.367517
0.362268	0.318006		0.412889	0.368013		0.426078	0.367867
0.362407	0.318383		0.413031	0.368013		0.42622	0.368217
0.362546	0.31876		0.413173	0.368013		0.426363	0.368567
0.362685	0.319137		0.413314	0.368363		0.426505	0.368916
0.362825	0.319337		0.413456	0.368712		0.426647	0.369265
0.362964	0.319337		0.413598	0.369061		0.426789	0.369613
0.363104	0.319536		0.413739	0.369409		0.426931	0.369757
0.363244	0.319536		0.413881	0.369493		0.427074	0.369757
0.363383	0.319735		0.414022	0.369493		0.427216	0.370105
0.363522	0.319735		0.414163	0.369493		0.427358	0.370248
0.363662	0.32011		0.414305	0.369493		0.4275	0.370248
0.363801	0.320308		0.414446	0.369493		0.427642	0.370391
0.36394	0.320308		0.414587	0.369637		0.427784	0.370391
0.36408	0.320682		0.414729	0.369637		0.427926	0.370737
0.364219	0.320703		0.41487	0.36978		0.428068	0.371083
0.364358	0.320703		0.415012	0.36978		0.42821	0.371429
0.364497	0.320703		0.415153	0.370126		0.428351	0.371774
0.364636	0.321076		0.415295	0.370269		0.428493	0.371914
0.364774	0.321448		0.415436	0.370269		0.428634	0.371914
0.364913	0.32182		0.415578	0.370411		0.428776	0.372259
0.365052	0.322015		0.415721	0.370411		0.428917	0.372399
0.365191	0.322015		0.415862	0.370756		0.429058	0.372399
0.365329	0.322386		0.416004	0.3711		0.429199	0.372538
0.365468	0.322757		0.416146	0.371444		0.42934	0.372538
0.365606	0.323127		0.416288	0.371788		0.429481	0.372881
0.365745	0.323497		0.416429	0.371802		0.429622	0.37302
0.365883	0.323867		0.416571	0.371802		0.429764	0.37302
0.366022	0.324059		0.416712	0.371802		0.429904	0.373362
0.366161	0.324059		0.416853	0.371802		0.430046	0.373501
0.366299	0.324251		0.416995	0.371802		0.430187	0.373501
0.366438	0.324251		0.417136	0.371802		0.430327	0.373842
0.366577	0.324619		0.417277	0.371802		0.430468	0.374183
0.366715	0.324986		0.417418	0.371802		0.430609	0.374524
0.366854	0.325354		0.417559	0.371955		0.43075	0.374796
0.366992	0.325721		0.4177	0.371955		0.43089	0.374796
0.367131	0.326087		0.417841	0.371955		0.431031	0.374796
0.36727	0.326276		0.417982	0.371955		0.431171	0.374796
0.367408	0.326276		0.418123	0.371955		0.431312	0.375136
0.367547	0.326641		0.418264	0.371955		0.431452	0.375406
0.367686	0.327007		0.418405	0.371955		0.431592	0.375406
0.367824	0.327194		0.418546	0.371955		0.431733	0.375406
0.367962	0.327194		0.418686	0.371955		0.431873	0.375406
0.368101	0.327558		0.418827	0.371955		0.432014	0.375541
0.368239	0.327922		0.418968	0.372294		0.432154	0.375541
0.368377	0.328286		0.419108	0.372517		0.432294	0.375879
0.368515	0.328649		0.419249	0.372517		0.432435	0.376147
0.368654	0.328834		0.41939	0.372517		0.432575	0.376147
0.368793	0.328834		0.419531	0.372517		0.432716	0.376147
0.368932	0.329018		0.419671	0.372517		0.432856	0.376147
0.36907	0.329018		0.419812	0.372517		0.432996	0.37628
0.369209	0.329203		0.419953	0.372517		0.433137	0.37628
0.369347	0.329203		0.420093	0.372517		0.433277	0.376616
0.369486	0.329386		0.420233	0.372517		0.433417	0.376952
0.369624	0.329386		0.420374	0.372517		0.433557	0.377287
0.369763	0.329747		0.420514	0.372517		0.433698	0.377622
0.369902	0.330108		0.420654	0.372517		0.433838	0.377885
0.37004	0.330113		0.420794	0.372517		0.433978	0.377885
0.370178	0.330113		0.420935	0.372517		0.434118	0.377885
0.370317	0.330113		0.421075	0.372517		0.434257	0.377885
0.370455	0.330295		0.421215	0.372727		0.434397	0.378075
0.370593	0.330295		0.421355	0.372727		0.434537	0.378075
0.370731	0.330654		0.421494	0.372727		0.434676	0.378075
0.370869	0.331012		0.421634	0.372727		0.434816	0.378075
0.371007	0.33137		0.421774	0.372727		0.434955	0.378075
0.371145	0.331728		0.421913	0.372727		0.435095	0.378075
0.371283	0.332086		0.422052	0.372727		0.435234	0.378075
0.371421	0.332088		0.422192	0.372872		0.435374	0.378407
0.371559	0.332088		0.422331	0.372872		0.435513	0.378739
0.371698	0.332088		0.42247	0.372872		0.435653	0.379071
0.371836	0.332444		0.422609	0.372872		0.435792	0.379402
0.371974	0.3328		0.422748	0.372872		0.435932	0.379733
0.372112	0.332978		0.422887	0.372872		0.436071	0.380064
0.37225	0.332978		0.423025	0.372872		0.436211	0.380394
0.372388	0.332979		0.423164	0.372872		0.43635	0.380573
0.372526	0.332979		0.423302	0.372872		0.436489	0.380573
0.372664	0.332979		0.423441	0.372872		0.436629	0.380573
0.372802	0.332979		0.423579	0.373206		0.436768	0.380573
0.37294	0.332979		0.423718	0.373539		0.436907	0.380573
0.373077	0.332979		0.423856	0.373871		0.437046	0.380573
0.373215	0.333333		0.423994	0.374204		0.437185	0.380573
0.373353	0.333687		0.424132	0.374536		0.437324	0.380902
0.37349	0.33404		0.42427	0.374867		0.437462	0.38123
0.373628	0.334392		0.424408	0.375199		0.437601	0.381558
0.373765	0.334392		0.424546	0.37553		0.43774	0.381886
0.373903	0.334392		0.424684	0.375793		0.437878	0.382213
0.37404	0.334392		0.424822	0.375793		0.438017	0.38254
0.374178	0.334741		0.42496	0.375793		0.438155	0.382664
0.374316	0.334741		0.425098	0.375793		0.438293	0.382664
0.374454	0.334741		0.425236	0.376123		0.438431	0.382911
0.374592	0.334741		0.425373	0.376452		0.438569	0.382911
0.374729	0.33509		0.425511	0.376582		0.438708	0.382911
0.374867	0.33509		0.425648	0.376582		0.438846	0.382911
0.375004	0.33509		0.425786	0.376911		0.438984	0.383237
0.375142	0.33509		0.425923	0.37723		0.439123	0.38336
0.375279	0.335263		0.426061	0.37723		0.439261	0.38336
0.375416	0.335263		0.426198	0.37723		0.439399	0.383403
0.375553	0.335613		0.426335	0.37723		0.439537	0.383403
0.37569	0.335958		0.426472	0.37723		0.439676	0.383403
0.375827	0.335958		0.426609	0.37723		0.439814	0.383403
0.375964	0.335958		0.426747	0.37723		0.439952	0.383403
0.376101	0.335958		0.426883	0.37723		0.44009	0.383697
0.376238	0.33613		0.42702	0.37723		0.440229	0.383697
0.376375	0.33613		0.427157	0.377556		0.440366	0.383697
0.376512	0.336478		0.427294	0.377883		0.440504	0.383697
0.376649	0.336826		0.42743	0.37794		0.440642	0.383697
0.376786	0.336996		0.427567	0.37794		0.44078	0.383697
0.376922	0.336996		0.427703	0.37794		0.440917	0.383697
0.377059	0.337343		0.42784	0.37794		0.441055	0.383697
0.377195	0.337689		0.427976	0.37794		0.441192	0.383697
0.377332	0.337859		0.428112	0.378265		0.441329	0.383697
0.377469	0.337859		0.428249	0.37859		0.441467	0.383697
0.377606	0.338197		0.428385	0.378914		0.441604	0.383697
0.377743	0.338197		0.428521	0.379238		0.441741	0.383697
0.37788	0.338197		0.428658	0.379562		0.441878	0.383697
0.378017	0.338197		0.428794	0.379885		0.442016	0.383697
0.378155	0.338365		0.42893	0.380208		0.442153	0.383697
0.378292	0.338365		0.429066	0.380531		0.44229	0.383697
0.37843	0.33871		0.429202	0.380655		0.442426	0.383697
0.378567	0.338877		0.429338	0.380655		0.442563	0.383697
0.378704	0.338877		0.429474	0.380977		0.4427	0.383697
0.378841	0.339221		0.42961	0.381299		0.442837	0.383697
0.378979	0.339564		0.429746	0.38162		0.442973	0.383697
0.379116	0.339886		0.429882	0.381941		0.44311	0.383817
0.379253	0.339886		0.430017	0.381988		0.443247	0.383817
0.37939	0.339886		0.430153	0.381988		0.443383	0.383938
0.379528	0.339886		0.430289	0.381988		0.44352	0.383938
0.379665	0.339886		0.430425	0.381988		0.443656	0.384257
0.379802	0.339886		0.430561	0.381988		0.443793	0.384576
0.37994	0.339886		0.430697	0.382307		0.443929	0.384894
0.380077	0.340228		0.430832	0.382627		0.444066	0.385013
0.380214	0.340568		0.430968	0.382748		0.444203	0.385013
0.380351	0.340909		0.431103	0.382748		0.444339	0.385331
0.380489	0.341249		0.431239	0.383067		0.444476	0.385648
0.380626	0.341589		0.431375	0.383187		0.444612	0.385766
0.380763	0.341701		0.43151	0.383187		0.444748	0.385766
0.3809	0.341701		0.431646	0.383428		0.444884	0.385884
0.381038	0.341701		0.431782	0.383428		0.445021	0.385884
0.381175	0.341701		0.431918	0.383428		0.445156	0.3862
0.381312	0.341701		0.432053	0.383428		0.445292	0.386516
0.381449	0.341701		0.432189	0.383745		0.445428	0.386831
0.381587	0.341701		0.432325	0.384062		0.445564	0.387064
0.381724	0.341701		0.432461	0.384378		0.4457	0.387064
0.381861	0.341701		0.432596	0.384694		0.445836	0.387064
0.381998	0.341701		0.432732	0.38501		0.445971	0.387064
0.382135	0.341701		0.432867	0.385326		0.446107	0.387179
0.382272	0.341701		0.433003	0.385641		0.446242	0.387179
0.382408	0.341701		0.433138	0.385758		0.446378	0.387494
0.382545	0.341701		0.433274	0.385758		0.446513	0.387609
0.382681	0.342038		0.433409	0.386073		0.446648	0.387609
0.382818	0.342375		0.433545	0.386387		0.446783	0.387839
0.382954	0.342711		0.43368	0.386503		0.446919	0.387839
0.383091	0.343047		0.433815	0.386503		0.447054	0.387839
0.383227	0.343383		0.433951	0.386619		0.447189	0.387839
0.383363	0.343702		0.434086	0.386619		0.447325	0.388151
0.383499	0.343702		0.434221	0.386932		0.44746	0.388464
0.383634	0.343702		0.434356	0.387245		0.447595	0.388776
0.38377	0.343702		0.434491	0.387557		0.447731	0.388889
0.383906	0.344037		0.434626	0.387672		0.447866	0.388889
0.384042	0.344371		0.434761	0.387672		0.448001	0.3892
0.384177	0.344705		0.434895	0.387786		0.448136	0.389511
0.384313	0.345038		0.43503	0.387786		0.448271	0.389822
0.384448	0.345371		0.435165	0.387848		0.448406	0.390132
0.384584	0.345704		0.4353	0.387848		0.448541	0.390442
0.384719	0.345861		0.435435	0.387848		0.448676	0.390752
0.384854	0.345861		0.43557	0.387848		0.448811	0.390974
0.38499	0.346193		0.435705	0.387848		0.448945	0.390974
0.385125	0.346525		0.43584	0.387848		0.44908	0.390974
0.38526	0.346856		0.435974	0.387848		0.449214	0.390974
0.385396	0.347011		0.436109	0.387848		0.449348	0.391282
0.385531	0.347011		0.436243	0.387848		0.449483	0.391392
0.385667	0.347342		0.436378	0.387848		0.449617	0.391392
0.385802	0.347496		0.436512	0.388075		0.449751	0.391524
0.385938	0.347496		0.436647	0.388075		0.449885	0.391524
0.386073	0.347826		0.436781	0.388075		0.450019	0.391524
0.386208	0.347936		0.436915	0.388075		0.450153	0.391524
0.386344	0.347936		0.437049	0.388384		0.450287	0.391524
0.386479	0.347936		0.437183	0.388496		0.45042	0.391524
0.386614	0.347936		0.437317	0.388496		0.450554	0.391524
0.386749	0.347936		0.437451	0.388805		0.450688	0.391831
0.386884	0.347936		0.437585	0.389113		0.450822	0.392137
0.387019	0.347936		0.437718	0.389421		0.450956	0.392443
0.387154	0.347936		0.437852	0.389728		0.45109	0.39257
0.387289	0.348241		0.437986	0.389754		0.451223	0.39257
0.387424	0.348241		0.43812	0.389754		0.451357	0.39257
0.387559	0.348241		0.438255	0.389754		0.451491	0.39257
0.387694	0.348241		0.438389	0.389754		0.451624	0.39257
0.387829	0.348569		0.438524	0.389754		0.451758	0.39257
0.387964	0.348697		0.438658	0.39006		0.451891	0.39257
0.388099	0.348697		0.438792	0.390171		0.452024	0.392589
0.388234	0.348697		0.438927	0.390171		0.452157	0.392589
0.388369	0.348697		0.439061	0.390476		0.45229	0.392589
0.388504	0.348697		0.439195	0.390782		0.452423	0.392589
0.388638	0.348977		0.439329	0.391087		0.452556	0.392589
0.388773	0.348977		0.439463	0.391196		0.452689	0.392804
[truncated: 1,723 more rows]

## Sheet: d
no noise			medium noise			high noise
Estimated q-value	True q-value		Estimated q-value	True q-value		Estimated q-value	True q-value
2.73882e-05	0		0.000475604	0		0.000450932	0
0.000143237	0		0.00120201	0		0.00107785	0
0.000589724	0		0.0033904	0		0.00336176	0
0.000820013	0		0.00632773	0		0.00465042	0
0.0014977	0		0.00828577	0		0.00549697	0
0.00209255	0		0.00972839	0		0.0070205	0
0.00255479	0		0.0111429	0		0.00813113	0
0.00306261	0		0.0122577	0		0.00907825	0
0.00392796	0		0.0133673	0		0.0099078	0
0.00500292	0		0.014464	0		0.0105823	0
0.00589837	0		0.0154407	0		0.0113501	0
0.00674572	0		0.0162938	0		0.0120185	0
0.00749928	0		0.0171574	0		0.0127896	0
0.00835994	0		0.017995	0		0.0138273	0
0.00911454	0		0.0189163	0		0.0149477	0
0.0098645	0		0.0197427	0		0.0160193	0
0.0105743	0		0.0207662	0		0.0169796	0
0.0112664	0		0.0216836	0		0.0180412	0
0.011953	0		0.0225342	0		0.0189985	0
0.0126029	0		0.0233083	0		0.0198959	0
0.0132055	0		0.0240217	0		0.0207092	0
0.0137819	0		0.024723	0		0.0215082	0
0.0143987	0		0.0254039	0.0263158		0.0222649	0
0.0150955	0		0.0260427	0.0263158		0.0229843	0
0.0157389	0		0.0266664	0.0263158		0.0236856	0
0.0163565	0		0.027243	0.0263158		0.0243485	0
0.0169343	0.0217391		0.0277943	0.0263158		0.024978	0
0.0175255	0.0217391		0.0283062	0.0263158		0.0256568	0
0.0180976	0.0217391		0.0288204	0.0263158		0.0263234	0
0.0186463	0.0217391		0.0293125	0.0263158		0.0269613	0
0.0191663	0.0217391		0.029805	0.0263158		0.0276169	0
0.0196551	0.0217391		0.0302736	0.0263158		0.0282344	0
0.0201339	0.0217391		0.0307382	0.0263158		0.0288547	0
0.0206052	0.0217391		0.0312353	0.0263158		0.0294634	0
0.0211265	0.0217391		0.0317272	0.0263158		0.0301175	0
0.0216237	0.0217391		0.0321972	0.0263158		0.0307769	0
0.0221025	0.0217391		0.0326728	0.0263158		0.0314085	0
0.0225584	0.0217391		0.0331814	0.0263158		0.0320246	0
0.0230019	0.0217391		0.0336926	0.04		0.032632	0
0.0234443	0.0217391		0.0342241	0.04		0.0332158	0
0.0238817	0.0217391		0.0347501	0.04		0.0337743	0
0.0243224	0.0217391		0.0352771	0.04		0.0343187	0
0.0247667	0.0217391		0.0357883	0.04		0.0348425	0
0.0252033	0.0217391		0.0363013	0.04		0.0353468	0
0.0256211	0.0217391		0.0368087	0.04		0.0358685	0
0.0260236	0.0217391		0.0373148	0.04		0.0363836	0.0188679
0.0264184	0.04		0.0378556	0.04		0.0368819	0.0188679
0.0267988	0.04		0.038374	0.04		0.0373784	0.0188679
0.0271669	0.04		0.038876	0.04		0.0378752	0.0188679
0.027528	0.04		0.0393593	0.04		0.0383547	0.0188679
0.0278816	0.046875		0.0398411	0.0461538		0.0388247	0.0188679
0.0282379	0.046875		0.040306	0.0461538		0.0392949	0.0188679
0.0285937	0.046875		0.0407558	0.0461538		0.0397552	0.0188679
0.0289392	0.046875		0.0411928	0.0461538		0.0402171	0.0322581
0.0292906	0.046875		0.0416439	0.0461538		0.0406694	0.0322581
0.0296356	0.046875		0.0420927	0.0461538		0.0411092	0.0322581
0.0299996	0.046875		0.0425286	0.0461538		0.0415437	0.0322581
0.0303663	0.046875		0.0429615	0.0461538		0.0419778	0.0322581
0.0307328	0.046875		0.0433869	0.0461538		0.0424023	0.0322581
0.031111	0.046875		0.0438059	0.0461538		0.0428433	0.0322581
0.0314948	0.046875		0.0442261	0.0461538		0.0432969	0.0322581
0.0318747	0.046875		0.044635	0.0461538		0.0437399	0.0322581
0.0322468	0.046875		0.0450326	0.0461538		0.0441745	0.0454545
0.0326137	0.046875		0.0454362	0.0461538		0.0446224	0.0454545
0.0329711	0.0526316		0.0458315	0.0461538		0.0450621	0.0454545
0.033335	0.0526316		0.0462152	0.0564516		0.0454919	0.0454545
0.0336951	0.0526316		0.0465953	0.0564516		0.0459163	0.0588235
0.0340589	0.0526316		0.0469918	0.0564516		0.0463335	0.0588235
0.0344142	0.0526316		0.0473772	0.0564516		0.0467453	0.0642857
0.0347677	0.0526316		0.0477544	0.0564516		0.0471486	0.0642857
0.0351218	0.0526316		0.0481279	0.0564516		0.047543	0.0642857
0.0354763	0.0526316		0.0485088	0.0564516		0.0479302	0.0642857
0.0358411	0.0526316		0.0488847	0.0564516		0.0483227	0.0642857
0.0361978	0.0526316		0.0492517	0.0564516		0.0487057	0.0642857
0.036551	0.0526316		0.0496114	0.0564516		0.0490821	0.0642857
0.0368968	0.0526316		0.0499739	0.0564516		0.0494559	0.0642857
0.0372554	0.0574713		0.0503318	0.0564516		0.0498225	0.0642857
0.0376075	0.0574713		0.0506824	0.0564516		0.0501995	0.0642857
0.0379546	0.0574713		0.0510257	0.0564516		0.0505819	0.0642857
0.0382958	0.0574713		0.0513669	0.0564516		0.0509819	0.0642857
0.0386316	0.0574713		0.0517128	0.0564516		0.0513724	0.0642857
0.0389692	0.0574713		0.0520545	0.0564516		0.0517605	0.0642857
0.0393088	0.0574713		0.0523926	0.0564516		0.0521421	0.0642857
0.039649	0.0574713		0.0527306	0.0564516		0.0525162	0.0642857
0.0399825	0.0574713		0.0530663	0.0564516		0.0528825	0.0642857
0.0403157	0.0574713		0.0533988	0.0564516		0.0532407	0.0642857
0.0406426	0.0574713		0.0537394	0.0564516		0.0535978	0.0642857
0.0409705	0.0674157		0.0540758	0.0564516		0.0539504	0.0642857
0.0412917	0.0674157		0.0544169	0.0564516		0.0542961	0.0642857
0.0416126	0.0777778		0.0547563	0.0564516		0.0546466	0.0642857
0.0419395	0.0786517		0.0550896	0.0564516		0.055001	0.0642857
0.0422722	0.0786517		0.055416	0.0564516		0.0553566	0.0642857
0.042605	0.0786517		0.0557363	0.0564516		0.0557097	0.0642857
0.0429309	0.0786517		0.0560548	0.0564516		0.0560625	0.0642857
0.0432606	0.0786517		0.0563687	0.0564516		0.0564126	0.0642857
0.0435873	0.0786517		0.0566831	0.0564516		0.0567561	0.0642857
0.0439099	0.0786517		0.0569921	0.0564516		0.0570998	0.0642857
0.0442303	0.0786517		0.057305	0.0564516		0.0574383	0.0642857
0.0445697	0.0786517		0.0576119	0.0564516		0.0577883	0.0642857
0.0449038	0.0786517		0.0579286	0.0564516		0.0581324	0.0642857
0.0452319	0.0786517		0.0582407	0.0564516		0.0584748	0.0642857
0.0455548	0.0786517		0.0585634	0.0564516		0.058817	0.0642857
0.045873	0.0786517		0.0588849	0.0564516		0.0591589	0.0642857
0.0461951	0.0786517		0.059205	0.0564516		0.059503	0.0642857
0.0465115	0.0786517		0.0595192	0.0564516		0.0598591	0.0642857
0.0468247	0.0786517		0.0598283	0.0564516		0.0602126	0.0642857
0.0471462	0.0786517		0.0601356	0.0564516		0.060569	0.0642857
0.0474619	0.0786517		0.0604554	0.0564516		0.0609259	0.0642857
0.047778	0.0786517		0.0607698	0.0564516		0.0612787	0.0642857
0.0480885	0.0786517		0.0610873	0.0564516		0.0616312	0.0642857
0.0483949	0.0786517		0.0614003	0.0564516		0.0619789	0.0642857
0.0486959	0.0786517		0.0617092	0.0564516		0.0623216	0.0642857
0.0489929	0.0786517		0.0620149	0.0564516		0.0626634	0.0642857
0.0492903	0.0786517		0.0623153	0.0564516		0.0630016	0.0642857
0.0495884	0.0786517		0.0626155	0.0564516		0.063334	0.0642857
0.0498813	0.0786517		0.0629153	0.0564516		0.0636614	0.0642857
0.0501703	0.0786517		0.0632138	0.0564516		0.0639852	0.0642857
0.0504579	0.0786517		0.0635145	0.0564516		0.0643093	0.0642857
0.0507431	0.0786517		0.063825	0.0564516		0.064633	0.0642857
0.0510311	0.0786517		0.0641344	0.0564516		0.0649548	0.0642857
0.0513162	0.0786517		0.0644448	0.0564516		0.0652744	0.0642857
0.0516059	0.0786517		0.0647592	0.0564516		0.0655932	0.0642857
0.0518912	0.0786517		0.06507	0.0564516		0.065924	0.0642857
0.052172	0.0786517		0.0653817	0.0564516		0.066251	0.0642857
0.0524545	0.0786517		0.0656894	0.0581395		0.0665741	0.0642857
0.0527334	0.0786517		0.0659972	0.0581395		0.0668925	0.0642857
0.0530099	0.0786517		0.0663046	0.0581395		0.0672135	0.0642857
0.0532853	0.0786517		0.0666127	0.0581395		0.0675326	0.0642857
0.0535707	0.0786517		0.0669249	0.0581395		0.0678511	0.0642857
0.0538608	0.0786517		0.067233	0.0581395		0.0681692	0.0642857
0.0541499	0.0786517		0.0675467	0.0581395		0.0684992	0.0642857
0.0544396	0.0786517		0.0678577	0.0581395		0.0688245	0.0642857
0.0547358	0.0786517		0.0681666	0.0581395		0.069152	0.0642857
0.0550277	0.0786517		0.0684726	0.0581395		0.0694776	0.0642857
0.0553165	0.0786517		0.0687769	0.0581395		0.069802	0.0642857
0.0556018	0.0786517		0.0690788	0.0581395		0.0701245	0.0642857
0.0558858	0.0786517		0.0693807	0.0581395		0.0704438	0.0642857
0.0561662	0.0786517		0.0696807	0.0581395		0.0707673	0.0642857
0.0564446	0.0786517		0.0699776	0.0581395		0.0710867	0.0642857
0.0567226	0.0786517		0.070271	0.0581395		0.0714017	0.0642857
0.0569968	0.0786517		0.0705647	0.0581395		0.0717139	0.0704225
0.0572674	0.0786517		0.0708609	0.0581395		0.0720218	0.0704225
0.0575434	0.0786517		0.0711557	0.0581395		0.0723258	0.0728477
0.0578197	0.0786517		0.0714467	0.0581395		0.0726301	0.0728477
0.0580964	0.0786517		0.0717339	0.0581395		0.0729348	0.0728477
0.0583697	0.0786517		0.0720189	0.0581395		0.0732395	0.0728477
0.0586464	0.0786517		0.0723011	0.0581395		0.0735421	0.0728477
0.0589203	0.0786517		0.07258	0.0581395		0.0738412	0.0728477
0.0591913	0.0786517		0.0728556	0.0581395		0.0741367	0.0728477
0.059461	0.0786517		0.0731284	0.0581395		0.0744287	0.0728477
0.0597274	0.0786517		0.0733992	0.0581395		0.0747197	0.0728477
0.0599903	0.0786517		0.0736672	0.0581395		0.0750108	0.0779221
0.0602526	0.0786517		0.0739327	0.0581395		0.0752984	0.0779221
0.0605118	0.0786517		0.0741951	0.0581395		0.075583	0.0779221
0.0607705	0.0786517		0.074457	0.0581395		0.0758657	0.0833333
0.0610276	0.0786517		0.0747231	0.0581395		0.0761531	0.0833333
0.0612837	0.0786517		0.0749867	0.0581395		0.0764395	0.0875
0.0615366	0.0786517		0.0752475	0.0581395		0.0767226	0.0875
0.0617864	0.0786517		0.0755065	0.0581395		0.0770035	0.0875
0.0620335	0.0786517		0.0757646	0.0581395		0.0772839	0.0875
0.0622788	0.0786517		0.0760201	0.0581395		0.0775631	0.0931677
0.0625243	0.0786517		0.0762732	0.0581395		0.0778396	0.0982143
0.0627668	0.0786517		0.0765249	0.0581395		0.0781187	0.0982143
0.0630092	0.0786517		0.0767809	0.0581395		0.0783961	0.0982143
0.0632509	0.0786517		0.0770353	0.0581395		0.0786732	0.0982143
0.0634945	0.0786517		0.0772878	0.0581395		0.0789497	0.0982143
0.0637384	0.0786517		0.0775401	0.0581395		0.0792258	0.0982143
0.063982	0.0786517		0.0777932	0.0581395		0.0794995	0.0982143
0.0642266	0.0786517		0.078045	0.0581395		0.0797719	0.0982143
0.0644698	0.0786517		0.0783053	0.0581395		0.0800427	0.0982143
0.0647111	0.0786517		0.078563	0.0581395		0.0803104	0.0982143
0.0649496	0.0786517		0.0788193	0.0581395		0.0805791	0.0982143
0.0651871	0.0786517		0.0790745	0.0635838		0.0808477	0.0982143
0.0654245	0.0786517		0.0793344	0.0659341		0.0811147	0.0982143
0.0656608	0.0786517		0.0795952	0.0659341		0.0813793	0.0982143
0.0658953	0.0786517		0.0798545	0.0659341		0.081641	0.0982143
0.0661352	0.0786517		0.0801128	0.0659341		0.0819019	0.0982143
0.0663731	0.0786517		0.0803688	0.0659341		0.0821658	0.0982143
0.0666103	0.0802139		0.0806261	0.0659341		0.0824312	0.0982143
0.0668464	0.0802139		0.0808836	0.0659341		0.0826941	0.0982143
0.0670799	0.0802139		0.0811388	0.0659341		0.0829548	0.0982143
0.0673124	0.0802139		0.0814007	0.0659341		0.0832179	0.0982143
0.0675457	0.0802139		0.0816643	0.0706522		0.0834842	0.0982143
0.0677807	0.0802139		0.081928	0.0706522		0.083748	0.0982143
0.0680151	0.0802139		0.0821925	0.0729167		0.0840123	0.0982143
0.0682482	0.0802139		0.0824546	0.0729167		0.084281	0.0982143
0.0684788	0.0802139		0.0827153	0.0729167		0.084548	0.0982143
0.068708	0.0824742		0.0829746	0.0729167		0.0848133	0.0982143
0.0689359	0.0824742		0.0832371	0.0729167		0.0850808	0.0982143
0.069162	0.0824742		0.0834987	0.0729167		0.0853458	0.0982143
0.0693868	0.0824742		0.0837604	0.0729167		0.0856084	0.0982143
0.0696129	0.0824742		0.0840202	0.0729167		0.0858721	0.0982143
0.0698398	0.0824742		0.0842775	0.0753769		0.0861368	0.0982143
0.0700676	0.0824742		0.0845331	0.0753769		0.0864005	0.0982143
0.0702954	0.0837438		0.0847862	0.0753769		0.0866664	0.0982143
0.0705217	0.0837438		0.0850371	0.0753769		0.0869319	0.0982143
0.0707471	0.0837438		0.0852878	0.0753769		0.0871957	0.0982143
0.0709747	0.0837438		0.0855378	0.0753769		0.0874569	0.0982143
0.0712013	0.0837438		0.0857859	0.0753769		0.0877165	0.0982143
0.0714259	0.0837438		0.0860346	0.079602		0.0879772	0.0982143
0.0716498	0.0837438		0.0862813	0.079602		0.0882383	0.0982143
0.0718715	0.0837438		0.0865276	0.0837438		0.0885004	0.0982143
0.0720951	0.0837438		0.0867728	0.0837438		0.0887606	0.0982143
0.0723192	0.0865385		0.087016	0.0857143		0.0890187	0.0982143
0.072542	0.0865385		0.0872575	0.0857143		0.0892759	0.0982143
0.072763	0.0865385		0.0874972	0.0857143		0.0895321	0.0982143
0.0729827	0.0865385		0.0877348	0.0857143		0.0897858	0.0982143
0.0732003	0.0865385		0.0879715	0.0857143		0.0900392	0.0982143
0.0734165	0.0902778		0.0882102	0.0857143		0.0902918	0.0982143
0.0736306	0.0902778		0.0884484	0.0857143		0.090542	0.0982143
0.0738444	0.0902778		0.0886858	0.0857143		0.0907952	0.0982143
0.0740567	0.0902778		0.0889228	0.0857143		0.0910475	0.0982143
0.0742694	0.0902778		0.0891577	0.0857143		0.0912979	0.0982143
0.0744808	0.0902778		0.0893906	0.0857143		0.0915465	0.0982143
0.0746906	0.0902778		0.0896259	0.0857143		0.091793	0.0982143
0.0748994	0.0902778		0.0898601	0.0857143		0.0920373	0.0982143
0.0751071	0.0902778		0.0900922	0.0857143		0.0922812	0.0982143
0.0753129	0.0902778		0.090323	0.0857143		0.0925232	0.0982143
0.0755206	0.0902778		0.0905524	0.0857143		0.0927648	0.0982143
0.0757283	0.0902778		0.0907826	0.0857143		0.0930048	0.0982143
0.0759388	0.0902778		0.0910128	0.0857143		0.0932448	0.0982143
0.0761491	0.0902778		0.0912414	0.0857143		0.0934839	0.0982143
0.0763598	0.0902778		0.0914685	0.0857143		0.0937211	0.0982143
0.0765693	0.0902778		0.0916942	0.0857143		0.0939594	0.0982143
0.0767773	0.0902778		0.0919186	0.0857143		0.0941968	0.0982143
0.0769849	0.0902778		0.0921443	0.0857143		0.0944321	0.0982143
0.0771909	0.0902778		0.0923685	0.0857143		0.094666	0.0982143
0.0773955	0.0902778		0.0925911	0.0857143		0.0948982	0.0982143
0.0775991	0.0902778		0.092816	0.0857143		0.0951288	0.0982143
0.0778011	0.0902778		0.0930393	0.0857143		0.0953576	0.0982143
0.0780033	0.0902778		0.0932624	0.0857143		0.0955845	0.0982143
0.0782039	0.0902778		0.0934848	0.0857143		0.0958135	0.0982143
0.0784051	0.0902778		0.0937107	0.0857143		0.0960416	0.0982143
0.0786047	0.0902778		0.0939347	0.0857143		0.0962679	0.0982143
0.078803	0.0902778		0.0941587	0.0857143		0.0964929	0.0982143
0.0790005	0.0902778		0.0943818	0.0857143		0.0967168	0.0982143
0.0791965	0.0902778		0.0946039	0.0857143		0.09694	0.0982143
0.0793909	0.0902778		0.094825	0.0857143		0.0971669	0.0982143
0.0795848	0.0902778		0.0950482	0.0857143		0.0973924	0.0982143
0.0797776	0.0902778		0.0952723	0.0857143		0.0976196	0.0982143
0.0799691	0.0902778		0.0954957	0.0857143		0.0978486	0.0982143
0.0801655	0.0902778		0.0957185	0.0857143		0.098076	0.0982143
0.0803622	0.0902778		0.0959414	0.0857143		0.0983045	0.0982143
0.080559	0.0902778		0.0961642	0.0857143		0.0985321	0.0982143
0.0807547	0.0902778		0.0963859	0.0857143		0.0987584	0.0982143
0.0809499	0.0902778		0.0966066	0.0857143		0.0989858	0.0982143
0.0811452	0.0902778		0.0968257	0.0857143		0.0992117	0.0982143
0.08134	0.0902778		0.0970435	0.0857143		0.0994393	0.0982143
0.0815334	0.0902778		0.0972615	0.0857143		0.0996654	0.0982143
0.0817273	0.0902778		0.0974782	0.0857143		0.0998918	0.0982143
0.0819198	0.0902778		0.0976939	0.0857143		0.100117	0.0982143
0.0821126	0.0902778		0.0979112	0.0857143		0.100342	0.0982143
0.0823071	0.0902778		0.0981274	0.0857143		0.100566	0.0982143
0.0825023	0.0902778		0.0983438	0.0857143		0.100788	0.0982143
0.082696	0.0902778		0.0985606	0.0857143		0.10101	0.0982143
0.0828905	0.0902778		0.0987791	0.0857143		0.101231	0.0982143
0.0830845	0.0902778		0.0989991	0.0857143		0.101461	0.0982143
0.0832781	0.0902778		0.0992182	0.0857143		0.101688	0.0982143
0.0834703	0.0902778		0.0994357	0.0857143		0.101916	0.0982143
0.0836612	0.0902778		0.0996518	0.0857143		0.102142	0.0982143
0.0838511	0.0902778		0.0998686	0.0857143		0.102368	0.0982143
0.0840424	0.0902778		0.100085	0.0857143		0.102592	0.0982143
0.084234	0.0902778		0.100301	0.0857143		0.102814	0.0982143
0.0844251	0.0902778		0.100516	0.0857143		0.103037	0.0982143
0.0846172	0.0902778		0.100731	0.0857143		0.103262	0.0982143
0.084808	0.0902778		0.100946	0.0857143		0.103486	0.0982143
0.0849976	0.0902778		0.10116	0.0857143		0.103708	0.0982143
0.0851859	0.0902778		0.101374	0.0857143		0.103932	0.0982143
0.0853747	0.0902778		0.101586	0.0857143		0.104156	0.0982143
0.0855622	0.0902778		0.101798	0.0857143		0.10438	0.0982143
0.0857493	0.0902778		0.102011	0.0857143		0.104603	0.0982143
0.0859362	0.0902778		0.102224	0.0857143		0.104825	0.0982143
0.0861287	0.0902778		0.102435	0.0857143		0.105047	0.0982143
0.0863217	0.0902778		0.102646	0.0857143		0.10527	0.0982143
0.086516	0.0902778		0.102856	0.0857143		0.105494	0.0982143
0.0867089	0.0902778		0.103065	0.0857143		0.105717	0.0982143
0.0869012	0.0902778		0.103273	0.0857143		0.105938	0.0982143
0.0870928	0.0902778		0.103479	0.0857143		0.106161	0.0982143
0.0872836	0.0902778		0.103686	0.0857143		0.106383	0.0982143
0.0874737	0.0902778		0.103893	0.0857143		0.106606	0.0982143
0.0876672	0.0902778		0.104099	0.0857143		0.106831	0.0982143
0.0878607	0.0902778		0.104305	0.0857143		0.107055	0.0982143
0.0880535	0.0902778		0.10451	0.0857143		0.107279	0.0982143
0.0882452	0.0902778		0.104716	0.0857143		0.107502	0.0982143
0.0884358	0.0902778		0.104922	0.0857143		0.107726	0.0982143
0.0886251	0.0902778		0.105126	0.0857143		0.107949	0.0982143
0.0888141	0.0902778		0.105333	0.0857143		0.108171	0.0982143
0.0890018	0.0902778		0.105538	0.0857143		0.108391	0.0982143
0.0891884	0.0902778		0.105744	0.0857143		0.10861	0.0982143
0.0893748	0.0902778		0.105949	0.0857143		0.108829	0.0982143
0.0895622	0.0902778		0.106153	0.0857143		0.109046	0.0982143
0.0897493	0.0902778		0.106355	0.0857143		0.109265	0.0982143
0.0899369	0.0902778		0.106557	0.0857143		0.109483	0.0982143
0.090125	0.0902778		0.106757	0.0857143		0.109701	0.0982143
0.0903118	0.0902778		0.106956	0.0857143		0.109919	0.0982143
0.0905013	0.0902778		0.107155	0.0857143		0.110136	0.0982143
0.0906897	0.0902778		0.107353	0.0857143		0.110351	0.0982143
0.0908788	0.0902778		0.107552	0.0857143		0.110566	0.0982143
0.0910687	0.0902778		0.107749	0.0857143		0.110779	0.0982143
0.0912585	0.0902778		0.107946	0.0857143		0.110992	0.0982143
0.0914476	0.0902778		0.108142	0.0857143		0.111203	0.0982143
0.0916356	0.0902778		0.108337	0.0857143		0.111414	0.0982143
0.0918243	0.0902778		0.108532	0.0857143		0.111624	0.0982143
0.0920122	0.0902778		0.108726	0.0857143		0.111836	0.0982143
0.0921997	0.0902778		0.10892	0.0857143		0.112046	0.0982143
0.092386	0.0902778		0.109114	0.0857143		0.112257	0.0982143
0.0925718	0.0902778		0.109307	0.0857143		0.112467	0.0982143
0.0927571	0.0902778		0.1095	0.0857143		0.112677	0.0982143
0.0929413	0.0902778		0.109692	0.0857143		0.112886	0.0982143
0.0931264	0.0902778		0.109884	0.0857143		0.113095	0.0982143
0.0933114	0.0902778		0.110074	0.0857143		0.113304	0.0982143
0.093496	0.0902778		0.110264	0.0857143		0.113513	0.0982143
0.0936802	0.0902778		0.110453	0.0857143		0.113721	0.0982143
0.0938658	0.0902778		0.110641	0.0857143		0.113928	0.0982143
0.0940522	0.0902778		0.110833	0.0857143		0.114135	0.0982143
0.0942377	0.0902778		0.111024	0.0857143		0.11434	0.0982143
0.0944226	0.0902778		0.111216	0.0857143		0.114544	0.0982143
0.0946075	0.0902778		0.111408	0.0857143		0.114747	0.0982143
0.0947918	0.0902778		0.111598	0.0857143		0.114949	0.0982143
0.094976	0.0902778		0.111788	0.0857143		0.115151	0.0982143
0.0951592	0.0902778		0.111977	0.0857143		0.115351	0.0982143
0.0953428	0.0902778		0.112165	0.0857143		0.115551	0.0982143
0.0955268	0.0902778		0.112354	0.0857143		0.115751	0.0982143
0.0957103	0.0902778		0.112542	0.0857143		0.115951	0.0982143
0.095893	0.0902778		0.11273	0.0857143		0.116151	0.0982143
0.0960749	0.0902778		0.112918	0.0857143		0.11635	0.0982143
0.096256	0.0902778		0.113105	0.0857143		0.116549	0.0982143
0.096437	0.0902778		0.113292	0.0857143		0.116747	0.0982143
0.096617	0.0902778		0.11348	0.0857143		0.116945	0.0982143
0.0967962	0.0902778		0.113666	0.0857143		0.117142	0.0982143
0.0969756	0.0902778		0.113851	0.0857143		0.117341	0.0982143
0.0971549	0.0902778		0.114039	0.0857143		0.11754	0.0982143
0.0973335	0.0902778		0.114226	0.0857143		0.117742	0.0982143
0.0975128	0.0902778		0.114411	0.0857143		0.117943	0.0982143
0.0976912	0.0902778		0.114596	0.0857143		0.118144	0.0982143
0.0978695	0.0902778		0.114781	0.0857143		0.118344	0.0982143
0.0980479	0.0902778		0.114965	0.0857143		0.118543	0.1
0.0982254	0.0902778		0.11515	0.0857143		0.118741	0.1
0.0984027	0.0902778		0.115333	0.0857143		0.118939	0.1
0.0985791	0.0902778		0.115516	0.0857143		0.119136	0.1
0.0987599	0.0902778		0.115699	0.0857143		0.119334	0.102564
0.0989398	0.0902778		0.115881	0.0857143		0.119533	0.102564
0.0991191	0.0902778		0.116063	0.0857143		0.11973	0.102564
0.0992979	0.0902778		0.116245	0.0857143		0.119926	0.102564
0.0994759	0.0902778		0.116427	0.0857143		0.120122	0.102564
0.0996541	0.0902778		0.116608	0.0857143		0.120318	0.102564
0.0998331	0.0902778		0.116789	0.0857143		0.120512	0.102564
0.100013	0.0902778		0.116969	0.0857143		0.120706	0.102564
0.100193	0.0902778		0.117148	0.0857143		0.1209	0.102564
0.100372	0.0902778		0.117326	0.0857143		0.121092	0.102564
0.10055	0.0902778		0.117505	0.0857143		0.121285	0.102564
0.100727	0.0902778		0.117684	0.0857143		0.121477	0.104816
0.100903	0.0902778		0.117863	0.0857143		0.121668	0.104816
0.101079	0.0902778		0.11804	0.0857143		0.121859	0.10585
0.101254	0.0902778		0.118218	0.0857143		0.122049	0.10585
0.101428	0.0902778		0.118396	0.0857143		0.122238	0.10585
0.101602	0.0902778		0.118573	0.0857143		0.122426	0.10585
0.101775	0.0902778		0.118749	0.0857143		0.122615	0.10585
0.101947	0.0902778		0.118925	0.0857143		0.122803	0.10585
0.102119	0.0902778		0.119099	0.0857143		0.122991	0.106494
0.102291	0.0902778		0.119274	0.0857143		0.12318	0.106494
0.102463	0.0902778		0.119447	0.0857143		0.123367	0.106494
0.102635	0.0902778		0.11962	0.0857143		0.123553	0.106494
0.102807	0.0902778		0.119793	0.0857143		0.123739	0.106494
0.102979	0.0902778		0.119965	0.0857143		0.123925	0.106494
0.10315	0.0902778		0.120136	0.0857143		0.124109	0.106494
0.103321	0.0902778		0.120308	0.0857143		0.124294	0.106494
0.103492	0.0902778		0.120478	0.0857143		0.124479	0.106494
0.103662	0.0902778		0.120649	0.0857143		0.124662	0.106494
0.103833	0.0902778		0.120819	0.0857143		0.124845	0.106494
0.104004	0.0902778		0.120988	0.0857143		0.125027	0.106494
0.104173	0.0902778		0.121157	0.0857143		0.125209	0.106494
0.104343	0.0902778		0.121326	0.0857143		0.125391	0.106494
0.104512	0.0902778		0.121494	0.0857143		0.125573	0.106494
0.104682	0.0902778		0.121662	0.0857143		0.125756	0.106494
0.104851	0.0902778		0.12183	0.0857143		0.125938	0.106494
0.105019	0.0902778		0.121999	0.0857143		0.126121	0.106494
0.105187	0.0902778		0.122167	0.0857143		0.126303	0.106494
0.105356	0.0902778		0.122335	0.0857143		0.126485	0.106494
0.105524	0.0902778		0.122502	0.0857143		0.126668	0.106494
0.105691	0.0902778		0.122668	0.0857143		0.126852	0.106494
0.105859	0.0902778		0.122834	0.0857143		0.127037	0.106494
0.106025	0.0902778		0.123	0.0857143		0.12722	0.106494
0.106191	0.0902778		0.123165	0.0857143		0.127403	0.106494
0.106356	0.0902778		0.12333	0.0857143		0.127586	0.106494
0.106521	0.0902778		0.123494	0.0876289		0.127769	0.106796
0.106685	0.0902778		0.123657	0.0876289		0.127951	0.106796
0.10685	0.0902778		0.12382	0.0876289		0.128134	0.106796
0.107014	0.0902778		0.123982	0.0888325		0.128316	0.106796
0.107179	0.0902778		0.124144	0.0888325		0.128497	0.106796
0.107344	0.0902778		0.124307	0.0888325		0.128677	0.106796
0.107508	0.0902778		0.124469	0.0888325		0.128857	0.106796
0.107672	0.0902778		0.124631	0.0888325		0.129036	0.106796
0.107835	0.0902778		0.124792	0.0888325		0.129214	0.106796
0.107999	0.0902778		0.124953	0.0909091		0.129392	0.106796
0.108162	0.0902778		0.125113	0.0909091		0.129569	0.106796
0.108324	0.0902778		0.125274	0.0909091		0.129746	0.106796
0.108486	0.0902778		0.125434	0.0909091		0.129922	0.106796
0.108648	0.0902778		0.125593	0.0909091		0.130098	0.106796
0.108811	0.0902778		0.125752	0.0909091		0.130272	0.106796
0.108973	0.0902778		0.125911	0.0909091		0.130446	0.106796
0.109135	0.0902778		0.12607	0.0909091		0.13062	0.106796
0.109296	0.0902778		0.126229	0.0909091		0.130792	0.106796
0.109457	0.0902778		0.126387	0.0909091		0.130964	0.106796
0.109618	0.0902778		0.126545	0.0909091		0.131137	0.106796
0.109778	0.0902778		0.126702	0.0909091		0.131309	0.106796
0.109938	0.0902778		0.126859	0.0909091		0.131481	0.106796
0.110097	0.0902778		0.127016	0.0926829		0.131652	0.106796
0.110255	0.0902778		0.127172	0.0926829		0.131822	0.106796
0.110413	0.0902778		0.127328	0.0926829		0.131992	0.106796
0.110571	0.0902778		0.127483	0.0946602		0.132161	0.106796
0.110728	0.0902778		0.127638	0.0946602		0.132331	0.106796
0.110885	0.0902778		0.127794	0.0954654		0.132501	0.107399
0.111041	0.0902778		0.12795	0.0954654		0.132672	0.107399
0.111196	0.0902778		0.128106	0.0954654		0.132842	0.107399
0.111351	0.0902778		0.128262	0.0954654		0.133012	0.107399
0.111506	0.0902778		0.128419	0.0954654		0.133182	0.107399
0.11166	0.0902778		0.128576	0.0954654		0.133351	0.107399
0.111814	0.0902778		0.128733	0.0954654		0.133521	0.107399
0.111968	0.0902778		0.12889	0.0956522		0.13369	0.108747
0.112122	0.0902778		0.129047	0.0956522		0.133858	0.108747
0.112276	0.0902778		0.129203	0.0956522		0.134026	0.108747
0.11243	0.0902778		0.129359	0.0956522		0.134194	0.108747
0.112585	0.0902778		0.129514	0.0956522		0.134362	0.109557
0.11274	0.0902778		0.129671	0.0956522		0.134529	0.109557
0.112895	0.0902778		0.129826	0.0956522		0.134696	0.109557
0.11305	0.0902778		0.129982	0.0956522		0.134862	0.109557
0.113204	0.0902778		0.130137	0.0956522		0.135028	0.109557
0.113358	0.0902778		0.130291	0.0956522		0.135194	0.109557
0.113512	0.0902778		0.130446	0.0956522		0.13536	0.110599
0.113666	0.0902778		0.1306	0.0956522		0.135525	0.110599
0.113819	0.0902778		0.130754	0.0956522		0.13569	0.110599
0.113971	0.0915332		0.130907	0.0956522		0.135855	0.110599
0.114123	0.0915332		0.13106	0.0956522		0.13602	0.110599
0.114275	0.0915332		0.131213	0.0956522		0.136184	0.11086
0.114428	0.0915332		0.131366	0.0956522		0.136348	0.11086
0.114581	0.0915332		0.13152	0.0956522		0.136512	0.11086
0.114733	0.0917226		0.131673	0.0956522		0.136677	0.11086
0.114885	0.0917226		0.131827	0.0956522		0.136842	0.11086
0.115036	0.0917226		0.13198	0.0956522		0.137007	0.11086
0.115187	0.0917226		0.132133	0.0956522		0.137172	0.11086
0.115337	0.0917226		0.132285	0.0956522		0.137338	0.11086
0.115488	0.0917226		0.132438	0.0956522		0.137504	0.112613
0.115638	0.0917226		0.132591	0.0956522		0.137669	0.112613
0.115788	0.0917226		0.132743	0.0956522		0.137835	0.113586
0.115937	0.0917226		0.132895	0.0956522		0.138	0.113586
0.116087	0.0917226		0.133046	0.0956522		0.138165	0.113586
0.116237	0.0929204		0.133197	0.0956522		0.13833	0.113586
0.116387	0.0929204		0.133347	0.0956522		0.138493	0.113586
0.116536	0.0929204		0.133497	0.0956522		0.138658	0.114967
0.116686	0.0929204		0.133647	0.0956522		0.138822	0.114967
0.116834	0.0929204		0.133798	0.0956522		0.138985	0.114967
0.116984	0.0936819		0.133948	0.0956522		0.139149	0.114967
0.117134	0.0936819		0.134098	0.0956522		0.139312	0.114967
0.117283	0.0936819		0.134247	0.0956522		0.139474	0.114967
0.117434	0.0936819		0.134397	0.0956522		0.139637	0.114967
0.117584	0.0936819		0.134546	0.0956522		0.139799	0.114967
0.117734	0.0936819		0.134695	0.0956522		0.139961	0.114967
0.117884	0.0936819		0.134844	0.0956522		0.140124	0.114967
0.118033	0.0954447		0.134993	0.0956522		0.140286	0.114967
0.118183	0.0954447		0.135142	0.0967742		0.140448	0.114967
0.118333	0.0967742		0.13529	0.0967742		0.140611	0.115063
0.118483	0.0967742		0.135439	0.0967742		0.140775	0.115063
0.118632	0.0967742		0.135588	0.0967742		0.140938	0.115063
0.118781	0.0967742		0.135738	0.0967742		0.141103	0.115063
0.11893	0.0967742		0.135889	0.0974576		0.141266	0.115063
0.119078	0.0967742		0.13604	0.0974576		0.14143	0.115063
0.119227	0.0967742		0.136191	0.0974576		0.141592	0.115063
0.119375	0.0967742		0.136341	0.0974576		0.141755	0.115063
0.119523	0.0967742		0.136491	0.0974576		0.141917	0.115063
0.119674	0.0967742		0.136641	0.0974576		0.14208	0.115063
0.119824	0.0967742		0.136791	0.0974576		0.142243	0.115063
0.119975	0.0967742		0.136942	0.0987395		0.142407	0.115063
0.120126	0.0967742		0.137092	0.0987395		0.14257	0.115063
0.120278	0.0967742		0.137242	0.0987395		0.142733	0.115063
0.12043	0.0967742		0.137392	0.0987395		0.142898	0.115063
0.120581	0.0967742		0.137541	0.1		0.143063	0.115063
0.120732	0.0967742		0.137691	0.1		0.143228	0.115063
0.120883	0.0967742		0.13784	0.1		0.143394	0.11691
0.121034	0.0967742		0.137992	0.1		0.143559	0.117284
0.121184	0.0967742		0.138144	0.10084		0.143725	0.117284
0.121334	0.0967742		0.138295	0.10084		0.14389	0.117284
0.121486	0.0967742		0.138447	0.10084		0.144055	0.117284
0.121637	0.0967742		0.138597	0.10084		0.14422	0.117284
0.121789	0.0967742		0.138748	0.10084		0.144384	0.117284
0.12194	0.0967742		0.138899	0.10084		0.14455	0.117284
0.122091	0.0967742		0.13905	0.10084		0.144715	0.117988
0.122241	0.0967742		0.1392	0.10084		0.144879	0.117988
0.122391	0.0967742		0.13935	0.10084		0.145042	0.117988
0.122541	0.0967742		0.1395	0.10084		0.145205	0.117988
0.122692	0.0967742		0.13965	0.10084		0.14537	0.117988
0.122841	0.0967742		0.1398	0.10084		0.145535	0.117988
0.12299	0.0967742		0.13995	0.10084		0.145698	0.117988
0.123139	0.0967742		0.1401	0.10084		0.145862	0.117988
0.123288	0.0967742		0.14025	0.10084		0.146024	0.117988
0.123438	0.0967742		0.1404	0.10084		0.146186	0.117988
0.123589	0.0968379		0.140549	0.10084		0.146348	0.117988
0.123739	0.0968379		0.140698	0.10084		0.146509	0.117988
0.123888	0.0968379		0.140847	0.10084		0.146671	0.117988
0.124037	0.0968379		0.140998	0.10084		0.146832	0.117988
0.124186	0.0968379		0.141148	0.10084		0.146993	0.117988
0.124335	0.0968379		0.141297	0.10084		0.147154	0.117988
0.124483	0.0968379		0.141446	0.10084		0.147316	0.117988
0.124631	0.0968379		0.141596	0.10084		0.147479	0.117988
0.124778	0.0968379		0.141745	0.10084		0.147642	0.117988
0.124925	0.0968379		0.141893	0.10084		0.147804	0.117988
0.125072	0.0972763		0.142042	0.10084		0.147967	0.117988
0.125218	0.0972763		0.142191	0.10084		0.14813	0.117988
0.125364	0.0972763		0.14234	0.10084		0.148292	0.117988
0.125509	0.0972763		0.142489	0.10084		0.148455	0.117988
0.125654	0.0972763		0.142637	0.10084		0.148617	0.117988
0.125801	0.0972763		0.142785	0.10084		0.148779	0.117988
0.125947	0.0972763		0.142932	0.10084		0.148941	0.117988
0.126093	0.0972763		0.143079	0.10084		0.149102	0.117988
0.126239	0.0973282		0.143226	0.10084		0.149262	0.117988
0.126385	0.0973282		0.143373	0.10084		0.149422	0.117988
0.126532	0.0973282		0.14352	0.10084		0.149583	0.117988
0.126677	0.0973282		0.143666	0.10084		0.149743	0.118321
0.126822	0.0973282		0.143812	0.10084		0.149904	0.118321
0.126967	0.0973282		0.143958	0.10084		0.150064	0.118321
0.127111	0.0973282		0.144104	0.10084		0.150224	0.118321
0.127256	0.0973282		0.144251	0.10084		0.150384	0.118321
0.1274	0.0973282		0.144397	0.10084		0.150545	0.118321
0.127545	0.0973282		0.144544	0.10084		0.150705	0.118321
0.127689	0.0984848		0.144691	0.10084		0.150864	0.118738
0.127833	0.0984848		0.144837	0.10084		0.151024	0.118738
0.127977	0.0984848		0.144983	0.10084		0.151184	0.118738
0.12812	0.0984848		0.145129	0.10084		0.151344	0.118738
0.128263	0.1		0.145275	0.10084		0.151504	0.118738
0.128406	0.1		0.14542	0.10084		0.151663	0.118738
0.128549	0.100746		0.145565	0.10084		0.151822	0.118738
0.128692	0.100746		0.14571	0.10084		0.15198	0.118738
0.128834	0.100746		0.145854	0.10084		0.152138	0.118738
0.128976	0.100746		0.145997	0.10084		0.152296	0.118738
0.129118	0.100746		0.146141	0.10084		0.152455	0.118738
0.129261	0.100746		0.146285	0.10084		0.152614	0.118738
0.129404	0.101664		0.146428	0.10084		0.152774	0.118738
0.129547	0.101664		0.146572	0.10084		0.152933	0.118738
0.129689	0.101664		0.146714	0.10084		0.153092	0.118738
0.129832	0.101664		0.146857	0.10084		0.153251	0.119485
0.129974	0.101664		0.146999	0.10084		0.153409	0.119485
0.130116	0.102377		0.147142	0.10084		0.153568	0.119485
0.130258	0.102377		0.147285	0.10084		0.153726	0.119485
0.130399	0.102377		0.147428	0.10084		0.153883	0.119485
0.13054	0.102377		0.147571	0.10084		0.154041	0.120504
0.13068	0.102377		0.147713	0.10084		0.154198	0.120504
0.13082	0.102377		0.147856	0.10084		0.154354	0.120504
0.13096	0.103571		0.147999	0.10084		0.154511	0.120504
0.1311	0.103571		0.148141	0.10084		0.154667	0.120504
0.13124	0.103571		0.148283	0.10084		0.154823	0.120504
0.131381	0.103571		0.148425	0.10084		0.154979	0.120504
0.131521	0.103571		0.148567	0.10084		0.155135	0.120504
0.131662	0.103571		0.148709	0.10084		0.15529	0.120504
0.131803	0.103571		0.148851	0.10084		0.155445	0.120504
0.131944	0.103571		0.148992	0.10084		0.1556	0.120504
0.132085	0.103571		0.149134	0.10084		0.155754	0.120504
0.132225	0.103571		0.149276	0.10084		0.155908	0.12069
0.132365	0.103571		0.149417	0.10084		0.156063	0.12069
0.132505	0.103571		0.149557	0.10084		0.156217	0.12069
0.132645	0.103571		0.149698	0.10084		0.156371	0.12069
0.132785	0.105169		0.149838	0.10084		0.156524	0.12069
0.132924	0.106383		0.149977	0.10084		0.156677	0.12069
0.133063	0.106383		0.150117	0.10084		0.156831	0.12069
0.133202	0.106383		0.150256	0.10084		0.156985	0.12069
0.133341	0.107774		0.150396	0.10084		0.157138	0.12069
0.133481	0.107774		0.150536	0.10084		0.157292	0.12069
0.133621	0.109347		0.150676	0.10084		0.157446	0.12069
0.133761	0.110778		0.150816	0.10084		0.157601	0.12069
0.1339	0.110778		0.150956	0.10084		0.157756	0.12069
0.134038	0.110778		0.151096	0.10084		0.15791	0.12069
0.134177	0.110778		0.151236	0.10084		0.158063	0.12069
0.134315	0.110778		0.151376	0.10084		0.158217	0.12069
0.134453	0.110778		0.151516	0.10084		0.158371	0.12069
0.13459	0.110778		0.151656	0.10084		0.158525	0.12069
0.134727	0.110778		0.151796	0.10084		0.158678	0.12069
0.134864	0.110778		0.151936	0.10084		0.158831	0.12069
0.135001	0.110778		0.152075	0.10084		0.158984	0.12069
0.135137	0.110778		0.152215	0.10084		0.159136	0.12069
0.135274	0.110778		0.152356	0.10084		0.159289	0.12069
0.135412	0.110778		0.152496	0.10084		0.159441	0.12069
0.135549	0.110778		0.152636	0.10084		0.159593	0.121368
0.135685	0.110778		0.152777	0.10084		0.159744	0.121368
0.135822	0.110778		0.152917	0.10084		0.159896	0.121368
0.135959	0.110778		0.153057	0.10084		0.160048	0.121368
0.136096	0.110778		0.153197	0.10084		0.160199	0.121368
0.136233	0.110778		0.153336	0.10084		0.160351	0.122867
0.13637	0.110778		0.153476	0.10084		0.160502	0.123729
0.136507	0.110778		0.153615	0.10084		0.160653	0.123729
0.136644	0.110778		0.153754	0.10084		0.160803	0.123729
0.136781	0.110778		0.153894	0.10084		0.160954	0.123729
0.136917	0.110778		0.154034	0.10084		0.161105	0.125212
0.137053	0.110778		0.154174	0.10084		0.161256	0.126689
0.13719	0.110778		0.154314	0.10084		0.161408	0.126878
0.137326	0.110778		0.154454	0.10084		0.16156	0.126878
0.137462	0.110778		0.154593	0.10084		0.161712	0.126878
0.137598	0.110778		0.154732	0.101329		0.161864	0.126878
0.137733	0.110778		0.154872	0.101329		0.162017	0.126878
0.137869	0.110778		0.155011	0.101329		0.162169	0.126878
0.138004	0.110778		0.15515	0.101329		0.162321	0.126878
0.138139	0.110778		0.15529	0.101329		0.162473	0.127907
0.138273	0.110778		0.15543	0.101329		0.162627	0.127907
0.138407	0.110778		0.155569	0.101329		0.162781	0.127907
0.138543	0.110778		0.155708	0.102819		0.162935	0.128713
0.138677	0.110778		0.155847	0.104305		0.163089	0.128713
0.138812	0.110778		0.155986	0.10467		0.163243	0.128713
0.138947	0.110778		0.156124	0.10467		0.163397	0.128713
0.139081	0.110778		0.156262	0.10467		0.16355	0.129032
0.139216	0.110778		0.1564	0.10467		0.163704	0.129032
0.13935	0.110778		0.156539	0.10467		0.16386	0.129032
0.139485	0.110778		0.156678	0.10467		0.164017	0.129032
0.13962	0.110778		0.156817	0.10467		0.164173	0.129032
0.139755	0.110778		0.156956	0.10467		0.16433	0.129032
0.139889	0.110778		0.157094	0.10467		0.164487	0.129032
0.140024	0.110778		0.157232	0.10467		0.164645	0.129032
0.140158	0.110778		0.157371	0.10467		0.164803	0.129032
0.140292	0.110778		0.157509	0.10467		0.16496	0.129032
0.140425	0.110778		0.157647	0.10467		0.165118	0.129032
0.140558	0.110778		0.157787	0.10467		0.165276	0.129032
0.140691	0.110778		0.157927	0.10467		0.165433	0.129032
0.140824	0.110778		0.158067	0.10467		0.16559	0.129032
0.140957	0.110778		0.158206	0.10467		0.165747	0.130435
0.141089	0.110778		0.158345	0.105181		0.165904	0.131075
0.141222	0.110778		0.158483	0.105181		0.166061	0.131075
0.141355	0.110778		0.158622	0.105181		0.166217	0.131075
0.141488	0.110778		0.158762	0.105181		0.166375	0.131075
0.141621	0.110778		0.158903	0.105181		0.166532	0.131075
0.141753	0.110778		0.159043	0.105181		0.16669	0.131075
0.141885	0.110778		0.159184	0.105181		0.166848	0.131075
0.142017	0.110778		0.159324	0.105181		0.167006	0.131075
0.142149	0.110778		0.159465	0.105181		0.167164	0.131075
0.14228	0.110778		0.159606	0.105181		0.167321	0.131075
0.142411	0.110778		0.159749	0.105181		0.16748	0.131075
0.142542	0.110778		0.159894	0.105181		0.167637	0.131075
0.142673	0.110778		0.160038	0.105181		0.167794	0.131075
0.142803	0.110778		0.160183	0.105181		0.167951	0.131075
0.142933	0.110778		0.160328	0.105181		0.168108	0.131075
0.143064	0.110778		0.160472	0.105181		0.168265	0.131075
0.143195	0.110778		0.160617	0.106583		0.168421	0.131075
0.143326	0.110778		0.160761	0.106977		0.168577	0.131075
0.143457	0.110778		0.160905	0.106977		0.168732	0.131075
0.143588	0.110778		0.161048	0.106977		0.168888	0.131075
0.143719	0.110778		0.161192	0.106977		0.169043	0.131075
0.14385	0.110778		0.161335	0.106977		0.169198	0.131075
0.143981	0.110778		0.161477	0.106977		0.169352	0.131075
0.144112	0.110778		0.161621	0.106977		0.169506	0.131075
0.144242	0.110778		0.161764	0.108025		0.169661	0.131075
0.144373	0.110778		0.161907	0.108025		0.169815	0.131075
0.144503	0.110778		0.162051	0.108025		0.169969	0.131075
0.144632	0.110778		0.162194	0.109231		0.170123	0.131075
0.144763	0.110778		0.162337	0.109231		0.170276	0.131075
0.144892	0.110778		0.16248	0.110599		0.17043	0.131075
0.145022	0.110778		0.162623	0.110606		0.170585	0.131075
0.145151	0.110778		0.162765	0.110606		0.17074	0.131075
0.145281	0.110778		0.162908	0.110606		0.170895	0.131075
0.14541	0.110778		0.163052	0.110606		0.17105	0.131075
0.145539	0.110778		0.163195	0.110606		0.171205	0.131075
0.145668	0.110778		0.163338	0.110606		0.17136	0.131075
0.145797	0.110778		0.163481	0.110606		0.171515	0.131075
0.145926	0.110778		0.163625	0.110606		0.17167	0.131075
0.146055	0.110778		0.163768	0.110606		0.171826	0.131075
0.146184	0.110778		0.163913	0.110632		0.171981	0.131075
0.146313	0.110778		0.164057	0.110632		0.172136	0.131075
0.146442	0.110778		0.164201	0.110632		0.17229	0.131075
0.146571	0.110778		0.164345	0.110632		0.172445	0.131075
0.146701	0.110778		0.164488	0.110632		0.172599	0.131075
0.14683	0.110778		0.164632	0.110632		0.172754	0.131075
0.146959	0.110778		0.164775	0.110632		0.172908	0.131075
0.147088	0.110778		0.164918	0.110632		0.173061	0.131075
0.147217	0.111607		0.165062	0.110632		0.173215	0.131075
0.147346	0.111607		0.165205	0.110632		0.173368	0.131075
0.147475	0.111607		0.165348	0.110632		0.173521	0.131075
0.147605	0.111607		0.165491	0.110632		0.173673	0.131075
0.147735	0.111929		0.165635	0.110632		0.173826	0.131075
0.147865	0.111929		0.165778	0.110632		0.173979	0.131075
0.147995	0.111929		0.165921	0.110632		0.174132	0.131075
0.148125	0.111929		0.166064	0.110632		0.174285	0.131075
0.148255	0.111929		0.166208	0.110632		0.174438	0.131075
0.148385	0.111929		0.166351	0.110632		0.17459	0.131075
0.148515	0.111929		0.166494	0.110632		0.174743	0.131075
0.148646	0.112573		0.166637	0.110632		0.174897	0.132159
0.148777	0.112573		0.166781	0.110632		0.17505	0.132159
0.148908	0.112573		0.166924	0.110632		0.175203	0.133041
0.149039	0.112573		0.167067	0.110632		0.175356	0.133041
0.149169	0.112573		0.16721	0.110632		0.175508	0.133041
0.149301	0.113703		0.167354	0.110632		0.175662	0.134307
0.149433	0.113703		0.167496	0.110632		0.175815	0.134978
0.149565	0.114327		0.167639	0.110632		0.175968	0.134978
0.149696	0.114327		0.167782	0.110632		0.176121	0.134978
0.149828	0.114327		0.167925	0.110632		0.176273	0.134978
0.14996	0.114327		0.168067	0.110632		0.176426	0.135714
0.150091	0.114327		0.16821	0.110632		0.176578	0.135714
0.150223	0.114365		0.168353	0.110632		0.176731	0.135714
0.150355	0.114365		0.168496	0.110632		0.176885	0.135714
0.150486	0.114365		0.168639	0.110632		0.17704	0.135714
0.150618	0.114365		0.168781	0.110632		0.177194	0.135714
0.150749	0.114365		0.168923	0.110632		0.177348	0.135714
0.150881	0.114365		0.169066	0.110795		0.177501	0.135714
0.151013	0.114365		0.169209	0.110795		0.177655	0.135714
0.151145	0.114365		0.169351	0.110795		0.177809	0.135714
0.151277	0.114365		0.169495	0.110795		0.177962	0.135714
0.151408	0.114365		0.169638	0.110795		0.178116	0.13617
0.15154	0.114365		0.169781	0.110795		0.17827	0.13617
0.151672	0.114365		0.169925	0.110795		0.178423	0.13617
0.151803	0.114365		0.170068	0.110795		0.178576	0.13617
0.151935	0.114365		0.170211	0.112057		0.178728	0.13617
0.152066	0.114365		0.170354	0.112466		0.178881	0.137394
0.152198	0.114365		0.170497	0.112466		0.179033	0.138028
0.15233	0.114365		0.17064	0.112466		0.179186	0.138028
0.152461	0.114365		0.170783	0.112466		0.179338	0.138028
0.152592	0.114365		0.170927	0.112466		0.17949	0.138028
0.152723	0.114365		0.171071	0.112466		0.179642	0.138655
0.152854	0.114365		0.171214	0.112466		0.179794	0.138655
0.152985	0.114365		0.171357	0.112466		0.179945	0.138655
0.153116	0.114365		0.171501	0.112466		0.180097	0.138655
0.153247	0.114365		0.171644	0.112466		0.180248	0.139503
0.153378	0.114365		0.171788	0.112466		0.180399	0.139503
0.153509	0.114365		0.171931	0.112466		0.18055	0.139503
0.153639	0.114799		0.172074	0.112466		0.180701	0.139503
0.153769	0.114799		0.172217	0.112466		0.180851	0.139503
0.153899	0.114799		0.17236	0.112466		0.181002	0.139503
0.154029	0.114799		0.172503	0.112466		0.181153	0.139503
0.154158	0.114799		0.172645	0.112466		0.181303	0.139503
0.154288	0.114799		0.172788	0.112466		0.181454	0.139503
0.154417	0.114911		0.17293	0.112466		0.181604	0.139503
0.154546	0.114911		0.173072	0.112466		0.181756	0.140496
0.154676	0.114911		0.173214	0.112466		0.181908	0.140496
0.154806	0.114911		0.173356	0.112466		0.18206	0.14071
0.154935	0.114911		0.173499	0.112466		0.182212	0.14071
0.155064	0.114911		0.173641	0.112466		0.182363	0.14071
0.155193	0.114911		0.173783	0.112466		0.182514	0.14071
0.155321	0.114911		0.173925	0.112466		0.182666	0.14071
0.15545	0.115962		0.174067	0.112466		0.182817	0.14071
0.155578	0.115962		0.174209	0.112466		0.182968	0.141883
0.155705	0.116373		0.174351	0.112466		0.183119	0.142276
0.155833	0.116373		0.174493	0.112466		0.18327	0.142276
0.155961	0.116373		0.174634	0.112466		0.183421	0.142276
0.156089	0.116373		0.174777	0.112466		0.183571	0.142276
0.156217	0.116373		0.17492	0.112466		0.183722	0.142276
0.156345	0.116373		0.175063	0.113667		0.183872	0.143243
0.156473	0.117409		0.175206	0.114555		0.184021	0.143243
0.1566	0.117409		0.175349	0.114555		0.184172	0.144205
0.156728	0.117805		0.175492	0.114555		0.184323	0.144205
0.156855	0.117805		0.175636	0.115747		0.184473	0.145357
0.156982	0.117805		0.17578	0.116779		0.184624	0.146113
0.15711	0.117805		0.175924	0.116779		0.184774	0.146113
0.157237	0.117805		0.176069	0.117962		0.184924	0.146113
0.157364	0.117805		0.176214	0.118825		0.185074	0.147059
0.157492	0.118825		0.176359	0.118825		0.185224	0.147059
0.15762	0.118825		0.176504	0.118825		0.185373	0.14741
0.157748	0.118954		0.176649	0.119205		0.185522	0.14741
0.157876	0.118954		0.176794	0.119205		0.185672	0.14741
0.158004	0.118954		0.176941	0.119205		0.185822	0.14741
0.158132	0.118954		0.177087	0.119205		0.185972	0.14741
0.158259	0.118954		0.177233	0.119205		0.186123	0.148541
0.158389	0.118954		0.177379	0.119205		0.186274	0.149077
0.158518	0.118954		0.177525	0.120211		0.186424	0.149077
0.158647	0.118954		0.17767	0.120211		0.186574	0.149077
0.158776	0.118954		0.177815	0.121053		0.186724	0.149077
0.158904	0.118954		0.17796	0.121053		0.186874	0.149215
0.159033	0.118954		0.178105	0.121053		0.187023	0.149215
0.159161	0.118954		0.178249	0.122047		0.187174	0.149215
0.159289	0.118954		0.178393	0.122047		0.187325	0.149215
0.159417	0.118954		0.178537	0.122423		0.187475	0.149215
0.159545	0.118954		0.178682	0.122423		0.187626	0.149215
0.159672	0.118954		0.178826	0.122423		0.187776	0.149367
0.1598	0.119792		0.17897	0.122423		0.187925	0.149367
0.159928	0.119792		0.179113	0.122423		0.188075	0.149367
0.160056	0.119792		0.179257	0.122423		0.188225	0.149367
0.160183	0.120155		0.1794	0.122423		0.188375	0.149367
0.160311	0.120155		0.179543	0.122423		0.188524	0.149367
0.160439	0.120155		0.179686	0.122423		0.188673	0.149367
0.160566	0.120155		0.179829	0.122423		0.188822	0.149367
0.160694	0.120155		0.179972	0.122423		0.18897	0.149367
0.160822	0.120155		0.180116	0.122423		0.189119	0.149367
0.160951	0.121134		0.180259	0.122423		0.189268	0.149367
0.161078	0.121134		0.180402	0.122423		0.189416	0.149367
0.161207	0.121739		0.180546	0.123552		0.189564	0.149367
0.161334	0.121739		0.180689	0.124679		0.189712	0.149367
0.161462	0.121739		0.180833	0.12516		0.189861	0.149367
0.16159	0.121739		0.180977	0.12516		0.190009	0.149367
0.161718	0.121739		0.181121	0.12516		0.190157	0.149367
0.161846	0.121739		0.181265	0.12516		0.190305	0.149367
0.161973	0.121739		0.181409	0.12516		0.190452	0.149367
0.162101	0.121739		0.181553	0.126276		0.1906	0.149367
0.162228	0.121739		0.181697	0.126743		0.190748	0.149367
0.162356	0.121739		0.18184	0.126743		0.190896	0.149367
0.162484	0.121739		0.181983	0.126743		0.191044	0.149367
0.162611	0.121739		0.182126	0.126743		0.191192	0.149367
0.162738	0.121739		0.18227	0.126743		0.19134	0.149367
0.162865	0.121739		0.182413	0.127204		0.191488	0.149367
0.162992	0.121739		0.182557	0.127204		0.191637	0.150063
0.163119	0.121739		0.1827	0.127204		0.191786	0.150063
0.163246	0.121739		0.182844	0.127204		0.191934	0.150063
0.163373	0.121739		0.182987	0.127204		0.192083	0.150943
0.1635	0.121739		0.18313	0.12798		0.192231	0.150943
0.163627	0.121739		0.183273	0.12798		0.192379	0.151404
0.163753	0.121739		0.183416	0.12798		0.192527	0.151404
0.16388	0.121739		0.18356	0.128589		0.192674	0.151404
0.164006	0.121739		0.183703	0.128589		0.192822	0.151404
0.164133	0.121739		0.183846	0.128589		0.192969	0.151404
0.164259	0.121739		0.183989	0.128589		0.193116	0.151404
0.164385	0.121739		0.184132	0.129514		0.193263	0.151404
0.164512	0.121739		0.184275	0.129514		0.19341	0.151404
0.164638	0.121739		0.184417	0.130273		0.193558	0.151404
0.164764	0.121739		0.18456	0.130273		0.193705	0.151404
0.164889	0.122525		0.184702	0.130273		0.193852	0.151404
0.165015	0.122525		0.184844	0.131188		0.193999	0.151404
0.165141	0.122525		0.184986	0.131188		0.194145	0.151404
0.165266	0.123457		0.185129	0.131868		0.194292	0.151404
0.165391	0.123457		0.185271	0.131868		0.194438	0.151404
0.165516	0.124538		0.185412	0.131868		0.194585	0.151404
0.165643	0.124542		0.185554	0.131868		0.194732	0.151404
0.165769	0.124542		0.185695	0.131868		0.19488	0.151404
0.165895	0.124542		0.185836	0.131868		0.195028	0.151404
0.166021	0.124542		0.185978	0.131868		0.195176	0.151404
0.166148	0.124542		0.186119	0.131868		0.195324	0.151404
0.166274	0.124542		0.18626	0.131868		0.195473	0.151404
0.1664	0.124542		0.186401	0.131868		0.195621	0.151404
0.166525	0.124542		0.186542	0.131868		0.19577	0.151404
0.166652	0.124547		0.186684	0.132927		0.195918	0.152253
0.166779	0.124547		0.186826	0.133983		0.196066	0.152253
0.166906	0.124547		0.186967	0.134293		0.196213	0.152461
0.167032	0.124547		0.187109	0.134293		0.19636	0.152461
0.167159	0.124547		0.18725	0.134293		0.196509	0.152461
0.167286	0.124547		0.187391	0.134293		0.196657	0.152461
0.167413	0.124547		0.187532	0.134293		0.196804	0.152461
0.16754	0.124547		0.187673	0.134293		0.196952	0.152461
0.167667	0.125298		0.187815	0.134293		0.197099	0.152461
0.167794	0.125298		0.187956	0.134293		0.197246	0.152461
0.167921	0.125298		0.188098	0.134293		0.197394	0.152461
0.168048	0.125298		0.188239	0.134293		0.197543	0.152461
0.168174	0.125298		0.18838	0.134293		0.197691	0.152461
0.168301	0.125298		0.188521	0.134293		0.19784	0.152461
0.168427	0.125298		0.188662	0.134293		0.197989	0.153025
0.168554	0.125298		0.188803	0.134684		0.198137	0.153025
0.168681	0.125298		0.188943	0.134684		0.198286	0.153025
0.168808	0.125298		0.189084	0.134684		0.198434	0.153025
0.168935	0.125298		0.189225	0.134684		0.198582	0.153025
0.169062	0.12619		0.189366	0.134684		0.198731	0.153025
0.16919	0.12619		0.189506	0.135714		0.198879	0.153025
0.169318	0.127078		0.189647	0.13658		0.199027	0.153025
0.169448	0.127078		0.189787	0.13658		0.199175	0.153025
0.169578	0.12766		0.189927	0.137441		0.199323	0.153025
0.169708	0.12766		0.190068	0.137441		0.199472	0.153302
0.169838	0.12766		0.190208	0.138135		0.199622	0.153302
0.169969	0.12766		0.190348	0.138135		0.19977	0.153302
0.1701	0.128472		0.190488	0.138135		0.199919	0.153302
0.170231	0.128472		0.190628	0.138211		0.200069	0.153302
0.170362	0.128472		0.190768	0.138211		0.200218	0.154299
0.170493	0.128472		0.190907	0.138211		0.200368	0.155172
0.170623	0.128472		0.191046	0.138211		0.200519	0.155172
0.170754	0.128472		0.191184	0.138211		0.200669	0.155172
0.170885	0.128472		0.191323	0.138211		0.20082	0.155172
0.171016	0.128472		0.191461	0.138211		0.20097	0.155172
0.171148	0.128472		0.1916	0.138211		0.201121	0.155172
0.17128	0.128472		0.191738	0.138211		0.201272	0.155172
0.171412	0.128472		0.191876	0.138211		0.201422	0.155172
0.171543	0.128472		0.192014	0.138211		0.201573	0.155172
0.171674	0.128472		0.192152	0.138211		0.201723	0.155172
0.171805	0.128472		0.19229	0.138211		0.201873	0.155172
0.171936	0.128472		0.192428	0.138211		0.202023	0.155172
0.172067	0.128472		0.192566	0.138889		0.202173	0.155172
0.172198	0.128472		0.192703	0.138889		0.202323	0.155172
0.172329	0.128472		0.192843	0.138889		0.202474	0.155172
0.17246	0.128736		0.192983	0.138921		0.202624	0.155172
0.17259	0.128736		0.193123	0.138921		0.202775	0.155172
0.17272	0.128736		0.193263	0.138921		0.202925	0.155172
0.17285	0.128736		0.193403	0.138921		0.203076	0.155172
0.172981	0.128736		0.193543	0.138921		0.203226	0.155172
0.173111	0.128736		0.193684	0.138921		0.203377	0.155172
0.173241	0.128995		0.193824	0.138921		0.203527	0.156142
0.173371	0.128995		0.193965	0.139908		0.203677	0.156214
0.173501	0.128995		0.194106	0.140091		0.203827	0.156214
0.17363	0.128995		0.194247	0.140091		0.203977	0.156214
0.17376	0.128995		0.194388	0.140091		0.204127	0.156214
0.173889	0.128995		0.194529	0.140091		0.204277	0.156214
0.174017	0.129252		0.194669	0.140091		0.204428	0.156214
0.174146	0.129252		0.19481	0.140091		0.204579	0.156463
0.174275	0.129252		0.194951	0.140271		0.20473	0.156463
0.174403	0.129252		0.195091	0.140271		0.204882	0.156463
0.174532	0.129252		0.195232	0.140271		0.205033	0.156463
0.17466	0.129252		0.195372	0.140271		0.205185	0.156463
0.174789	0.130238		0.195513	0.140271		0.205337	0.15724
0.174918	0.130484		0.195655	0.140271		0.205488	0.15724
0.175046	0.130484		0.195795	0.141243		0.205639	0.158192
0.175175	0.130484		0.195936	0.142052		0.205791	0.158605
0.175304	0.130484		0.196077	0.142052		0.205942	0.158605
0.175433	0.130484		0.196218	0.142857		0.206094	0.158605
0.175561	0.130484		0.196358	0.142857		0.206245	0.158605
0.17569	0.131313		0.196499	0.142857		0.206397	0.159551
0.175818	0.131313		0.196639	0.142857		0.206549	0.160398
0.175946	0.132287		0.196779	0.142857		0.206701	0.160398
0.176074	0.13311		0.19692	0.142857		0.206852	0.160398
0.176202	0.13311		0.19706	0.142857		0.207004	0.160398
0.17633	0.133779		0.1972	0.142857		0.207155	0.160398
0.176458	0.133779		0.19734	0.142857		0.207307	0.160398
0.176586	0.133779		0.19748	0.142857		0.207458	0.160398
0.176714	0.134594		0.19762	0.142857		0.20761	0.160398
0.176841	0.134594		0.19776	0.142857		0.207762	0.160398
0.176969	0.135405		0.1979	0.142857		0.207915	0.160398
0.177097	0.135405		0.198041	0.142857		0.208067	0.160398
0.177224	0.13563		0.198181	0.142857		0.20822	0.160398
0.177352	0.13563		0.198321	0.142857		0.208373	0.160398
0.177481	0.13563		0.198461	0.142857		0.208526	0.160398
0.177609	0.13563		0.198601	0.142857		0.208679	0.161326
0.177738	0.13563		0.19874	0.142857		0.208831	0.161572
0.177868	0.13563		0.19888	0.142857		0.208984	0.161572
0.177997	0.13563		0.19902	0.142857		0.209136	0.161572
0.178126	0.13563		0.19916	0.142857		0.209288	0.161572
0.178255	0.13563		0.199299	0.142857		0.20944	0.161572
0.178384	0.13563		0.199439	0.142857		0.209592	0.161572
0.178513	0.13563		0.199578	0.142857		0.209744	0.161572
0.178642	0.13563		0.199717	0.142857		0.209896	0.161572
0.17877	0.13563		0.199856	0.142857		0.210048	0.161572
0.178899	0.13563		0.199996	0.142857		0.210199	0.161572
0.179027	0.13563		0.200135	0.142857		0.21035	0.161572
0.179155	0.13563		0.200275	0.142857		0.210502	0.162017
0.179283	0.13563		0.200415	0.142857		0.210654	0.162017
0.179412	0.13563		0.200555	0.142857		0.210806	0.162017
0.17954	0.13563		0.200695	0.142857		0.210957	0.162017
0.179668	0.13563		0.200836	0.142857		0.211108	0.162017
0.179796	0.13563		0.200977	0.142857		0.21126	0.162017
0.179924	0.13563		0.201118	0.142857		0.211411	0.162017
0.180052	0.13563		0.201259	0.142857		0.211562	0.162017
0.18018	0.13563		0.2014	0.143763		0.211713	0.162017
0.180308	0.13563		0.201542	0.143763		0.211864	0.162017
0.180435	0.13563		0.201683	0.143763		0.212015	0.162017
0.180562	0.13563		0.201824	0.143763		0.212166	0.162017
0.18069	0.13563		0.201964	0.143763		0.212317	0.162017
0.180818	0.136266		0.202105	0.143763		0.212468	0.162017
0.180945	0.136266		0.202245	0.143763		0.212619	0.162017
0.181073	0.136266		0.202385	0.143763		0.21277	0.162017
0.1812	0.136898		0.202525	0.143763		0.212921	0.16222
0.181328	0.136898		0.202666	0.143763		0.213073	0.16222
0.181455	0.136898		0.202806	0.143763		0.213224	0.16222
0.181582	0.137821		0.202946	0.143763		0.213374	0.16222
0.181709	0.137858		0.203086	0.143763		0.213525	0.16222
0.181836	0.137858		0.203226	0.143763		0.213676	0.162447
0.181964	0.137858		0.203366	0.143763		0.213827	0.162447
0.182091	0.137858		0.203507	0.143763		0.213978	0.162447
0.182219	0.137858		0.203647	0.143763		0.214129	0.162447
0.182346	0.137858		0.203787	0.143763		0.214279	0.162447
0.182474	0.137858		0.203928	0.143763		0.21443	0.162447
0.182601	0.138332		0.204068	0.143763		0.21458	0.162447
0.182728	0.138332		0.204209	0.143763		0.21473	0.162447
0.182856	0.138332		0.204349	0.143763		0.214879	0.162447
0.182983	0.138332		0.204489	0.144515		0.215029	0.162447
0.18311	0.138365		0.204629	0.144515		0.215179	0.162447
0.183237	0.138365		0.204769	0.14511		0.215328	0.162474
0.183365	0.138365		0.204909	0.14511		0.215477	0.162474
0.183492	0.138365		0.205048	0.14511		0.215627	0.162474
0.183619	0.138365		0.205188	0.14555		0.215777	0.162474
0.183746	0.138365		0.205328	0.14555		0.215926	0.162474
0.183873	0.138365		0.205468	0.14555		0.216076	0.162474
0.184	0.139121		0.205608	0.14555		0.216225	0.163009
0.184127	0.139121		0.205749	0.146444		0.216374	0.163009
0.184254	0.139438		0.20589	0.147335		0.216523	0.163009
0.184381	0.139438		0.206031	0.148225		0.216672	0.163883
0.184508	0.139438		0.206172	0.148958		0.216821	0.164412
0.184635	0.139438		0.206313	0.148958		0.21697	0.164412
0.184762	0.139438		0.206454	0.149844		0.217119	0.164412
0.184889	0.139535		0.206594	0.150571		0.217269	0.165281
0.185015	0.139535		0.206735	0.150571		0.217419	0.165975
0.185142	0.139535		0.206875	0.151139		0.217569	0.165975
0.185269	0.139535		0.207015	0.151139		0.217718	0.166839
0.185396	0.139535		0.207156	0.151139		0.217868	0.167008
0.185522	0.139535		0.207296	0.152017		0.218017	0.167008
0.185649	0.139535		0.207437	0.15242		0.218167	0.167008
0.185775	0.139535		0.207577	0.15242		0.218316	0.167008
0.185902	0.139535		0.207718	0.15242		0.218466	0.167008
0.186028	0.139535		0.207859	0.15242		0.218615	0.167008
0.186155	0.139535		0.208	0.152821		0.218764	0.167008
0.186281	0.139535		0.208141	0.152821		0.218912	0.167008
0.186408	0.139535		0.208281	0.152821		0.219061	0.167008
0.186534	0.139535		0.208422	0.152821		0.21921	0.167008
0.186661	0.139535		0.208563	0.153531		0.219359	0.167008
0.186787	0.139535		0.208703	0.153531		0.219508	0.167689
0.186913	0.139535		0.208844	0.154239		0.219656	0.167689
0.18704	0.139535		0.208985	0.154239		0.219804	0.168539
0.187167	0.139535		0.209126	0.155102		0.219953	0.169043
0.187294	0.139535		0.209267	0.155804		0.220101	0.169043
0.18742	0.139535		0.209408	0.155804		0.22025	0.169043
0.187547	0.139535		0.209549	0.156345		0.220398	0.169339
0.187674	0.139535		0.20969	0.156345		0.220546	0.169339
0.187802	0.139535		0.20983	0.156345		0.220693	0.169339
0.187929	0.139535		0.20997	0.157201		0.220842	0.169339
0.188056	0.139535		0.210112	0.157735		0.22099	0.169339
0.188183	0.139535		0.210254	0.157735		0.221139	0.169339
0.18831	0.139535		0.210396	0.157735		0.221287	0.169339
0.188437	0.13998		0.210538	0.158266		0.221435	0.169339
0.188563	0.13998		0.21068	0.158266		0.221583	0.169339
0.18869	0.13998		0.210822	0.158266		0.221731	0.169339
0.188816	0.13998		0.210964	0.158317		0.221879	0.169339
0.188942	0.140281		0.211106	0.158317		0.222027	0.169339
0.189069	0.140281		0.211248	0.158317		0.222175	0.169339
0.189195	0.140281		0.21139	0.158317		0.222322	0.169339
0.189321	0.140281		0.211531	0.158317		0.222469	0.169339
0.189448	0.140281		0.211673	0.158317		0.222617	0.169339
0.189575	0.141		0.211815	0.158841		0.222764	0.170149
0.189701	0.141		0.211956	0.158841		0.222912	0.170149
0.189827	0.141575		0.212098	0.158841		0.223061	0.170149
0.189954	0.141575		0.21224	0.159681		0.22321	0.170149
0.19008	0.141575		0.212381	0.160359		0.223359	0.170149
0.190206	0.142289		0.212523	0.160359		0.223507	0.170149
0.190333	0.142289		0.212664	0.160396		0.223657	0.170149
0.190459	0.143141		0.212805	0.160396		0.223805	0.170635
0.190585	0.143849		0.212946	0.160396		0.223955	0.170635
0.190711	0.143849		0.213087	0.160396		0.224104	0.170635
0.190837	0.144554		0.213227	0.160396		0.224254	0.171287
0.190963	0.144554		0.213368	0.160396		0.224403	0.171287
0.191089	0.144685		0.213508	0.161067		0.224552	0.172107
0.191215	0.144685		0.213649	0.161067		0.224701	0.172925
0.19134	0.144685		0.21379	0.161259		0.22485	0.17357
0.191465	0.144685		0.213931	0.161259		0.224998	0.17357
0.191591	0.144685		0.214071	0.161259		0.225147	0.174384
0.191717	0.144685		0.214213	0.161259		0.225296	0.175197
0.191842	0.145526		0.214353	0.161259		0.225445	0.176008
0.191968	0.146222		0.214495	0.161923		0.225594	0.176644
0.192094	0.146222		0.214636	0.161923		0.225742	0.176644
0.19222	0.146915		0.214778	0.162745		0.225891	0.177451
0.192346	0.146915		0.21492	0.163086		0.22604	0.177908
0.192472	0.14703		0.215062	0.163086		0.226189	0.177908
0.192599	0.14703		0.215205	0.163086		0.226337	0.177908
0.192726	0.14703		0.215347	0.163086		0.226486	0.178711
0.192853	0.14703		0.215489	0.163743		0.226634	0.179163
0.19298	0.14703		0.215631	0.163743		0.226782	0.179163
0.193106	0.14703		0.215772	0.164397		0.22693	0.179163
0.193232	0.147716		0.215914	0.164397		0.227078	0.179437
0.193359	0.147716		0.216055	0.164423		0.227226	0.179437
0.193485	0.148544		0.216197	0.164423		0.227374	0.179437
0.193611	0.14937		0.216338	0.164423		0.227522	0.179437
0.193738	0.14947		0.216479	0.164423		0.227669	0.180233
0.193866	0.14947		0.21662	0.164423		0.227818	0.181026
0.193993	0.14947		0.21676	0.164423		0.227966	0.181118
0.19412	0.14947		0.216901	0.164423		0.228114	0.181118
0.194248	0.14947		0.217041	0.164423		0.228261	0.181118
0.194375	0.14947		0.217182	0.164423		0.22841	0.181118
0.194502	0.15		0.217322	0.164423		0.228558	0.181118
0.19463	0.15		0.217462	0.164423		0.228707	0.181208
0.194757	0.15		0.217602	0.164423		0.228856	0.181208
0.194884	0.150672		0.217742	0.164593		0.229004	0.181208
0.195011	0.150672		0.217882	0.164593		0.229153	0.181208
0.195137	0.151341		0.218022	0.164593		0.229301	0.181208
0.195264	0.151341		0.218161	0.164593		0.229449	0.181644
0.19539	0.151573		0.218301	0.164593		0.229597	0.181644
0.195517	0.151573		0.218442	0.165392		0.229745	0.181644
0.195644	0.151573		0.218582	0.166031		0.229893	0.181732
0.195771	0.151573		0.218723	0.166031		0.230042	0.181732
0.195899	0.151573		0.218864	0.166667		0.230191	0.181732
0.196026	0.152236		0.219005	0.166667		0.23034	0.181732
0.196154	0.152236		0.219145	0.167142		0.230488	0.181732
0.196281	0.152751		0.219286	0.167142		0.230637	0.182163
0.196408	0.152751		0.219426	0.167142		0.230786	0.182163
0.196535	0.152751		0.219566	0.167932		0.230935	0.182163
0.196662	0.153409		0.219707	0.168561		0.231084	0.182938
0.196789	0.153409		0.219848	0.168561		0.231234	0.183192
0.196917	0.15342		0.219988	0.168697		0.231383	0.183192
0.197044	0.15342		0.220128	0.168697		0.231532	0.183192
0.197172	0.15342		0.220268	0.168697		0.231681	0.183192
0.197299	0.15342		0.220408	0.168697		0.231829	0.183616
0.197426	0.15342		0.220548	0.168697		0.231978	0.183616
0.197553	0.15342		0.220688	0.168697		0.232126	0.183616
0.19768	0.15342		0.220828	0.168697		0.232275	0.184211
0.197807	0.15342		0.220969	0.168697		0.232423	0.184211
0.197934	0.15342		0.22111	0.168697		0.232571	0.184284
0.19806	0.15342		0.221252	0.168697		0.232719	0.184284
0.198187	0.15342		0.221393	0.168697		0.232868	0.184284
0.198313	0.15342		0.221534	0.169317		0.233016	0.184284
0.198439	0.15342		0.221675	0.169317		0.233164	0.184284
0.198565	0.15342		0.221816	0.169776		0.233312	0.184529
0.198691	0.15342		0.221957	0.169776		0.233459	0.184529
0.198817	0.15342		0.222098	0.169776		0.233607	0.184529
0.198943	0.15342		0.222238	0.170074		0.233755	0.184529
0.199069	0.15342		0.222379	0.170074		0.233903	0.185289
0.199195	0.15342		0.22252	0.170074		0.23405	0.186047
0.199322	0.15342		0.222662	0.170074		0.234198	0.186803
0.199447	0.15342		0.222804	0.170664		0.234345	0.187558
0.199573	0.15342		0.222945	0.170664		0.234493	0.188312
0.199699	0.15342		0.223087	0.170664		0.23464	0.18854
0.199824	0.15342		0.223229	0.170664		0.234787	0.18854
0.19995	0.15342		0.223371	0.170664		0.234934	0.18854
0.200076	0.15342		0.223513	0.170664		0.23508	0.18854
0.200201	0.153846		0.223655	0.170664		0.235227	0.189289
0.200327	0.153846		0.223796	0.170664		0.235373	0.189687
0.200453	0.153846		0.223939	0.170956		0.23552	0.189687
0.200579	0.153846		0.224082	0.170956		0.235666	0.189687
0.200705	0.153846		0.224224	0.170956		0.235812	0.190432
0.200831	0.153846		0.224367	0.170956		0.235957	0.190826
0.200957	0.153846		0.224509	0.17122		0.236103	0.190826
0.201083	0.153846		0.224652	0.17122		0.236249	0.190826
0.201209	0.153846		0.224794	0.17122		0.236394	0.191392
0.201334	0.153846		0.224937	0.17122		0.236539	0.191392
0.20146	0.15462		0.225079	0.17122		0.236685	0.191781
0.201586	0.155172		0.225221	0.17122		0.23683	0.191781
0.201711	0.155172		0.225364	0.17122		0.236976	0.191781
0.201837	0.155172		0.225506	0.17122		0.237121	0.192518
0.201963	0.155172		0.225648	0.17122		0.237266	0.193254
0.202089	0.155172		0.22579	0.17122		0.237411	0.193989
0.202215	0.155172		0.225932	0.171975		0.237556	0.194369
0.202341	0.155172		0.226073	0.172727		0.237701	0.194369
0.202467	0.155172		0.226215	0.173479		0.237845	0.194369
0.202593	0.155172		0.226357	0.173599		0.23799	0.194946
0.202719	0.155938		0.226498	0.173599		0.238134	0.194946
0.202845	0.15642		0.22664	0.173599		0.238279	0.194946
0.202971	0.15642		0.226781	0.173599		0.238423	0.194946
0.203097	0.15642		0.226923	0.173599		0.238567	0.194946
0.203223	0.157182		0.227064	0.174345		0.238711	0.194946
0.203349	0.157942		0.227205	0.174932		0.238855	0.194946
0.203474	0.158559		0.227346	0.174932		0.238999	0.195495
0.2036	0.158559		0.227487	0.17536		0.239142	0.195495
[truncated: 2,611 more rows]

## Sheet: e
no noise			medium noise			high noise
[truncated: 3,014 more rows]

## Sheet: f
no noise			medium noise			high noise
[truncated: 3,014 more rows]

[truncated: 2 more sheets: g, h]
