# Supplementary material for: High-confidence structural annotation of metabolites absent from spectral libraries
Source: Nat Biotechnol. 2021 Oct 14;40(3):411–21. doi: 10.1038/s41587-021-01045-9 (PMC8926923; doi:10.1038/s41587-021-01045-9)
Supplement: Source Data Extended Data Fig. 6 — Statistical Source Data [file 41587_2021_1045_MOESM13_ESM.xlsx]

## Sheet: a
COSMIC			E-value			CSI:FingerID
False positive rate	True positive rate		False positive rate	True positive rate		False positive rate	True positive rate
0	0.00442478		0	0.00442478		0	0
0	0.0486726		0	0.0176991		0.0133333	0
0.0133333	0.0486726		0.0133333	0.0176991		0.0133333	0.00442478
0.0133333	0.10177		0.0133333	0.0265487		0.0266667	0.00442478
0.0266667	0.10177		0.0266667	0.0265487		0.0266667	0.0176991
0.0266667	0.115044		0.0266667	0.0353982		0.0533333	0.0176991
0.04	0.115044		0.04	0.0353982		0.0533333	0.0353982
0.04	0.159292		0.04	0.0486726		0.0666667	0.0353982
0.0533333	0.159292		0.0666667	0.0486726		0.0666667	0.039823
0.0533333	0.221239		0.0666667	0.0575221		0.133333	0.039823
0.0666667	0.221239		0.08	0.0575221		0.133333	0.0442478
0.0666667	0.230088		0.08	0.0752212		0.146667	0.0442478
0.08	0.230088		0.106667	0.0752212		0.146667	0.0486726
0.08	0.238938		0.106667	0.0840708		0.173333	0.0486726
0.0933333	0.238938		0.12	0.0840708		0.173333	0.0530973
0.0933333	0.256637		0.12	0.150442		0.2	0.0530973
0.106667	0.256637		0.133333	0.150442		0.2	0.0575221
0.106667	0.269912		0.133333	0.154867		0.213333	0.0575221
0.12	0.269912		0.146667	0.154867		0.213333	0.0663717
0.12	0.29646		0.146667	0.176991		0.266667	0.0663717
0.133333	0.29646		0.16	0.176991		0.266667	0.0973451
0.133333	0.300885		0.16	0.185841		0.28	0.0973451
0.146667	0.300885		0.173333	0.185841		0.28	0.10177
0.146667	0.340708		0.173333	0.19469		0.293333	0.10177
0.16	0.340708		0.186667	0.19469		0.293333	0.106195
0.16	0.345133		0.186667	0.221239		0.32	0.106195
0.173333	0.345133		0.2	0.221239		0.32	0.110619
0.173333	0.371681		0.2	0.225664		0.346667	0.110619
0.186667	0.371681		0.213333	0.225664		0.346667	0.123894
0.186667	0.438053		0.213333	0.243363		0.373333	0.123894
0.2	0.438053		0.226667	0.243363		0.373333	0.128319
0.2	0.451327		0.226667	0.252212		0.386667	0.128319
0.213333	0.451327		0.24	0.252212		0.386667	0.172566
0.213333	0.5		0.24	0.274336		0.4	0.172566
0.226667	0.5		0.253333	0.274336		0.4	0.216814
0.226667	0.526549		0.253333	0.29646		0.44	0.216814
0.24	0.526549		0.266667	0.29646		0.44	0.221239
0.24	0.548673		0.266667	0.323009		0.453333	0.221239
0.253333	0.548673		0.293333	0.323009		0.453333	0.243363
0.253333	0.570796		0.293333	0.331858		0.466667	0.243363
0.266667	0.570796		0.32	0.331858		0.466667	0.247788
0.266667	0.623894		0.32	0.340708		0.48	0.247788
0.28	0.623894		0.333333	0.340708		0.48	0.256637
0.28	0.641593		0.333333	0.353982		0.493333	0.256637
0.293333	0.641593		0.346667	0.353982		0.493333	0.287611
0.293333	0.650442		0.346667	0.380531		0.506667	0.287611
0.306667	0.650442		0.4	0.380531		0.506667	0.292035
0.306667	0.690265		0.4	0.424779		0.52	0.292035
0.32	0.690265		0.413333	0.424779		0.52	0.323009
0.32	0.707965		0.413333	0.429204		0.533333	0.323009
0.346667	0.707965		0.426667	0.429204		0.533333	0.362832
0.346667	0.716814		0.426667	0.433628		0.546667	0.362832
0.36	0.716814		0.453333	0.433628		0.546667	0.384956
0.36	0.734513		0.453333	0.442478		0.56	0.384956
0.413333	0.734513		0.466667	0.442478		0.56	0.411504
0.413333	0.756637		0.466667	0.446903		0.573333	0.411504
0.426667	0.756637		0.48	0.446903		0.573333	0.420354
0.426667	0.761062		0.48	0.464602		0.586667	0.420354
0.44	0.761062		0.52	0.464602		0.586667	0.433628
0.44	0.792035		0.52	0.539823		0.6	0.433628
0.453333	0.792035		0.573333	0.539823		0.6	0.442478
0.453333	0.823009		0.573333	0.575221		0.613333	0.442478
0.466667	0.823009		0.586667	0.575221		0.613333	0.460177
0.466667	0.827434		0.586667	0.597345		0.626667	0.460177
0.48	0.827434		0.6	0.597345		0.626667	0.464602
0.48	0.849558		0.6	0.60177		0.653333	0.464602
0.506667	0.849558		0.653333	0.60177		0.653333	0.473451
0.506667	0.876106		0.653333	0.606195		0.666667	0.473451
0.533333	0.876106		0.68	0.606195		0.666667	0.579646
0.533333	0.880531		0.68	0.619469		0.68	0.579646
0.573333	0.880531		0.693333	0.619469		0.68	0.659292
0.573333	0.902655		0.693333	0.623894		0.693333	0.659292
0.586667	0.902655		0.72	0.623894		0.693333	0.681416
0.586667	0.90708		0.72	0.628319		0.706667	0.681416
0.6	0.90708		0.746667	0.628319		0.706667	0.685841
0.6	0.920354		0.746667	0.632743		0.72	0.685841
0.68	0.920354		0.76	0.632743		0.72	0.690265
0.68	0.924779		0.76	0.637168		0.733333	0.690265
0.693333	0.924779		0.773333	0.637168		0.733333	0.69469
0.693333	0.929204		0.773333	0.654867		0.746667	0.69469
0.746667	0.929204		0.8	0.654867		0.746667	0.756637
0.746667	0.938053		0.8	0.659292		0.786667	0.756637
0.773333	0.938053		0.813333	0.659292		0.786667	0.769912
0.773333	0.942478		0.813333	0.663717		0.813333	0.769912
0.826667	0.942478		0.826667	0.663717		0.813333	0.774336
0.826667	0.946903		0.826667	0.690265		0.826667	0.774336
0.853333	0.946903		0.84	0.690265		0.826667	0.79646
0.853333	0.951327		0.84	0.699115		0.84	0.79646
0.866667	0.951327		0.853333	0.699115		0.84	0.871681
0.866667	0.960177		0.853333	0.725664		0.853333	0.871681
0.88	0.960177		0.866667	0.725664		0.853333	0.876106
0.88	0.969027		0.866667	0.734513		0.866667	0.876106
0.893333	0.969027		0.893333	0.734513		0.866667	0.893805
0.893333	0.973451		0.893333	0.747788		0.88	0.893805
0.933333	0.973451		0.92	0.747788		0.88	0.89823
0.933333	0.986726		0.92	0.761062		0.893333	0.89823
0.973333	0.986726		0.933333	0.761062		0.893333	0.90708
0.973333	1		0.933333	0.787611		0.906667	0.90708
1	1		0.96	0.787611		0.906667	0.915929
			0.96	0.836283		0.92	0.915929
			0.973333	0.836283		0.92	0.929204
			0.973333	0.871681		0.933333	0.929204
			0.986667	0.871681		0.933333	0.933628
			0.986667	0.884956		0.946667	0.933628
			1	0.884956		0.946667	0.973451
			1	1		0.96	0.973451
						0.96	0.982301
						1	0.982301
						1	1

## Sheet: b
COSMIC			E-value			COSMIC
Ratio of incorrect hits (all queries)	Ratio of correct hits (all queries)		Ratio of incorrect hits (all queries)	Ratio of correct hits (all queries)		Ratio of incorrect hits (all queries)	Ratio of correct hits (all queries)
0	0.00332226		0	0.00332226		0.00332226	0
0	0.00664452		0	0.00664452		0.00332226	0.00332226
0	0.00996678		0	0.00996678		0.00664452	0.00332226
0	0.013289		0	0.013289		0.00664452	0.00664452
0	0.0166113		0.00332226	0.013289		0.00664452	0.00996678
0	0.0199336		0.00332226	0.0166113		0.00664452	0.013289
0	0.0232558		0.00332226	0.0199336		0.00996678	0.013289
0	0.0265781		0.00664452	0.0199336		0.013289	0.013289
0	0.0299003		0.00664452	0.0232558		0.013289	0.0166113
0	0.0332226		0.00664452	0.0265781		0.013289	0.0199336
0	0.0365449		0.00996678	0.0265781		0.013289	0.0232558
0.00332226	0.0365449		0.00996678	0.0299003		0.013289	0.0265781
0.00332226	0.0398671		0.00996678	0.0332226		0.0166113	0.0265781
0.00332226	0.0431894		0.00996678	0.0365449		0.0166113	0.0299003
0.00332226	0.0465116		0.013289	0.0365449		0.0199336	0.0299003
0.00332226	0.0498339		0.0166113	0.0365449		0.0232558	0.0299003
0.00332226	0.0531561		0.0166113	0.0398671		0.0265781	0.0299003
0.00332226	0.0564784		0.0166113	0.0431894		0.0299003	0.0299003
0.00332226	0.0598007		0.0199336	0.0431894		0.0332226	0.0299003
0.00332226	0.0631229		0.0199336	0.0465116		0.0332226	0.0332226
0.00332226	0.0664452		0.0199336	0.0498339		0.0365449	0.0332226
0.00332226	0.0697674		0.0199336	0.0531561		0.0365449	0.0365449
0.00332226	0.0730897		0.0199336	0.0564784		0.0398671	0.0365449
0.00332226	0.076412		0.0232558	0.0564784		0.0431894	0.0365449
0.00664452	0.076412		0.0265781	0.0564784		0.0431894	0.0398671
0.00664452	0.0797342		0.0265781	0.0598007		0.0465116	0.0398671
0.00664452	0.0830565		0.0265781	0.0631229		0.0498339	0.0398671
0.00664452	0.0863787		0.0299003	0.0631229		0.0498339	0.0431894
0.00996678	0.0863787		0.0299003	0.0664452		0.0531561	0.0431894
0.00996678	0.089701		0.0299003	0.0697674		0.0531561	0.0465116
0.00996678	0.0930233		0.0299003	0.0730897		0.0531561	0.0498339
0.00996678	0.0963455		0.0299003	0.076412		0.0564784	0.0498339
0.00996678	0.0996678		0.0299003	0.0797342		0.0598007	0.0498339
0.00996678	0.10299		0.0299003	0.0830565		0.0631229	0.0498339
0.00996678	0.106312		0.0299003	0.0863787		0.0664452	0.0498339
0.00996678	0.109635		0.0299003	0.089701		0.0664452	0.0531561
0.00996678	0.112957		0.0299003	0.0930233		0.0664452	0.0564784
0.00996678	0.116279		0.0299003	0.0963455		0.0664452	0.0598007
0.00996678	0.119601		0.0299003	0.0996678		0.0664452	0.0631229
0.013289	0.119601		0.0299003	0.10299		0.0664452	0.0664452
0.013289	0.122924		0.0299003	0.106312		0.0664452	0.0697674
0.013289	0.126246		0.0299003	0.109635		0.0664452	0.0730897
0.013289	0.129568		0.0299003	0.112957		0.0697674	0.0730897
0.013289	0.13289		0.0332226	0.112957		0.0697674	0.076412
0.013289	0.136213		0.0332226	0.116279		0.0730897	0.076412
0.013289	0.139535		0.0365449	0.116279		0.0730897	0.0797342
0.013289	0.142857		0.0365449	0.119601		0.076412	0.0797342
0.013289	0.146179		0.0365449	0.122924		0.0797342	0.0797342
0.013289	0.149502		0.0365449	0.126246		0.0797342	0.0830565
0.013289	0.152824		0.0365449	0.129568		0.0830565	0.0830565
0.013289	0.156146		0.0365449	0.13289		0.0863787	0.0830565
0.013289	0.159468		0.0398671	0.13289		0.0863787	0.0863787
0.013289	0.162791		0.0398671	0.136213		0.0863787	0.089701
0.013289	0.166113		0.0398671	0.139535		0.0863787	0.0930233
0.0166113	0.166113		0.0431894	0.139535		0.089701	0.0930233
0.0166113	0.169435		0.0431894	0.142857		0.0930233	0.0930233
0.0166113	0.172757		0.0431894	0.146179		0.0930233	0.0963455
0.0199336	0.172757		0.0465116	0.146179		0.0963455	0.0963455
0.0199336	0.17608		0.0465116	0.149502		0.0963455	0.0996678
0.0199336	0.179402		0.0465116	0.152824		0.0963455	0.10299
0.0232558	0.179402		0.0465116	0.156146		0.0963455	0.106312
0.0232558	0.182724		0.0465116	0.159468		0.0963455	0.109635
0.0232558	0.186047		0.0465116	0.162791		0.0963455	0.112957
0.0232558	0.189369		0.0465116	0.166113		0.0963455	0.116279
0.0232558	0.192691		0.0498339	0.166113		0.0963455	0.119601
0.0265781	0.192691		0.0498339	0.169435		0.0963455	0.122924
0.0265781	0.196013		0.0531561	0.169435		0.0963455	0.126246
0.0265781	0.199336		0.0531561	0.172757		0.0963455	0.129568
0.0265781	0.202658		0.0531561	0.17608		0.0996678	0.129568
0.0299003	0.202658		0.0531561	0.179402		0.0996678	0.13289
0.0299003	0.20598		0.0531561	0.182724		0.0996678	0.136213
0.0299003	0.209302		0.0564784	0.182724		0.0996678	0.139535
0.0299003	0.212625		0.0564784	0.186047		0.0996678	0.142857
0.0299003	0.215947		0.0564784	0.189369		0.0996678	0.146179
0.0299003	0.219269		0.0598007	0.189369		0.0996678	0.149502
0.0299003	0.222591		0.0598007	0.192691		0.0996678	0.152824
0.0332226	0.222591		0.0598007	0.196013		0.0996678	0.156146
0.0332226	0.225914		0.0598007	0.199336		0.0996678	0.159468
0.0365449	0.225914		0.0598007	0.202658		0.0996678	0.162791
0.0365449	0.229236		0.0598007	0.20598		0.10299	0.162791
0.0365449	0.232558		0.0631229	0.20598		0.106312	0.162791
0.0365449	0.23588		0.0631229	0.209302		0.109635	0.162791
0.0365449	0.239203		0.0631229	0.212625		0.109635	0.166113
0.0365449	0.242525		0.0631229	0.215947		0.112957	0.166113
0.0365449	0.245847		0.0631229	0.219269		0.112957	0.169435
0.0365449	0.249169		0.0631229	0.222591		0.112957	0.172757
0.0365449	0.252492		0.0664452	0.222591		0.112957	0.17608
0.0365449	0.255814		0.0664452	0.225914		0.112957	0.179402
0.0398671	0.255814		0.0664452	0.229236		0.112957	0.182724
0.0398671	0.259136		0.0664452	0.232558		0.116279	0.182724
0.0431894	0.259136		0.0664452	0.23588		0.116279	0.186047
0.0431894	0.262458		0.0664452	0.239203		0.119601	0.186047
0.0431894	0.265781		0.0664452	0.242525		0.119601	0.189369
0.0431894	0.269103		0.0697674	0.242525		0.119601	0.192691
0.0431894	0.272425		0.0730897	0.242525		0.122924	0.192691
0.0431894	0.275748		0.0730897	0.245847		0.122924	0.196013
0.0431894	0.27907		0.0730897	0.249169		0.122924	0.199336
0.0465116	0.27907		0.076412	0.249169		0.122924	0.202658
0.0465116	0.282392		0.0797342	0.249169		0.122924	0.20598
0.0465116	0.285714		0.0797342	0.252492		0.122924	0.209302
0.0465116	0.289037		0.0797342	0.255814		0.122924	0.212625
0.0465116	0.292359		0.0830565	0.255814		0.122924	0.215947
0.0465116	0.295681		0.0830565	0.259136		0.126246	0.215947
0.0465116	0.299003		0.0830565	0.262458		0.126246	0.219269
0.0465116	0.302326		0.0830565	0.265781		0.129568	0.219269
0.0465116	0.305648		0.0863787	0.265781		0.129568	0.222591
0.0465116	0.30897		0.0863787	0.269103		0.129568	0.225914
0.0465116	0.312292		0.0863787	0.272425		0.129568	0.229236
0.0465116	0.315615		0.0863787	0.275748		0.129568	0.232558
0.0465116	0.318937		0.0863787	0.27907		0.129568	0.23588
0.0465116	0.322259		0.0863787	0.282392		0.129568	0.239203
0.0465116	0.325581		0.0863787	0.285714		0.129568	0.242525
0.0465116	0.328904		0.089701	0.285714		0.13289	0.242525
0.0498339	0.328904		0.0930233	0.285714		0.13289	0.245847
0.0498339	0.332226		0.0963455	0.285714		0.13289	0.249169
0.0498339	0.335548		0.0996678	0.285714		0.13289	0.252492
0.0498339	0.33887		0.0996678	0.289037		0.13289	0.255814
0.0531561	0.33887		0.0996678	0.292359		0.13289	0.259136
0.0531561	0.342193		0.0996678	0.295681		0.13289	0.262458
0.0531561	0.345515		0.0996678	0.299003		0.13289	0.265781
0.0531561	0.348837		0.0996678	0.302326		0.13289	0.269103
0.0531561	0.352159		0.0996678	0.305648		0.13289	0.272425
0.0531561	0.355482		0.0996678	0.30897		0.136213	0.272425
0.0531561	0.358804		0.0996678	0.312292		0.136213	0.275748
0.0531561	0.362126		0.0996678	0.315615		0.136213	0.27907
0.0531561	0.365449		0.0996678	0.318937		0.136213	0.282392
0.0531561	0.368771		0.10299	0.318937		0.136213	0.285714
0.0531561	0.372093		0.10299	0.322259		0.136213	0.289037
0.0531561	0.375415		0.106312	0.322259		0.139535	0.289037
0.0564784	0.375415		0.106312	0.325581		0.139535	0.292359
0.0564784	0.378738		0.109635	0.325581		0.139535	0.295681
0.0564784	0.38206		0.112957	0.325581		0.139535	0.299003
0.0564784	0.385382		0.112957	0.328904		0.139535	0.302326
0.0564784	0.388704		0.112957	0.332226		0.139535	0.305648
0.0564784	0.392027		0.116279	0.332226		0.139535	0.30897
0.0564784	0.395349		0.116279	0.335548		0.142857	0.30897
0.0598007	0.395349		0.119601	0.335548		0.142857	0.312292
0.0598007	0.398671		0.119601	0.33887		0.142857	0.315615
0.0598007	0.401993		0.119601	0.342193		0.146179	0.315615
0.0598007	0.405316		0.119601	0.345515		0.146179	0.318937
0.0598007	0.408638		0.119601	0.348837		0.146179	0.322259
0.0598007	0.41196		0.122924	0.348837		0.146179	0.325581
0.0631229	0.41196		0.126246	0.348837		0.149502	0.325581
0.0631229	0.415282		0.129568	0.348837		0.149502	0.328904
0.0631229	0.418605		0.129568	0.352159		0.149502	0.332226
0.0631229	0.421927		0.129568	0.355482		0.152824	0.332226
0.0631229	0.425249		0.129568	0.358804		0.152824	0.335548
0.0631229	0.428571		0.129568	0.362126		0.152824	0.33887
0.0664452	0.428571		0.129568	0.365449		0.152824	0.342193
0.0664452	0.431894		0.129568	0.368771		0.152824	0.345515
0.0664452	0.435216		0.129568	0.372093		0.156146	0.345515
0.0664452	0.438538		0.129568	0.375415		0.156146	0.348837
0.0664452	0.44186		0.129568	0.378738		0.159468	0.348837
0.0664452	0.445183		0.129568	0.38206		0.162791	0.348837
0.0664452	0.448505		0.129568	0.385382		0.162791	0.352159
0.0664452	0.451827		0.129568	0.388704		0.162791	0.355482
0.0664452	0.45515		0.129568	0.392027		0.166113	0.355482
0.0664452	0.458472		0.129568	0.395349		0.166113	0.358804
0.0664452	0.461794		0.129568	0.398671		0.166113	0.362126
0.0664452	0.465116		0.129568	0.401993		0.166113	0.365449
0.0664452	0.468439		0.129568	0.405316		0.166113	0.368771
0.0697674	0.468439		0.13289	0.405316		0.166113	0.372093
0.0697674	0.471761		0.136213	0.405316		0.166113	0.375415
0.0697674	0.475083		0.139535	0.405316		0.166113	0.378738
0.0697674	0.478405		0.142857	0.405316		0.166113	0.38206
0.0697674	0.481728		0.142857	0.408638		0.166113	0.385382
0.0730897	0.481728		0.142857	0.41196		0.166113	0.388704
0.0730897	0.48505		0.142857	0.415282		0.166113	0.392027
0.0730897	0.488372		0.142857	0.418605		0.166113	0.395349
0.076412	0.488372		0.142857	0.421927		0.166113	0.398671
0.076412	0.491694		0.142857	0.425249		0.166113	0.401993
0.076412	0.495017		0.142857	0.428571		0.166113	0.405316
0.076412	0.498339		0.142857	0.431894		0.166113	0.408638
0.076412	0.501661		0.146179	0.431894		0.166113	0.41196
0.076412	0.504983		0.146179	0.435216		0.166113	0.415282
0.076412	0.508306		0.146179	0.438538		0.166113	0.418605
0.076412	0.511628		0.146179	0.44186		0.166113	0.421927
0.076412	0.51495		0.146179	0.445183		0.166113	0.425249
0.076412	0.518272		0.146179	0.448505		0.166113	0.428571
0.0797342	0.518272		0.149502	0.448505		0.166113	0.431894
0.0797342	0.521595		0.149502	0.451827		0.166113	0.435216
0.0797342	0.524917		0.152824	0.451827		0.169435	0.435216
0.0797342	0.528239		0.156146	0.451827		0.169435	0.438538
0.0797342	0.531561		0.159468	0.451827		0.169435	0.44186
0.0830565	0.531561		0.162791	0.451827		0.169435	0.445183
0.0863787	0.531561		0.162791	0.45515		0.169435	0.448505
0.0863787	0.534884		0.166113	0.45515		0.169435	0.451827
0.0863787	0.538206		0.169435	0.45515		0.169435	0.45515
0.089701	0.538206		0.169435	0.458472		0.169435	0.458472
0.089701	0.541528		0.169435	0.461794		0.169435	0.461794
0.089701	0.54485		0.169435	0.465116		0.169435	0.465116
0.089701	0.548173		0.172757	0.465116		0.169435	0.468439
0.089701	0.551495		0.172757	0.468439		0.169435	0.471761
0.0930233	0.551495		0.17608	0.468439		0.169435	0.475083
0.0963455	0.551495		0.179402	0.468439		0.169435	0.478405
0.0996678	0.551495		0.179402	0.471761		0.169435	0.481728
0.10299	0.551495		0.182724	0.471761		0.169435	0.48505
0.10299	0.554817		0.186047	0.471761		0.169435	0.488372
0.10299	0.55814		0.186047	0.475083		0.169435	0.491694
0.10299	0.561462		0.189369	0.475083		0.169435	0.495017
0.10299	0.564784		0.189369	0.478405		0.172757	0.495017
0.10299	0.568106		0.192691	0.478405		0.172757	0.498339
0.106312	0.568106		0.192691	0.481728		0.172757	0.501661
0.106312	0.571429		0.192691	0.48505		0.172757	0.504983
0.109635	0.571429		0.192691	0.488372		0.172757	0.508306
0.109635	0.574751		0.192691	0.491694		0.172757	0.511628
0.109635	0.578073		0.196013	0.491694		0.17608	0.511628
0.109635	0.581395		0.199336	0.491694		0.17608	0.51495
0.109635	0.584718		0.199336	0.495017		0.179402	0.51495
0.109635	0.58804		0.202658	0.495017		0.179402	0.518272
0.109635	0.591362		0.202658	0.498339		0.182724	0.518272
0.109635	0.594684		0.20598	0.498339		0.182724	0.521595
0.112957	0.594684		0.20598	0.501661		0.186047	0.521595
0.112957	0.598007		0.20598	0.504983		0.186047	0.524917
0.112957	0.601329		0.20598	0.508306		0.186047	0.528239
0.112957	0.604651		0.20598	0.511628		0.186047	0.531561
0.112957	0.607973		0.20598	0.51495		0.186047	0.534884
0.112957	0.611296		0.20598	0.518272		0.186047	0.538206
0.112957	0.614618		0.209302	0.518272		0.186047	0.541528
0.112957	0.61794		0.209302	0.521595		0.186047	0.54485
0.116279	0.61794		0.209302	0.524917		0.186047	0.548173
0.116279	0.621262		0.212625	0.524917		0.186047	0.551495
0.119601	0.621262		0.212625	0.528239		0.186047	0.554817
0.119601	0.624585		0.212625	0.531561		0.186047	0.55814
0.119601	0.627907		0.212625	0.534884		0.186047	0.561462
0.119601	0.631229		0.212625	0.538206		0.186047	0.564784
0.119601	0.634551		0.212625	0.541528		0.186047	0.568106
0.119601	0.637874		0.212625	0.54485		0.189369	0.568106
0.122924	0.637874		0.215947	0.54485		0.192691	0.568106
0.126246	0.637874		0.215947	0.548173		0.196013	0.568106
0.126246	0.641196		0.215947	0.551495		0.196013	0.571429
0.126246	0.644518		0.219269	0.551495		0.196013	0.574751
0.126246	0.647841		0.222591	0.551495		0.196013	0.578073
0.126246	0.651163		0.222591	0.554817		0.199336	0.578073
0.126246	0.654485		0.222591	0.55814		0.202658	0.578073
0.126246	0.657807		0.222591	0.561462		0.202658	0.581395
0.129568	0.657807		0.225914	0.561462		0.20598	0.581395
0.13289	0.657807		0.229236	0.561462		0.20598	0.584718
0.13289	0.66113		0.229236	0.564784		0.20598	0.58804
0.136213	0.66113		0.229236	0.568106		0.20598	0.591362
0.139535	0.66113		0.229236	0.571429		0.20598	0.594684
0.142857	0.66113		0.232558	0.571429		0.20598	0.598007
0.142857	0.664452		0.232558	0.574751		0.209302	0.598007
0.142857	0.667774		0.232558	0.578073		0.209302	0.601329
0.142857	0.671096		0.232558	0.581395		0.209302	0.604651
0.142857	0.674419		0.232558	0.584718		0.209302	0.607973
0.142857	0.677741		0.232558	0.58804		0.209302	0.611296
0.146179	0.677741		0.232558	0.591362		0.209302	0.614618
0.146179	0.681063		0.23588	0.591362		0.209302	0.61794
0.149502	0.681063		0.239203	0.591362		0.209302	0.621262
0.149502	0.684385		0.239203	0.594684		0.209302	0.624585
0.149502	0.687708		0.239203	0.598007		0.209302	0.627907
0.149502	0.69103		0.239203	0.601329		0.209302	0.631229
0.152824	0.69103		0.239203	0.604651		0.209302	0.634551
0.156146	0.69103		0.239203	0.607973		0.209302	0.637874
0.159468	0.69103		0.239203	0.611296		0.209302	0.641196
0.162791	0.69103		0.239203	0.614618		0.209302	0.644518
0.166113	0.69103		0.239203	0.61794		0.209302	0.647841
0.169435	0.69103		0.239203	0.621262		0.209302	0.651163
0.169435	0.694352		0.239203	0.624585		0.209302	0.654485
0.172757	0.694352		0.239203	0.627907		0.212625	0.654485
0.172757	0.697674		0.242525	0.627907		0.212625	0.657807
0.17608	0.697674		0.242525	0.631229		0.215947	0.657807
0.179402	0.697674		0.242525	0.634551		0.215947	0.66113
0.182724	0.697674		0.242525	0.637874		0.215947	0.664452
0.186047	0.697674		0.242525	0.641196		0.215947	0.667774
0.186047	0.700997		0.242525	0.644518		0.215947	0.671096
0.186047	0.704319		0.242525	0.647841		0.219269	0.671096
0.189369	0.704319		0.242525	0.651163		0.219269	0.674419
0.192691	0.704319		0.242525	0.654485		0.222591	0.674419
0.192691	0.707641		0.245847	0.654485		0.222591	0.677741
0.196013	0.707641		0.245847	0.657807		0.222591	0.681063
0.199336	0.707641		0.245847	0.66113		0.225914	0.681063
0.202658	0.707641		0.245847	0.664452		0.225914	0.684385
0.20598	0.707641		0.249169	0.664452		0.225914	0.687708
0.20598	0.710963		0.249169	0.667774		0.229236	0.687708
0.209302	0.710963		0.249169	0.671096		0.229236	0.69103
0.212625	0.710963		0.249169	0.674419		0.229236	0.694352
0.212625	0.714286		0.249169	0.677741		0.229236	0.697674
0.215947	0.714286		0.249169	0.681063		0.232558	0.697674
0.215947	0.717608		0.249169	0.684385		0.232558	0.700997
0.215947	0.72093		0.249169	0.687708		0.23588	0.700997
0.219269	0.72093		0.249169	0.69103		0.23588	0.704319
0.219269	0.724252		0.249169	0.694352		0.23588	0.707641
0.219269	0.727575		0.249169	0.697674		0.23588	0.710963
0.222591	0.727575		0.249169	0.700997		0.23588	0.714286
0.222591	0.730897		0.249169	0.704319		0.23588	0.717608
0.225914	0.730897		0.249169	0.707641		0.23588	0.72093
0.229236	0.730897		0.249169	0.710963		0.23588	0.724252
0.232558	0.730897		0.249169	0.714286		0.23588	0.727575
0.232558	0.734219		0.249169	0.717608		0.23588	0.730897
0.232558	0.737542		0.249169	0.72093		0.239203	0.730897
0.232558	0.740864		0.249169	0.724252		0.239203	0.734219
0.23588	0.740864		0.249169	0.727575		0.239203	0.737542
0.239203	0.740864		0.249169	0.730897		0.242525	0.737542
0.242525	0.740864		0.249169	0.734219		0.245847	0.737542
0.242525	0.744186		0.249169	0.737542		0.249169	0.737542
0.242525	0.747508		0.249169	0.740864		0.249169	0.740864
0.242525	0.750831		0.249169	0.744186		0.249169	0.744186
0.245847	0.750831		0.249169	0.747508		0.249169	0.747508
0.249169	0.750831		0.249169	0.750831		0.249169	0.750831
