# Supplementary material for: High-confidence structural annotation of metabolites absent from spectral libraries
Source: Nat Biotechnol. 2021 Oct 14;40(3):411–21. doi: 10.1038/s41587-021-01045-9 (PMC8926923; doi:10.1038/s41587-021-01045-9)
Supplement: Source Data Extended Data Fig. 9 — Statistical Source Data [file 41587_2021_1045_MOESM14_ESM.xlsx]

## Sheet: a
COSMIC confidence score threshold	Exact FDR
0.00324284	0.384003
0.00371937	0.383798
0.00406027	0.383593
0.00452356	0.383389
0.00465761	0.383184
0.0057516	0.382979
0.00637582	0.382774
0.00653353	0.382568
0.00655149	0.382363
0.0116457	0.382157
0.0117964	0.381951
0.0120316	0.381746
0.0127074	0.381539
0.0133616	0.381333
0.0134193	0.381127
0.0134382	0.380921
0.0137176	0.381048
0.0145296	0.380841
0.0157014	0.380634
0.0163433	0.380428
0.016613	0.380221
0.0168797	0.380013
0.0171303	0.379806
0.0173953	0.379599
0.0176553	0.379391
0.0176555	0.379183
0.0180696	0.378976
0.0193112	0.378768
0.0197325	0.378559
0.02013	0.378686
0.0205211	0.378478
0.0216576	0.37827
0.021784	0.378061
0.0220069	0.378188
0.022477	0.377979
0.0226752	0.37777
0.0228152	0.377561
0.0233475	0.377352
0.023727	0.377143
0.0238038	0.376933
0.0240945	0.376724
0.0241157	0.376514
0.0242959	0.376304
0.0244122	0.376094
0.0246561	0.375884
0.0254467	0.375674
0.0254522	0.375463
0.0255595	0.375253
0.0258844	0.375042
0.025938	0.375169
0.0264089	0.374958
0.0268029	0.374747
0.0268799	0.374536
0.0270569	0.374324
0.027543	0.374113
0.0275679	0.373901
0.0276254	0.374028
0.0284751	0.373816
0.0286099	0.373604
0.0286292	0.373392
0.0294026	0.373518
0.0295107	0.373306
0.0301567	0.373094
0.0302073	0.372881
0.031527	0.372669
0.0316315	0.372795
0.0322731	0.372582
0.0322788	0.372369
0.0323428	0.372156
0.0324099	0.371943
0.0329273	0.37173
0.0329424	0.371516
0.0332601	0.371302
0.0334288	0.371088
0.0337009	0.370874
0.0338533	0.37066
0.0338623	0.370446
0.0340386	0.370232
0.0357903	0.370017
0.0379462	0.370143
0.0379543	0.369928
0.038093	0.369714
0.0389197	0.369498
0.0389546	0.369283
0.0398625	0.369068
0.0408482	0.368852
0.0414903	0.368637
0.0425478	0.368421
0.0429276	0.368205
0.04298	0.367989
0.0429954	0.367773
0.0435177	0.367556
0.0444027	0.36734
0.0447321	0.367123
0.0449129	0.366906
0.0452409	0.36669
0.0456108	0.366472
0.0456704	0.366255
0.0456831	0.366038
0.0457813	0.36582
0.0469155	0.365602
0.0469699	0.365385
0.0475481	0.365167
0.0475875	0.365292
0.0483914	0.365074
0.0485355	0.364856
0.0488589	0.364637
0.049053	0.364418
0.0492272	0.3642
0.0495542	0.363981
0.049602	0.363762
0.0501606	0.363542
0.0502688	0.363323
0.0502847	0.363103
0.0505823	0.363229
0.0514832	0.363009
0.051548	0.362789
0.0522436	0.362569
0.0525608	0.362349
0.0526867	0.362129
0.0527923	0.361908
0.0528275	0.361687
0.0534318	0.361813
0.0545867	0.361592
0.0549594	0.361371
0.0558158	0.36115
0.0561173	0.360928
0.0564439	0.360707
0.0567133	0.360485
0.0567753	0.360264
0.0567884	0.360042
0.0568319	0.35982
0.0577811	0.359597
0.0583809	0.359375
0.0589728	0.359152
0.0591443	0.35893
0.0596915	0.358707
0.0597318	0.358484
0.0601184	0.358261
0.0602846	0.358038
0.060825	0.357814
0.0613271	0.357591
0.0614689	0.357367
0.0615525	0.357143
0.0620795	0.356919
0.0623834	0.356695
0.0627482	0.35647
0.0632025	0.356246
0.0632727	0.356021
0.063575	0.355796
0.0636653	0.355571
0.063875	0.355346
0.0640174	0.355121
0.0644976	0.354895
0.0651117	0.355019
0.065196	0.354794
0.0653364	0.354568
0.0657789	0.354342
0.0662707	0.354116
0.0667493	0.353889
0.066762	0.354013
0.0671025	0.354137
0.0671506	0.353911
0.0672444	0.353684
0.0675472	0.353457
0.0677705	0.353581
0.0678135	0.353354
0.0678199	0.353127
0.0679328	0.3529
0.0679808	0.352672
0.0682071	0.352445
0.0683856	0.352569
0.0686788	0.352341
0.0691165	0.352113
0.0693632	0.351884
0.069914	0.351656
0.0700062	0.351428
0.0706982	0.351551
0.0707614	0.351323
0.0709989	0.351094
0.0712047	0.350865
0.0713056	0.350989
0.0717207	0.351113
0.0721135	0.350883
0.0721341	0.350654
0.0722805	0.350424
0.0722839	0.350548
0.072301	0.350318
0.0726724	0.350088
0.0729465	0.349858
0.0733089	0.349628
0.0746451	0.349398
0.0746517	0.349167
0.0748183	0.348936
0.0748289	0.348705
0.0750461	0.348474
0.0752725	0.348243
0.0757012	0.348011
0.0758497	0.34778
0.07588	0.347548
0.0759381	0.347672
0.0759554	0.34744
0.0760163	0.347207
0.0762115	0.346975
0.0765267	0.346743
0.0766499	0.34651
0.0767324	0.346633
0.0774338	0.346401
0.0775195	0.346524
0.0786803	0.346291
0.0788558	0.346058
0.0790858	0.345824
0.0795164	0.345591
0.0797013	0.345357
0.0798732	0.345123
0.0801323	0.344889
0.0803152	0.344655
0.0804267	0.344421
0.0805556	0.344186
0.0806194	0.343951
0.0815112	0.343716
0.0828006	0.343481
0.0828197	0.343246
0.0828611	0.343011
0.0834597	0.342775
0.083602	0.342539
0.0838811	0.342304
0.0843199	0.342067
0.0843856	0.341831
0.084767	0.341595
0.0851723	0.341358
0.0866505	0.341121
0.0874004	0.340885
0.0877568	0.341007
0.0878097	0.34077
0.0879307	0.340533
0.0879709	0.340295
0.0880022	0.340058
0.0880173	0.33982
0.0883422	0.339582
0.0887289	0.339344
0.0887862	0.339105
0.089304	0.339228
0.0893711	0.33935
0.0897665	0.339473
0.089891	0.339234
0.090197	0.338995
0.0905417	0.338756
0.0905982	0.338879
0.0910175	0.33864
0.091026	0.3384
0.0914375	0.338161
0.0919517	0.337921
0.0927186	0.337681
0.0929762	0.337441
0.0932882	0.337201
0.0934759	0.33696
0.0935907	0.33672
0.0939039	0.336842
0.0940261	0.336964
0.094334	0.336724
0.0945229	0.336483
0.094527	0.336241
0.0946075	0.336364
0.0949056	0.336486
0.0952443	0.336245
0.0954633	0.336003
0.0955757	0.335761
0.0957219	0.335519
0.0957995	0.335277
0.0958219	0.335035
0.0959302	0.335157
0.0961047	0.334914
0.0965925	0.334672
0.096703	0.334429
0.0967355	0.334186
0.0972411	0.333942
0.0979318	0.334064
0.0981131	0.334186
0.0982571	0.333943
0.0996481	0.334065
0.10055	0.333821
0.100735	0.333577
0.101171	0.333333
0.101294	0.333089
0.101949	0.332845
0.101951	0.3326
0.101952	0.332355
0.101976	0.33211
0.102093	0.332232
0.102566	0.331987
0.102949	0.331741
0.103078	0.331496
0.103538	0.331618
0.103861	0.33174
0.103956	0.331494
0.104425	0.331616
0.104882	0.331738
0.105075	0.331492
0.105099	0.331245
0.10525	0.330999
0.105422	0.330752
0.105708	0.330505
0.105754	0.330258
0.105841	0.330011
0.106066	0.329764
0.107057	0.329516
0.107378	0.329268
0.107404	0.32939
0.108132	0.329512
0.108165	0.329264
0.108166	0.329016
0.10864	0.328767
0.108676	0.328519
0.109376	0.32827
0.109635	0.328021
0.109657	0.327772
0.110169	0.327522
0.111824	0.327273
0.112136	0.327023
0.112347	0.326773
0.112484	0.326523
0.113028	0.326273
0.113289	0.326022
0.113493	0.326144
0.113635	0.325893
0.114537	0.325642
0.115422	0.325391
0.115673	0.32514
0.116069	0.324888
0.116073	0.324637
0.11609	0.324385
0.116092	0.324133
0.116455	0.323881
0.116678	0.323628
0.11678	0.323376
0.116806	0.323496
0.116929	0.323244
0.117044	0.323364
0.117108	0.323111
0.117186	0.322858
0.117581	0.322605
0.117709	0.322351
0.118532	0.322097
0.118689	0.321843
0.11891	0.321964
0.119124	0.322085
0.119466	0.32183
0.1195	0.321951
0.119555	0.321697
0.11969	0.321442
0.120111	0.321187
0.120112	0.320932
0.120541	0.321053
0.120635	0.320797
0.120916	0.320542
0.120958	0.320286
0.121	0.32003
0.121136	0.319774
0.121155	0.319518
0.121915	0.319638
0.122273	0.319759
0.123073	0.319502
0.12316	0.319623
0.123222	0.319366
0.123424	0.319486
0.123552	0.319229
0.123678	0.318972
0.123944	0.318715
0.124844	0.318457
0.125231	0.318199
0.125274	0.317941
0.125736	0.317683
0.126033	0.317424
0.126935	0.317545
0.126942	0.317286
0.126943	0.317027
0.127269	0.316768
0.127417	0.316509
0.127484	0.316249
0.127485	0.315989
0.127746	0.315729
0.127797	0.315469
0.127821	0.315589
0.127837	0.315329
0.128479	0.315068
0.129085	0.314808
0.129275	0.314547
0.129618	0.314286
0.12964	0.314024
0.129805	0.313763
0.129823	0.313501
0.130053	0.313239
0.130365	0.313359
0.130714	0.313097
0.130765	0.312834
0.131307	0.312572
0.131325	0.312309
0.131497	0.312046
0.132104	0.311783
0.132218	0.311519
0.13224	0.311256
0.13232	0.311375
0.132506	0.311111
0.132546	0.31123
0.132664	0.310966
0.133487	0.310702
0.133855	0.310437
0.13393	0.310173
0.133942	0.309908
0.134428	0.310027
0.134526	0.309762
0.134655	0.309496
0.134658	0.309231
0.134936	0.30935
0.13512	0.309084
0.135171	0.308818
0.13541	0.308937
0.135627	0.308671
0.1365	0.308404
0.136522	0.308137
0.13674	0.30787
0.136846	0.307603
0.136916	0.307336
0.136992	0.307068
0.137688	0.306801
0.138406	0.306533
0.138482	0.306265
0.138735	0.306383
0.138792	0.306115
0.138987	0.306233
0.139031	0.305964
0.139112	0.305695
0.139335	0.305426
0.139369	0.305545
0.13969	0.305663
0.139799	0.305394
0.140259	0.305512
0.140366	0.305631
0.14047	0.30575
0.140479	0.30548
0.140589	0.30521
0.14066	0.305329
0.140684	0.305058
0.140717	0.304788
0.140849	0.304517
0.141145	0.304246
0.141179	0.303975
0.141274	0.303704
0.141318	0.303432
0.141429	0.30316
0.141699	0.302888
0.141741	0.303007
0.142278	0.302734
0.142918	0.302462
0.143304	0.302189
0.143371	0.301916
0.143934	0.301643
0.144572	0.30137
0.14569	0.301488
0.146096	0.301214
0.146456	0.30094
0.146484	0.300666
0.146691	0.300392
0.146905	0.300118
0.146921	0.299843
0.147009	0.299568
0.147183	0.299293
0.147488	0.299018
0.147541	0.298742
0.148036	0.29886
0.148087	0.298584
0.148294	0.298701
0.148455	0.298425
0.148677	0.298543
0.148838	0.298266
0.148924	0.29799
0.149476	0.297713
0.149548	0.29783
0.149553	0.297553
0.149614	0.297276
0.150016	0.296998
0.1501	0.296721
0.150112	0.296838
0.150232	0.29656
0.150423	0.296282
0.15043	0.296003
0.150849	0.295724
0.15101	0.295446
0.151745	0.295166
0.151852	0.294887
0.151912	0.294607
0.152045	0.294328
0.152315	0.294444
0.152454	0.294561
0.152692	0.294281
0.152868	0.294001
0.153225	0.29372
0.153952	0.293439
0.154024	0.293158
0.154255	0.292877
0.154483	0.292596
0.154715	0.292712
0.154804	0.29243
0.154943	0.292547
0.154975	0.292663
0.155118	0.292381
0.155347	0.292498
0.155423	0.292216
0.155476	0.291933
0.15548	0.29165
0.155953	0.291367
0.156113	0.291084
0.15617	0.2912
0.156286	0.290916
0.156373	0.290633
0.156691	0.290348
0.157029	0.290064
0.157186	0.28978
0.157229	0.289495
0.157367	0.28921
0.157573	0.288925
0.158688	0.289041
0.158791	0.289157
0.159143	0.289273
0.159966	0.288987
0.160434	0.289103
0.160566	0.28922
0.160643	0.289336
0.16096	0.28905
0.162701	0.288764
0.162773	0.288477
0.16321	0.288593
0.163223	0.28871
0.163958	0.288423
0.164092	0.288136
0.164135	0.287848
0.164879	0.287964
0.164894	0.287677
0.165758	0.287389
0.165962	0.287505
0.166135	0.287621
0.166693	0.287333
0.166726	0.287045
0.167235	0.286756
0.167344	0.286467
0.167759	0.286583
0.167774	0.286294
0.168193	0.286004
0.168291	0.28612
0.168764	0.28583
0.16886	0.28554
0.16889	0.28525
0.168904	0.284959
0.169	0.285075
0.169719	0.284784
0.169988	0.284493
0.170055	0.284202
0.170188	0.284318
0.171036	0.284026
0.171333	0.283734
0.171483	0.28385
0.17171	0.283966
0.171789	0.283673
0.172095	0.283381
0.172108	0.283088
0.17229	0.282795
0.173185	0.282911
0.173681	0.282618
0.1737	0.282324
0.173821	0.28244
0.174188	0.282146
0.17422	0.282261
0.175038	0.281967
0.175072	0.281673
0.175175	0.281378
0.175499	0.281083
0.17562	0.280788
0.17565	0.280903
0.175757	0.281019
0.175972	0.280723
0.176037	0.280428
0.176283	0.280543
0.176441	0.280658
0.176468	0.280774
0.176556	0.28089
0.176568	0.280593
0.176962	0.280709
0.177134	0.280412
0.177299	0.280116
0.177507	0.279818
0.177831	0.279934
0.178365	0.28005
0.179224	0.279752
0.179424	0.279454
0.179485	0.27957
0.179625	0.279686
0.18	0.279387
0.181049	0.279089
0.181517	0.27879
0.181787	0.278492
0.182119	0.278607
0.182179	0.278308
0.182211	0.278423
0.182264	0.278124
0.182528	0.277824
0.182601	0.277524
0.182609	0.277224
0.182613	0.277339
0.183007	0.277038
0.183671	0.276737
0.184249	0.276853
0.184422	0.276551
0.184442	0.276667
0.184485	0.276365
0.184559	0.27648
0.184649	0.276179
0.184788	0.276294
0.185057	0.275992
0.18516	0.275689
0.185414	0.275387
0.185659	0.275084
0.186463	0.275199
0.186524	0.274895
0.186728	0.274592
0.187851	0.274707
0.187971	0.274403
0.188098	0.274099
0.1884	0.273795
0.188403	0.27349
0.188502	0.273605
0.188893	0.2733
0.189136	0.272995
0.189157	0.273109
0.189159	0.273224
0.189709	0.272918
0.189788	0.272613
0.189924	0.272306
0.190235	0.272
0.190678	0.271693
0.190924	0.271808
0.19107	0.271501
0.191113	0.271194
0.191923	0.270886
0.191946	0.271
0.192142	0.270693
0.192386	0.270384
0.1926	0.270076
0.192987	0.269767
0.193331	0.269459
0.19365	0.269149
0.193882	0.26884
0.193954	0.26853
0.194403	0.268644
0.194525	0.268758
0.194936	0.268448
0.194985	0.268562
0.195171	0.268251
0.195668	0.267941
0.195684	0.268054
0.195932	0.268168
0.196719	0.267857
0.196999	0.267546
0.197115	0.26766
0.197208	0.267348
0.197281	0.267462
0.197495	0.267576
0.197872	0.267263
0.197935	0.267377
0.198107	0.267491
0.198378	0.267179
0.198644	0.266866
0.200279	0.266553
0.200492	0.266667
0.201465	0.266353
0.20211	0.266039
0.202672	0.265725
0.20333	0.265411
0.203391	0.265096
0.203683	0.264781
0.203795	0.264895
0.203949	0.265009
0.203955	0.264693
0.203968	0.264807
0.20407	0.264491
0.20421	0.264175
0.204277	0.263859
0.204787	0.263543
0.204817	0.263226
0.205932	0.263339
0.20609	0.263022
0.206197	0.263135
0.206514	0.262818
0.206556	0.262931
0.207595	0.263044
0.207734	0.263158
0.207796	0.263271
0.207984	0.262953
0.208354	0.263067
0.208899	0.262748
0.209808	0.262862
0.210011	0.262543
0.210418	0.262224
0.210653	0.261905
0.210904	0.261585
0.211019	0.261265
0.211351	0.260945
0.211632	0.260624
0.211647	0.260304
0.211654	0.259983
0.211814	0.260096
0.212062	0.260209
0.212179	0.259887
0.212698	0.259565
0.213315	0.259243
0.213479	0.258921
0.214861	0.259034
0.215085	0.259146
0.215266	0.259259
0.215429	0.259372
0.215869	0.259049
0.216301	0.258726
0.216395	0.258402
0.21688	0.258079
0.21715	0.257754
0.217296	0.257867
0.217594	0.257543
0.218602	0.257655
0.218751	0.25733
0.21886	0.257443
0.218988	0.257118
0.219337	0.256792
0.219417	0.256466
0.219666	0.25614
0.219873	0.255814
0.21988	0.255926
0.220093	0.256039
0.220097	0.256151
0.220358	0.256264
0.220403	0.255937
0.220904	0.255609
0.221027	0.255282
0.221119	0.255394
0.221456	0.255066
0.22163	0.254738
0.221675	0.254409
0.222194	0.25408
0.222289	0.253751
0.222308	0.253422
0.222423	0.253092
0.222549	0.253204
0.222885	0.253316
0.223529	0.252985
0.224119	0.252655
0.224224	0.252767
0.225056	0.252879
0.225063	0.252991
0.225262	0.25266
0.225426	0.252328
0.225516	0.25244
0.225963	0.252108
0.22605	0.25222
0.226297	0.251888
0.226625	0.252
0.226639	0.252112
0.22701	0.252224
0.227076	0.252336
0.227082	0.252004
0.227127	0.25167
0.227146	0.251337
0.227177	0.251003
0.227439	0.251115
0.22762	0.251227
0.228012	0.251339
0.229325	0.251005
0.231357	0.25067
0.231357	0.250782
0.231478	0.250894
0.231576	0.251007
0.23189	0.250671
0.232308	0.250784
0.233012	0.250896
0.233101	0.25056
0.233372	0.250673
0.233377	0.250336
0.233464	0.250449
0.234414	0.250561
0.234431	0.250674
0.23453	0.250337
0.234545	0.25045
0.235203	0.250112
0.235466	0.249775
0.235496	0.249887
0.235611	0.24955
0.23606	0.249211
0.236558	0.248873
0.236592	0.248985
0.236722	0.249097
0.237097	0.248758
0.237805	0.248871
0.238104	0.248983
0.23917	0.248644
0.239609	0.248304
0.239658	0.248416
0.239716	0.248529
0.239869	0.248188
0.240047	0.248301
0.240106	0.24796
0.24049	0.247619
0.240728	0.247731
0.240965	0.24739
0.240978	0.247502
0.241034	0.24716
0.241484	0.247273
0.241781	0.24693
0.241888	0.246588
0.242033	0.246245
0.24211	0.245902
0.242216	0.246014
0.242227	0.246126
0.242328	0.245782
0.242813	0.245438
0.243028	0.24555
0.243206	0.245205
0.244494	0.244861
0.244891	0.244516
0.24502	0.24417
0.245168	0.244282
0.245403	0.243936
0.245701	0.244048
0.246327	0.243701
0.246358	0.243355
0.246609	0.243466
0.247054	0.243578
0.247738	0.243231
0.247799	0.243343
0.248105	0.243454
0.248386	0.243566
0.248526	0.243218
0.249047	0.24287
0.249115	0.242522
0.249222	0.242173
0.249258	0.241824
0.249405	0.241475
0.250378	0.241586
0.250389	0.241236
0.250469	0.241347
0.250802	0.240997
0.251262	0.241109
0.251458	0.24122
0.251568	0.240869
0.251639	0.240518
0.251757	0.240167
0.252371	0.239815
0.253158	0.239926
0.254759	0.239574
0.255618	0.239221
0.256659	0.239332
0.25731	0.239443
0.257366	0.23909
0.257618	0.239201
0.258003	0.239312
0.258109	0.238959
0.258157	0.23907
0.259002	0.238716
0.25909	0.238827
0.259381	0.238938
0.259493	0.238583
0.259885	0.238228
0.259897	0.23834
0.260256	0.238451
0.260475	0.238562
0.260735	0.238206
0.260738	0.23785
0.260772	0.237962
0.260965	0.237605
0.261114	0.237248
0.261164	0.236891
0.261191	0.237002
0.261498	0.237113
0.26186	0.236756
0.261863	0.236867
0.26257	0.236978
0.262928	0.237089
0.263089	0.237201
0.263201	0.236842
0.264145	0.236483
0.264209	0.236124
0.264327	0.236235
0.264349	0.235876
0.265057	0.235987
0.265403	0.236098
0.265503	0.235738
0.265615	0.235849
0.265738	0.23596
0.265813	0.236072
0.265976	0.235711
0.266245	0.23535
0.266344	0.234988
0.266563	0.235099
0.266694	0.234737
0.267318	0.234848
0.267705	0.234486
0.267958	0.234123
0.268787	0.234234
0.269559	0.233871
0.269634	0.233507
0.26973	0.233618
0.270084	0.233254
0.270264	0.23289
0.27069	0.232525
0.270905	0.232636
0.27091	0.23227
0.271159	0.231905
0.271789	0.232015
0.271797	0.232126
0.27187	0.232237
0.272159	0.232347
0.272774	0.231981
0.272863	0.231614
0.272933	0.231247
0.273079	0.23088
0.273449	0.23099
0.273522	0.2311
0.273759	0.230732
0.273778	0.230843
0.273788	0.230954
0.27404	0.231064
0.274148	0.231175
0.275032	0.231286
0.275124	0.231397
0.275213	0.231508
0.275228	0.231139
0.275259	0.230769
0.27529	0.230399
0.276396	0.230029
0.276564	0.23014
0.277433	0.229769
0.277536	0.22988
0.277851	0.229508
0.278105	0.229137
0.278426	0.229247
0.278911	0.228875
0.279791	0.228502
0.27991	0.228613
0.280089	0.22824
0.280447	0.227866
0.280515	0.227493
0.28075	0.227119
0.28085	0.227229
0.282431	0.226854
0.282748	0.226479
0.283023	0.226589
0.283185	0.226699
0.283937	0.226809
0.284021	0.226433
0.28422	0.226544
0.284359	0.226167
0.284418	0.226277
0.284628	0.226388
0.28464	0.226011
0.285274	0.225634
0.28532	0.225256
0.285368	0.224878
0.28565	0.2245
0.286148	0.224121
0.28626	0.224231
0.286604	0.22434
0.287452	0.22445
0.28747	0.22407
0.28756	0.22418
0.287867	0.2238
0.287908	0.22342
0.287914	0.223039
0.288028	0.222658
0.288047	0.222767
0.288059	0.222386
0.28819	0.222495
0.288548	0.222113
0.28882	0.222222
0.28925	0.222332
0.289253	0.222441
0.289524	0.222058
0.289533	0.222167
0.289777	0.221784
0.289815	0.2214
0.289959	0.22151
0.290227	0.221619
0.290804	0.221235
0.291348	0.221344
0.291396	0.221453
0.291607	0.221068
0.291774	0.220683
0.292084	0.220792
0.292522	0.220406
0.29254	0.220515
0.292807	0.220129
0.293138	0.220238
0.293391	0.220347
0.293451	0.220457
0.29361	0.220566
0.294051	0.220676
0.294142	0.220786
0.294154	0.220398
0.294397	0.220508
0.294632	0.220618
0.294649	0.220727
0.295002	0.220339
0.295101	0.21995
0.295609	0.22006
0.295642	0.22017
0.296043	0.21978
0.296226	0.21939
0.296294	0.2195
0.296406	0.21961
0.296652	0.219219
0.296679	0.219329
0.296788	0.219439
0.296792	0.219048
0.297299	0.218656
0.297394	0.218264
0.297543	0.218373
0.297783	0.218483
0.29801	0.21809
0.298236	0.217697
0.29848	0.217304
0.299252	0.21691
0.299552	0.217019
0.299978	0.217128
0.300819	0.216734
0.301433	0.216339
0.301841	0.215943
0.30186	0.215548
0.302331	0.215657
0.302359	0.215766
0.302468	0.215875
0.30269	0.215984
0.302851	0.216093
0.303155	0.215696
0.303656	0.215299
0.303995	0.215408
0.304165	0.21501
0.304373	0.214612
0.304606	0.214213
0.304794	0.214322
0.304995	0.214431
0.30506	0.214032
0.305647	0.213632
0.30568	0.21374
0.306424	0.213849
0.306447	0.213958
0.306525	0.213558
0.306887	0.213666
0.307006	0.213265
0.307102	0.213374
0.307482	0.212972
0.307691	0.213081
0.307722	0.212679
0.307723	0.212276
0.308967	0.211873
0.309169	0.211982
0.309368	0.21209
0.309426	0.212199
0.309819	0.212308
0.31022	0.211904
0.311372	0.212012
0.31148	0.212121
0.311635	0.21223
0.311645	0.211825
0.312095	0.21142
0.312279	0.211014
0.312403	0.211123
0.312454	0.210716
0.312811	0.210825
0.312854	0.210933
0.313263	0.211042
0.31328	0.210635
0.313556	0.210744
0.314005	0.210336
0.314283	0.209928
0.314291	0.210036
0.314713	0.209627
0.314827	0.209736
0.314873	0.209845
0.314983	0.209953
0.314989	0.209544
0.315146	0.209652
0.315163	0.209761
0.315372	0.20987
0.316184	0.209459
0.316243	0.209568
0.316915	0.209157
0.31725	0.209266
0.317482	0.208854
0.317933	0.208963
0.318399	0.209072
0.318894	0.209181
0.318914	0.208768
0.318942	0.208355
0.319406	0.208464
0.320338	0.20805
0.32215	0.207636
0.322717	0.207745
0.323331	0.207853
0.323432	0.207962
0.323566	0.208071
0.32364	0.20818
0.323791	0.20829
0.323996	0.207874
0.324357	0.207983
0.324438	0.208092
0.324495	0.207676
0.324642	0.207259
0.324759	0.207368
0.324802	0.206951
0.326383	0.206533
0.326565	0.206115
0.327284	0.206224
0.32755	0.206332
0.327711	0.205913
0.327824	0.205494
0.327936	0.205603
0.327989	0.205182
0.328241	0.204762
0.328333	0.20487
0.328644	0.204449
0.329031	0.204557
0.329777	0.204666
0.329842	0.204244
0.330629	0.204352
0.330791	0.204461
0.330925	0.204038
0.331013	0.203615
0.331061	0.203191
0.331305	0.202767
0.331459	0.202343
0.331498	0.201918
0.331919	0.202026
0.331985	0.202133
0.33211	0.201708
0.332253	0.201815
0.332631	0.201389
0.332633	0.200962
0.332955	0.20107
0.333022	0.200642
0.334005	0.200749
0.334349	0.200857
0.334401	0.200965
0.334549	0.201072
0.334807	0.200644
0.335388	0.200751
0.335723	0.200859
0.335888	0.200967
0.336276	0.200538
0.33662	0.200646
0.33675	0.200753
0.337031	0.200862
0.337152	0.20097
0.337207	0.201078
0.337513	0.201187
0.337709	0.201295
0.337725	0.201404
0.337745	0.201513
0.338194	0.201081
0.339366	0.20119
0.339643	0.201299
0.340192	0.201408
0.340497	0.201517
0.341395	0.201084
0.341607	0.201193
0.341826	0.201302
0.341953	0.200869
0.342325	0.200978
0.342395	0.200543
0.342444	0.200653
0.343121	0.200762
0.343647	0.200327
0.343716	0.200436
0.343776	0.2
0.344335	0.200109
0.344399	0.199673
0.344401	0.199236
0.344736	0.199345
0.344908	0.199454
0.345213	0.199563
0.345257	0.199672
0.3462	0.199234
0.346368	0.198795
0.346476	0.198356
0.346671	0.198465
0.347186	0.198574
0.347672	0.198683
0.347912	0.198792
0.347929	0.198352
0.347979	0.197911
0.34801	0.19802
0.348033	0.197578
0.348176	0.197137
0.348586	0.197245
0.349203	0.197354
0.349287	0.197463
0.349328	0.197572
0.349399	0.197681
0.349477	0.19779
0.349751	0.197347
0.349931	0.197456
0.349947	0.197012
0.350308	0.197121
0.350397	0.19723
0.350499	0.196785
0.350554	0.196339
0.350593	0.195893
0.351697	0.196002
0.351859	0.196111
0.351911	0.19622
0.352423	0.196329
0.353098	0.196439
0.353419	0.195991
0.353436	0.1961
0.353451	0.19621
0.353519	0.196319
0.353879	0.195871
0.354891	0.19598
0.355492	0.195531
0.355495	0.195081
0.355778	0.19519
0.355859	0.19474
0.35655	0.194849
0.356593	0.194958
0.356646	0.194507
0.356661	0.194616
0.356736	0.194725
0.356753	0.194834
0.357334	0.194382
0.357363	0.194491
0.357678	0.194038
0.357746	0.193585
0.357766	0.193694
0.357836	0.193803
0.35793	0.193348
0.358332	0.193457
0.358939	0.193002
0.358953	0.192547
0.359004	0.192655
0.359582	0.192764
0.359763	0.192308
0.359891	0.192417
0.359984	0.192525
0.360011	0.192635
0.360302	0.192177
0.360537	0.192286
0.361121	0.192395
0.361473	0.192504
0.361599	0.192614
0.362768	0.192723
0.36296	0.192833
0.362975	0.192943
0.363186	0.192483
0.363282	0.192593
0.363453	0.192702
0.363461	0.192812
0.36416	0.192352
0.36444	0.19189
0.364715	0.192
0.364916	0.191538
0.364917	0.191076
0.364978	0.191185
0.365714	0.190722
0.365895	0.190831
0.366016	0.190367
0.366359	0.189902
0.366997	0.189437
0.36836	0.189546
0.368534	0.18908
0.368989	0.188614
0.369655	0.188147
0.369967	0.188256
0.370196	0.188364
0.370628	0.187896
0.370962	0.188005
0.371004	0.188113
0.371045	0.188222
0.371214	0.187753
0.371233	0.187861
0.371665	0.187392
0.372277	0.1875
0.372746	0.18703
0.372929	0.187138
0.373084	0.187246
0.373093	0.186775
0.373347	0.186883
0.373987	0.186992
0.374118	0.187101
0.374501	0.187209
0.374666	0.187318
0.374666	0.186845
0.374671	0.186954
0.375208	0.187063
0.375996	0.187172
0.376445	0.187281
0.376448	0.186807
0.376751	0.186332
0.377286	0.186441
0.377591	0.18655
0.377924	0.186659
0.378026	0.186768
0.378366	0.186292
0.378553	0.186401
0.379046	0.18651
0.379613	0.186033
0.379781	0.186142
0.379996	0.185664
0.380043	0.185185
0.380165	0.185294
0.380619	0.185403
0.380885	0.185512
0.380893	0.185622
0.380911	0.185731
0.381006	0.185841
0.381087	0.18595
0.381632	0.18606
0.382501	0.18617
0.383232	0.18628
0.383686	0.186391
0.384075	0.186501
0.384139	0.186019
0.384153	0.185536
0.384264	0.185053
0.384304	0.18457
0.384356	0.184086
0.384709	0.184195
0.384955	0.184304
0.385644	0.184414
0.385779	0.184524
0.385803	0.184634
0.385899	0.184744
0.385957	0.184854
0.386349	0.184964
0.386421	0.185075
0.387134	0.185185
0.387229	0.184698
0.38746	0.184809
0.387461	0.184919
0.387866	0.184431
0.387915	0.184542
0.387987	0.184652
0.388467	0.184163
0.389108	0.183673
0.38922	0.183784
0.389301	0.183293
0.389492	0.182802
0.389688	0.182912
0.389836	0.18242
0.390119	0.18253
0.390951	0.18264
0.391209	0.182147
0.391292	0.181654
0.391365	0.181159
0.391519	0.181269
0.391543	0.180774
0.392014	0.180883
0.392235	0.180387
0.392592	0.180497
0.392625	0.180606
0.392637	0.180716
0.392784	0.180825
0.393575	0.180935
0.393906	0.181045
0.394341	0.180547
0.394357	0.180657
0.394602	0.180767
0.394604	0.180877
0.394882	0.180378
0.394883	0.180488
0.395123	0.180598
0.395374	0.180708
0.395609	0.180819
0.395666	0.180929
0.395921	0.180428
0.396382	0.179927
0.396411	0.180037
0.396501	0.180147
0.397052	0.180258
0.398551	0.180368
0.398815	0.180479
0.39884	0.18059
0.39904	0.180086
0.39916	0.179582
0.399618	0.179692
0.399736	0.179803
0.400159	0.179914
0.400256	0.180025
0.400947	0.180136
0.40131	0.180247
0.401368	0.180358
0.401418	0.18047
0.401673	0.180581
0.401699	0.180693
0.401903	0.180805
0.402144	0.180297
0.402397	0.180409
0.402671	0.179901
0.40275	0.179392
0.402793	0.179503
0.402852	0.179615
0.403367	0.179104
0.403651	0.178594
0.403696	0.178705
0.403768	0.178816
0.404	0.178304
0.40407	0.178415
0.404321	0.177903
0.404376	0.178014
0.40441	0.1775
0.404684	0.177611
0.404863	0.177722
0.405187	0.177207
0.405747	0.177318
0.406312	0.176803
0.406569	0.176286
0.406662	0.175769
0.407077	0.175879
0.407298	0.17599
0.407343	0.176101
0.407758	0.176211
0.407934	0.176322
0.408094	0.176434
0.408445	0.176545
0.408833	0.176025
0.408843	0.176136
0.409196	0.175616
0.40931	0.175727
0.409644	0.175206
0.409853	0.175316
0.409895	0.175427
0.410025	0.175539
0.410096	0.175016
0.410508	0.174492
0.41102	0.174603
0.411616	0.174714
0.411661	0.174189
0.411957	0.173664
0.411968	0.173775
0.412197	0.173885
0.412202	0.173996
0.412497	0.174107
0.412772	0.174218
0.412796	0.17433
0.413278	0.174441
0.413651	0.173913
0.41391	0.174024
0.41399	0.174136
0.414282	0.174247
0.414404	0.173718
0.414476	0.173829
0.414708	0.173299
0.414814	0.17341
0.415261	0.172879
0.415646	0.17299
0.41685	0.173102
0.417106	0.173213
0.417179	0.17268
0.418208	0.172792
0.418339	0.172903
0.418741	0.173015
0.418814	0.173127
0.418838	0.172592
0.419151	0.172704
0.419219	0.172168
0.419498	0.17228
0.420015	0.171743
0.420309	0.171206
0.420357	0.170668
0.420418	0.17013
0.420477	0.17024
0.420887	0.169701
0.421374	0.169811
0.421682	0.169922
0.422436	0.170033
0.422675	0.170143
0.422676	0.169602
0.422985	0.169713
0.423162	0.169824
0.423239	0.169281
0.423636	0.168738
0.423676	0.168848
0.423683	0.168959
0.423771	0.169069
0.423771	0.16918
0.424519	0.168635
0.424693	0.168089
0.424726	0.1682
0.424902	0.16831
0.425273	0.168421
0.425299	0.168532
0.425432	0.168643
0.425435	0.168754
0.425568	0.168865
0.425623	0.168317
0.425746	0.167768
0.425829	0.167878
0.425847	0.167989
0.425849	0.168101
0.426071	0.168212
0.426214	0.168323
0.426791	0.167772
0.427159	0.167883
0.42763	0.167995
0.42788	0.167442
0.428246	0.167553
0.428478	0.167665
0.428478	0.167776
0.428894	0.167888
0.42971	0.167333
0.429797	0.166778
0.430904	0.166889
0.43159	0.166333
0.43169	0.166444
0.431892	0.165886
0.431924	0.165997
0.432039	0.166109
0.432051	0.16555
0.432208	0.16499
0.432592	0.165101
0.432649	0.165212
0.432729	0.165323
0.43288	0.165434
0.432884	0.164872
0.433123	0.164983
0.433146	0.165094
0.433636	0.165206
0.434409	0.164642
0.434606	0.164754
0.434731	0.164189
0.434924	0.1643
0.435555	0.164411
0.435642	0.164523
0.436054	0.164634
0.436076	0.164746
0.436491	0.164858
0.436558	0.164969
0.436576	0.164402
0.436631	0.164514
0.436716	0.164626
0.436849	0.164738
0.437148	0.16485
0.437577	0.164963
0.437583	0.165075
0.437676	0.165188
0.43812	0.165301
0.438149	0.165414
0.438379	0.164843
0.438678	0.164271
0.438909	0.164384
0.439199	0.164496
0.439921	0.164609
0.440044	0.164722
0.440277	0.164835
0.440368	0.164948
0.440445	0.165062
0.440695	0.165175
0.441033	0.165289
0.441691	0.165403
0.442161	0.165517
0.442292	0.165631
0.442412	0.165055
0.442888	0.165169
0.442933	0.164592
0.442985	0.164706
0.443101	0.16482
0.44346	0.164241
0.443881	0.164355
0.443983	0.164469
0.444438	0.164583
0.444563	0.164003
0.444853	0.164117
0.445218	0.164231
0.445257	0.164345
0.445555	0.16446
0.446154	0.164575
0.446676	0.164689
0.446975	0.164804
0.447345	0.164221
0.447605	0.164336
0.447659	0.164451
0.447793	0.163866
0.448234	0.16328
0.448643	0.163394
0.448692	0.163509
0.44877	0.162921
0.44907	0.163036
0.449482	0.16315
0.449508	0.163265
0.449721	0.162676
0.450066	0.162086
0.450366	0.1622
0.450473	0.162315
0.450511	0.162429
0.450708	0.161837
0.45071	0.161245
0.451681	0.161359
0.451709	0.161473
0.45179	0.160879
0.452605	0.160993
0.452992	0.161107
0.453042	0.160511
0.453062	0.160625
0.45324	0.16074
0.453321	0.160854
0.453622	0.160256
0.453831	0.159658
0.454077	0.159772
0.454079	0.159886
0.454665	0.159286
0.454756	0.1594
0.454801	0.159514
0.454867	0.159628
0.454943	0.159742
0.455122	0.159857
0.455132	0.159254
0.455503	0.159368
0.455849	0.159483
0.45614	0.158879
0.456168	0.158993
0.456427	0.158387
0.457493	0.158501
0.458801	0.158616
0.458933	0.15873
0.459291	0.158123
0.459498	0.158237
0.459521	0.158351
0.459916	0.158466
0.45997	0.158581
0.46012	0.158696
0.460121	0.158811
0.461628	0.158926
0.462237	0.159041
0.462455	0.159157
0.462693	0.158545
0.462958	0.158661
0.463136	0.158048
0.463505	0.158163
0.463553	0.157549
0.464095	0.157664
0.464117	0.157049
0.464609	0.157164
0.464651	0.157279
0.464652	0.157394
0.4648	0.157509
0.465045	0.156891
0.465064	0.157007
0.465334	0.157122
0.465588	0.156503
0.465679	0.156618
0.465702	0.156733
0.466113	0.156848
0.466204	0.156964
0.466346	0.15708
0.467396	0.156458
0.467686	0.156573
0.467996	0.15595
0.4683	0.156065
0.468305	0.15544
0.468399	0.154815
0.468472	0.15493
0.469405	0.155045
0.469556	0.154417
0.469701	0.153789
0.469774	0.153903
0.469964	0.154018
0.470418	0.154133
0.471369	0.154247
0.47198	0.153617
0.472413	0.153731
0.473161	0.153846
0.473256	0.153961
0.474464	0.154076
0.475478	0.154192
0.475563	0.154307
0.475703	0.154423
0.476043	0.153788
0.476162	0.153153
0.476458	0.153268
0.476524	0.153383
0.477794	0.153499
0.477833	0.152861
0.477868	0.152977
0.478153	0.153092
0.478353	0.152453
0.478522	0.152568
0.479373	0.152683
0.479568	0.152799
0.480403	0.152914
0.480423	0.152273
0.480467	0.152388
0.480778	0.152504
0.481353	0.15262
0.482193	0.152736
0.482312	0.152852
0.48309	0.152968
0.483451	0.152323
0.48363	0.152439
0.483869	0.152555
0.483891	0.151908
0.484013	0.152024
0.484763	0.152141
0.485275	0.152257
0.485374	0.152374
0.485463	0.15249
0.485751	0.15184
0.486565	0.151957
0.487524	0.151306
0.487632	0.151422
0.487895	0.151538
0.488414	0.151655
0.488524	0.151002
0.488573	0.151118
0.488637	0.151235
0.489359	0.151351
0.48939	0.150696
0.489641	0.150812
0.490417	0.150929
0.490877	0.151046
0.491038	0.150388
0.491383	0.149728
0.491432	0.149068
0.492615	0.149184
0.493043	0.1493
0.49321	0.149416
0.493429	0.149533
0.493994	0.14887
0.494013	0.148206
0.494019	0.148322
0.494274	0.148438
0.494367	0.148554
0.494945	0.14867
0.495139	0.148786
0.495222	0.148903
0.495454	0.14902
0.495465	0.148352
0.495616	0.147683
0.496258	0.147799
0.496771	0.147915
0.496807	0.148031
0.496949	0.148148
0.497285	0.148265
0.497358	0.147593
0.497397	0.147709
0.497492	0.147826
0.497833	0.147152
0.497891	0.147268
0.497944	0.147385
0.498751	0.146709
0.499195	0.146032
0.500516	0.146148
0.500969	0.146264
0.501006	0.14638
0.501402	0.146497
0.501532	0.145817
0.501673	0.145933
0.501931	0.146049
0.502221	0.145367
0.502359	0.145484
0.502485	0.1456
0.502513	0.145717
0.502719	0.145833
0.503533	0.14595
0.503574	0.146067
0.50365	0.145382
0.503726	0.144695
0.503755	0.144811
0.50381	0.144928
0.504306	0.145044
0.504586	0.145161
0.504735	0.145278
0.504857	0.145396
0.505218	0.144705
0.505598	0.144013
0.506381	0.14413
0.507161	0.144246
0.507535	0.144363
0.50771	0.144481
0.507968	0.144598
0.508774	0.143902
0.508998	0.14402
0.509618	0.144137
0.510201	0.144254
0.510219	0.144372
0.51028	0.14449
0.510339	0.143791
0.51037	0.143908
0.511043	0.143208
0.511297	0.142506
0.511377	0.142623
0.511436	0.14192
0.511614	0.142036
0.51182	0.142153
0.512358	0.14227
0.512443	0.142387
0.512734	0.142504
0.512863	0.142622
0.512988	0.141914
0.513028	0.141206
0.513154	0.141322
0.51341	0.141439
0.513511	0.141556
0.513803	0.141674
0.514082	0.141791
0.51444	0.141909
0.51458	0.142027
0.514648	0.142145
0.514955	0.142263
0.51515	0.141549
0.515279	0.140833
0.516316	0.140951
0.516454	0.141068
0.516611	0.140351
0.51696	0.140468
0.517168	0.140586
0.517648	0.140704
0.51766	0.140821
0.518181	0.14094
0.518286	0.141058
0.518332	0.141176
0.518479	0.140454
0.519004	0.140572
0.519118	0.140691
0.519974	0.140809
0.520015	0.140928
0.520191	0.141047
0.520195	0.141167
0.520405	0.141286
0.520593	0.141406
0.520861	0.141525
0.521804	0.141645
0.522188	0.141766
0.522302	0.141886
0.523747	0.142007
0.52388	0.142128
0.524249	0.141397
0.524254	0.141517
0.524269	0.141638
0.524402	0.140905
0.524409	0.140171
0.525107	0.139435
0.525261	0.139555
0.525291	0.139674
0.525344	0.139794
0.525456	0.139914
0.525477	0.140034
0.52657	0.140155
0.527048	0.140275
0.527286	0.140396
0.527302	0.139655
0.527512	0.138913
0.527849	0.139033
0.528424	0.139153
0.528545	0.139273
0.528599	0.139394
0.529108	0.139515
0.529748	0.139636
0.529922	0.139757
0.530062	0.139878
0.53169	0.13913
0.531913	0.138381
0.532576	0.137631
0.532666	0.137751
0.532924	0.136998
0.533259	0.137118
0.533259	0.137238
0.533271	0.137358
0.534234	0.137478
0.534352	0.137599
0.534516	0.137719
0.534683	0.13784
0.535257	0.137961
0.535313	0.138083
0.535567	0.137324
0.536103	0.137445
0.536254	0.136684
0.536379	0.136805
0.536425	0.136926
0.536489	0.137047
0.536545	0.137168
0.53705	0.13729
0.537139	0.137411
0.537359	0.137533
0.537364	0.137655
0.537963	0.136889
0.538064	0.137011
0.538479	0.137133
0.538596	0.137255
0.538836	0.137377
0.53921	0.1375
0.539236	0.137623
0.539308	0.137746
0.53955	0.136974
0.539818	0.137097
0.540015	0.136323
0.540287	0.136445
0.540483	0.136568
0.540682	0.135791
0.540931	0.135914
0.540932	0.136036
0.54115	0.136159
0.541468	0.136282
0.54172	0.136405
0.541894	0.136528
0.543416	0.136652
0.543736	0.136775
0.54391	0.135993
0.54406	0.136116
0.545451	0.13624
0.546361	0.136364
0.547257	0.135578
0.547655	0.135701
0.547683	0.135825
0.547954	0.135949
0.547982	0.136073
0.548562	0.136197
0.548736	0.136322
0.548895	0.135531
0.549039	0.135655
0.550032	0.134862
0.550169	0.134986
0.550393	0.13511
0.551351	0.135235
0.551584	0.134438
0.552539	0.134562
0.552795	0.133764
0.552871	0.132964
0.552903	0.133087
0.553119	0.13321
0.553247	0.132407
0.55342	0.131603
0.553785	0.130798
0.55384	0.130919
0.55416	0.131041
0.554303	0.131163
0.554669	0.131285
0.555624	0.131407
0.555772	0.130597
0.555976	0.130719
0.556461	0.130841
0.556566	0.130964
0.556766	0.131086
0.557112	0.130272
0.557138	0.129456
0.557594	0.129577
0.558197	0.129699
0.558344	0.129821
0.558537	0.129944
0.559297	0.129123
0.559451	0.129245
0.559572	0.129367
0.559863	0.12949
0.559887	0.129612
0.560243	0.128788
0.56084	0.12891
0.560977	0.129032
0.562014	0.129155
0.562312	0.129278
0.562374	0.128449
0.563167	0.128571
0.563189	0.128694
0.563232	0.128817
0.563742	0.12894
0.563968	0.129063
0.564108	0.129187
0.564756	0.12931
0.564972	0.129434
0.565384	0.129559
0.566017	0.128722
0.566051	0.128846
0.566664	0.12897
0.566723	0.129094
0.567062	0.129219
0.567187	0.129344
0.567518	0.129469
0.567707	0.129594
0.567763	0.129719
0.567825	0.129845
0.56784	0.129971
0.568694	0.129126
0.569153	0.129252
0.569516	0.129377
0.569573	0.12853
0.569726	0.128655
0.569877	0.12878
0.569958	0.128906
0.570098	0.129032
0.570421	0.129159
0.570542	0.129285
0.570586	0.128431
0.570862	0.127576
0.57116	0.127701
0.571219	0.126844
0.571557	0.125984
0.571626	0.126108
[truncated: 1,014 more rows]

## Sheet: b
COSMIC confidence score threshold	Ratio of annotated compounds
0.00324284	1
0.00371937	0.999668
0.00406027	0.999336
0.00452356	0.999004
0.00465761	0.998672
0.0057516	0.998341
0.00637582	0.998009
0.00653353	0.997677
0.00655149	0.997345
0.0116457	0.997013
0.0117964	0.996681
0.0120316	0.996349
0.0127074	0.996017
0.0133616	0.995685
0.0134193	0.995353
0.0134382	0.995022
0.0137176	0.99469
0.0145296	0.994358
0.0157014	0.994026
0.0163433	0.993694
0.016613	0.993362
0.0168797	0.99303
0.0171303	0.992698
0.0173953	0.992366
0.0176553	0.992035
0.0176555	0.991703
0.0180696	0.991371
0.0193112	0.991039
0.0197325	0.990707
0.02013	0.990375
0.0205211	0.990043
0.0216576	0.989711
0.021784	0.989379
0.0220069	0.989047
0.022477	0.988716
0.0226752	0.988384
0.0228152	0.988052
0.0233475	0.98772
0.023727	0.987388
0.0238038	0.987056
0.0240945	0.986724
0.0241157	0.986392
0.0242959	0.98606
0.0244122	0.985729
0.0246561	0.985397
0.0254467	0.985065
0.0254522	0.984733
0.0255595	0.984401
0.0258844	0.984069
0.025938	0.983737
0.0264089	0.983405
0.0268029	0.983073
0.0268799	0.982741
0.0270569	0.98241
0.027543	0.982078
0.0275679	0.981746
0.0276254	0.981414
0.0284751	0.981082
0.0286099	0.98075
0.0286292	0.980418
0.0294026	0.980086
0.0295107	0.979754
0.0301567	0.979423
0.0302073	0.979091
0.031527	0.978759
0.0316315	0.978427
0.0322731	0.978095
0.0322788	0.977763
0.0323428	0.977431
0.0324099	0.977099
0.0329273	0.976767
0.0329424	0.976435
0.0332601	0.976104
0.0334288	0.975772
0.0337009	0.97544
0.0338533	0.975108
0.0338623	0.974776
0.0340386	0.974444
0.0357903	0.974112
0.0379462	0.97378
0.0379543	0.973448
0.038093	0.973116
0.0389197	0.972785
0.0389546	0.972453
0.0398625	0.972121
0.0408482	0.971789
0.0414903	0.971457
0.0425478	0.971125
0.0429276	0.970793
0.04298	0.970461
0.0429954	0.970129
0.0435177	0.969798
0.0444027	0.969466
0.0447321	0.969134
0.0449129	0.968802
0.0452409	0.96847
0.0456108	0.968138
0.0456704	0.967806
0.0456831	0.967474
0.0457813	0.967142
0.0469155	0.96681
0.0469699	0.966479
0.0475481	0.966147
0.0475875	0.965815
0.0483914	0.965483
0.0485355	0.965151
0.0488589	0.964819
0.049053	0.964487
0.0492272	0.964155
0.0495542	0.963823
0.049602	0.963492
0.0501606	0.96316
0.0502688	0.962828
0.0502847	0.962496
0.0505823	0.962164
0.0514832	0.961832
0.051548	0.9615
0.0522436	0.961168
0.0525608	0.960836
0.0526867	0.960504
0.0527923	0.960173
0.0528275	0.959841
0.0534318	0.959509
0.0545867	0.959177
0.0549594	0.958845
0.0558158	0.958513
0.0561173	0.958181
0.0564439	0.957849
0.0567133	0.957517
0.0567753	0.957186
0.0567884	0.956854
0.0568319	0.956522
0.0577811	0.95619
0.0583809	0.955858
0.0589728	0.955526
0.0591443	0.955194
0.0596915	0.954862
0.0597318	0.95453
0.0601184	0.954198
0.0602846	0.953867
0.060825	0.953535
0.0613271	0.953203
0.0614689	0.952871
0.0615525	0.952539
0.0620795	0.952207
0.0623834	0.951875
0.0627482	0.951543
0.0632025	0.951211
0.0632727	0.95088
0.063575	0.950548
0.0636653	0.950216
0.063875	0.949884
0.0640174	0.949552
0.0644976	0.94922
0.0651117	0.948888
0.065196	0.948556
0.0653364	0.948224
0.0657789	0.947892
0.0662707	0.947561
0.0667493	0.947229
0.066762	0.946897
0.0671025	0.946565
0.0671506	0.946233
0.0672444	0.945901
0.0675472	0.945569
0.0677705	0.945237
0.0678135	0.944905
0.0678199	0.944574
0.0679328	0.944242
0.0679808	0.94391
0.0682071	0.943578
0.0683856	0.943246
0.0686788	0.942914
0.0691165	0.942582
0.0693632	0.94225
0.069914	0.941918
0.0700062	0.941586
0.0706982	0.941255
0.0707614	0.940923
0.0709989	0.940591
0.0712047	0.940259
0.0713056	0.939927
0.0717207	0.939595
0.0721135	0.939263
0.0721341	0.938931
0.0722805	0.938599
0.0722839	0.938268
0.072301	0.937936
0.0726724	0.937604
0.0729465	0.937272
0.0733089	0.93694
0.0746451	0.936608
0.0746517	0.936276
0.0748183	0.935944
0.0748289	0.935612
0.0750461	0.93528
0.0752725	0.934949
0.0757012	0.934617
0.0758497	0.934285
0.07588	0.933953
0.0759381	0.933621
0.0759554	0.933289
0.0760163	0.932957
0.0762115	0.932625
0.0765267	0.932293
0.0766499	0.931962
0.0767324	0.93163
0.0774338	0.931298
0.0775195	0.930966
0.0786803	0.930634
0.0788558	0.930302
0.0790858	0.92997
0.0795164	0.929638
0.0797013	0.929306
0.0798732	0.928974
0.0801323	0.928643
0.0803152	0.928311
0.0804267	0.927979
0.0805556	0.927647
0.0806194	0.927315
0.0815112	0.926983
0.0828006	0.926651
0.0828197	0.926319
0.0828611	0.925987
0.0834597	0.925655
0.083602	0.925324
0.0838811	0.924992
0.0843199	0.92466
0.0843856	0.924328
0.084767	0.923996
0.0851723	0.923664
0.0866505	0.923332
0.0874004	0.923
0.0877568	0.922668
0.0878097	0.922337
0.0879307	0.922005
0.0879709	0.921673
0.0880022	0.921341
0.0880173	0.921009
0.0883422	0.920677
0.0887289	0.920345
0.0887862	0.920013
0.089304	0.919681
0.0893711	0.919349
0.0897665	0.919018
0.089891	0.918686
0.090197	0.918354
0.0905417	0.918022
0.0905982	0.91769
0.0910175	0.917358
0.091026	0.917026
0.0914375	0.916694
0.0919517	0.916362
0.0927186	0.916031
0.0929762	0.915699
0.0932882	0.915367
0.0934759	0.915035
0.0935907	0.914703
0.0939039	0.914371
0.0940261	0.914039
0.094334	0.913707
0.0945229	0.913375
0.094527	0.913043
0.0946075	0.912712
0.0949056	0.91238
0.0952443	0.912048
0.0954633	0.911716
0.0955757	0.911384
0.0957219	0.911052
0.0957995	0.91072
0.0958219	0.910388
0.0959302	0.910056
0.0961047	0.909725
0.0965925	0.909393
0.096703	0.909061
0.0967355	0.908729
0.0972411	0.908397
0.0979318	0.908065
0.0981131	0.907733
0.0982571	0.907401
0.0996481	0.907069
0.10055	0.906737
0.100735	0.906406
0.101171	0.906074
0.101294	0.905742
0.101949	0.90541
0.101951	0.905078
0.101952	0.904746
0.101976	0.904414
0.102093	0.904082
0.102566	0.90375
0.102949	0.903419
0.103078	0.903087
0.103538	0.902755
0.103861	0.902423
0.103956	0.902091
0.104425	0.901759
0.104882	0.901427
0.105075	0.901095
0.105099	0.900763
0.10525	0.900431
0.105422	0.9001
0.105708	0.899768
0.105754	0.899436
0.105841	0.899104
0.106066	0.898772
0.107057	0.89844
0.107378	0.898108
0.107404	0.897776
0.108132	0.897444
0.108165	0.897113
0.108166	0.896781
0.10864	0.896449
0.108676	0.896117
0.109376	0.895785
0.109635	0.895453
0.109657	0.895121
0.110169	0.894789
0.111824	0.894457
0.112136	0.894125
0.112347	0.893794
0.112484	0.893462
0.113028	0.89313
0.113289	0.892798
0.113493	0.892466
0.113635	0.892134
0.114537	0.891802
0.115422	0.89147
0.115673	0.891138
0.116069	0.890807
0.116073	0.890475
0.11609	0.890143
0.116092	0.889811
0.116455	0.889479
0.116678	0.889147
0.11678	0.888815
0.116806	0.888483
0.116929	0.888151
0.117044	0.887819
0.117108	0.887488
0.117186	0.887156
0.117581	0.886824
0.117709	0.886492
0.118532	0.88616
0.118689	0.885828
0.11891	0.885496
0.119124	0.885164
0.119466	0.884832
0.1195	0.8845
0.119555	0.884169
0.11969	0.883837
0.120111	0.883505
0.120112	0.883173
0.120541	0.882841
0.120635	0.882509
0.120916	0.882177
0.120958	0.881845
0.121	0.881513
0.121136	0.881182
0.121155	0.88085
0.121915	0.880518
0.122273	0.880186
0.123073	0.879854
0.12316	0.879522
0.123222	0.87919
0.123424	0.878858
0.123552	0.878526
0.123678	0.878194
0.123944	0.877863
0.124844	0.877531
0.125231	0.877199
0.125274	0.876867
0.125736	0.876535
0.126033	0.876203
0.126935	0.875871
0.126942	0.875539
0.126943	0.875207
0.127269	0.874876
0.127417	0.874544
0.127484	0.874212
0.127485	0.87388
0.127746	0.873548
0.127797	0.873216
0.127821	0.872884
0.127837	0.872552
0.128479	0.87222
0.129085	0.871888
0.129275	0.871557
0.129618	0.871225
0.12964	0.870893
0.129805	0.870561
0.129823	0.870229
0.130053	0.869897
0.130365	0.869565
0.130714	0.869233
0.130765	0.868901
0.131307	0.86857
0.131325	0.868238
0.131497	0.867906
0.132104	0.867574
0.132218	0.867242
0.13224	0.86691
0.13232	0.866578
0.132506	0.866246
0.132546	0.865914
0.132664	0.865582
0.133487	0.865251
0.133855	0.864919
0.13393	0.864587
0.133942	0.864255
0.134428	0.863923
0.134526	0.863591
0.134655	0.863259
0.134658	0.862927
0.134936	0.862595
0.13512	0.862264
0.135171	0.861932
0.13541	0.8616
0.135627	0.861268
0.1365	0.860936
0.136522	0.860604
0.13674	0.860272
0.136846	0.85994
0.136916	0.859608
0.136992	0.859276
0.137688	0.858945
0.138406	0.858613
0.138482	0.858281
0.138735	0.857949
0.138792	0.857617
0.138987	0.857285
0.139031	0.856953
0.139112	0.856621
0.139335	0.856289
0.139369	0.855958
0.13969	0.855626
0.139799	0.855294
0.140259	0.854962
0.140366	0.85463
0.14047	0.854298
0.140479	0.853966
0.140589	0.853634
0.14066	0.853302
0.140684	0.85297
0.140717	0.852639
0.140849	0.852307
0.141145	0.851975
0.141179	0.851643
0.141274	0.851311
0.141318	0.850979
0.141429	0.850647
0.141699	0.850315
0.141741	0.849983
0.142278	0.849652
0.142918	0.84932
0.143304	0.848988
0.143371	0.848656
0.143934	0.848324
0.144572	0.847992
0.14569	0.84766
0.146096	0.847328
0.146456	0.846996
0.146484	0.846664
0.146691	0.846333
0.146905	0.846001
0.146921	0.845669
0.147009	0.845337
0.147183	0.845005
0.147488	0.844673
0.147541	0.844341
0.148036	0.844009
0.148087	0.843677
0.148294	0.843346
0.148455	0.843014
0.148677	0.842682
0.148838	0.84235
0.148924	0.842018
0.149476	0.841686
0.149548	0.841354
0.149553	0.841022
0.149614	0.84069
0.150016	0.840358
0.1501	0.840027
0.150112	0.839695
0.150232	0.839363
0.150423	0.839031
0.15043	0.838699
0.150849	0.838367
0.15101	0.838035
0.151745	0.837703
0.151852	0.837371
0.151912	0.837039
0.152045	0.836708
0.152315	0.836376
0.152454	0.836044
0.152692	0.835712
0.152868	0.83538
0.153225	0.835048
0.153952	0.834716
0.154024	0.834384
0.154255	0.834052
0.154483	0.833721
0.154715	0.833389
0.154804	0.833057
0.154943	0.832725
0.154975	0.832393
0.155118	0.832061
0.155347	0.831729
0.155423	0.831397
0.155476	0.831065
0.15548	0.830733
0.155953	0.830402
0.156113	0.83007
0.15617	0.829738
0.156286	0.829406
0.156373	0.829074
0.156691	0.828742
0.157029	0.82841
0.157186	0.828078
0.157229	0.827746
0.157367	0.827415
0.157573	0.827083
0.158688	0.826751
0.158791	0.826419
0.159143	0.826087
0.159966	0.825755
0.160434	0.825423
0.160566	0.825091
0.160643	0.824759
0.16096	0.824427
0.162701	0.824096
0.162773	0.823764
0.16321	0.823432
0.163223	0.8231
0.163958	0.822768
0.164092	0.822436
0.164135	0.822104
0.164879	0.821772
0.164894	0.82144
0.165758	0.821109
0.165962	0.820777
0.166135	0.820445
0.166693	0.820113
0.166726	0.819781
0.167235	0.819449
0.167344	0.819117
0.167759	0.818785
0.167774	0.818453
0.168193	0.818121
0.168291	0.81779
0.168764	0.817458
0.16886	0.817126
0.16889	0.816794
0.168904	0.816462
0.169	0.81613
0.169719	0.815798
0.169988	0.815466
0.170055	0.815134
0.170188	0.814803
0.171036	0.814471
0.171333	0.814139
0.171483	0.813807
0.17171	0.813475
0.171789	0.813143
0.172095	0.812811
0.172108	0.812479
0.17229	0.812147
0.173185	0.811815
0.173681	0.811484
0.1737	0.811152
0.173821	0.81082
0.174188	0.810488
0.17422	0.810156
0.175038	0.809824
0.175072	0.809492
0.175175	0.80916
0.175499	0.808828
0.17562	0.808497
0.17565	0.808165
0.175757	0.807833
0.175972	0.807501
0.176037	0.807169
0.176283	0.806837
0.176441	0.806505
0.176468	0.806173
0.176556	0.805841
0.176568	0.805509
0.176962	0.805178
0.177134	0.804846
0.177299	0.804514
0.177507	0.804182
0.177831	0.80385
0.178365	0.803518
0.179224	0.803186
0.179424	0.802854
0.179485	0.802522
0.179625	0.802191
0.18	0.801859
0.181049	0.801527
0.181517	0.801195
0.181787	0.800863
0.182119	0.800531
0.182179	0.800199
0.182211	0.799867
0.182264	0.799535
0.182528	0.799203
0.182601	0.798872
0.182609	0.79854
0.182613	0.798208
0.183007	0.797876
0.183671	0.797544
0.184249	0.797212
0.184422	0.79688
0.184442	0.796548
0.184485	0.796216
0.184559	0.795885
0.184649	0.795553
0.184788	0.795221
0.185057	0.794889
0.18516	0.794557
0.185414	0.794225
0.185659	0.793893
0.186463	0.793561
0.186524	0.793229
0.186728	0.792897
0.187851	0.792566
0.187971	0.792234
0.188098	0.791902
0.1884	0.79157
0.188403	0.791238
0.188502	0.790906
0.188893	0.790574
0.189136	0.790242
0.189157	0.78991
0.189159	0.789578
0.189709	0.789247
0.189788	0.788915
0.189924	0.788583
0.190235	0.788251
0.190678	0.787919
0.190924	0.787587
0.19107	0.787255
0.191113	0.786923
0.191923	0.786591
0.191946	0.78626
0.192142	0.785928
0.192386	0.785596
0.1926	0.785264
0.192987	0.784932
0.193331	0.7846
0.19365	0.784268
0.193882	0.783936
0.193954	0.783604
0.194403	0.783272
0.194525	0.782941
0.194936	0.782609
0.194985	0.782277
0.195171	0.781945
0.195668	0.781613
0.195684	0.781281
0.195932	0.780949
0.196719	0.780617
0.196999	0.780285
0.197115	0.779954
0.197208	0.779622
0.197281	0.77929
0.197495	0.778958
0.197872	0.778626
0.197935	0.778294
0.198107	0.777962
0.198378	0.77763
0.198644	0.777298
0.200279	0.776966
0.200492	0.776635
0.201465	0.776303
0.20211	0.775971
0.202672	0.775639
0.20333	0.775307
0.203391	0.774975
0.203683	0.774643
0.203795	0.774311
0.203949	0.773979
0.203955	0.773648
0.203968	0.773316
0.20407	0.772984
0.20421	0.772652
0.204277	0.77232
0.204787	0.771988
0.204817	0.771656
0.205932	0.771324
0.20609	0.770992
0.206197	0.77066
0.206514	0.770329
0.206556	0.769997
0.207595	0.769665
0.207734	0.769333
0.207796	0.769001
0.207984	0.768669
0.208354	0.768337
0.208899	0.768005
0.209808	0.767673
0.210011	0.767342
0.210418	0.76701
0.210653	0.766678
0.210904	0.766346
0.211019	0.766014
0.211351	0.765682
0.211632	0.76535
0.211647	0.765018
0.211654	0.764686
0.211814	0.764354
0.212062	0.764023
0.212179	0.763691
0.212698	0.763359
0.213315	0.763027
0.213479	0.762695
0.214861	0.762363
0.215085	0.762031
0.215266	0.761699
0.215429	0.761367
0.215869	0.761036
0.216301	0.760704
0.216395	0.760372
0.21688	0.76004
0.21715	0.759708
0.217296	0.759376
0.217594	0.759044
0.218602	0.758712
0.218751	0.75838
0.21886	0.758048
0.218988	0.757717
0.219337	0.757385
0.219417	0.757053
0.219666	0.756721
0.219873	0.756389
0.21988	0.756057
0.220093	0.755725
0.220097	0.755393
0.220358	0.755061
0.220403	0.75473
0.220904	0.754398
0.221027	0.754066
0.221119	0.753734
0.221456	0.753402
0.22163	0.75307
0.221675	0.752738
0.222194	0.752406
0.222289	0.752074
0.222308	0.751742
0.222423	0.751411
0.222549	0.751079
0.222885	0.750747
0.223529	0.750415
0.224119	0.750083
0.224224	0.749751
0.225056	0.749419
0.225063	0.749087
0.225262	0.748755
0.225426	0.748423
0.225516	0.748092
0.225963	0.74776
0.22605	0.747428
0.226297	0.747096
0.226625	0.746764
0.226639	0.746432
0.22701	0.7461
0.227076	0.745768
0.227082	0.745436
0.227127	0.745105
0.227146	0.744773
0.227177	0.744441
0.227439	0.744109
0.22762	0.743777
0.228012	0.743445
0.229325	0.743113
0.231357	0.742781
0.231357	0.742449
0.231478	0.742117
0.231576	0.741786
0.23189	0.741454
0.232308	0.741122
0.233012	0.74079
0.233101	0.740458
0.233372	0.740126
0.233377	0.739794
0.233464	0.739462
0.234414	0.73913
0.234431	0.738799
0.23453	0.738467
0.234545	0.738135
0.235203	0.737803
0.235466	0.737471
0.235496	0.737139
0.235611	0.736807
0.23606	0.736475
0.236558	0.736143
0.236592	0.735811
0.236722	0.73548
0.237097	0.735148
0.237805	0.734816
0.238104	0.734484
0.23917	0.734152
0.239609	0.73382
0.239658	0.733488
0.239716	0.733156
0.239869	0.732824
0.240047	0.732493
0.240106	0.732161
0.24049	0.731829
0.240728	0.731497
0.240965	0.731165
0.240978	0.730833
0.241034	0.730501
0.241484	0.730169
0.241781	0.729837
0.241888	0.729505
0.242033	0.729174
0.24211	0.728842
0.242216	0.72851
0.242227	0.728178
0.242328	0.727846
0.242813	0.727514
0.243028	0.727182
0.243206	0.72685
0.244494	0.726518
0.244891	0.726187
0.24502	0.725855
0.245168	0.725523
0.245403	0.725191
0.245701	0.724859
0.246327	0.724527
0.246358	0.724195
0.246609	0.723863
0.247054	0.723531
0.247738	0.723199
0.247799	0.722868
0.248105	0.722536
0.248386	0.722204
0.248526	0.721872
0.249047	0.72154
0.249115	0.721208
0.249222	0.720876
0.249258	0.720544
0.249405	0.720212
0.250378	0.719881
0.250389	0.719549
0.250469	0.719217
0.250802	0.718885
0.251262	0.718553
0.251458	0.718221
0.251568	0.717889
0.251639	0.717557
0.251757	0.717225
0.252371	0.716893
0.253158	0.716562
0.254759	0.71623
0.255618	0.715898
0.256659	0.715566
0.25731	0.715234
0.257366	0.714902
0.257618	0.71457
0.258003	0.714238
0.258109	0.713906
0.258157	0.713575
0.259002	0.713243
0.25909	0.712911
0.259381	0.712579
0.259493	0.712247
0.259885	0.711915
0.259897	0.711583
0.260256	0.711251
0.260475	0.710919
0.260735	0.710587
0.260738	0.710256
0.260772	0.709924
0.260965	0.709592
0.261114	0.70926
0.261164	0.708928
0.261191	0.708596
0.261498	0.708264
0.26186	0.707932
0.261863	0.7076
0.26257	0.707269
0.262928	0.706937
0.263089	0.706605
0.263201	0.706273
0.264145	0.705941
0.264209	0.705609
0.264327	0.705277
0.264349	0.704945
0.265057	0.704613
0.265403	0.704281
0.265503	0.70395
0.265615	0.703618
0.265738	0.703286
0.265813	0.702954
0.265976	0.702622
0.266245	0.70229
0.266344	0.701958
0.266563	0.701626
0.266694	0.701294
0.267318	0.700962
0.267705	0.700631
0.267958	0.700299
0.268787	0.699967
0.269559	0.699635
0.269634	0.699303
0.26973	0.698971
0.270084	0.698639
0.270264	0.698307
0.27069	0.697975
0.270905	0.697644
0.27091	0.697312
0.271159	0.69698
0.271789	0.696648
0.271797	0.696316
0.27187	0.695984
0.272159	0.695652
0.272774	0.69532
0.272863	0.694988
0.272933	0.694656
0.273079	0.694325
0.273449	0.693993
0.273522	0.693661
0.273759	0.693329
0.273778	0.692997
0.273788	0.692665
0.27404	0.692333
0.274148	0.692001
0.275032	0.691669
0.275124	0.691338
0.275213	0.691006
0.275228	0.690674
0.275259	0.690342
0.27529	0.69001
0.276396	0.689678
0.276564	0.689346
0.277433	0.689014
0.277536	0.688682
0.277851	0.68835
0.278105	0.688019
0.278426	0.687687
0.278911	0.687355
0.279791	0.687023
0.27991	0.686691
0.280089	0.686359
0.280447	0.686027
0.280515	0.685695
0.28075	0.685363
0.28085	0.685032
0.282431	0.6847
0.282748	0.684368
0.283023	0.684036
0.283185	0.683704
0.283937	0.683372
0.284021	0.68304
0.28422	0.682708
0.284359	0.682376
0.284418	0.682044
0.284628	0.681713
0.28464	0.681381
0.285274	0.681049
0.28532	0.680717
0.285368	0.680385
0.28565	0.680053
0.286148	0.679721
0.28626	0.679389
0.286604	0.679057
0.287452	0.678726
0.28747	0.678394
0.28756	0.678062
0.287867	0.67773
0.287908	0.677398
0.287914	0.677066
0.288028	0.676734
0.288047	0.676402
0.288059	0.67607
0.28819	0.675738
0.288548	0.675407
0.28882	0.675075
0.28925	0.674743
0.289253	0.674411
0.289524	0.674079
0.289533	0.673747
0.289777	0.673415
0.289815	0.673083
0.289959	0.672751
0.290227	0.67242
0.290804	0.672088
0.291348	0.671756
0.291396	0.671424
0.291607	0.671092
0.291774	0.67076
0.292084	0.670428
0.292522	0.670096
0.29254	0.669764
0.292807	0.669432
0.293138	0.669101
0.293391	0.668769
0.293451	0.668437
0.29361	0.668105
0.294051	0.667773
0.294142	0.667441
0.294154	0.667109
0.294397	0.666777
0.294632	0.666445
0.294649	0.666114
0.295002	0.665782
0.295101	0.66545
0.295609	0.665118
0.295642	0.664786
0.296043	0.664454
0.296226	0.664122
0.296294	0.66379
0.296406	0.663458
0.296652	0.663126
0.296679	0.662795
0.296788	0.662463
0.296792	0.662131
0.297299	0.661799
0.297394	0.661467
0.297543	0.661135
0.297783	0.660803
0.29801	0.660471
0.298236	0.660139
0.29848	0.659808
0.299252	0.659476
0.299552	0.659144
0.299978	0.658812
0.300819	0.65848
0.301433	0.658148
0.301841	0.657816
0.30186	0.657484
0.302331	0.657152
0.302359	0.65682
0.302468	0.656489
0.30269	0.656157
0.302851	0.655825
0.303155	0.655493
0.303656	0.655161
0.303995	0.654829
0.304165	0.654497
0.304373	0.654165
0.304606	0.653833
0.304794	0.653501
0.304995	0.65317
0.30506	0.652838
0.305647	0.652506
0.30568	0.652174
0.306424	0.651842
0.306447	0.65151
0.306525	0.651178
0.306887	0.650846
0.307006	0.650514
0.307102	0.650183
0.307482	0.649851
0.307691	0.649519
0.307722	0.649187
0.307723	0.648855
0.308967	0.648523
0.309169	0.648191
0.309368	0.647859
0.309426	0.647527
0.309819	0.647195
0.31022	0.646864
0.311372	0.646532
0.31148	0.6462
0.311635	0.645868
0.311645	0.645536
0.312095	0.645204
0.312279	0.644872
0.312403	0.64454
0.312454	0.644208
0.312811	0.643877
0.312854	0.643545
0.313263	0.643213
0.31328	0.642881
0.313556	0.642549
0.314005	0.642217
0.314283	0.641885
0.314291	0.641553
0.314713	0.641221
0.314827	0.640889
0.314873	0.640558
0.314983	0.640226
0.314989	0.639894
0.315146	0.639562
0.315163	0.63923
0.315372	0.638898
0.316184	0.638566
0.316243	0.638234
0.316915	0.637902
0.31725	0.637571
0.317482	0.637239
0.317933	0.636907
0.318399	0.636575
0.318894	0.636243
0.318914	0.635911
0.318942	0.635579
0.319406	0.635247
0.320338	0.634915
0.32215	0.634583
0.322717	0.634252
0.323331	0.63392
0.323432	0.633588
0.323566	0.633256
0.32364	0.632924
0.323791	0.632592
0.323996	0.63226
0.324357	0.631928
0.324438	0.631596
0.324495	0.631265
0.324642	0.630933
0.324759	0.630601
0.324802	0.630269
0.326383	0.629937
0.326565	0.629605
0.327284	0.629273
0.32755	0.628941
0.327711	0.628609
0.327824	0.628277
0.327936	0.627946
0.327989	0.627614
0.328241	0.627282
0.328333	0.62695
0.328644	0.626618
0.329031	0.626286
0.329777	0.625954
0.329842	0.625622
0.330629	0.62529
0.330791	0.624959
0.330925	0.624627
0.331013	0.624295
0.331061	0.623963
0.331305	0.623631
0.331459	0.623299
0.331498	0.622967
0.331919	0.622635
0.331985	0.622303
0.33211	0.621971
0.332253	0.62164
0.332631	0.621308
0.332633	0.620976
0.332955	0.620644
0.333022	0.620312
0.334005	0.61998
0.334349	0.619648
0.334401	0.619316
0.334549	0.618984
0.334807	0.618653
0.335388	0.618321
0.335723	0.617989
0.335888	0.617657
0.336276	0.617325
0.33662	0.616993
0.33675	0.616661
0.337031	0.616329
0.337152	0.615997
0.337207	0.615665
0.337513	0.615334
0.337709	0.615002
0.337725	0.61467
0.337745	0.614338
0.338194	0.614006
0.339366	0.613674
0.339643	0.613342
0.340192	0.61301
0.340497	0.612678
0.341395	0.612346
0.341607	0.612015
0.341826	0.611683
0.341953	0.611351
0.342325	0.611019
0.342395	0.610687
0.342444	0.610355
0.343121	0.610023
0.343647	0.609691
0.343716	0.609359
0.343776	0.609028
0.344335	0.608696
0.344399	0.608364
0.344401	0.608032
0.344736	0.6077
0.344908	0.607368
0.345213	0.607036
0.345257	0.606704
0.3462	0.606372
0.346368	0.60604
0.346476	0.605709
0.346671	0.605377
0.347186	0.605045
0.347672	0.604713
0.347912	0.604381
0.347929	0.604049
0.347979	0.603717
0.34801	0.603385
0.348033	0.603053
0.348176	0.602722
0.348586	0.60239
0.349203	0.602058
0.349287	0.601726
0.349328	0.601394
0.349399	0.601062
0.349477	0.60073
0.349751	0.600398
0.349931	0.600066
0.349947	0.599734
0.350308	0.599403
0.350397	0.599071
0.350499	0.598739
0.350554	0.598407
0.350593	0.598075
0.351697	0.597743
0.351859	0.597411
0.351911	0.597079
0.352423	0.596747
0.353098	0.596416
0.353419	0.596084
0.353436	0.595752
0.353451	0.59542
0.353519	0.595088
0.353879	0.594756
0.354891	0.594424
0.355492	0.594092
0.355495	0.59376
0.355778	0.593428
0.355859	0.593097
0.35655	0.592765
0.356593	0.592433
0.356646	0.592101
0.356661	0.591769
0.356736	0.591437
0.356753	0.591105
0.357334	0.590773
0.357363	0.590441
0.357678	0.59011
0.357746	0.589778
0.357766	0.589446
0.357836	0.589114
0.35793	0.588782
0.358332	0.58845
0.358939	0.588118
0.358953	0.587786
0.359004	0.587454
0.359582	0.587122
0.359763	0.586791
0.359891	0.586459
0.359984	0.586127
0.360011	0.585795
0.360302	0.585463
0.360537	0.585131
0.361121	0.584799
0.361473	0.584467
0.361599	0.584135
0.362768	0.583804
0.36296	0.583472
0.362975	0.58314
0.363186	0.582808
0.363282	0.582476
0.363453	0.582144
0.363461	0.581812
0.36416	0.58148
0.36444	0.581148
0.364715	0.580816
0.364916	0.580485
0.364917	0.580153
0.364978	0.579821
0.365714	0.579489
0.365895	0.579157
0.366016	0.578825
0.366359	0.578493
0.366997	0.578161
0.36836	0.577829
0.368534	0.577498
0.368989	0.577166
0.369655	0.576834
0.369967	0.576502
0.370196	0.57617
0.370628	0.575838
0.370962	0.575506
0.371004	0.575174
0.371045	0.574842
0.371214	0.57451
0.371233	0.574179
0.371665	0.573847
0.372277	0.573515
0.372746	0.573183
0.372929	0.572851
0.373084	0.572519
0.373093	0.572187
0.373347	0.571855
0.373987	0.571523
0.374118	0.571192
0.374501	0.57086
0.374666	0.570528
0.374666	0.570196
0.374671	0.569864
0.375208	0.569532
0.375996	0.5692
0.376445	0.568868
0.376448	0.568536
0.376751	0.568204
0.377286	0.567873
0.377591	0.567541
0.377924	0.567209
0.378026	0.566877
0.378366	0.566545
0.378553	0.566213
0.379046	0.565881
0.379613	0.565549
0.379781	0.565217
0.379996	0.564885
0.380043	0.564554
0.380165	0.564222
0.380619	0.56389
0.380885	0.563558
0.380893	0.563226
0.380911	0.562894
0.381006	0.562562
0.381087	0.56223
0.381632	0.561898
0.382501	0.561567
0.383232	0.561235
0.383686	0.560903
0.384075	0.560571
0.384139	0.560239
0.384153	0.559907
0.384264	0.559575
0.384304	0.559243
0.384356	0.558911
0.384709	0.558579
0.384955	0.558248
0.385644	0.557916
0.385779	0.557584
0.385803	0.557252
0.385899	0.55692
0.385957	0.556588
0.386349	0.556256
0.386421	0.555924
0.387134	0.555592
0.387229	0.555261
0.38746	0.554929
0.387461	0.554597
0.387866	0.554265
0.387915	0.553933
0.387987	0.553601
0.388467	0.553269
0.389108	0.552937
0.38922	0.552605
0.389301	0.552273
0.389492	0.551942
0.389688	0.55161
0.389836	0.551278
0.390119	0.550946
0.390951	0.550614
0.391209	0.550282
0.391292	0.54995
0.391365	0.549618
0.391519	0.549286
0.391543	0.548955
0.392014	0.548623
0.392235	0.548291
0.392592	0.547959
0.392625	0.547627
0.392637	0.547295
0.392784	0.546963
0.393575	0.546631
0.393906	0.546299
0.394341	0.545967
0.394357	0.545636
0.394602	0.545304
0.394604	0.544972
0.394882	0.54464
0.394883	0.544308
0.395123	0.543976
0.395374	0.543644
0.395609	0.543312
0.395666	0.54298
0.395921	0.542649
0.396382	0.542317
0.396411	0.541985
0.396501	0.541653
0.397052	0.541321
0.398551	0.540989
0.398815	0.540657
0.39884	0.540325
0.39904	0.539993
0.39916	0.539661
0.399618	0.53933
0.399736	0.538998
0.400159	0.538666
0.400256	0.538334
0.400947	0.538002
0.40131	0.53767
0.401368	0.537338
0.401418	0.537006
0.401673	0.536674
0.401699	0.536343
0.401903	0.536011
0.402144	0.535679
0.402397	0.535347
0.402671	0.535015
0.40275	0.534683
0.402793	0.534351
0.402852	0.534019
0.403367	0.533687
0.403651	0.533355
0.403696	0.533024
0.403768	0.532692
0.404	0.53236
0.40407	0.532028
0.404321	0.531696
0.404376	0.531364
0.40441	0.531032
0.404684	0.5307
0.404863	0.530368
0.405187	0.530037
0.405747	0.529705
0.406312	0.529373
0.406569	0.529041
0.406662	0.528709
0.407077	0.528377
0.407298	0.528045
0.407343	0.527713
0.407758	0.527381
0.407934	0.527049
0.408094	0.526718
0.408445	0.526386
0.408833	0.526054
0.408843	0.525722
0.409196	0.52539
0.40931	0.525058
0.409644	0.524726
0.409853	0.524394
0.409895	0.524062
0.410025	0.523731
0.410096	0.523399
0.410508	0.523067
0.41102	0.522735
0.411616	0.522403
0.411661	0.522071
0.411957	0.521739
0.411968	0.521407
0.412197	0.521075
0.412202	0.520743
0.412497	0.520412
0.412772	0.52008
0.412796	0.519748
0.413278	0.519416
0.413651	0.519084
0.41391	0.518752
0.41399	0.51842
0.414282	0.518088
0.414404	0.517756
0.414476	0.517424
0.414708	0.517093
0.414814	0.516761
0.415261	0.516429
0.415646	0.516097
0.41685	0.515765
0.417106	0.515433
0.417179	0.515101
0.418208	0.514769
0.418339	0.514437
0.418741	0.514106
0.418814	0.513774
0.418838	0.513442
0.419151	0.51311
0.419219	0.512778
0.419498	0.512446
0.420015	0.512114
0.420309	0.511782
0.420357	0.51145
0.420418	0.511118
0.420477	0.510787
0.420887	0.510455
0.421374	0.510123
0.421682	0.509791
0.422436	0.509459
0.422675	0.509127
0.422676	0.508795
0.422985	0.508463
0.423162	0.508131
0.423239	0.5078
0.423636	0.507468
0.423676	0.507136
0.423683	0.506804
0.423771	0.506472
0.423771	0.50614
0.424519	0.505808
0.424693	0.505476
0.424726	0.505144
0.424902	0.504812
0.425273	0.504481
0.425299	0.504149
0.425432	0.503817
0.425435	0.503485
0.425568	0.503153
0.425623	0.502821
0.425746	0.502489
0.425829	0.502157
0.425847	0.501825
0.425849	0.501494
0.426071	0.501162
0.426214	0.50083
0.426791	0.500498
0.427159	0.500166
0.42763	0.499834
0.42788	0.499502
0.428246	0.49917
0.428478	0.498838
0.428478	0.498506
0.428894	0.498175
0.42971	0.497843
0.429797	0.497511
0.430904	0.497179
0.43159	0.496847
0.43169	0.496515
0.431892	0.496183
0.431924	0.495851
0.432039	0.495519
0.432051	0.495188
0.432208	0.494856
0.432592	0.494524
0.432649	0.494192
0.432729	0.49386
0.43288	0.493528
0.432884	0.493196
0.433123	0.492864
0.433146	0.492532
0.433636	0.4922
0.434409	0.491869
0.434606	0.491537
0.434731	0.491205
0.434924	0.490873
0.435555	0.490541
0.435642	0.490209
0.436054	0.489877
0.436076	0.489545
0.436491	0.489213
0.436558	0.488882
0.436576	0.48855
0.436631	0.488218
0.436716	0.487886
0.436849	0.487554
0.437148	0.487222
0.437577	0.48689
0.437583	0.486558
0.437676	0.486226
0.43812	0.485894
0.438149	0.485563
0.438379	0.485231
0.438678	0.484899
0.438909	0.484567
0.439199	0.484235
0.439921	0.483903
0.440044	0.483571
0.440277	0.483239
0.440368	0.482907
0.440445	0.482576
0.440695	0.482244
0.441033	0.481912
0.441691	0.48158
0.442161	0.481248
0.442292	0.480916
0.442412	0.480584
0.442888	0.480252
0.442933	0.47992
0.442985	0.479588
0.443101	0.479257
0.44346	0.478925
0.443881	0.478593
0.443983	0.478261
0.444438	0.477929
0.444563	0.477597
0.444853	0.477265
0.445218	0.476933
0.445257	0.476601
0.445555	0.476269
0.446154	0.475938
0.446676	0.475606
0.446975	0.475274
0.447345	0.474942
0.447605	0.47461
0.447659	0.474278
0.447793	0.473946
0.448234	0.473614
0.448643	0.473282
0.448692	0.472951
0.44877	0.472619
0.44907	0.472287
0.449482	0.471955
0.449508	0.471623
0.449721	0.471291
0.450066	0.470959
0.450366	0.470627
0.450473	0.470295
0.450511	0.469963
0.450708	0.469632
0.45071	0.4693
0.451681	0.468968
0.451709	0.468636
0.45179	0.468304
0.452605	0.467972
0.452992	0.46764
0.453042	0.467308
0.453062	0.466976
0.45324	0.466645
0.453321	0.466313
0.453622	0.465981
0.453831	0.465649
0.454077	0.465317
0.454079	0.464985
0.454665	0.464653
0.454756	0.464321
0.454801	0.463989
0.454867	0.463657
0.454943	0.463326
0.455122	0.462994
0.455132	0.462662
0.455503	0.46233
0.455849	0.461998
0.45614	0.461666
0.456168	0.461334
0.456427	0.461002
0.457493	0.46067
0.458801	0.460339
0.458933	0.460007
0.459291	0.459675
0.459498	0.459343
0.459521	0.459011
0.459916	0.458679
0.45997	0.458347
0.46012	0.458015
0.460121	0.457683
0.461628	0.457351
0.462237	0.45702
0.462455	0.456688
0.462693	0.456356
0.462958	0.456024
0.463136	0.455692
0.463505	0.45536
0.463553	0.455028
0.464095	0.454696
0.464117	0.454364
0.464609	0.454033
0.464651	0.453701
0.464652	0.453369
0.4648	0.453037
0.465045	0.452705
0.465064	0.452373
0.465334	0.452041
0.465588	0.451709
0.465679	0.451377
0.465702	0.451045
0.466113	0.450714
0.466204	0.450382
0.466346	0.45005
0.467396	0.449718
0.467686	0.449386
0.467996	0.449054
0.4683	0.448722
0.468305	0.44839
0.468399	0.448058
0.468472	0.447727
0.469405	0.447395
0.469556	0.447063
0.469701	0.446731
0.469774	0.446399
0.469964	0.446067
0.470418	0.445735
0.471369	0.445403
0.47198	0.445071
0.472413	0.444739
0.473161	0.444408
0.473256	0.444076
0.474464	0.443744
0.475478	0.443412
0.475563	0.44308
0.475703	0.442748
0.476043	0.442416
0.476162	0.442084
0.476458	0.441752
0.476524	0.441421
0.477794	0.441089
0.477833	0.440757
0.477868	0.440425
0.478153	0.440093
0.478353	0.439761
0.478522	0.439429
0.479373	0.439097
0.479568	0.438765
0.480403	0.438433
0.480423	0.438102
0.480467	0.43777
0.480778	0.437438
0.481353	0.437106
0.482193	0.436774
0.482312	0.436442
0.48309	0.43611
0.483451	0.435778
0.48363	0.435446
0.483869	0.435115
0.483891	0.434783
0.484013	0.434451
0.484763	0.434119
0.485275	0.433787
0.485374	0.433455
0.485463	0.433123
0.485751	0.432791
0.486565	0.432459
0.487524	0.432127
0.487632	0.431796
0.487895	0.431464
0.488414	0.431132
0.488524	0.4308
0.488573	0.430468
0.488637	0.430136
0.489359	0.429804
0.48939	0.429472
0.489641	0.42914
0.490417	0.428808
0.490877	0.428477
0.491038	0.428145
0.491383	0.427813
0.491432	0.427481
0.492615	0.427149
0.493043	0.426817
0.49321	0.426485
0.493429	0.426153
0.493994	0.425821
0.494013	0.42549
0.494019	0.425158
0.494274	0.424826
0.494367	0.424494
0.494945	0.424162
0.495139	0.42383
0.495222	0.423498
0.495454	0.423166
0.495465	0.422834
0.495616	0.422502
0.496258	0.422171
0.496771	0.421839
0.496807	0.421507
0.496949	0.421175
0.497285	0.420843
0.497358	0.420511
0.497397	0.420179
0.497492	0.419847
0.497833	0.419515
0.497891	0.419184
0.497944	0.418852
0.498751	0.41852
0.499195	0.418188
0.500516	0.417856
0.500969	0.417524
0.501006	0.417192
0.501402	0.41686
0.501532	0.416528
0.501673	0.416196
0.501931	0.415865
0.502221	0.415533
0.502359	0.415201
0.502485	0.414869
0.502513	0.414537
0.502719	0.414205
0.503533	0.413873
0.503574	0.413541
0.50365	0.413209
0.503726	0.412878
0.503755	0.412546
0.50381	0.412214
0.504306	0.411882
0.504586	0.41155
0.504735	0.411218
0.504857	0.410886
0.505218	0.410554
0.505598	0.410222
0.506381	0.40989
0.507161	0.409559
0.507535	0.409227
0.50771	0.408895
0.507968	0.408563
0.508774	0.408231
0.508998	0.407899
0.509618	0.407567
0.510201	0.407235
0.510219	0.406903
0.51028	0.406572
0.510339	0.40624
0.51037	0.405908
0.511043	0.405576
0.511297	0.405244
0.511377	0.404912
0.511436	0.40458
0.511614	0.404248
0.51182	0.403916
0.512358	0.403584
0.512443	0.403253
0.512734	0.402921
0.512863	0.402589
0.512988	0.402257
0.513028	0.401925
0.513154	0.401593
0.51341	0.401261
0.513511	0.400929
0.513803	0.400597
0.514082	0.400266
0.51444	0.399934
0.51458	0.399602
0.514648	0.39927
0.514955	0.398938
0.51515	0.398606
0.515279	0.398274
0.516316	0.397942
0.516454	0.39761
0.516611	0.397278
0.51696	0.396947
0.517168	0.396615
0.517648	0.396283
0.51766	0.395951
0.518181	0.395619
0.518286	0.395287
0.518332	0.394955
0.518479	0.394623
0.519004	0.394291
0.519118	0.39396
0.519974	0.393628
0.520015	0.393296
0.520191	0.392964
0.520195	0.392632
0.520405	0.3923
0.520593	0.391968
0.520861	0.391636
0.521804	0.391304
0.522188	0.390972
0.522302	0.390641
0.523747	0.390309
0.52388	0.389977
0.524249	0.389645
0.524254	0.389313
0.524269	0.388981
0.524402	0.388649
0.524409	0.388317
0.525107	0.387985
0.525261	0.387654
0.525291	0.387322
0.525344	0.38699
0.525456	0.386658
0.525477	0.386326
0.52657	0.385994
0.527048	0.385662
0.527286	0.38533
0.527302	0.384998
0.527512	0.384666
0.527849	0.384335
0.528424	0.384003
0.528545	0.383671
0.528599	0.383339
0.529108	0.383007
0.529748	0.382675
0.529922	0.382343
0.530062	0.382011
0.53169	0.381679
0.531913	0.381347
0.532576	0.381016
0.532666	0.380684
0.532924	0.380352
0.533259	0.38002
0.533259	0.379688
0.533271	0.379356
0.534234	0.379024
0.534352	0.378692
0.534516	0.37836
0.534683	0.378029
0.535257	0.377697
0.535313	0.377365
0.535567	0.377033
0.536103	0.376701
0.536254	0.376369
0.536379	0.376037
0.536425	0.375705
0.536489	0.375373
0.536545	0.375041
0.53705	0.37471
0.537139	0.374378
0.537359	0.374046
0.537364	0.373714
0.537963	0.373382
0.538064	0.37305
0.538479	0.372718
0.538596	0.372386
0.538836	0.372054
0.53921	0.371723
0.539236	0.371391
0.539308	0.371059
0.53955	0.370727
0.539818	0.370395
0.540015	0.370063
0.540287	0.369731
0.540483	0.369399
0.540682	0.369067
0.540931	0.368735
0.540932	0.368404
0.54115	0.368072
0.541468	0.36774
0.54172	0.367408
0.541894	0.367076
0.543416	0.366744
0.543736	0.366412
0.54391	0.36608
0.54406	0.365748
0.545451	0.365417
0.546361	0.365085
0.547257	0.364753
0.547655	0.364421
0.547683	0.364089
0.547954	0.363757
0.547982	0.363425
0.548562	0.363093
0.548736	0.362761
0.548895	0.362429
0.549039	0.362098
0.550032	0.361766
0.550169	0.361434
0.550393	0.361102
0.551351	0.36077
0.551584	0.360438
0.552539	0.360106
0.552795	0.359774
0.552871	0.359442
0.552903	0.359111
0.553119	0.358779
0.553247	0.358447
0.55342	0.358115
0.553785	0.357783
0.55384	0.357451
0.55416	0.357119
0.554303	0.356787
0.554669	0.356455
0.555624	0.356123
0.555772	0.355792
0.555976	0.35546
0.556461	0.355128
0.556566	0.354796
0.556766	0.354464
0.557112	0.354132
0.557138	0.3538
0.557594	0.353468
0.558197	0.353136
0.558344	0.352805
0.558537	0.352473
0.559297	0.352141
0.559451	0.351809
0.559572	0.351477
0.559863	0.351145
0.559887	0.350813
0.560243	0.350481
0.56084	0.350149
0.560977	0.349817
0.562014	0.349486
0.562312	0.349154
0.562374	0.348822
0.563167	0.34849
0.563189	0.348158
0.563232	0.347826
0.563742	0.347494
0.563968	0.347162
0.564108	0.34683
0.564756	0.346499
0.564972	0.346167
0.565384	0.345835
0.566017	0.345503
0.566051	0.345171
0.566664	0.344839
0.566723	0.344507
0.567062	0.344175
0.567187	0.343843
0.567518	0.343511
0.567707	0.34318
0.567763	0.342848
0.567825	0.342516
0.56784	0.342184
0.568694	0.341852
0.569153	0.34152
0.569516	0.341188
0.569573	0.340856
0.569726	0.340524
0.569877	0.340192
0.569958	0.339861
0.570098	0.339529
0.570421	0.339197
0.570542	0.338865
0.570586	0.338533
0.570862	0.338201
0.57116	0.337869
0.571219	0.337537
0.571557	0.337205
0.571626	0.336874
[truncated: 1,014 more rows]
